# Supplementary material for: Proteomic compensation by paralogs preserves protein interaction networks after gene loss in cancer
Source: Mol Syst Biol. 2025 May 28;21(8):8. doi: 10.1038/s44320-025-00122-4 (PMC12322171; doi:10.1038/s44320-025-00122-4)
Supplement: Supplementary file 3 — Dataset EV1 [file 44320_2025_122_MOESM3_ESM.xlsx]

## Sheet: Legend
**Dataset EV1: Processed HAP1 proteomic data** HAP1 proteomic data from 34 paralog knockouts, processed as outlined in the Methods.

## Sheet: Data
gene_symbols	ARFGAP2_1	ARFGAP2_2	ARFGAP2_31	ARFGAP2_4	ARFGAP3_1	ARFGAP3_2	ARFGAP3_3	ARFGAP3_4	ARID1A_c003_1	ARID1A_c003_2	ARID1A_c003_3	ARID1A_c003_4	ARID1A_c010_1	ARID1A_c010_21	ARID1A_c010_31	ARID1A_c010_4	ARID1B_11	ARID1B_21	ARID1B_3	ARID1B_4	ASF1A_1	ASF1A_2	ASF1A_3	ASF1A_4	ASF1B_1	ASF1B_2	ASF1B_3	ASF1B_4	CDK19_1	CDK19_2	CDK19_3	CDK19_4	CDK8_1	CDK8_2	CDK8_3	CDK8_4	CHMP1A_1	CHMP1A_2	CHMP1A_3	CHMP1A_4	CHMP1B_1	CHMP1B_2	CHMP1B_3	CHMP1B_4	COPS7A_1	COPS7A_2	COPS7A_3	COPS7A_4	COPS7B_1
CENPVL2;CENPVL3;CENPVL1	25.5134	25.4637	16.7136	25.9186	24.9712	25.3132	25.4241	16.0372	25.8042	25.5471	18.1831	24.918	19.3478	25.4547	25.6985	17.9621	24.6775	24.8629	17.3968	17.8335	24.7321	17.2196	24.7455	18.8956	17.4637	18.0274	25.714	25.5421	24.7766	18.0541	24.9377	25.1717	25.5035	18.5536	17.7758	25.311	25.3783	25.2148	19.2166	25.2269	17.3378	17.6958	22.1757	24.1225	24.3794	18.2907	16.4272	24.8553	17.0711
NBDY	16.977	22.6173	16.7136	16.8033	22.7049	22.5952	16.6862	20.9451	23.1432	23.5276	18.1831	22.9528	23.7354	21.9011	21.1428	17.9621	16.4228	16.9917	17.3968	17.8335	18.6716	17.2196	18.6996	18.8956	23.8319	23.9938	23.0752	23.0705	24.4535	23.4412	16.6541	24.1204	23.5418	24.5176	24.273	23.8088	18.3303	18.9038	23.0335	23.3721	17.3378	24.344	22.8221	24.1924	24.0282	23.3978	23.1435	23.3483	23.5074
MSANTD7	16.977	18.3285	16.7136	16.8033	24.6757	18.2071	16.6862	16.0372	17.1103	18.4081	18.1831	19.1343	19.3478	18.1642	16.8999	17.9621	16.4228	16.9917	17.3968	17.8335	18.6716	25.3757	18.6996	18.8956	17.4637	18.0274	17.3725	18.3615	25.2117	18.0541	16.6541	17.4235	18.7823	18.5536	17.7758	17.2964	18.3303	18.9038	19.2166	17.4878	17.3378	17.6958	19.1708	17.1	17.663	18.2907	16.4272	17.0903	17.0711
H2BK1	16.977	18.3285	16.7136	16.8033	18.3085	18.2071	16.6862	16.0372	17.1103	18.4081	18.1831	19.1343	19.3478	18.1642	16.8999	17.9621	16.4228	16.9917	17.3968	17.8335	18.6716	17.2196	18.6996	18.8956	17.4637	18.0274	17.3725	18.3615	18.5974	18.0541	16.6541	17.4235	18.7823	18.5536	17.7758	17.2964	18.3303	18.9038	19.2166	17.4878	17.3378	17.6958	19.1708	17.1	17.663	18.2907	16.4272	17.0903	17.0711
CCDC92B	16.977	24.4115	22.7003	24.2027	18.3085	24.3555	24.0035	24.7389	24.0386	25.1901	25.2388	24.3174	25.6024	25.3355	24.0666	24.1611	23.6726	24.2889	24.7618	25.7996	25.5572	25.5746	18.6996	25.3016	22.9863	18.0274	25.6368	18.3615	24.3615	25.1448	25.0967	25.1572	23.8792	23.6611	23.6703	23.811	23.659	25.4433	24.39	24.3131	23.905	24.2286	22.1893	24.1253	17.663	23.0847	24.3884	24.8266	17.0711
RBM47	16.977	18.3285	16.7136	16.8033	18.3085	18.2071	16.6862	16.0372	17.1103	18.4081	18.1831	20.9636	19.3478	18.1642	16.8999	17.9621	16.4228	16.9917	17.3968	17.8335	18.6716	17.2196	18.6996	18.8956	17.4637	18.0274	17.3725	18.3615	18.5974	18.0541	16.6541	17.4235	18.7823	18.5536	17.7758	17.2964	18.3303	18.9038	19.2166	17.4878	17.3378	17.6958	19.1708	17.1	17.663	18.2907	16.4272	17.0903	17.0711
UBA6	24.3368	24.7466	24.5815	24.5281	24.3579	24.6193	24.7835	24.5071	24.1037	24.4979	25.0076	24.7272	24.3731	23.1242	22.8349	24.2643	24.5362	24.3795	25.1873	25.1168	24.6372	24.5598	24.4516	24.6918	24.6075	24.5307	24.6148	24.4145	24.6409	24.6915	24.452	24.6803	24.6269	24.8406	24.7871	24.7932	24.7903	24.5085	24.75	24.6539	24.8662	24.6736	24.6765	24.5352	24.6805	24.9029	24.7747	24.4613	24.9898
ESYT2	24.2831	24.2531	24.0794	23.4175	24.3756	24.0326	24.3127	22.7895	23.6552	23.8556	23.3731	23.8003	24.26	23.6302	23.3827	24.5414	23.8581	24.2708	24.4971	24.5867	24.8011	24.2331	24.2769	24.6242	24.4416	23.9593	24.4761	24.2371	23.7474	23.9742	23.8766	23.6808	24.1861	24.5258	24.0043	23.9593	24.2432	23.8051	23.7106	23.9899	23.6536	24.0851	24.1886	24.0839	23.7698	24.1318	23.4584	24.3157	22.3882
BLTP3B	16.977	21.9478	16.7136	16.8033	18.3085	18.2071	16.6862	16.0372	17.1103	18.4081	21.588	19.1343	19.3478	21.011	21.5908	17.9621	16.4228	16.9917	17.3968	17.8335	18.6716	17.2196	18.6996	18.8956	17.4637	18.0274	17.3725	18.3615	18.5974	18.0541	21.2388	17.4235	18.7823	18.5536	17.7758	17.2964	18.3303	18.9038	19.2166	17.4878	17.3378	17.6958	19.1708	17.1	17.663	18.2907	22.3153	17.0903	17.0711
SHTN1	24.7284	23.618	24.2278	23.8853	24.6162	24.2108	24.8559	25.072	25.1339	24.3573	24.301	24.0069	23.432	24.4296	24.2981	23.0407	25.3885	24.9723	24.8757	24.9503	23.3621	22.3323	23.2448	23.1412	24.9807	24.867	24.8759	25.0427	24.7629	24.6909	24.6197	24.5034	24.754	24.7501	24.5498	24.5085	25.1425	25.2366	24.8919	25.0571	23.8051	23.4515	22.8698	23.0645	24.4565	24.1165	23.9512	24.4321	24.4312
FAM168B	23.1142	26.0968	16.7136	22.5759	18.3085	18.2071	16.6862	24.7028	22.9155	22.5919	22.1845	22.8429	23.1163	25.7388	25.1015	17.9621	24.3985	16.9917	17.3968	17.8335	18.6716	23.5829	23.4796	23.9853	17.4637	18.0274	17.3725	23.4085	18.5974	18.0541	24.9281	23.0984	22.6674	18.5536	23.4261	22.8994	18.3303	23.1838	19.2166	23.3709	23.2438	23.8895	23.972	17.1	23.5142	18.2907	16.4272	23.2481	17.0711
MEX3A	16.977	18.3285	16.7136	16.8033	18.3085	18.2071	16.6862	16.0372	17.1103	18.4081	18.1831	19.1343	19.3478	18.1642	16.8999	17.9621	16.4228	16.9917	17.3968	17.8335	18.6716	17.2196	18.6996	18.8956	17.4637	18.0274	17.3725	18.3615	18.5974	24.5786	16.6541	17.4235	18.7823	18.5536	17.7758	17.2964	18.3303	18.9038	19.2166	17.4878	17.3378	17.6958	19.1708	17.1	17.663	18.2907	16.4272	17.0903	17.0711
ILVBL	23.4811	24.9659	24.4593	24.7318	24.6513	24.9692	24.4287	24.4408	24.9081	24.4518	24.6507	25.2443	25.5114	25.1594	25.5011	24.8263	25.0621	24.8111	25.4448	24.7403	24.9296	24.9219	24.8373	24.931	24.6755	24.5173	24.0756	24.5052	24.4562	24.4552	24.3767	24.5342	24.5556	24.7707	24.6925	24.4749	24.0926	23.9988	24.4147	25.0504	24.3694	24.4978	24.3166	24.5638	24.9212	24.7367	24.8051	24.6918	24.7204
PRSS38	16.977	18.3285	16.7136	16.8033	18.3085	18.2071	16.6862	16.0372	17.1103	18.4081	18.1831	19.1343	19.3478	18.1642	16.8999	17.9621	16.4228	16.9917	17.3968	17.8335	18.6716	17.2196	18.6996	18.8956	17.4637	18.0274	17.3725	18.3615	18.5974	18.0541	16.6541	17.4235	18.7823	18.5536	17.7758	17.2964	18.3303	18.9038	19.2166	17.4878	17.3378	17.6958	19.1708	17.1	17.663	18.2907	16.4272	17.0903	17.0711
SH3PXD2B	23.2308	23.8257	23.8067	23.6456	21.8395	24.4966	23.7088	24.1017	22.3958	23.0949	21.9496	23.1291	23.1444	22.7118	23.1394	22.6441	24.2144	24.1587	24.3471	23.8743	24.3102	24.771	25.0883	24.7856	23.974	24.7389	24.1388	24.5129	23.7938	24.2427	23.5756	24.1433	24.6477	24.3243	24.5881	24.0839	24.5102	24.0825	24.0465	23.7184	24.8031	24.9181	24.4818	24.7467	24.2915	24.5997	23.8745	24.265	23.0392
PIPSL	16.977	18.3285	16.7136	16.8033	18.3085	18.2071	16.6862	16.0372	17.1103	18.4081	18.1831	19.1343	19.3478	18.1642	16.8999	17.9621	16.4228	16.9917	17.3968	17.8335	18.6716	17.2196	18.6996	18.8956	17.4637	18.0274	17.3725	18.3615	18.5974	18.0541	16.6541	17.4235	18.7823	18.5536	17.7758	17.2964	18.3303	18.9038	19.2166	17.4878	17.3378	17.6958	19.1708	17.1	17.663	18.2907	16.4272	17.0903	17.0711
NBAS	16.977	23.563	24.5518	24.3881	23.4094	24.3396	23.6375	16.0372	17.1103	23.4678	23.007	23.927	24.0243	24.2254	24.8625	17.9621	24.3785	24.1924	23.8387	23.3652	23.1002	17.2196	23.7847	18.8956	23.3836	23.3868	23.6891	18.3615	18.5974	18.0541	16.6541	17.4235	23.6765	23.2729	23.7529	23.3175	24.6915	18.9038	23.913	23.343	17.3378	17.6958	19.1708	17.1	22.7323	23.6598	24.5839	17.0903	17.0711
TARS3	23.7698	23.9801	16.7136	22.8916	22.444	22.6742	21.9056	22.7795	17.1103	22.6842	22.1618	21.9958	19.3478	23.0506	22.4657	17.9621	23.0347	22.9843	22.5573	17.8335	18.6716	21.7691	22.0946	18.8956	23.3029	23.7077	23.4028	23.6034	23.1665	22.1514	22.736	17.4235	22.6976	23.0588	22.9909	22.5707	22.9164	22.3694	23.4744	23.277	22.7909	21.9891	22.0156	17.1	22.0817	22.0455	22.0658	22.4183	22.5822
VWA8	16.977	21.4392	21.5733	16.8033	18.3085	18.2071	16.6862	16.0372	17.1103	18.4081	18.1831	19.1343	19.3478	21.9739	16.8999	17.9621	16.4228	22.9413	17.3968	17.8335	18.6716	17.2196	18.6996	18.8956	17.4637	18.0274	17.3725	18.3615	18.5974	18.0541	16.6541	17.4235	18.7823	18.5536	17.7758	17.2964	18.3303	18.9038	19.2166	17.4878	17.3378	17.6958	19.1708	17.1	17.663	18.2907	16.4272	17.0903	17.0711
SBNO1	23.2088	22.6029	22.1417	21.7774	18.3085	22.9476	22.2108	22.5134	22.5671	21.696	21.6477	22.677	22.3688	21.4186	22.3952	23.4285	21.6019	22.0381	22.1543	17.8335	23.7787	23.1531	22.1451	22.5336	22.2201	21.864	23.5801	22.3631	22.4807	22.3356	22.3465	22.3251	22.0603	22.1001	21.6972	22.602	22.436	21.9598	22.9411	22.126	22.9671	22.8403	23.4517	23.4456	22.0951	21.5303	23.4863	22.8019	22.3788
GTPBP10	16.977	23.2459	21.3428	21.4014	18.3085	22.8921	20.4743	21.7713	23.829	23.1908	18.1831	22.4737	23.6235	18.1642	16.8999	17.9621	16.4228	16.9917	23.3139	17.8335	23.6013	24.2312	22.7732	23.4027	22.9033	18.0274	23.1598	18.3615	23.0242	18.0541	16.6541	22.8571	18.7823	22.6075	22.4402	17.2964	18.3303	23.2209	19.2166	23.0765	22.6105	23.4905	22.9411	17.1	22.4579	22.6121	21.6794	22.8151	23.5399
KLRG2	16.977	22.0385	16.7136	21.9787	23.1759	22.6602	22.3973	22.8261	22.5517	22.671	21.8914	22.2625	22.0541	18.1642	16.8999	22.4213	21.6664	16.9917	22.5116	22.1978	23.8767	24.2414	24.3967	24.3312	23.6274	23.5953	23.0993	23.3964	22.1324	22.8036	22.1855	22.1115	24.1426	22.8135	23.1054	23.3535	23.2369	23.4965	24.0138	23.5589	23.4863	23.395	22.7137	22.4517	20.8004	22.1485	21.1151	21.6707	22.4204
VPS37C	16.977	18.3285	21.0945	21.8	18.3085	18.2071	16.6862	16.0372	17.1103	18.4081	21.8177	19.1343	19.3478	18.1642	16.8999	17.9621	16.4228	16.9917	17.3968	17.8335	18.6716	17.2196	18.6996	18.8956	24.1862	18.0274	24.0478	18.3615	18.5974	18.0541	21.6274	17.4235	18.7823	18.5536	17.7758	17.2964	18.3303	18.9038	19.2166	17.4878	21.8407	17.6958	19.1708	17.1	21.9256	18.2907	21.8875	21.0446	17.0711
TRAPPC13	16.977	18.3285	16.7136	16.8033	18.3085	18.2071	16.6862	16.0372	17.1103	18.4081	18.1831	19.1343	19.3478	18.1642	16.8999	17.9621	16.4228	16.9917	17.3968	17.8335	18.6716	17.2196	18.6996	18.8956	17.4637	18.0274	17.3725	18.3615	18.5974	18.0541	16.6541	17.4235	18.7823	18.5536	17.7758	17.2964	18.3303	18.9038	19.2166	17.4878	17.3378	17.6958	19.1708	17.1	17.663	18.2907	16.4272	17.0903	17.0711
CNOT1	24.1797	24.3219	24.2433	24.1151	23.9728	24.4426	24.2831	24.4666	23.8046	24.0564	24.4922	24.3776	24.4513	24.1284	24.2019	24.333	23.8801	24.284	24.3328	24.442	24.7097	24.4966	24.2425	24.3659	24.0581	23.619	23.7447	23.904	23.8359	24.0056	24.1711	23.9428	24.003	24.1799	24.0874	24.3189	23.6695	23.8504	23.3521	23.6022	23.8524	24.3098	24.3986	24.0602	24.2395	24.3854	24.4088	23.9785	24.2381
MAP1LC3B;MAP1LC3B2	25.862	24.9607	25.1145	25.6104	25.2984	25.3087	25.2432	26.0837	25.688	25.6976	26.2745	25.9234	25.3119	25.2366	26.003	24.9675	25.6436	26.0181	25.5406	25.1965	24.7107	24.8348	24.9598	24.7809	24.8484	25.1294	24.7523	24.9442	24.8241	24.7706	25.5017	25.5277	25.6144	25.1466	25.2185	25.5208	24.6405	24.6286	24.2206	24.4993	23.7089	23.5382	23.6143	24.0223	25.058	25.192	25.6504	25.1304	25.5635
PALM3	16.977	22.3419	23.4586	22.7876	22.116	22.264	22.1041	16.0372	23.2449	22.5965	22.4025	22.6302	22.8318	22.8523	22.5106	17.9621	22.6269	22.7524	22.5451	22.4477	18.6716	22.4277	22.5624	18.8956	22.5937	22.0974	22.024	22.8368	23.4208	23.3516	22.6704	22.8338	23.3563	22.4521	23.164	22.9286	23.4892	22.5085	23.5942	23.4711	17.3378	22.5259	19.1708	17.1	23.473	22.7225	22.112	23.1368	23.0953
PGP	25.8435	25.8409	24.354	25.5539	25.805	25.774	25.9842	25.9983	25.5971	25.8854	25.5423	25.4275	25.5289	24.7694	24.7954	25.0093	25.2947	25.4819	26.0067	26.2457	26.486	26.9467	26.4398	26.6823	26.2677	26.1623	25.8107	25.9922	26.3788	26.245	26.2617	26.279	26.0864	26.435	26.4967	26.1608	26.1718	26.2581	26.4277	26.4306	25.914	25.7681	26.082	25.8132	25.2889	25.8609	25.5993	25.7558	25.3853
MEIS3;MEIS1;MEIS2;MEIS3P1;MEIS3P2	16.977	22.949	22.4826	22.1864	22.4838	22.2052	22.6936	22.2487	23.4787	22.7718	22.4164	19.1343	23.3958	23.486	23.3981	23.6232	21.7746	23.2388	23.0953	23.3169	22.9677	22.8004	22.6345	23.1497	22.8755	18.0274	17.3725	22.9216	23.2768	24.1677	16.6541	22.8805	22.6859	22.9702	22.7286	23.0372	22.4893	22.0886	22.6392	22.6462	17.3378	22.6758	22.8017	17.1	22.4704	22.8748	16.4272	23.3688	23.3262
RIMOC1	23.4937	18.3285	21.7383	22.9523	22.783	22.6376	21.7872	21.0539	21.8422	23.4193	21.4113	22.8391	23.7402	21.1309	22.0505	23.2873	16.4228	23.0094	23.3069	24.101	23.4718	23.5047	23.1786	23.5297	20.7531	22.8396	22.8379	22.8585	23.614	23.4289	22.9916	23.2754	22.1454	23.1702	23.1848	22.4874	23.5155	22.8966	23.1946	22.9691	21.5005	23.5216	23.8137	17.1	23.4181	23.4699	22.288	23.209	23.9829
RCCD1	22.5637	18.3285	22.1921	16.8033	21.7959	21.3718	21.4671	21.5552	17.1103	18.4081	18.1831	19.1343	19.3478	21.6462	21.4986	17.9621	22.6261	21.7254	17.3968	17.8335	18.6716	17.2196	21.5351	18.8956	17.4637	18.0274	22.1155	22.0847	18.5974	18.0541	21.4901	17.4235	22.2955	18.5536	17.7758	17.2964	18.3303	22.0957	19.2166	17.4878	21.8864	17.6958	23.4126	17.1	17.663	21.7775	22.4952	23.8983	17.0711
SDHAF1	16.977	18.3285	16.7136	16.8033	18.3085	18.2071	16.6862	16.0372	17.1103	18.4081	18.1831	19.1343	19.3478	18.1642	16.8999	17.9621	16.4228	16.9917	17.3968	17.8335	18.6716	17.2196	18.6996	18.8956	17.4637	18.0274	17.3725	18.3615	18.5974	18.0541	16.6541	17.4235	18.7823	18.5536	17.7758	17.2964	18.3303	18.9038	19.2166	17.4878	17.3378	17.6958	19.1708	17.1	17.663	18.2907	16.4272	17.0903	17.0711
WIPF3	22.8331	20.8289	21.3598	20.7358	22.2861	22.1211	23.0775	22.0039	24.5358	23.7433	23.1856	23.7702	23.3687	23.92	23.3282	24.1407	23.8401	16.9917	23.576	23.2873	20.9154	21.0752	21.4635	20.3131	23.465	22.0891	23.2176	23.534	22.8901	23.0659	22.3066	22.9626	22.3167	22.6315	22.2953	22.2506	23.9928	23.9124	22.8179	23.0884	22.173	22.4875	21.887	22.7013	22.8176	21.914	21.8141	23.1409	21.1828
GGT3P;GGT2P	16.977	18.3285	16.7136	16.8033	18.3085	18.2071	16.6862	16.0372	17.1103	18.4081	18.1831	19.1343	19.3478	18.1642	16.8999	17.9621	16.4228	16.9917	17.3968	17.8335	18.6716	17.2196	18.6996	18.8956	17.4637	18.0274	17.3725	18.3615	18.5974	18.0541	16.6541	17.4235	18.7823	18.5536	17.7758	17.2964	18.3303	18.9038	19.2166	17.4878	17.3378	17.6958	19.1708	17.1	17.663	18.2907	16.4272	17.0903	17.0711
TUBAL3	16.977	18.3285	16.7136	16.8033	18.3085	18.2071	16.6862	16.0372	17.1103	18.4081	18.1831	19.1343	19.3478	18.1642	16.8999	17.9621	16.4228	16.9917	17.3968	17.8335	18.6716	17.2196	18.6996	18.8956	17.4637	18.0274	17.3725	18.3615	18.5974	18.0541	16.6541	17.4235	18.7823	18.5536	17.7758	17.2964	18.3303	18.9038	19.2166	17.4878	17.3378	17.6958	19.1708	17.1	17.663	18.2907	16.4272	17.0903	17.0711
FBLL1	22.3437	21.1098	21.976	23.7676	22.364	21.6702	22.0591	23.2576	21.1349	21.6538	18.1831	22.6595	22.5639	23.4429	22.2293	23.7565	23.4654	23.2463	22.235	17.8335	18.6716	23.3104	23.0062	18.8956	17.4637	21.8918	17.3725	21.4188	23.5168	23.8436	22.8492	17.4235	22.6576	22.8823	22.3635	21.8197	23.4208	23.0055	23.2197	23.4513	22.8278	17.6958	23.7818	23.2304	17.663	18.2907	23.2621	23.3254	21.6755
SMCHD1	24.9786	24.7801	24.897	24.9818	24.7018	24.5869	24.6589	24.6734	24.5815	24.5736	24.4007	24.5536	24.6776	24.7393	24.6708	24.5057	24.834	24.6761	24.7119	24.8361	24.5816	24.5796	24.5849	24.6405	24.7042	24.6515	24.642	24.6762	24.5338	24.4953	24.5225	24.4223	24.573	24.6984	24.703	24.6161	24.7788	24.7407	24.8	24.839	23.6658	23.7865	23.6098	23.4579	24.6666	24.5589	24.4448	24.4938	24.5404
CASTOR2;CASTOR1	16.977	18.3285	22.0974	16.8033	22.0308	21.8126	21.7528	16.0372	17.1103	18.4081	18.1831	19.1343	19.3478	18.1642	21.2937	17.9621	22.4718	22.6177	17.3968	17.8335	18.6716	17.2196	21.9039	18.8956	17.4637	18.0274	17.3725	21.8989	18.5974	18.0541	16.6541	17.4235	22.1282	18.5536	17.7758	22.574	18.3303	18.9038	19.2166	17.4878	17.3378	17.6958	19.1708	17.1	17.663	18.2907	16.4272	17.0903	17.0711
RRN3;RRN3P2	16.977	23.4206	24.4034	16.8033	24.006	23.5149	24.1448	23.5095	23.9147	24.2032	23.9293	24.5253	24.6442	24.2492	23.9003	22.1509	24.1053	23.8543	21.9382	25.2863	25.2196	17.2196	21.4895	25.0557	24.5441	24.6065	24.0961	22.1188	25.1007	25.641	25.0864	25.132	24.0788	24.9968	22.1101	24.5846	24.8676	24.4299	24.6485	21.0943	24.1881	25.2739	24.9408	21.6422	17.663	22.7923	22.8214	25.2274	17.0711
UNC119B	24.3587	25.0228	16.7136	24.3801	24.6262	24.7771	24.5539	24.5961	24.2156	24.5891	24.63	24.1676	23.6884	23.11	22.943	24.4778	24.4695	22.7899	25.4466	24.302	24.5608	24.498	25.0561	24.8194	24.778	24.4927	24.7796	24.8254	24.7048	24.7604	24.4063	24.7724	24.1408	24.5827	24.0691	24.8563	24.2697	21.8495	24.6798	24.7263	17.3378	24.1504	23.842	17.1	24.932	24.9194	24.4388	23.9093	24.3781
METTL15	16.977	23.5811	16.7136	23.9081	23.7103	24.5375	23.8593	24.1254	24.2247	24.1392	23.9371	24.3608	24.1399	24.2362	22.7756	23.8959	22.9884	16.9917	17.3968	17.8335	24.6685	24.8736	24.1103	24.3769	23.9936	23.3312	23.5923	24.0085	24.22	18.0541	24.7813	24.6189	24.5084	24.1811	24.6385	24.5214	24.3822	24.635	24.3026	22.1294	24.4192	24.4703	23.6281	23.2859	23.4385	23.0758	23.8031	24.3741	24.3662
CCDC85C	23.2383	18.3285	16.7136	23.028	23.0459	22.9919	22.1403	22.9772	17.1103	21.9787	21.7832	19.1343	21.9648	21.5623	21.7567	22.5417	22.6636	23.0435	22.5348	22.4573	23.3503	17.2196	22.9292	22.3111	23.6574	23.5615	22.7943	23.0242	22.359	22.5387	22.5645	22.9958	22.6768	22.9494	21.9427	22.7622	23.2822	23.081	23.3379	24.2179	22.6765	21.9516	19.1708	22.6836	17.663	22.2124	21.8674	23.05	17.0711
SAC3D1	23.7685	18.3285	22.0239	23.2021	18.3085	23.2685	22.5309	23.3253	22.8931	22.9344	22.8819	22.6946	22.8385	22.8774	21.9271	22.2347	23.6693	23.2058	23.9648	23.535	24.1515	24.0691	18.6996	23.0943	23.226	23.6296	17.3725	18.3615	23.4855	23.3638	23.1217	23.2655	22.6875	22.9728	22.3627	22.7842	23.0343	22.4636	23.1853	23.3518	23.2581	23.3385	23.643	23.3111	22.9833	22.9723	23.0293	23.487	17.0711
RGPD3	16.977	18.3285	16.7136	16.8033	18.3085	18.2071	16.6862	16.0372	17.1103	18.4081	18.1831	19.1343	19.3478	18.1642	16.8999	17.9621	16.4228	16.9917	17.3968	17.8335	18.6716	17.2196	18.6996	18.8956	17.4637	18.0274	17.3725	18.3615	18.5974	18.0541	16.6541	17.4235	18.7823	18.5536	17.7758	17.2964	18.3303	18.9038	19.2166	17.4878	17.3378	17.6958	19.1708	17.1	17.663	18.2907	16.4272	17.0903	17.0711
ANXA2P2	16.977	18.3285	22.2919	21.684	18.3085	18.2071	16.6862	23.0313	21.9817	22.3839	18.1831	19.1343	23.2072	18.1642	16.8999	17.9621	22.0608	16.9917	23.7267	23.4783	23.5739	17.2196	18.6996	18.8956	23.3805	23.7682	23.5012	18.3615	18.5974	23.4627	22.1098	22.9992	18.7823	18.5536	17.7758	17.2964	22.9145	18.9038	19.2166	17.4878	17.3378	17.6958	19.1708	17.1	17.663	18.2907	16.4272	17.0903	17.0711
C16orf96	16.977	18.3285	16.7136	21.7923	18.3085	18.2071	16.6862	21.8291	17.1103	18.4081	18.1831	19.1343	19.3478	18.1642	16.8999	17.9621	16.4228	16.9917	17.3968	17.8335	18.6716	17.2196	18.6996	18.8956	17.4637	18.0274	17.3725	18.3615	18.5974	20.3735	21.8861	17.4235	18.7823	18.5536	17.7758	17.2964	18.3303	18.9038	19.2166	17.4878	17.3378	17.6958	19.1708	17.1	17.663	22.2267	16.4272	17.0903	17.0711
UNKNOWN_A6ZKI3	22.7905	22.412	21.7124	23.0512	23.226	22.8666	22.8895	22.7431	23.5658	23.3188	23.6095	23.3016	23.1703	23.1141	22.4304	23.2818	22.5892	22.2514	22.7562	22.1057	21.5764	21.3095	21.3015	22.2113	22.6996	22.1869	22.8742	22.9568	23.1609	23.1469	23.1378	23.8355	23.005	22.5964	23.321	23.4007	22.8398	22.3815	22.7842	22.8335	22.7895	22.6399	22.6568	22.3587	23.2362	22.7622	23.5624	22.9591	22.3734
POM121C	22.271	18.3285	16.7136	16.8033	18.3085	22.0006	21.116	16.0372	21.9097	18.4081	18.1831	19.1343	19.3478	18.1642	16.8999	17.9621	16.4228	16.9917	17.3968	17.8335	18.6716	17.2196	18.6996	18.8956	17.4637	18.0274	17.3725	18.3615	18.5974	18.0541	16.6541	17.4235	18.7823	18.5536	17.7758	17.2964	21.88	18.9038	19.2166	21.3641	17.3378	17.6958	19.1708	17.1	17.663	18.2907	16.4272	17.0903	17.0711
CENPX	16.977	18.3285	21.5696	21.8492	18.3085	18.2071	22.4193	16.0372	17.1103	21.5785	22.0522	21.7046	22.21	18.1642	16.8999	22.5071	21.5962	16.9917	21.9596	17.8335	22.2935	17.2196	22.5136	18.8956	21.8306	22.0243	22.5285	22.0317	18.5974	18.0541	21.4852	17.4235	18.7823	21.9719	21.9259	17.2964	18.3303	18.9038	22.3773	17.4878	22.1712	17.6958	19.1708	17.1	17.663	22.4032	21.1793	17.0903	22.56
FAM171A2	16.977	18.3285	16.7136	16.8033	18.3085	18.2071	16.6862	16.0372	17.1103	18.4081	18.1831	19.1343	19.3478	18.1642	16.8999	22.4661	16.4228	16.9917	17.3968	17.8335	21.9274	21.5736	18.6996	21.6885	17.4637	18.0274	17.3725	18.3615	18.5974	22.1116	16.6541	17.4235	21.9349	21.7834	21.821	21.4872	18.3303	18.9038	19.2166	17.4878	17.3378	17.6958	21.5456	17.1	20.5882	18.2907	16.4272	17.0903	17.0711
NUDT19	22.4768	23.1699	16.7136	16.8033	22.963	18.2071	16.6862	16.0372	22	18.4081	18.1831	19.1343	22.7025	18.1642	16.8999	22.6677	16.4228	22.8174	23.2125	23.3803	18.6716	23.1245	22.5968	22.7333	23.8291	23.9072	17.3725	24.0267	18.5974	18.0541	16.6541	17.4235	18.7823	18.5536	22.7081	22.5716	18.3303	23.8511	23.5739	23.557	17.3378	17.6958	19.1708	17.1	22.3734	23.0531	21.991	23.7707	22.6414
MIF4GD	16.977	18.3285	21.9467	16.8033	22.5652	18.2071	16.6862	23.8783	17.1103	21.9672	23.4656	22.6216	22.631	18.1642	16.8999	22.4374	23.0792	22.4469	22.8873	23.0932	22.7511	22.6955	22.9036	22.7844	23.4745	24.0313	23.1183	23.118	22.4714	21.9094	23.4449	17.4235	18.7823	23.4828	23.0863	22.4692	21.534	23.3208	23.5683	23.9844	17.3378	22.0466	19.1708	17.1	22.0621	21.5589	22.6875	22.5461	22.6006
MYO1G	23.6136	18.3285	16.7136	16.8033	23.4667	23.0951	22.981	16.0372	23.4328	18.4081	18.1831	19.1343	19.3478	18.1642	16.8999	17.9621	22.5709	23.3454	17.3968	17.8335	23.7891	23.8062	24.3976	23.5711	23.8913	23.0068	24.2918	23.2323	18.5974	18.0541	16.6541	23.784	24.0937	24.794	17.7758	23.723	18.3303	18.9038	19.2166	23.9811	23.0867	24.4296	19.1708	17.1	17.663	18.2907	16.4272	23.7619	24.5592
HMGB1P1	16.977	18.3285	16.7136	16.8033	18.3085	21.7568	16.6862	16.0372	17.1103	18.4081	18.1831	19.1343	19.3478	18.1642	16.8999	17.9621	16.4228	16.9917	17.3968	17.8335	18.6716	17.2196	18.6996	18.8956	17.4637	18.0274	17.3725	18.3615	18.5974	18.0541	16.6541	17.4235	18.7823	18.5536	17.7758	22.0124	18.3303	18.9038	19.2166	17.4878	17.3378	17.6958	19.1708	17.1	17.663	23.077	22.4918	17.0903	17.0711
MYO9A	16.977	22.473	21.6682	21.2294	22.2104	21.8061	22.851	22.4354	22.4852	18.4081	18.1831	19.1343	19.3478	23.6106	22.9717	23.1579	22.6492	22.6945	23.6685	17.8335	18.6716	17.2196	18.6996	18.8956	17.4637	18.0274	22.1727	18.3615	18.5974	23.2473	16.6541	17.4235	22.9955	18.5536	17.7758	17.2964	18.3303	18.9038	19.2166	17.4878	17.3378	17.6958	19.1708	17.1	17.663	23.4968	16.4272	17.0903	17.0711
UNKNOWN_Q5R372-7;Q5R372-8;Q5R372-6;Q5R372-5;B7ZAP0	16.977	24.3703	25.3601	23.1517	25.4022	25.0477	25.0936	25.3013	25.0961	25.1179	18.1831	25.3713	25.3841	25.0296	24.9067	25.3904	24.6594	24.1951	24.7959	24.3706	25.6124	25.8505	25.4691	25.4074	25.1844	25.0173	25.2589	25.16	24.8344	25.7253	16.6541	17.4235	18.7823	24.3848	24.8918	24.9338	18.3303	25.4145	25.349	17.4878	17.3378	17.6958	25.2185	24.2548	24.9882	24.432	16.4272	25.4047	17.0711
WASH2P;WASH3P;WASHC1	16.977	22.1489	16.7136	21.7903	23.2015	22.8537	21.7864	23.5045	17.1103	21.8527	18.1831	22.8556	22.7294	21.5502	21.2776	22.9054	16.4228	16.9917	23.4874	22.9869	22.2453	22.6471	22.0761	22.3288	22.9972	23.0594	23.0616	23.0044	23.1655	22.4966	23.7226	17.4235	22.6265	23.0623	22.7545	22.5537	22.9124	18.9038	22.4604	22.5981	17.3378	23.261	22.3823	17.1	17.663	18.2907	21.9807	17.0903	21.336
MCRIP1	23.7916	23.6988	23.3209	23.6777	23.502	23.0186	23.3914	23.9644	22.7342	23.4454	22.7873	22.1878	23.2753	23.3734	23.5106	22.9796	23.7606	23.194	22.8518	22.9818	23.9141	23.3263	23.2539	23.189	23.5344	23.3571	23.5809	23.4399	23.8937	23.6766	22.9477	22.7179	22.6644	23.4546	23.6243	22.655	22.6048	22.7305	23.5892	23.418	23.5951	22.9655	22.3218	22.9211	22.7979	22.9599	23.0686	23.0895	23.0593
UNKNOWN_E9PAV3;Q13765;E9PAV3-2	27.4123	26.5274	27.6601	26.9807	27.1002	26.9585	26.8113	27.3199	26.8782	26.9076	27.2881	27.3464	26.5576	27.6295	27.5665	26.8188	27.3784	27.8369	26.4838	26.5169	26.6319	26.9663	26.7601	26.6157	26.9059	27.0012	26.8096	26.9794	27.4024	26.8866	27.2713	27.4734	27.1125	26.9974	26.8083	26.8483	27.496	26.3524	26.3933	26.7051	27.2631	26.909	26.714	27.4935	27.1714	27.2891	26.7956	27.1378	26.733
C11orf98	24.0321	23.355	24.3302	24.4276	24.1367	24.094	23.7117	23.6936	24.5164	24.1045	24.3475	24.0228	24.5392	24.7547	24.7937	24.6163	24.3595	24.3342	23.7982	24.2875	24.7833	24.9002	24.5785	24.9137	24.0463	24.3294	24.2018	24.3706	24.4215	24.5227	24.2448	24.3599	23.9312	23.9156	24.3345	23.8087	24.0249	23.8112	24.0322	24.1734	24.2379	24.6273	24.3861	24.5569	23.0535	23.9737	23.5602	24.236	24.8084
ASDURF	22.8253	22.766	23.7721	16.8033	22.8869	23.2721	22.5278	23.4961	22.4461	23.0012	21.9816	19.1343	22.1922	18.1642	16.8999	17.9621	16.4228	22.2319	22.7048	22.5472	23.3339	22.2686	23.0097	23.2885	22.8506	22.8741	23.1167	23.2038	18.5974	23.7846	23.1563	17.4235	22.8865	22.3173	22.4268	23.1779	18.3303	23.8728	23.221	23.8414	17.3378	23.7383	23.2125	23.3959	22.6284	22.4855	16.4272	17.0903	22.8581
UNKNOWN_L0R8F8	24.5251	18.3285	16.7136	16.8033	25.8974	24.7973	25.1756	23.3674	26.8701	26.2721	25.005	25.4489	26.6875	24.9911	24.9548	26.8518	23.5031	23.573	25.8498	25.1261	25.1486	24.4789	25.101	24.8669	25.9442	25.9882	25.9718	18.3615	26.0446	25.3716	25.063	25.1923	24.4962	25.8431	25.4488	25.3865	18.3303	24.4463	25.1279	24.7829	25.3522	26.1439	25.5699	24.578	24.5489	25.2904	24.1105	25.4167	25.3314
DNASE2	25.6006	26.0207	25.8436	25.5144	25.8059	25.4054	25.0157	25.0849	26.5384	26.2738	25.6758	26.0501	26.223	25.2836	26.0838	26.4388	26.3567	26.3477	26.691	26.9612	24.312	24.5397	24.4107	24.2228	25.4189	25.2255	25.5187	25.5381	25.8107	25.5449	25.2217	25.2532	25.4899	25.221	25.2718	25.3947	25.7823	25.7447	25.7571	25.8186	25.3723	25.0875	25.6792	25.3948	24.9243	24.8961	25.3455	25.5863	26.4726
AGPS	25.449	25.3467	25.8443	25.7811	25.5738	25.8946	25.7298	25.4378	26.0299	25.9562	26.1638	26.1125	26.3398	26.6625	26.659	26.3416	25.9251	25.8506	25.8013	25.8697	25.5203	25.6803	25.6833	25.6902	25.1691	24.9686	25.1825	25.2866	25.7008	25.4939	25.9131	25.5625	25.471	25.5535	25.6447	25.5725	25.7939	25.2489	25.5409	25.6247	26.2412	25.8374	26.0294	25.7959	26.0063	26.0149	25.9963	25.6909	26.1799
KIF2A	16.977	18.3285	16.7136	16.8033	18.3085	18.2071	16.6862	16.0372	17.1103	18.4081	18.1831	19.1343	19.3478	18.1642	16.8999	17.9621	16.4228	16.9917	17.3968	17.8335	18.6716	17.2196	18.6996	18.8956	17.4637	18.0274	17.3725	18.3615	18.5974	18.0541	16.6541	17.4235	18.7823	18.5536	17.7758	17.2964	18.3303	18.9038	19.2166	17.4878	17.3378	17.6958	19.1708	17.1	17.663	22.2763	16.4272	17.0903	21.4336
UNKNOWN_O00139-2	23.077	23.3288	22.698	23.9814	23.8671	23.583	23.4464	24.2868	23.5233	23.8016	22.8103	22.2566	23.1154	23.8962	23.8362	17.9621	23.6212	23.4528	22.8587	22.5898	23.2577	23.4822	23.5485	23.4573	22.9787	23.2549	23.5076	23.35	23.0022	22.6809	22.873	23.4536	23.1108	22.9387	22.087	22.562	18.3303	22.9296	22.8114	23.3301	23.1763	23.0795	23.4076	24.1319	23.0925	22.2489	23.3257	23.1379	17.0711
DDX39A	27.2042	27.1318	27.2942	27.052	26.9281	27.0062	26.891	26.8556	26.866	26.9082	27.1097	27.1294	27.208	26.6903	26.7837	27.3142	27.1464	27.1653	27.6008	27.1738	26.9764	27.1421	27.0491	27.2934	26.8644	26.9713	26.7734	26.8911	26.4938	26.5645	26.7417	27.1046	26.5972	26.6194	26.774	26.6265	26.945	26.6762	26.8209	26.711	27.0118	27.0174	27.0321	27.3078	26.9738	26.9458	27.1012	26.4844	26.9206
PDLIM1	26.4187	26.1783	26.8597	26.0277	26.379	26.3419	26.524	26.5132	25.8632	25.6821	25.4406	25.4186	25.8905	26.301	26.2577	26.0258	27.0047	26.8452	26.486	26.6181	26.2332	26.5129	26.4052	26.2809	26.5868	26.5887	26.6669	26.7955	25.9571	25.9281	25.8637	26.0181	26.6242	26.4898	26.4978	26.3573	26.4938	26.4138	26.5426	26.6957	26.6621	26.5828	26.6571	27.0612	25.9846	25.7279	25.8846	26.0903	26.1994
ACOT7	27.0873	27.0595	27.2917	26.8783	27.1026	26.9921	27.0981	26.8287	26.705	27.1299	26.7382	26.8852	26.8072	26.0845	26.1023	26.6032	27.1555	27.1679	27.4771	27.5189	27.0864	27.2864	27.034	27.2399	27.1981	27.3589	27.2542	27.0357	27.2172	27.2069	26.9743	27.121	26.8589	27.0665	27.1436	27.0165	27.1041	27.0525	27.1628	27.317	26.5964	26.9497	26.7238	26.5912	27.1964	27.292	27.15	26.8507	27.5224
MYO1C	21.7889	24.333	23.7985	24.598	25.5325	25.4922	25.2212	25.1619	24.7748	24.8469	24.4091	25.5998	24.6825	24.8828	24.8698	25.4771	23.8313	24.1476	24.708	23.5007	24.0741	24.0705	24.1852	23.9629	24.372	24.8457	24.4426	24.5295	24.497	24.689	24.5054	24.0737	23.7562	24.7339	24.6312	24.7352	24.6904	25.14	24.9955	24.5616	22.6184	24.1484	23.6959	17.1	25.3803	24.7783	24.4624	24.766	23.9154
SNAP23	25.2843	24.5935	25.2393	24.8975	24.8547	25.0479	24.9124	24.7875	25.4121	25.0054	25.3395	25.1405	25.0165	26.0585	26.1661	25.5062	25.4392	25.1756	24.314	24.1873	24.5193	24.0654	23.8805	23.9927	24.1661	24.7256	24.9483	24.5165	25.0306	25.1661	24.9526	25.1057	25.0883	24.6983	24.5237	24.4436	24.8752	24.6928	24.4808	24.4667	24.7321	24.445	24.1399	22.5895	24.5569	24.8402	24.9285	24.801	24.9167
HAX1	24.9745	24.4786	24.6215	24.5842	24.6952	24.4048	24.1375	23.7044	25.2336	25.1168	24.2123	24.1742	25.2446	25.2947	25.5154	25.0212	25.3954	25.0297	24.8523	25.5392	23.9724	24.1158	24.381	24.0455	24.4926	24.8174	24.7212	24.6563	24.4441	24.4619	24.3131	24.6239	24.5105	24.2211	24.3382	24.3526	24.3649	24.4652	24.4344	24.3405	24.2197	24.2099	24.1191	24.0674	23.8202	24.2616	23.8247	24.2157	24.2779
AIP	26.1354	25.9168	26.1033	25.8592	26.0906	26.2737	26.3108	26.5465	25.9325	25.8556	25.6937	25.6387	25.9189	25.4869	25.4104	25.8663	26.1618	26.3819	26.4259	26.6226	26.4346	26.2571	26.3097	26.4498	26.5438	26.5111	26.461	26.6269	26.4137	26.3587	26.1911	26.2265	26.9188	26.5922	26.5876	26.7115	27.1402	27.0216	26.8539	26.7606	25.7637	26.0145	25.9638	25.9543	26.0078	25.991	26.0494	26.5496	26.3704
GTPBP1	26.0772	26.0213	25.6352	26.2187	26.0844	26.0217	26.1133	26.1953	25.379	25.6206	25.5211	25.3415	25.5281	25.3016	25.114	25.3971	26.0983	26.0116	26.1684	26.2896	26.3567	26.4871	26.5404	26.3639	26.3356	26.3277	26.428	26.3295	25.5476	25.7247	25.7235	25.9862	26.1521	25.9227	25.83	25.9534	26.197	26.4639	26.2218	26.2858	25.4059	25.7634	25.6212	25.7166	25.8917	25.6461	25.7427	25.8618	25.9611
STXBP3	22.8312	22.5997	22.9423	22.8401	22.9635	22.5564	23.0797	23.6573	23.2822	23.2546	22.8669	22.5005	23.8257	23.1477	23.1815	22.5961	22.7872	22.1631	22.6874	22.6226	18.6716	22.5977	22.6814	23.2601	21.9446	22.4426	22.5056	22.515	23.3925	22.622	23.6619	22.3898	23.383	23.0758	23.0333	23.0964	22.8342	22.7107	23.0592	23.2854	17.3378	23.9525	22.6761	23.702	23.6757	23.1513	22.6157	17.0903	23.282
C11orf58	24.9716	25.7798	26.9726	25.6919	25.7386	25.6043	25.5967	25.3667	25.3841	25.4802	25.5852	25.3936	24.6722	25.974	25.9189	24.7644	26.1981	25.989	24.8293	24.9296	25.8487	25.2054	25.7329	26.0071	25.2285	25.8558	25.9643	25.4401	25.4996	25.8596	25.6114	25.6123	26.127	25.3748	25.1107	25.6811	25.5267	25.6893	25.5316	25.6384	25.2974	25.8541	25.555	26.0784	26.5152	25.1777	25.2631	25.9634	25.6765
AP3B1	24.7893	25.3204	25.4184	25.2208	25.2468	25.2531	25.5418	25.257	24.7309	25.1821	25.3102	25.2215	25.2501	24.544	24.9474	25.2534	25.1406	25.0529	25.6189	25.3237	25.1458	25.3223	25.303	25.3778	25.1206	25.0483	25.2738	25.1254	25.1536	25.1669	25.3645	25.2975	25.2937	25.4256	25.5616	25.256	24.9069	25.4229	24.9394	25.0784	25.2319	25.1809	25.2122	24.7167	25.3241	25.612	25.551	25.2652	25.0187
APBB1	22.5593	22.7537	23.8522	22.2131	23.7083	23.4465	23.5567	23.9528	23.2212	24.1677	23.2327	23.4751	23.1754	24.2559	21.5694	23.2653	23.8281	23.8203	24.5629	23.489	22.0005	24.0851	23.3517	23.713	23.8817	22.4163	23.6133	23.9114	23.9558	23.422	23.3463	23.2973	23.3637	22.6228	23.1978	23.3948	23.5131	23.9627	22.61	22.952	22.7263	23.3391	23.0215	22.9804	22.5357	22.783	23.0667	23.9379	23.2088
NDUFS8	25.2093	25.0042	25.5869	25.2588	24.8174	24.8417	25.0037	24.9373	24.6416	24.0659	24.6006	24.4728	24.688	24.8634	24.8412	24.9803	25.3307	24.9668	25.185	25.214	25.1331	25.0153	24.8024	24.8235	24.8493	25.2252	24.6239	25.0577	24.7298	24.6144	24.4427	24.0577	24.595	24.8119	24.8576	24.5159	25.4682	25.1787	25.5626	25.2826	25.1821	24.9162	24.9251	25.0285	24.7319	24.9353	24.7325	24.9488	24.59
NFKBIE	16.977	18.3285	16.7136	16.8033	18.3085	18.2071	16.6862	16.0372	17.1103	18.4081	18.1831	19.1343	19.3478	18.1642	16.8999	17.9621	16.4228	16.9917	17.3968	17.8335	18.6716	17.2196	18.6996	18.8956	17.4637	18.0274	17.3725	18.3615	18.5974	18.0541	16.6541	17.4235	18.7823	18.5536	17.7758	17.2964	18.3303	18.9038	19.2166	17.4878	17.3378	17.6958	19.1708	17.1	17.663	18.2907	16.4272	17.0903	17.0711
PSMD11	27.3753	27.195	27.1052	27.3929	26.9035	26.9889	27.188	27.3217	26.9571	27.286	27.2844	27.2976	27.1611	27.0912	27.2744	27.0595	27.1709	27.3088	27.0507	27.0549	26.9081	27.0404	27.0336	27.0018	26.8891	26.8422	26.9644	26.8843	27.0219	26.8851	27.2465	27.0505	26.9705	26.9747	27.0109	27.0536	26.8641	26.9249	26.8774	26.926	27.2507	27.1229	27.1575	27.5109	26.8794	26.9989	27.1889	27.1465	27.6195
PSMD12	25.864	26.366	26.6917	26.1267	26.0617	26.1571	26.2605	25.9086	25.766	26.3083	26.6382	26.7828	26.2627	25.4164	25.9261	26.2384	25.7189	25.9822	26.3442	26.0054	26.0773	25.7657	25.9312	26.2678	26.0329	26.0853	25.9728	25.6798	25.559	25.7462	25.8971	26.0251	26.0384	26.3542	26.5552	26.2253	25.9576	25.9862	26.0578	25.9216	25.974	26.2492	26.107	25.8285	26.5419	26.8831	26.6312	25.7718	26.3849
PSMD9	26.5797	26.3848	26.3607	26.367	27.0624	26.5164	26.5706	26.6683	26.5272	26.6303	26.124	26.3756	26.4878	25.9134	25.5092	26.1282	26.4381	26.4459	26.6123	26.6932	26.8706	26.544	26.8728	26.6978	26.9134	27.1376	27.1717	26.8843	26.8736	26.566	26.8243	26.4212	26.7654	26.4363	26.6603	26.6635	26.7411	26.8276	26.5936	26.5475	26.4934	26.7276	26.7636	26.8375	26.4193	26.2657	26.3968	26.7808	26.6756
ATOX1	24.3063	21.2317	24.6364	24.0491	24.8512	24.575	24.8766	25.5024	23.7054	23.7193	24.5044	23.5809	21.2925	20.0017	20.8078	20.4796	24.6709	24.5031	24.2765	24.4929	23.2781	24.1882	24.5477	24.0756	24.8759	24.5636	25.0306	24.5071	24.4758	24.5722	24.5956	24.6378	25.1446	24.717	24.6871	24.5538	24.7237	24.2729	24.3118	24.2743	25.1657	24.7234	24.8014	26.7846	24.0686	24.0766	24.1871	24.7878	24.6253
MEN1	16.977	18.3285	16.7136	16.8033	18.3085	18.2071	16.6862	16.0372	17.1103	18.4081	18.1831	19.1343	19.3478	18.1642	16.8999	17.9621	16.4228	16.9917	17.3968	17.8335	18.6716	17.2196	18.6996	18.8956	17.4637	18.0274	17.3725	18.3615	18.5974	18.0541	16.6541	17.4235	18.7823	18.5536	17.7758	17.2964	18.3303	18.9038	19.2166	17.4878	17.3378	17.6958	19.1708	17.1	17.663	21.8526	16.4272	17.0903	17.0711
PGRMC1	28.0766	27.7032	27.8419	27.7772	27.3872	27.4972	27.5166	27.4945	28.1719	27.7221	27.5569	27.4964	27.7372	28.2535	28.2188	28.1606	27.829	27.7481	27.6497	27.8872	28.8792	28.907	29.0148	28.7304	27.723	27.7747	27.634	27.7109	27.8916	27.7825	27.6689	27.8404	27.8896	27.7286	27.946	27.8445	27.6653	27.5664	27.5881	27.704	28.5206	28.476	28.3111	28.4566	27.2706	27.2818	27.0894	27.6653	27.7216
SUPT5H	25.1931	25.3789	25.3107	25.3155	25.1339	25.3595	25.3028	25.2596	25.5566	25.4186	25.439	25.437	25.2566	25.5374	25.59	25.4912	25.457	25.5377	25.3654	25.1597	26.032	26.0921	25.9547	25.9881	25.4466	25.0801	25.2731	25.3216	25.6576	25.8993	25.6402	25.5449	25.4104	25.3392	25.3263	25.2802	25.4146	25.3613	25.4533	25.5102	25.9223	25.9967	26.0957	26.0373	25.2499	25.4555	25.3472	25.609	25.1354
TAF4	16.977	23.648	23.4006	22.2629	22.5909	23.0816	22.3068	22.0371	17.1103	22.7611	22.0762	21.8413	22.768	23.0729	22.6564	22.9685	22.2099	22.8847	17.3968	17.8335	23.9908	23.2165	23.078	18.8956	22.6948	21.9331	21.9212	22.9068	22.8473	22.8101	21.0549	22.112	22.2881	22.1037	21.9609	22.1478	22.4902	23.2033	23.4654	22.1025	17.3378	17.6958	22.1822	17.1	22.2104	21.677	16.4272	23.37	17.0711
DFFA	23.7767	23.581	23.7012	22.6601	23.6511	23.6139	24.1048	23.9006	22.8174	23.428	22.5154	22.5142	22.401	23.7096	23.6895	21.9494	24.2707	24.4572	22.8425	22.6728	22.7497	22.7603	23.3984	22.4257	23.296	23.3941	24.3749	23.9462	23.1568	22.3782	23.5019	22.6791	23.5191	23.0109	22.85	23.0086	22.7718	22.7649	22.9617	22.8312	23.5897	22.7498	22.6151	23.4935	23.0825	21.619	22.5462	22.3781	22.7069
UNKNOWN_O00273-2	16.977	18.3285	16.7136	16.8033	18.3085	18.2071	16.6862	16.0372	17.1103	18.4081	18.1831	19.1343	19.3478	22.079	22.2014	17.9621	22.551	21.5507	17.3968	17.8335	18.6716	17.2196	18.6996	18.8956	17.4637	18.0274	17.3725	18.3615	18.5974	18.0541	16.6541	17.4235	18.7823	18.5536	17.7758	17.2964	18.3303	18.9038	19.2166	17.4878	17.3378	17.6958	19.1708	17.1	17.663	18.2907	16.4272	17.0903	17.0711
RFXAP	16.977	18.3285	16.7136	20.0339	21.2474	21.0698	16.6862	16.0372	17.1103	20.8898	19.9095	19.1343	19.3478	20.7425	16.8999	17.9621	22.3041	21.5407	17.3968	17.8335	18.6716	17.2196	20.8669	18.8956	17.4637	21.3716	21.1996	20.6561	18.5974	18.0541	16.6541	17.4235	20.4277	18.5536	17.7758	17.2964	18.3303	21.1441	21.0537	17.4878	17.3378	17.6958	19.1708	17.1	20.3126	18.2907	16.4272	20.8519	17.0711
HIP1	23.0478	23.4686	23.4945	23.4303	23.6701	23.9507	23.9035	23.7327	23.6049	23.2698	22.9486	23.4543	23.216	23.815	24.0656	23.6318	23.5549	23.6585	23.4693	23.2067	23.4104	23.2894	23.1304	22.5685	23.8726	24.1305	23.5808	23.7612	23.5334	23.7201	23.3813	23.2943	23.775	24.0401	23.5535	23.7384	23.6847	24.0358	23.7911	23.6339	22.6638	21.1347	22.5863	21.6629	23.8029	23.7149	23.5419	23.6142	22.8001
CLIC1	29.1523	29.0904	28.3213	29.2016	28.9097	28.826	29.0227	29.045	28.84	29.0861	29.3237	28.9631	28.9279	28.422	28.493	28.8645	29.02	29.03	29.1951	29.1777	29.4611	29.3361	29.428	29.5811	29.0665	29.2087	29.2476	29.2343	29.5197	29.1696	29.4016	29.4298	29.421	29.3877	29.3383	29.5916	29.1138	29.4485	29.2765	29.3275	29.0491	28.7928	29.2201	29.2292	28.6257	28.6286	28.9259	29.18	29.5476
EIF3F	25.7383	25.7071	25.0721	25.9816	25.459	25.7314	25.7215	25.6535	24.9352	25.742	26.3081	26.2291	25.9102	25.1188	25.4798	25.6817	25.3188	25.4295	25.8857	25.5035	25.4401	24.7796	25.0521	25.4752	25.3629	25.6946	25.3503	24.5849	24.9526	25.0895	25.4842	25.0236	25.3485	25.6642	25.6094	25.6168	25.2684	25.1654	25.3365	25.1573	25.451	25.4095	25.2494	25.4587	26.1155	26.533	26.3844	25.1638	25.4471
PDHX	25.0874	25.3809	25.3857	25.3225	25.5582	25.312	25.6097	25.2581	24.9394	24.978	25.3729	25.167	25.2779	25.0075	24.9817	25.228	24.9871	24.5465	25.2468	25.2955	25.6983	25.3084	25.2416	25.5356	25.4256	25.5869	25.4433	25.385	25.2498	24.7279	25.0758	24.7365	25.1587	25.0919	24.9094	25.1286	25.8159	25.8506	25.7051	25.6693	25.5068	25.5687	25.5228	25.1648	25.1192	25.0233	24.8915	24.9336	25.1166
DCTN6	25.1725	25.1462	16.7136	25.1053	25.685	25.4545	25.3158	25.0077	26.26	25.8335	25.195	25.3518	25.9904	25.4428	25.2939	25.7087	25.1708	25.0732	25.8627	25.8195	25.5681	25.789	25.5943	25.4254	25.7576	25.7084	26.0128	25.6798	26.2453	26.4028	25.6981	25.2956	25.531	25.6021	25.4245	25.6803	25.0298	25.5205	25.5496	25.5686	25.1347	26.0445	25.8579	25.0815	25.2587	25.1762	25.0148	25.483	26.0294
WASL	24.0224	23.374	24.101	24.4002	23.3239	23.6605	23.5226	24.2139	24.6277	24.4186	24.5343	24.412	23.9931	25.2999	24.6786	23.828	25.1333	24.9224	23.891	24.2263	22.7607	22.0939	23.014	22.7249	22.3562	21.0094	23.4788	23.7687	21.7005	23.4828	23.7612	23.2732	23.9009	22.9534	23.3157	22.7547	24.4226	23.2397	23.6732	22.6644	23.6771	22.4263	21.7758	22.4629	22.2648	22.3255	23.6198	23.3764	22.6601
IPO5	23.8805	24.6039	25.6646	24.6661	24.2153	24.685	24.9466	24.5779	23.3068	24.1113	24.2419	24.1657	24.0011	23.0506	24.0197	23.9444	24.612	25.0175	24.5852	24.1697	24.8643	24.3757	24.0681	24.8364	24.1985	23.4038	24.2207	23.6323	23.6462	23.9261	24.2022	24.5736	24.2497	24.2974	24.4565	24.3862	24.4203	23.8122	24.2139	24.3086	23.6625	23.7665	24.1818	23.0389	25.3086	25.7767	25.5811	24.1129	23.4326
UNKNOWN_O00410-2	23.2781	23.4424	22.2034	22.9203	23.5766	23.3871	23.2278	23.1343	23.6668	24.0821	23.652	23.6301	23.9821	18.1642	16.8999	23.7468	23.3372	16.9917	23.8101	24.0201	23.8437	24.0645	23.8988	24.3481	23.7196	23.5257	23.227	23.3262	23.2697	23.543	23.8377	23.7875	23.6219	23.6283	23.3218	17.2964	23.8887	24.2294	23.4925	23.6884	24.4533	23.9196	19.1708	24.3236	23.1414	22.9972	23.0068	23.897	23.9435
POLRMT	16.977	22.0602	23.2863	22.1514	18.3085	22.274	21.8562	21.6071	23.8822	23.174	23.015	22.9758	23.4556	23.8283	24.0171	23.4699	22.9989	20.8821	17.3968	22.2245	22.1217	22.933	22.3636	22.4885	22.644	22.9319	22.8874	22.8174	22.256	23.5569	22.9638	23.4065	22.7529	22.6666	22.3753	22.4565	23.4061	22.9378	23.5937	23.1915	21.5051	17.6958	19.1708	17.1	22.7685	18.2907	21.5396	22.1151	23.5764
EEF2K	24.0688	24.301	22.9424	23.5564	24.0461	24.0259	22.97	24.2912	23.3703	21.8704	22.6965	19.1343	23.388	22.1777	16.8999	23.4412	24.8885	24.7168	24.7898	25.0784	23.7301	23.6317	21.7119	21.6588	23.9696	24.0848	23.8639	24.0981	24.0307	24.1115	23.466	23.2894	23.9873	23.6781	23.9959	23.854	22.3309	22.5303	23.1483	23.1268	24.8088	25.2435	24.5347	24.2862	22.886	23.4429	22.8606	23.4769	23.599
SAP18	25.8803	26.0952	25.7178	26.1604	26.1698	26.177	25.9776	25.9183	26.5186	25.9686	25.9447	26.4377	26.4619	26.2617	26.0498	26.4953	25.7746	25.4892	26.0168	26.1084	26.568	26.5933	26.3231	26.446	26.0848	26.0318	25.9966	26.1719	26.4572	26.3988	26.0645	26.2683	26.0736	26.0191	26.0541	26.0215	26.5967	26.4443	26.3286	26.4097	25.9991	26.4058	26.277	25.6821	26.3597	26.0834	25.8496	26.2304	26.0463
EML1	24.0568	18.3285	25.1069	16.8033	18.3085	18.2071	16.6862	24.5204	24.7716	23.9956	18.1831	19.1343	19.3478	24.9384	24.5319	23.8543	24.5699	23.9185	17.3968	23.7356	18.6716	17.2196	18.6996	18.8956	24.6604	18.0274	17.3725	18.3615	18.5974	23.5574	23.9187	23.4053	18.7823	18.5536	17.7758	17.2964	23.9522	18.9038	19.2166	17.4878	17.3378	22.7045	19.1708	24.9114	23.4434	18.2907	16.4272	24.7062	17.0711
IGF2BP3	26.6982	26.6036	26.8204	26.5404	26.6269	26.491	26.713	26.7602	26.3309	26.2355	26.0925	26.2266	26.415	26.496	26.2211	26.4704	26.6241	26.4591	26.7206	26.6686	26.8254	26.672	26.8306	26.756	26.7758	26.669	26.5574	26.7273	26.6784	26.3742	26.5866	26.4054	26.7086	26.6149	26.6621	26.6006	26.7893	26.4393	26.8862	26.6752	26.6067	26.4184	26.4314	26.5459	26.1807	26.4113	26.1594	26.2983	27.0049
DNM1L	23.1992	23.8271	24.8856	23.9452	23.3701	23.4493	23.6822	23.0857	22.9709	23.2648	24.0351	23.7713	23.3	21.7959	23.1088	23.5987	23.6001	23.3294	23.7334	23.4259	23.9321	23.813	23.652	24.4747	23.6493	23.6136	23.5965	23.5274	23.79	24.2939	24.2792	24.1464	23.9504	24.1325	24.0558	24.0045	24.1464	23.5809	23.7514	23.7582	24.47	24.5062	24.3186	25.8697	24.218	24.0143	24.2168	24.132	23.6288
RTCA	24.3122	24.1877	22.0988	23.7422	24.2842	23.9805	23.5058	24.0161	24.3432	24.3347	24.314	24.2531	24.0076	23.8633	23.6951	23.665	23.8685	23.877	24.1065	23.9512	23.9064	23.7781	23.9062	23.5749	23.7135	24.2834	23.8305	24.0576	23.6223	23.8802	23.7735	23.8609	23.7199	23.8758	23.6644	24.044	23.9014	24.225	23.7523	23.7294	24.0362	23.8899	23.6544	23.9348	23.6403	23.5932	23.8796	24.0138	24.3378
PIK3C2A	23.31	22.9325	24.2172	16.8033	23.7471	23.6772	23.1524	24.2551	23.0322	23.1748	22.7354	22.7494	22.8688	23.865	23.5369	23.2335	23.644	24.2812	22.5124	22.4385	23.0355	24.0306	23.3861	22.5715	23.3444	22.407	23.1047	24.3548	23.0209	23.2071	16.6541	23.6399	23.0891	23.7495	23.8448	23.507	23.3641	23.4383	22.8283	17.4878	23.2675	23.623	23.7917	24.1246	23.7841	23.0775	23.8342	23.8082	22.5521
PIK3R2	16.977	24.3396	16.7136	21.957	18.3085	23.3946	24.1133	16.0372	17.1103	18.4081	18.1831	19.1343	19.3478	18.1642	16.8999	17.9621	23.2858	22.8648	22.9167	17.8335	24.1925	17.2196	22.5008	24.4259	23.7238	24.5265	24.1529	23.4055	18.5974	18.0541	16.6541	17.4235	22.9	18.5536	24.311	24.949	18.3303	18.9038	24.5124	17.4878	23.6051	17.6958	19.1708	17.1	17.663	18.2907	16.4272	17.0903	17.0711
GOLIM4	24.6619	24.5586	24.6821	24.8476	24.2252	24.2192	23.6494	24.4488	24.1007	24.1531	24.2073	24.0366	23.1535	25.2411	25.2655	23.5952	24.1742	24.3708	23.0909	23.2448	22.4894	23.1492	23.5499	22.574	24.2086	24.1074	23.9072	23.9892	22.9725	24.1217	24.491	24.2865	24.2628	24.0941	24.0551	24.0477	24.2932	24.3989	23.2764	22.0948	24.194	23.841	24.1267	24.3998	24.2598	24.082	24.6271	24.8316	23.7144
AGRN	16.977	23.775	23.2329	16.8033	23.0414	24.1844	23.8087	21.1627	24.8007	25.0342	18.1831	19.1343	19.3478	23.7923	24.0164	23.5602	22.5577	23.4454	17.3968	17.8335	24.2593	24.3006	24.0434	18.8956	24.9403	24.6898	24.3444	24.9998	24.6524	23.7518	16.6541	25.2253	23.9177	24.2812	24.7832	24.3941	18.3303	23.1871	23.0928	24.3546	17.3378	17.6958	24.0971	17.1	22.9324	24.1492	16.4272	23.5943	17.0711
PLOD2	22.4866	23.146	23.6954	23.171	22.5246	23.5498	23.3624	22.9237	22.9678	23.1882	22.9039	23.2595	23.0707	23.9935	23.9048	24.027	23.505	23.1215	23.285	22.9308	22.1708	22.3349	21.9406	22.1127	22.9993	21.8074	22.5768	22.6467	22.951	22.885	23.5512	23.0872	23.1855	23.7659	23.6392	23.51	18.3303	22.7242	21.5228	21.9654	22.4735	22.9123	22.7323	17.1	23.0451	23.3409	23.9255	22.7498	22.6793
EXOC5	22.5038	22.2488	23.0227	22.8753	23.0143	22.4036	22.1092	21.7331	22.4491	22.5721	23.7915	22.9433	22.2712	22.1784	22.282	22.3014	22.6026	24.092	22.0385	22.97	22.054	21.7174	21.9352	22.1386	22.187	21.947	22.049	22.6581	23.7751	22.1282	23.1364	22.5193	22.6204	22.3813	22.1488	23.327	22.1611	22.3258	21.859	22.199	22.9516	22.4595	22.816	22.7646	21.9065	22.0269	22.6576	23.9173	21.9891
HMGN4	25.3454	24.9171	25.0135	24.6988	25.5819	25.4345	25.2891	25.168	24.9765	24.9237	24.309	24.8884	25.2534	24.8195	24.6749	25.0934	25.0355	24.5092	25.1	25.4026	26.514	26.342	26.4142	26.1448	26.2225	26.0391	26.7162	26.0532	24.8211	24.872	24.8237	24.7868	25.5143	25.3043	24.9864	25.2328	25.4146	26.3607	25.6531	26.3931	26.154	26.77	26.7531	26.3294	24.1949	23.7974	23.7713	25.0979	25.1608
NDUFA4	24.2218	23.6442	16.7136	23.9104	24.392	24.149	23.9469	24.5773	23.0355	23.3048	24.1445	23.9157	19.3478	23.9039	24.1318	24.4705	24.673	24.3876	23.3863	24.9321	23.3519	19.6058	22.5102	23.4683	24.5972	23.9391	25.2581	24.8331	23.1715	25.1404	23.9147	23.6478	19.3996	23.7799	17.7758	23.0661	25.2006	24.9799	24.5102	24.3693	25.1077	22.7802	25.0621	24.7639	25.0935	25.5207	25.066	25.5757	23.9934
PSMD14	24.9783	24.8753	25.1569	24.971	24.6013	25.0123	24.897	24.779	24.6157	23.9685	25.619	25.6621	25.1734	24.2872	24.4209	25.3616	24.9745	25.2424	25.7206	25.2836	25.3154	24.8121	25.1655	25.6355	24.497	24.8001	24.8108	24.53	24.1468	24.4257	25.0563	24.5078	24.7982	24.8324	24.9402	24.7764	25.1388	24.4592	24.743	24.6767	24.9629	24.8421	25.05	24.0316	25.6198	26.024	25.504	24.6782	25.6745
ZNF593	23.0895	22.0235	22.6625	22.5491	22.3502	22.4396	21.7228	23.8047	23.714	23.5931	23.711	22.5709	22.4369	24.4637	23.8523	24.0019	23.6056	22.4789	22.3546	22.5457	21.8223	22.6889	23.1822	22.0854	21.906	21.6753	22.2074	22.5038	23.2394	23.0465	23.4664	23.0642	21.5109	22.1808	17.7758	22.5207	22.3273	22.0371	21.5409	22.1593	24.2111	23.6825	23.6966	23.2394	22.6856	22.8462	23.466	23.4459	22.443
BIN1	16.977	23.5669	24.074	23.8012	21.9237	23.5731	24.3443	16.0372	23.5323	18.4081	23.9553	23.0655	23.752	21.6746	22.7344	17.9621	24.4669	24.2	23.579	17.8335	18.6716	24.0916	22.9157	23.8759	22.7873	18.0274	23.8728	24.962	18.5974	18.0541	22.3049	22.4521	22.1236	23.1521	22.7125	21.2967	22.8537	24.2469	22.7611	22.3315	17.3378	17.6958	19.1708	17.1	22.7202	23.1684	16.4272	22.6862	22.1141
KPNA3	26.308	25.9851	26.211	26.2035	26.4837	26.321	26.266	26.169	26.2596	26.2754	26.0718	26.2253	26.6868	26.0083	26.087	26.7151	25.9247	26.0954	26.5952	26.8464	26.5677	26.4104	26.2339	26.5148	26.0452	26.379	26.0871	26.1546	26.445	26.5189	26.5339	26.2647	26.0407	26.3409	26.3867	26.2506	26.1513	26.1197	26.1616	26.1633	26.2378	26.3815	26.5637	26.4443	26.2765	26.5017	26.627	26.3423	26.6667
BCL9	16.977	18.3285	22.3211	22.4454	18.3085	18.2071	16.6862	16.0372	23.4818	23.0514	18.1831	23.596	23.3648	23.356	22.7193	23.3164	16.4228	22.2906	17.3968	17.8335	18.6716	17.2196	24.5217	23.5537	17.4637	22.9159	23.0922	18.3615	18.5974	18.0541	21.9249	25.1945	24.4793	18.5536	17.7758	17.2964	22.5544	22.5485	22.9544	17.4878	17.3378	17.6958	19.1708	21.9429	22.4799	22.5447	16.4272	22.7032	17.0711
PES1	25.9596	25.4928	25.7562	25.9284	25.3652	25.5608	25.1269	25.6868	26.1648	25.8805	26.2485	25.99	25.913	26.2355	26.2141	26.2044	25.7315	25.4367	25.4781	25.9325	25.97	25.762	25.615	25.5465	25.1882	25.138	24.9831	25.2698	25.9521	25.878	26.1627	25.8906	25.502	25.4383	25.135	25.433	25.2533	25.4746	25.3114	25.0749	26.0494	26.0647	26.0209	26.1623	25.6413	25.816	25.9306	25.8135	26.1558
SDCBP	24.6106	24.3768	24.6851	24.3196	24.6514	24.4982	23.5313	24.0044	25.3363	25.3232	24.5208	24.8374	24.4134	24.832	25.2682	25.1811	24.0358	24.2996	24.7265	24.8331	24.0855	24.0754	24.0786	24.2106	24.1491	23.9087	24.7003	24.156	23.9689	25.2293	24.9355	25.0625	24.6109	24.9308	24.8634	24.7405	23.4953	23.5124	22.4706	23.5121	24.2538	24.3082	24.1356	24.1419	24.3816	24.8117	24.2388	24.8746	25.7027
MPHOSPH10	24.9355	24.8343	24.9667	25.1204	25.0098	24.7403	24.5519	24.8233	25.1369	24.9427	24.8308	24.7601	25.2825	25.033	24.8791	25.1591	24.6415	24.4548	24.7652	25.0107	25.143	25.374	25.0516	25.1866	24.7206	24.7173	24.8371	24.631	24.7881	24.9207	24.4624	24.5774	24.414	24.7002	24.7473	24.6074	24.542	24.9169	25.1267	25.2876	24.8579	25.2849	24.9082	24.4764	24.2885	24.1804	24.3461	24.536	25.1055
NOP56	27.0307	27.041	27.3933	27.2533	26.9199	27.0753	27.2345	27.2208	26.9374	26.9934	27.2064	27.2155	26.9502	27.1914	27.2902	27.1659	26.9345	26.9338	26.7597	26.6921	27.1466	27.1909	27.2331	27.0889	26.9634	26.9127	26.9071	26.9088	26.7037	26.9471	26.9392	26.8876	27.0655	26.8674	26.8619	27.0011	27.0725	27.0544	27.1065	26.9591	27.1266	26.8787	27.0249	27.0337	27.1449	27.0616	26.8028	26.9438	26.898
DDX3X;DDX3Y	27.431	27.374	27.0048	27.542	27.3723	27.5158	27.2565	27.365	27.7238	27.7071	27.7489	27.7639	27.9098	27.6905	27.8868	27.841	27.6402	27.7702	27.5812	27.7387	27.1618	27.0735	27.0871	27.0988	27.0599	27.1179	27.2713	27.2598	27.7801	27.871	27.97	27.8231	27.442	27.3685	27.3369	27.3244	27.1138	27.125	27.1159	27.0377	27.6752	27.6621	27.6844	27.6222	27.6079	27.476	27.78	27.7633	27.4344
RNASET2	24.5487	24.2524	23.9361	24.4403	24.9256	24.3699	24.4655	24.7357	23.5187	23.2612	23.5657	23.2261	23.2274	23.006	22.1253	23.0495	24.3528	23.6555	23.9477	24.1242	23.2425	23.4883	23.7641	23.1314	24.9942	24.9423	25.0752	25.0014	23.6769	23.1551	24.0336	23.1172	24.6061	24.7967	24.2049	24.8295	24.4096	24.2689	24.3598	24.428	25.4183	24.9154	24.7792	25.1667	23.1824	23.7975	23.6799	23.3266	23.9678
PODXL	25.6792	25.803	25.8612	25.666	25.2579	25.4907	25.4525	25.1637	26.5429	26.2759	26.6651	27.1289	26.0815	26.2071	25.7948	26.2233	24.8451	24.6712	25.0473	24.7778	24.891	24.6448	24.4552	24.7743	25.2585	25.259	24.816	25.2076	25.4143	25.7378	25.5619	25.3641	25.5349	25.7058	25.6896	25.6091	25.9725	25.6646	25.5093	25.511	25.237	25.1906	25.0499	25.1268	25.703	25.5946	25.5175	25.3757	25.0108
CCN1	16.977	18.3285	16.7136	16.8033	18.3085	18.2071	16.6862	17.8337	21.869	21.8941	18.1831	21.4192	19.3478	18.1642	16.8999	17.9621	16.4228	16.9917	17.3968	17.8335	18.6716	17.2196	18.6996	18.8956	17.4637	18.0274	17.3725	18.3615	18.5974	18.0541	16.6541	18.8776	18.7823	18.8409	17.7758	17.2964	18.3303	18.9038	19.2166	19.3031	19.2987	17.6958	19.1708	17.1	17.663	18.2907	18.663	17.0903	17.4818
PIR	24.6311	24.6514	23.5721	24.0253	24.0534	23.5161	24.1364	23.615	24.7734	24.1239	24.8494	24.9554	24.2481	23.5779	21.1008	24.6153	24.8921	24.8746	24.8789	25.2708	22.5659	22.9424	23.3215	22.8788	24.8757	24.6925	24.6068	24.6119	25.3285	25.5634	24.8936	24.8348	24.5712	24.8841	24.7735	25.0147	25.0138	24.8121	24.6458	25.2449	23.8855	23.8405	23.7581	20.9335	24.6682	24.8635	24.2062	25.061	25.2139
KPNA4	24.4267	24.5668	25.3342	24.6958	24.6131	25.1084	24.6083	24.5639	24.5849	24.6331	25.1909	25.1789	24.7671	24.7822	23.944	25.2005	24.3675	24.5706	24.3392	25.4901	24.9559	24.6313	23.5015	24.963	24.8484	24.7281	24.6564	24.4227	25.0387	25.0076	24.2654	24.4824	24.8293	24.9903	25.2908	25.0472	24.5997	24.5494	19.2166	25.3791	24.9106	25.379	25.3163	24.854	24.3146	24.6365	24.3973	24.7516	24.913
PPP6C	24.3253	25.5141	25.1381	24.931	25.1807	25.5981	24.6811	24.8916	24.4884	25.0481	24.793	25.1353	25.193	23.9938	24.4758	25.3403	24.8727	25.1673	25.3637	25.412	25.4444	25.672	25.456	25.175	25.1518	24.9394	24.921	25.5459	25.7242	25.6432	24.0126	24.9943	25.1312	25.0515	25.3597	25.2049	25.0682	25.1552	25.05	25.0459	25.0905	24.7287	25.0503	24.2947	25.1595	25.5759	25.3933	25.4184	25.1708
NME4	22.3099	22.552	22.8749	23.2755	23.2443	23.8561	23.181	24.0528	23.8882	23.6122	23.4626	24.3188	23.9343	22.4995	23.8549	23.7414	21.3641	21.8353	22.4492	22.4098	22.8035	23.3514	22.9563	23.334	23.4311	23.6572	22.768	22.5541	22.8941	22.0093	23.0194	24.3883	24.2898	24.0149	24.336	24.2033	23.1351	23.5137	23.6236	22.9505	21.759	21.8939	21.9259	17.1	23.2547	23.3332	23.9673	23.4045	22.63
MAN2B1	16.977	23.6307	24.0531	23.6142	23.0845	22.9618	23.2159	22.5868	23.0058	22.607	23.1185	23.2648	22.505	24.555	23.8744	22.4516	24.1905	24.4076	22.8342	22.5178	22.599	17.2196	23.0703	21.877	23.0566	22.815	22.9191	23.234	22.686	18.0541	22.9975	23.2507	23.8607	22.8277	23.1712	23.1669	22.8451	18.9038	23.4112	23.376	23.5493	22.3765	23.4401	24.4554	23.0515	23.711	21.8817	23.0663	21.9571
ACACB	16.977	18.3285	16.7136	16.8033	18.3085	18.2071	16.6862	16.0372	17.1103	18.4081	18.1831	19.1343	19.3478	18.1642	16.8999	17.9621	16.4228	16.9917	17.3968	17.8335	18.6716	17.2196	18.6996	18.8956	17.4637	18.0274	17.3725	18.3615	18.5974	18.0541	16.6541	17.4235	18.7823	18.5536	17.7758	17.2964	18.3303	18.9038	19.2166	17.4878	17.3378	17.6958	19.1708	17.1	17.663	18.2907	16.4272	17.0903	17.0711
PDXK	25.4651	24.6172	16.7136	25.0606	25.0634	24.6951	23.215	24.7442	25.3218	25.3762	25.1996	24.8293	24.106	18.1642	16.8999	24.4875	25.773	25.5518	24.9528	24.9582	24.5565	24.2869	25.2581	24.6117	24.852	25.0141	24.7401	25.2941	24.5262	24.51	16.6541	25.3265	25.2234	24.9288	24.3482	23.2071	25.5278	25.3547	24.9743	24.5078	24.7082	24.5694	24.3658	24.9993	24.1493	23.9533	25.1394	25.3285	24.924
SCD	16.977	18.3285	16.7136	16.8033	18.3085	18.2071	16.6862	16.0372	17.1103	18.4081	21.977	19.1343	19.3478	18.1642	24.1921	17.9621	16.4228	22.2778	17.3968	17.8335	18.6716	17.2196	18.6996	18.8956	17.4637	18.0274	17.3725	18.3615	18.5974	18.0541	16.6541	17.4235	18.7823	18.5536	17.7758	17.2964	18.3303	18.9038	19.2166	17.4878	17.3378	17.6958	19.1708	17.1	17.663	18.2907	16.4272	17.0903	17.0711
ARID1A	25.1199	24.714	24.8497	24.8501	24.6776	24.7764	24.5912	24.8629	20.0548	21.2184	19.9465	19.1343	20.1103	20.0207	19.7543	20.0422	24.599	24.3447	24.352	24.2694	25.2153	25.3484	25.1917	25.1222	24.5749	24.3569	24.5351	24.742	25.0079	24.4472	24.5389	24.7204	24.5625	24.4221	24.4577	24.2388	24.8525	24.7054	24.7095	24.7598	24.4259	24.3052	24.2646	24.8525	24.2145	24.4554	24.3456	24.7214	24.6432
SOCS2	16.977	18.3285	16.7136	16.8033	18.3085	18.2071	16.6862	16.0372	17.1103	18.4081	18.1831	19.1343	19.3478	18.1642	16.8999	17.9621	16.4228	16.9917	17.3968	17.8335	18.6716	17.2196	18.6996	18.8956	17.4637	18.0274	17.3725	18.3615	18.5974	18.0541	16.6541	17.4235	18.7823	18.5536	17.7758	17.2964	18.3303	18.9038	19.2166	17.4878	17.3378	17.6958	19.1708	17.1	17.663	18.2907	16.4272	17.0903	17.0711
CDK2AP1	24.7427	23.72	16.7136	24.5397	25.0127	24.6878	24.2107	16.0372	23.9831	23.2003	23.7517	23.3571	24.3674	23.8265	24.2681	17.9621	16.4228	24.2676	17.3968	17.8335	18.6716	25.06	24.1987	25.0247	24.9446	21.9153	17.3725	18.3615	22.1685	25.3792	24.5248	24.6093	23.9374	22.5081	17.7758	24.3605	18.3303	20.7164	24.54	24.7654	17.3378	17.6958	24.379	25.2863	23.8736	18.2907	23.2509	24.0136	24.4708
TXNDC9	24.0997	24.2146	23.1311	23.9662	24.6879	24.7708	24.1959	25.0562	24.9122	24.6842	24.8987	24.8116	24.5078	24.4142	24.3303	23.9358	24.3749	24.2124	24.1333	24.2473	24.3573	24.2087	24.4664	24.365	23.5827	23.0986	23.7458	23.9642	24.7233	24.7516	24.7796	24.8463	24.5262	24.2251	24.3074	24.1687	23.9263	23.5455	23.8291	23.6391	24.7137	24.4811	24.3278	24.4257	24.5124	24.4917	24.895	24.7092	24.8563
DPYSL4	24.2928	23.8636	23.9125	23.9902	24.1721	24.1992	24.2784	24.3614	23.5228	23.4672	23.2436	22.8493	23.6725	22.4873	22.5015	22.4633	23.6302	24.0687	23.7634	24.3776	22.7854	21.8535	21.6764	22.6065	24.5728	24.8011	24.4893	24.6966	24.2879	24.3595	24.0509	24.4409	24.383	24.3406	24.4919	24.3438	24.4679	24.4258	24.0413	24.4279	19.8906	17.6958	21.7971	19.7981	24.1376	24.0872	24.6146	24.5145	23.7657
TRAFD1	22.6434	22.9379	21.9954	22.6212	23.2091	23.0545	22.6811	23.1785	23.5148	23.3437	22.9888	23.2013	23.9527	23.5003	22.4101	23.7551	22.9862	22.9861	23.0862	23.8297	24.0592	23.2205	22.2942	23.0762	24.0365	24.1479	23.9898	23.5126	24.2645	24.3746	23.6218	23.4097	23.5676	23.7133	23.3145	23.6154	24.0287	23.7428	24.4021	23.7268	23.1482	23.2003	23.2051	22.7608	23.6749	23.2207	23.2003	23.7872	24.588
COX7A2L	16.977	21.4952	16.7136	16.8033	18.3085	18.2071	16.6862	16.0372	17.1103	18.4081	18.1831	19.1343	22.3694	18.1642	16.8999	22.1186	23.5098	22.4191	22.978	24.9804	18.6716	17.2196	18.6996	22.6105	17.4637	22.1994	21.9364	18.3615	18.5974	18.0541	16.6541	17.4235	18.7823	18.5536	22.4228	17.2964	18.3303	18.9038	22.443	17.4878	17.3378	17.6958	22.1325	17.1	23.0472	22.9626	16.4272	23.5258	22.2465
NDUFAB1	25.0845	25.4586	25.2909	25.4507	25.2309	25.623	25.443	25.3347	25.3007	25.4309	25.9072	25.229	25.3096	25.6655	25.7623	25.4688	25.0439	24.7681	25.0697	24.8905	25.129	24.7195	24.8583	25.0247	24.9141	24.6386	25.149	24.9146	24.2527	24.0772	25.0086	24.6613	25.284	24.9557	25.1473	25.1141	25.1786	24.7781	25.2196	24.8549	25.4558	25.1918	24.9256	25.3552	25.8341	25.5801	25.2609	24.7327	25.7336
UBFD1	22.8025	23.8461	24.4844	23.0026	23.6772	23.6056	24.1256	23.9486	23.3592	23.6058	23.4195	23.7697	23.1875	23.2739	23.0651	23.759	23.1355	23.6422	23.5769	23.4673	23.0236	22.7689	24.0836	24.1334	23.7763	23.3156	23.9948	23.807	24.0357	24.3169	24.0884	23.6682	23.9065	23.8662	23.9575	24.0462	23.9176	23.7008	23.9615	23.7526	23.4144	24.2013	23.9448	24.0863	23.7733	23.8298	23.8974	23.6111	24.1806
CIT	24.075	22.2964	23.6153	23.1341	24.0902	23.4761	21.8463	25.1274	23.1605	24.0295	23.5838	23.0982	23.8677	23.7423	23.674	24.2353	23.8221	22.3498	23.9349	22.7837	24.3909	24.1789	23.4957	23.0462	23.7554	23.1665	23.9874	23.4906	24.6976	25.2863	24.0527	23.9704	25.5659	24.2251	23.7958	23.7308	23.4368	24.0574	22.2797	23.297	23.341	25.7303	25.3862	23.7564	24.4471	24.3665	23.1062	23.8119	24.2872
COPE	24.3401	24.6442	24.8958	25.3135	24.8817	24.8713	24.7173	24.9974	24.6459	24.9129	25.0094	24.2033	25.0012	25.001	24.5838	25.2016	25.2835	24.07	25.1974	24.5774	24.5743	24.6801	25.1418	25.3862	24.7994	25.0062	24.9095	24.6512	25.2704	25.2318	25.2689	25.0799	25.3199	25.122	25.2493	25.3052	24.7734	24.6773	25.1269	24.9798	25.3116	24.7619	24.8163	24.778	24.8507	25.2934	24.811	24.6936	24.7286
AP3D1	24.6659	24.7663	25.1415	24.6294	24.9048	24.7869	24.6658	24.725	24.5399	24.9236	24.666	24.6806	24.7882	24.9348	24.8457	24.8781	25.2199	25.3752	25.4073	25.3081	24.7394	24.8403	24.7836	24.8243	24.7264	24.7688	24.9087	24.7167	24.6335	25.0164	24.5667	24.6989	24.9139	24.6565	24.8684	24.7466	24.5097	24.5426	24.6419	24.5437	24.3247	25.0472	24.7712	24.8429	24.9315	24.9827	25.1142	24.596	24.3053
CCS	23.9471	23.6878	23.972	23.8281	23.6189	21.7499	22.1059	23.8113	23.6501	23.5397	23.6566	23.7938	22.9736	22.3182	22.5669	24.0938	23.2253	23.7445	23.2271	24.1283	22.5909	23.1778	22.1459	22.1947	24.4063	24.9835	24.6878	24.4558	24.0733	23.6634	23.5927	24.2025	24.3431	24.0729	24.2281	24.304	24.3558	24.6857	24.2393	23.9419	21.9714	17.6958	22.3227	20.881	22.7133	22.4345	23.9578	23.9516	17.0711
ABLIM1	22.658	18.3285	16.7136	16.8033	18.3085	18.2071	16.6862	21.877	17.1103	23.252	23.8291	22.7735	23.3452	18.1642	23.6723	17.9621	22.7607	16.9917	17.3968	17.8335	18.6716	17.2196	22.1546	23.0355	23.0888	23.0094	17.3725	22.448	18.5974	23.1593	16.6541	23.2633	23.1118	22.8479	22.8541	22.5543	18.3303	22.2951	22.7712	17.4878	17.3378	23.575	19.1708	17.1	22.9804	22.8924	16.4272	22.4551	23.7935
DVL2	23.8904	22.9951	16.7136	23.4515	23.1565	23.4348	23.6566	22.8546	17.1103	23.6097	23.5813	19.1343	23.2839	22.9598	22.516	23.45	23.0554	22.3263	23.95	23.5051	24.3152	24.1787	23.5508	24.6284	23.4065	23.001	23.1524	23.6627	23.635	23.8249	23.828	23.6347	23.1654	23.7228	24.026	23.9365	22.9915	18.9038	23.6461	22.8948	24.4272	23.334	23.405	23.2038	23.0704	23.608	16.4272	17.0903	23.9806
CHD1	24.0287	23.7972	23.5905	23.3656	23.5016	23.6678	23.5255	23.553	24.0448	23.6885	23.5364	23.7103	24.2455	23.9908	23.902	24.1124	23.1885	23.0266	23.3031	23.7314	23.8558	23.8978	23.8872	23.8474	23.1158	22.9368	22.9983	23.6076	23.6525	23.3455	23.6943	22.9066	23.2374	23.0095	23.3741	23.1286	23.5696	23.3808	23.4769	23.4281	23.5116	23.7232	23.6084	24.1446	23.9564	23.4744	23.6018	23.667	24.4322
CHD2	23.0493	23.2684	22.8623	23.3971	22.3751	22.152	22.5418	23.003	22.5809	21.8692	22.8926	23.393	19.3478	18.1642	22.0631	17.9621	22.9223	22.3222	17.3968	23.8971	18.6716	23.4348	22.0645	18.8956	24.3132	23.4992	22.757	22.701	18.5974	23.8562	16.6541	23.8179	23.151	23.8301	23.4841	21.9284	24.6192	23.3002	22.1953	23.8784	23.3385	23.2422	23.9727	17.1	22.3728	23.5213	22.9545	23.1044	17.0711
GOSR2	16.977	18.3285	21.7647	16.8033	18.3085	18.2071	16.6862	24.2708	17.1103	18.4081	23.5151	23.5804	23.0972	22.5117	23.2187	23.5223	22.8819	21.35	20.8061	22.2335	18.6716	17.2196	18.6996	18.8956	17.4637	18.0274	17.3725	18.3615	24.0079	24.0256	24.0529	23.882	18.7823	23.3764	17.7758	17.2964	18.3303	18.9038	22.7607	17.4878	17.3378	17.6958	19.1708	17.1	17.663	23.2994	22.9595	17.0903	23.1775
TOR1A	16.977	18.3285	16.7136	16.8033	21.2403	21.8594	16.6862	16.0372	22.2566	22.2495	22.5463	21.9595	22.4424	22.5315	22.1065	22.4569	16.4228	21.2886	22.2052	22.2478	18.6716	17.2196	22.5403	18.8956	17.4637	21.5081	17.3725	21.384	22.3235	21.71	16.6541	21.804	21.7906	21.4936	21.7608	21.5764	18.3303	21.2418	19.2166	17.4878	17.3378	17.6958	21.9654	17.1	20.9401	21.6894	22.0333	22.0008	17.0711
STX16	16.977	18.3285	16.7136	16.8033	18.3085	18.2071	16.6862	16.0372	17.1103	18.4081	21.7851	19.1343	19.3478	18.1642	16.8999	17.9621	16.4228	16.9917	17.3968	17.8335	18.6716	17.2196	18.6996	18.8956	17.4637	18.0274	17.3725	21.9023	18.5974	18.0541	16.6541	21.8668	21.6265	18.5536	17.7758	22.1704	23.2496	22.8717	22.7234	22.7805	17.3378	17.6958	19.1708	17.1	17.663	18.2907	16.4272	17.0903	17.0711
ADAM10	23.181	23.513	16.7136	22.925	23.3861	23.5037	23.1996	22.3657	23.7644	24.3065	23.4229	23.1095	23.4075	23.5715	23.7241	23.6018	16.4228	23.0385	23.4866	23.2927	23.1394	23.1911	22.639	22.5478	23.5058	23.3761	23.6524	23.3059	23.2177	23.355	23.2531	23.4188	23.5481	23.5306	23.672	23.924	23.0464	23.3505	23.2692	23.2188	23.4973	23.7303	23.8812	23.6469	22.7493	22.8034	22.4827	23.7127	22.807
TP53I11	16.977	23.3896	23.7507	22.5025	23.8035	23.29	22.8853	22.8443	22.8565	18.4081	22.5286	22.1367	23.242	22.0259	22.045	23.0077	22.3225	22.1452	23.0009	23.7443	18.6716	17.2196	18.6996	18.8956	23.5946	23.5783	23.4771	23.7648	23.0105	23.0783	23.6209	23.3539	23.6987	23.7254	23.739	23.7866	23.4781	23.6514	23.7421	23.5621	17.3378	17.6958	19.1708	17.1	22.9446	22.5791	22.4385	22.5337	23.3404
KMT2D	16.977	22.4218	22.1057	16.8033	22.3265	22.6455	22.2708	22.1287	22.8599	22.467	18.1831	22.0432	19.3478	18.1642	22.1692	22.9449	23.0825	16.9917	22.1647	22.1034	22.3325	22.3452	22.8007	22.1664	22.7083	21.8856	22.6388	23.0846	22.5804	22.1322	16.6541	23.3127	22.4505	22.9543	22.0599	22.3408	22.8548	22.7976	22.6428	22.4135	23.0205	22.0366	22.2825	17.1	21.8458	22.0915	21.9459	22.28	22.4258
TRDMT1	16.977	18.3285	16.7136	16.8033	21.5452	21.6895	21.0875	16.0372	17.1103	18.4081	18.1831	19.1343	19.3478	18.1642	16.8999	17.9621	16.4228	21.0908	17.3968	17.8335	18.6716	17.2196	18.6996	18.8956	17.4637	18.0274	17.3725	18.3615	18.5974	18.0541	16.6541	17.4235	18.7823	18.5536	17.7758	17.2964	18.3303	18.9038	19.2166	17.4878	17.3378	17.6958	19.1708	17.1	17.663	18.2907	16.4272	17.0903	17.0711
MAP2K7	16.977	22.6135	16.7136	16.8033	22.5506	21.9216	22.0919	22.1231	17.1103	18.4081	18.1831	22.5606	22.853	18.1642	16.8999	17.9621	22.9196	16.9917	23.3277	23.0889	22.4572	23.7745	22.7992	24.2102	22.6452	22.9607	22.4306	23.0906	18.5974	22.7643	22.0095	22.277	22.8654	22.0414	22.2596	22.9273	22.913	23.6201	22.8691	21.642	17.3378	23.2692	23.8094	23.4703	22.7453	21.2045	22.6588	22.9195	23.1461
PDCD5	27.8063	27.8077	27.5164	27.7799	28.0444	27.7342	27.8608	27.9928	27.5832	27.7185	27.4913	27.1819	27.4941	27.5734	27.0897	27.5295	27.8373	27.8047	27.7383	27.8161	28.1063	28.0267	28.0805	27.8487	27.9541	27.9259	28.1089	28.025	27.911	27.8252	27.888	27.9038	27.8375	27.841	27.796	27.792	27.8883	27.7232	27.8205	27.8895	28.0697	27.9315	27.7593	27.945	27.8002	27.3981	27.7579	27.8004	27.908
PRMT5	25.134	26.0055	26.1227	26.1354	25.9029	25.9164	26.0134	25.6306	25.4369	26.0117	26.4284	26.5599	25.8806	25.1523	25.7464	26.1732	25.8954	25.9377	25.7717	25.6177	26.4547	26.0322	26.4368	26.3878	25.821	25.6237	25.3999	25.5295	25.4702	25.8014	25.5807	25.8976	25.9869	25.8261	25.9505	26.0831	25.7502	25.8308	25.621	25.6428	26.0114	25.7979	25.7682	25.8206	26.5336	26.6013	26.5238	25.6986	24.7996
NHERF1	25.6636	25.5989	25.7184	25.6544	25.979	25.866	25.8601	26.1446	26.428	26.0251	25.9686	25.8843	26.2373	26.2671	26.1588	26.3747	26.0482	26.0071	26.1914	26.2284	26.1585	26.3249	26.1476	26.057	25.9663	25.9314	25.9076	26.0421	26.2993	26.0093	25.8942	25.944	25.8081	25.9716	25.8518	25.9977	26.1629	26.1626	26.1377	26.1524	26.1804	26.4158	26.2619	26.1461	25.6459	25.6307	25.4553	25.709	25.9678
CHEK1	23.4884	23.5682	22.9772	23.599	23.852	23.9071	23.2679	22.754	24.1673	24.3071	23.9229	24.141	24.4877	24.4033	23.553	24.1915	23.4417	23.7259	24.012	24.1926	24.5559	24.3805	24.5071	24.4207	23.5037	22.9642	23.3783	23.3134	24.0359	24.1119	23.6302	23.8188	22.8537	23.5292	23.1665	23.1902	22.7087	22.7469	23.4532	23.143	23.5022	23.5205	23.5785	22.511	23.5748	23.7014	23.6092	23.7515	24.6336
TNFRSF10B	16.977	18.3285	22.4916	21.9347	21.2911	21.8317	22.0764	21.7944	17.1103	18.4081	18.1831	19.1343	19.3478	18.1642	21.4404	17.9621	16.4228	22.6509	22.1664	17.8335	18.6716	21.849	21.8355	18.8956	22.5723	18.0274	23.2783	22.4228	18.5974	18.0541	16.6541	20.6937	21.5497	18.5536	22.0874	17.2964	22.6739	22.7631	19.2166	17.4878	21.8403	17.6958	22.5382	22.2452	17.663	18.2907	20.962	17.0903	17.0711
FPGT	16.977	18.3285	16.7136	16.8033	18.3085	18.2071	26.2687	16.0372	17.1103	18.4081	18.1831	19.1343	19.3478	18.1642	16.8999	17.9621	16.4228	16.9917	17.3968	17.8335	18.6716	17.2196	18.6996	18.8956	17.4637	18.0274	17.3725	18.3615	18.5974	18.0541	16.6541	17.4235	18.7823	18.5536	17.7758	17.2964	18.3303	18.9038	19.2166	17.4878	17.3378	17.6958	19.1708	17.1	17.663	18.2907	16.4272	17.0903	17.0711
TPP1	16.977	18.3285	16.7136	16.8033	18.3085	18.2071	16.6862	16.0372	17.1103	18.4081	18.1831	19.1343	19.3478	18.1642	16.8999	17.9621	16.4228	16.9917	17.3968	17.8335	18.6716	17.2196	18.6996	18.8956	17.4637	18.0274	17.3725	18.3615	18.5974	18.0541	16.6541	17.4235	18.7823	18.5536	17.7758	17.2964	18.3303	18.9038	19.2166	17.4878	17.3378	17.6958	19.1708	17.1	17.663	18.2907	16.4272	17.0903	17.0711
TCERG1	26.0673	25.8501	25.8757	25.9964	26.0692	25.8114	25.7656	26.0192	25.9494	25.813	25.5924	25.4296	25.356	25.751	25.817	25.7414	25.8488	25.6634	25.7382	25.7728	26.35	26.3653	26.4458	26.3758	25.9449	25.9833	25.967	26.1928	25.7669	25.6574	25.6643	25.6157	25.7926	25.7544	25.6731	25.7864	25.9946	26.142	25.967	26.0246	26.2283	26.0187	26.1775	26.3304	25.6851	25.6871	25.3303	25.9546	25.7021
NDC80	23.8568	24.1235	23.5166	23.9434	23.9677	23.7265	23.6834	23.6682	24.1546	24.478	23.6996	23.8882	24.0701	23.8857	23.6609	23.3963	23.6314	23.8502	23.6776	23.6436	24.2876	24.5075	24.3339	24.3007	23.1857	23.0117	23.645	22.3165	23.9268	22.2094	23.5502	23.6146	23.7234	23.6962	23.8488	24.0012	23.6944	22.9075	23.8047	23.8735	21.9084	22.7118	22.6862	20.7367	23.9558	24.0408	23.703	23.6858	23.6727
UNKNOWN_O14787-2	16.977	18.3285	16.7136	16.8033	18.3085	18.2071	16.6862	16.0372	17.1103	18.4081	18.1831	19.1343	19.3478	18.1642	16.8999	17.9621	16.4228	16.9917	17.3968	17.8335	18.6716	17.2196	18.6996	18.8956	17.4637	18.0274	17.3725	18.3615	18.5974	18.0541	16.6541	17.4235	18.7823	18.5536	17.7758	17.2964	18.3303	18.9038	19.2166	17.4878	17.3378	17.6958	19.1708	17.1	17.663	18.2907	16.4272	17.0903	17.0711
UNC13B	16.977	24.5777	16.7136	16.8033	23.566	18.2071	16.6862	16.0372	17.1103	18.4081	18.1831	19.1343	19.3478	18.1642	16.8999	17.9621	16.4228	16.9917	17.3968	17.8335	18.6716	17.2196	18.6996	18.8956	17.4637	18.0274	17.3725	18.3615	18.5974	18.0541	16.6541	17.4235	18.7823	18.5536	17.7758	17.2964	18.3303	18.9038	19.2166	17.4878	17.3378	17.6958	19.1708	17.1	25.062	18.2907	16.4272	17.0903	17.0711
POLR3A	22.9939	24.3262	22.6687	23.2854	23.1238	23.2655	23.2603	23.2651	23.5767	22.6929	22.4801	22.8058	24.2014	23.0685	23.5431	23.6871	23.1237	23.8487	22.9608	23.3139	23.7459	23.0409	23.1362	22.779	23.2716	22.8225	23.0007	22.6486	24.0593	22.8086	22.186	22.0984	22.6015	22.9755	23.3698	23.3905	22.0079	22.6874	22.949	24.1984	22.2799	23.0626	23.8516	23.6013	22.6899	22.9098	23.1049	23.1695	23.9333
PSMA7	27.6629	27.5464	27.4125	27.7004	27.4092	27.4633	27.5751	27.7062	27.4236	27.5181	27.6915	27.4482	27.2757	27.2506	27.3125	27.4889	27.2323	27.2917	27.4803	27.3976	27.4472	27.5669	27.6031	27.6215	27.5303	27.5718	27.4772	27.5034	27.6785	27.5363	27.7274	27.5665	27.5528	27.3613	27.5994	27.3723	27.5201	27.7289	27.6911	27.5848	27.9575	27.4879	27.5986	27.8889	27.5781	27.5025	27.4132	27.4869	27.3965
SCAMP3	24.4883	24.2443	25.1337	24.4142	24.561	24.5853	24.3386	24.0827	25.2334	24.8167	24.4519	24.5697	24.7557	25.8841	25.3641	25.0599	25.4466	25.3182	24.8851	24.9519	25.0396	25.3386	25.6965	25.2698	24.3871	24.9101	24.3863	24.5502	23.7022	24.5926	24.4763	24.8489	24.1991	24.0914	23.9398	24.0493	24.6566	24.6014	24.5598	24.6027	25.1065	25.4253	25.5757	25.9801	23.6387	23.8756	24.2843	24.2827	24.4649
OPLAH	29.533	28.5855	28.9454	29.0974	25.7929	25.1748	24.7883	28.6226	28.9814	28.635	28.359	21.3071	19.3478	28.5782	28.3172	30.1027	27.9998	28.4901	28.7056	29.6813	28.9193	30.083	29.2739	29.2055	28.4092	28.8387	29.2009	28.3275	28.2393	28.0105	28.7323	28.3536	27.8378	28.1295	29.0962	27.2356	26.9879	27.8101	28.0989	27.403	28.4881	27.7487	28.6544	28.8095	26.3673	27.0143	27.9558	28.5719	29.3568
BCKDK	16.977	23.7037	20.8975	23.1977	23.7034	23.7622	23.0727	23.7357	21.6468	18.4081	23.8107	21.2317	23.6513	23.7053	20.2484	23.5191	23.3551	21.0914	23.5179	23.7995	23.9	23.5618	24.0349	23.7047	23.4136	23.5785	23.5255	23.5704	23.4838	24.2568	25.4903	17.4235	18.7823	23.9063	24.7042	17.2964	22.3775	25.2088	23.5537	23.5709	26.8059	25.5421	23.8733	17.1	22.2809	23.316	20.4762	17.0903	23.4797
GEMIN2	16.977	18.3285	21.8948	16.8033	21.3552	18.2071	16.6862	16.0372	17.1103	18.4081	18.1831	19.1343	19.3478	22.9584	22.8158	17.9621	23.0657	23.4175	23.9	17.8335	18.6716	17.2196	21.7053	18.8956	17.4637	18.0274	21.0423	20.9864	18.5974	18.0541	16.6541	17.4235	18.7823	18.5536	17.7758	17.2964	18.3303	18.9038	21.9123	17.4878	17.3378	22.3024	19.1708	17.1	17.663	18.2907	16.4272	17.0903	17.0711
TAX1BP3	21.7849	18.3285	16.7136	22.9249	23.233	23.2534	23.6422	23.3018	23.003	23.202	22.8928	23.321	23.533	23.4096	23.1879	22.6575	23.3713	16.9917	23.3226	22.4673	21.6852	22.6992	22.2503	22.8583	22.5466	22.8975	23.1483	22.6314	23.7676	23.3031	23.1121	22.81	23.3076	23.3531	23.1276	23.1692	18.3303	22.1182	22.8413	23.1624	22.9695	22.5853	22.8361	17.1	23.4951	23.1795	22.6868	23.1418	23.1718
GIPC1	24.6387	23.841	24.2456	24.7247	24.4071	24.1125	23.9876	24.3837	24.8941	24.9675	24.9397	24.9508	24.4444	25.3099	24.4354	24.7525	24.8869	25.2804	24.9326	24.8615	24.2032	24.4686	24.0332	22.9409	23.6042	24.0365	23.8306	23.8504	24.5708	23.9604	24.6449	25.1324	24.0856	24.0894	24.4192	24.1103	23.9934	24.3413	24.0545	22.9864	24.3246	23.2013	23.9507	23.777	23.9924	24.4126	24.9513	24.4068	24.1814
LIN7A	24.5072	25.1541	24.7549	24.6805	25.8075	25.2523	24.9612	24.9195	25.1647	24.073	24.4238	25.007	25.1101	25.2511	25.085	25.2311	25.4067	25.3948	25.2564	25.8431	25.6089	25.666	24.678	25.39	25.7005	25.0774	25.4613	25.1557	24.7494	25.4113	24.5802	25.196	24.1981	24.7073	24.5855	24.6709	25.9432	25.7436	25.8026	25.7382	24.0007	24.862	24.7141	21.1371	24.5083	24.7655	24.7724	24.9153	25.742
TIMM23	16.977	24.5154	23.221	21.8034	24.3458	24.4411	23.1894	24.2926	24.702	24.6345	24.3868	26.0936	24.6888	24.801	24.7924	25.4372	24.5579	23.1671	24.7976	24.4799	24.4014	24.35	24.0902	24.5015	24.3363	22.8994	23.9179	23.8085	24.6192	25.0467	23.8244	23.9805	24.1263	24.4222	24.7021	24.5265	24.4376	24.3508	24.1359	23.7891	24.7833	25.4002	25.2369	17.1	24.7523	25.1353	25.2574	24.234	24.9676
HAT1	25.5063	26.0573	25.9932	26.0039	25.9039	26.2913	26.2178	25.8831	25.8649	26.3692	26.0492	26.2089	26.3004	25.5967	25.7195	26.1415	26.0446	26.057	26.2692	26.0753	25.9364	25.8053	25.7914	26.1032	25.8792	25.941	25.6347	25.7752	26.0209	25.9729	26.007	26.2495	26.048	26.225	26.3717	26.3007	25.4497	25.6002	25.939	25.6349	25.9954	26.2549	26.3271	26.0385	26.3153	26.7295	26.5415	26.1562	26.3849
CASK	25.0295	24.7219	25.2816	24.6484	24.1021	24.2725	24.4503	23.6841	23.4938	24.4041	24.5448	23.8838	24.6906	24.3259	24.2464	24.6627	24.634	24.4438	24.61	24.936	24.223	23.7098	24.1373	24.087	24.5836	23.979	24.3695	24.8024	23.9742	24.1103	24.4661	22.6391	24.635	24.3889	24.6018	24.2044	24.0025	24.2875	24.5452	24.3844	23.3254	24.139	24.4013	24.3463	24.3884	24.4245	24.2161	24.3524	23.2702
UQCRQ	24.8634	25.951	24.6732	24.7927	25.4695	25.7043	25.2108	24.7201	23.8735	23.557	23.3041	22.8684	23.4508	23.9652	24.0506	22.8278	26.0435	25.7515	25.2303	24.8348	25.4278	25.4122	25.594	24.8847	24.6072	25.0321	25.1427	25.1606	23.277	22.2618	23.3515	23.4936	24.7371	24.4476	24.4613	24.6645	24.6848	25.0602	24.6182	25.132	21.4062	24.2115	24.5889	24.8824	25.1395	24.6672	25.4959	25.259	23.6906
MYL12B;MYL12A	26.9112	27.1156	26.9452	27.1177	27.1901	27.288	27.303	27.3919	26.4766	26.338	27.0033	26.788	26.4149	26.9766	26.5379	26.5617	27.3918	26.6426	26.5002	26.6791	26.6275	27.0498	26.9107	27.1674	27.291	27.4019	27.2676	27.2411	27.3108	27.3563	27.1896	27.3519	27.5898	27.8191	27.6506	27.5099	27.3025	27.0627	26.8984	27.1511	26.9782	26.8052	26.6902	26.6183	26.6477	26.8661	26.671	27.1122	26.7127
HGS	25.0942	24.9713	24.878	25.0571	25.0047	25.0194	24.8915	24.7301	25.2173	25.1287	24.4846	24.6346	24.7537	24.9743	25.1027	24.95	25.1619	25.4331	24.8958	25.0867	24.9196	24.8092	25.0807	24.6417	25.047	24.593	24.9153	25.2422	24.8922	24.9952	25.0045	24.7639	24.6816	24.9717	24.6548	24.7909	24.6103	24.8905	24.8264	25.0795	24.7038	24.9162	25.0615	24.5414	24.6595	24.588	24.5435	24.8652	24.9915
AURKA	23.9907	23.8643	23.3786	24.0039	24.3001	24.4105	23.9354	24.2171	25.0264	24.5446	24.2299	24.1712	24.5135	24.7419	24.6803	24.5275	24.3494	24.4039	23.8989	24.2337	25.2858	25.5507	25.6067	25.4092	23.9344	23.6798	23.9182	23.9445	24.4919	24.4089	24.2524	24.3044	24.4122	24.2119	24.1999	24.1894	24.3474	24.4725	24.2237	24.3422	24.2231	24.3023	24.1067	24.5742	24.3645	23.8319	24.1387	24.3227	24.3049
CLGN	16.977	18.3285	16.7136	16.8033	18.3085	22.0062	16.6862	16.0372	17.1103	18.4081	18.1831	19.1343	19.3478	21.888	16.8999	17.9621	22.9625	16.9917	21.1432	17.8335	18.6716	20.8828	21.0524	18.8956	17.4637	21.2027	17.3725	21.5236	18.5974	18.0541	16.6541	17.4235	21.5273	20.707	17.7758	17.2964	18.3303	18.9038	19.2166	20.6164	17.3378	17.6958	20.2408	17.1	21.3007	18.2907	16.4272	21.2543	17.0711
PPP1R12A	16.977	20.476	16.7136	22.898	24.1712	22.3242	22.4638	22.781	17.1103	18.4081	22.7583	23.4461	22.3601	18.1642	16.8999	17.9621	22.94	16.9917	23.0982	23.9662	23.8586	23.9693	23.9325	23.824	24.565	24.115	24.0677	22.8496	23.0321	23.289	22.6864	17.4235	24.7547	24.7277	24.6306	24.4879	24.7159	23.6957	24.1995	17.4878	22.9746	22.9817	22.9608	17.1	24.7452	22.9538	16.4272	17.0903	22.9293
UNKNOWN_O14974-3	16.977	18.3285	16.7136	16.8033	18.3085	18.2071	16.6862	16.0372	17.1103	18.4081	18.1831	19.1343	19.3478	18.1642	16.8999	17.9621	16.4228	16.9917	17.3968	17.8335	18.6716	17.2196	18.6996	18.8956	17.4637	18.0274	17.3725	18.3615	18.5974	18.0541	16.6541	17.4235	18.7823	18.5536	17.7758	17.2964	18.3303	18.9038	19.2166	17.4878	17.3378	17.6958	19.1708	17.1	22.1646	22.6687	21.5321	17.0903	17.0711
SLC27A2	22.0631	18.3285	16.7136	22.9876	22.4	22.8347	22.5279	22.502	23.7781	23.2827	22.411	19.1343	22.3103	21.9281	22.5492	17.9621	16.4228	16.9917	24.0782	22.8481	18.6716	17.2196	18.6996	18.8956	17.4637	18.0274	22.7713	22.2029	18.5974	18.0541	22.5142	21.7442	22.5358	22.246	17.7758	23.5191	18.3303	24.4692	24.0686	17.4878	22.8488	23.8978	23.977	22.3604	22.6134	18.2907	22.4278	23.3658	17.0711
GAK	23.926	23.0793	23.4573	24.1	24.225	23.7024	24.4361	23.9439	24.3502	23.6054	23.52	25.5604	19.3478	23.4396	22.4735	23.1549	25.3982	23.4331	24.0521	24.5726	24.0202	23.9693	24.4326	23.726	24.5419	24.7851	24.5661	24.1815	18.5974	25.0985	23.3135	24.0543	23.6516	24.3157	24.5609	21.8046	23.3327	23.7965	22.8206	23.7419	25.5071	24.9633	25.0852	25.1579	23.498	23.3707	24.7611	24.0341	24.6181
HNRNPDL	25.8171	25.8799	24.8949	25.3478	26.2408	25.1553	25.1199	23.4105	25.4081	25.3894	25.6501	26.6517	26.0714	23.5765	24.2614	26.554	24.7334	23.8861	26.5491	25.3539	26.4622	26.2754	25.3339	25.9237	25.6882	26.5591	25.6534	25.4016	26.0572	26.7383	25.3005	26.0948	25.6955	26.0294	25.7414	25.6487	25.5804	25.8933	26.71	25.4568	25.6278	26.2329	26.5189	21.1133	26.8124	26.3657	26.0365	25.9517	25.6517
UNKNOWN_O14979-3;O14979-2	26.1281	26.786	24.5504	26.4228	26.8196	26.5959	26.5383	26.3636	26.3921	26.5178	26.5728	26.6714	27.1642	27.1684	25.5906	27.3645	24.9906	24.1627	26.2107	26.3938	26.4567	27.3121	26.763	27.6707	26.4315	26.4855	26.4254	26.5187	27.815	27.5827	26.8823	27.1752	26.4555	26.3177	26.4942	26.924	26.6574	26.5659	26.9382	26.9785	27.3617	27.1457	27.3445	27.1172	25.3814	26.0817	26.5436	26.8495	27.8877
XPO1	26.28	26.2318	26.1639	26.335	25.6497	26.064	26.2676	26.4066	25.9508	26.0519	26.4653	26.6261	26.2868	25.1363	25.2826	26.1466	25.7531	25.5527	26.2224	25.7523	26.5808	26.4034	26.1638	26.8478	26.171	25.8733	26.0269	25.4992	25.8321	26.0113	26.3565	25.9766	26.0085	26.2897	26.2629	26.2693	26.4438	26.2218	25.9745	26.1405	26.5822	26.2229	26.045	25.8592	26.8955	27.2879	27.0561	25.9505	26.3586
BTAF1	22.0328	22.6024	21.9788	23.0353	21.5087	22.0874	22.1847	22.4028	22.8736	21.9369	22.0708	21.8804	22.4889	22.155	22.2771	22.1227	22.1491	22.0885	22.0919	22.233	21.7856	22.0979	21.8001	18.8956	21.675	18.0274	21.8065	21.7423	18.5974	18.0541	22.8537	17.4235	22.0751	22.2502	17.7758	21.8764	22.5767	23.7396	19.2166	23.0078	22.7841	17.6958	23.414	22.7557	22.7832	22.1017	16.4272	23.2052	17.0711
PIP5K1B	16.977	18.3285	16.7136	16.8033	18.3085	18.2071	16.6862	16.0372	17.1103	18.4081	18.1831	19.1343	19.3478	18.1642	16.8999	17.9621	16.4228	16.9917	17.3968	17.8335	18.6716	17.2196	18.6996	18.8956	17.4637	18.0274	17.3725	18.3615	18.5974	18.0541	16.6541	17.4235	18.7823	18.5536	17.7758	17.2964	18.3303	18.9038	19.2166	17.4878	17.3378	17.6958	19.1708	17.1	17.663	18.2907	16.4272	17.0903	17.0711
SYN3	16.977	25.2388	16.7136	24.8725	24.3221	24.0192	16.6862	24.4722	25.3995	25.4007	25.4185	24.9225	19.3478	24.939	25.5049	17.9621	23.9321	25.0191	25.0124	25.9874	18.6716	17.2196	24.3672	24.9205	24.0814	24.379	23.6821	24.3582	18.5974	18.0541	24.7832	25.0802	24.8489	18.5536	17.7758	17.2964	18.3303	25.4783	19.2166	17.4878	25.4423	17.6958	19.1708	26.19	17.663	18.2907	16.4272	17.0903	17.0711
ARHGEF10	16.977	18.3285	16.7136	16.8033	18.3085	18.2071	16.6862	16.0372	17.1103	18.4081	18.1831	19.1343	19.3478	18.1642	16.8999	17.9621	16.4228	16.9917	17.3968	17.8335	18.6716	17.2196	18.6996	18.8956	17.4637	18.0274	17.3725	18.3615	18.5974	18.0541	16.6541	17.4235	18.7823	18.5536	17.7758	17.2964	18.3303	18.9038	19.2166	17.4878	17.3378	17.6958	19.1708	17.1	22.0382	18.2907	16.4272	17.0903	17.0711
ZNF609	22.3091	23.8469	23.2841	23.2886	23.2008	23.1808	22.6995	22.9666	22.7334	22.5771	22.1557	22.9799	22.311	23.1058	22.9523	22.9315	16.4228	21.5088	17.3968	22.4104	22.3384	22.4501	21.9887	22.9021	22.7376	23.5207	22.8643	23.4536	23.1376	22.6124	23.2092	23.0135	23.2381	23.4569	23.2485	23.2236	23.3559	22.6965	22.992	23.4125	22.1957	22.577	22.7332	22.9598	22.7037	22.3016	22.7396	22.6693	22.6743
SPTBN2	24.3752	24.6408	24.9155	24.5465	24.9419	24.8573	24.7724	24.7082	25.1419	24.9387	24.6464	24.8569	25.0951	25.4015	25.5951	25.4075	24.2458	24.3701	24.332	24.5971	21.8867	22.5673	22.2139	20.7412	24.7456	24.7141	24.4829	24.7044	24.6236	24.4829	24.5817	24.5305	24.2493	24.5438	24.5024	24.4348	24.1354	24.3236	24.43	24.294	23.4423	23.4155	23.3536	23.1275	24.3303	24.4916	24.1179	24.2599	23.7947
SEC16A	24.4446	24.3925	24.3606	24.0721	24.3165	24.3007	24.0656	24.1484	24.7031	24.6101	24.1859	24.2002	24.5575	24.6834	24.6042	24.6552	24.6938	24.6966	24.5539	25.0334	24.4894	24.7055	24.4128	24.7074	24.354	24.5916	24.37	24.4026	24.4463	24.5419	24.0504	24.4262	24.2676	24.2675	24.1516	24.1915	24.5749	24.5446	24.5998	24.6924	23.9572	24.5559	24.3798	24.1216	24.0185	24.1729	23.9909	24.2554	24.9113
PLXNB2	22.6625	22.5653	23.6139	23.125	20.9228	21.3478	21.9401	22.6978	17.1103	23.7092	22.6725	22.899	21.9211	22.9689	23.2934	23.0864	23.4313	23.7754	23.3455	22.9004	23.4123	22.5346	23.2065	22.5142	23.4304	22.912	23.4919	23.9451	23.0013	23.3122	23.5779	23.1279	24.0009	23.3871	23.8698	23.51	24.2521	23.4224	23.1603	23.4079	22.9192	23.004	22.8468	23.0792	21.7604	22.9956	23.1505	23.632	21.3705
U2SURP	25.0617	25.3018	25.1502	25.4242	25.2544	25.2001	25.3345	25.3589	26.0517	25.4005	25.4935	25.4399	25.5029	25.8182	25.7397	25.7069	25.1288	25.0516	24.9002	24.8008	25.2502	25.483	25.2726	25.2807	25.0057	25.2912	24.9178	25.2401	25.3833	25.8425	25.2832	25.5784	25.429	25.3515	25.2409	25.66	25.564	25.3613	25.3605	25.5852	25.6363	25.9204	25.7054	25.8115	25.4316	25.0384	25.3498	25.6138	25.0663
SETD1A	16.977	18.3285	16.7136	16.8033	22.9199	23.2867	16.6862	16.0372	17.1103	18.4081	18.1831	19.1343	22.9009	22.2493	21.8467	23.3687	16.4228	16.9917	17.3968	22.8272	22.8128	23.239	23.2348	23.2592	22.0294	22.59	22.6067	22.6375	18.5974	23.3927	16.6541	17.4235	18.7823	22.6194	22.3293	17.2964	18.3303	18.9038	22.662	17.4878	17.3378	23.7923	19.1708	23.219	17.663	22.8034	16.4272	17.0903	17.0711
KIF3B	24.4187	28.1336	28.076	29.4537	29.2074	28.3882	29.1752	28.5484	28.7799	29.2763	28.6658	29.0128	29.3729	28.8202	28.469	29.494	28.3244	28.1325	29.0546	29.162	29.6839	29.7309	29.5969	29.9871	29.3247	29.0344	29.1178	28.6718	29.6854	29.7191	29.2602	29.4544	28.6395	29.0549	29.2221	28.7154	29.1491	28.92	28.7998	28.8443	28.4402	29.63	28.8291	28.9663	28.9907	29.0847	28.9118	29.3509	29.0393
PFAS	26.7182	26.562	26.581	26.8203	26.7351	26.7235	26.769	26.7614	26.5573	26.6376	26.7263	26.4055	26.053	26.2034	26.1216	26.2476	26.7496	26.6897	26.4917	26.5788	26.9042	26.9648	27.0333	26.9606	26.4796	26.5049	26.5606	26.5978	26.9407	26.7922	26.9344	26.9408	26.5713	26.5689	26.4361	26.5211	26.5068	26.3825	26.3343	26.5301	27.0687	26.8524	26.9968	27.1284	26.4711	26.5121	26.7652	26.8286	26.6082
NACAD	16.977	18.3285	16.7136	16.8033	18.3085	18.2071	16.6862	16.0372	17.1103	18.4081	18.1831	19.1343	19.3478	18.1642	16.8999	17.9621	16.4228	16.9917	17.3968	17.8335	18.6716	17.2196	18.6996	18.8956	17.4637	18.0274	17.3725	18.3615	18.5974	18.0541	16.6541	17.4235	18.7823	18.5536	17.7758	17.2964	18.3303	18.9038	19.2166	17.4878	17.3378	17.6958	19.1708	17.1	17.663	18.2907	16.4272	17.0903	17.0711
DCLK1	25.9342	25.1231	24.213	25.0685	26.5278	26.5042	26.5128	26.5097	23.1814	23.3201	22.8355	22.3369	23.4349	20.1162	24.8009	22.487	26.3474	26.0201	26.0074	26.1032	23.5896	23.9426	24.0868	23.5079	26.6554	26.7376	26.681	26.6833	25.8085	25.8496	25.778	25.859	25.2467	25.208	24.9063	24.8601	26.1404	26.0509	26.2093	26.3325	23.8154	23.4043	23.7239	23.1152	26.6082	26.2495	26.2796	26.2081	23.1134
CEP290	16.977	18.3285	22.024	24.9931	18.3085	25.3614	16.6862	16.0372	25.0148	24.4265	24.4017	24.879	19.3478	25.0796	16.8999	17.9621	23.4701	16.9917	17.3968	17.8335	18.6716	25.8704	18.6996	18.8956	17.4637	18.0274	25.9312	24.3688	18.5974	24.8328	24.77	22.626	24.1033	18.5536	24.624	25.3214	18.3303	18.9038	24.6337	24.9662	25.4043	17.6958	25.907	17.1	23.7213	18.2907	24.124	24.3947	17.0711
ANKRD28	21.6657	22.3489	22.398	16.8033	22.1707	21.6533	21.9339	25.0574	22.6922	22.937	23.0765	19.1343	20.6004	24.5539	26.0037	23.206	25.3037	25.7337	17.3968	17.8335	22.9187	17.2196	24.8714	21.5026	17.4637	18.0274	24.8068	21.1789	23.2501	18.0541	23.6497	17.4235	23.2083	24.5757	25.0921	21.6803	18.3303	18.9038	19.2166	22.2604	23.7529	23.0278	25.2492	24.8207	20.8895	18.2907	24.165	22.0984	22.5106
ZNF536	24.4427	18.3285	16.7136	16.8033	21.5825	18.2071	16.6862	23.6839	21.4501	20.367	18.1831	19.1343	19.3478	23.3259	22.9396	17.9621	16.4228	16.9917	17.3968	22.0968	18.6716	17.2196	18.6996	18.8956	17.4637	21.602	17.3725	18.3615	18.5974	20.8257	16.6541	21.864	23.3124	18.5536	21.8235	21.2135	21.2809	18.9038	19.2166	17.4878	17.3378	17.6958	19.1708	17.1	20.6904	18.2907	16.4272	17.0903	17.0711
PRORP	23.2998	22.4032	22.185	24.1658	22.7833	23.3592	22.7315	22.0929	22.9817	22.8531	18.1831	24.8021	22.8744	18.1642	22.5301	23.2646	22.5088	21.5375	22.6205	22.5949	23.5158	23.1249	23.0656	18.8956	23.3497	22.9553	22.6917	23.0244	18.5974	22.8814	16.6541	22.9926	22.4864	22.6022	22.5928	17.2964	24.5864	23.5389	22.8578	23.1335	22.3874	22.73	23.7112	24.0522	23.0491	23.6583	21.3836	22.0942	17.0711
CHUK	16.977	18.3285	16.7136	16.8033	18.3085	18.2071	16.6862	16.0372	17.1103	18.4081	18.1831	19.1343	19.3478	18.1642	16.8999	17.9621	16.4228	16.9917	17.3968	17.8335	18.6716	17.2196	18.6996	18.8956	17.4637	18.0274	17.3725	18.3615	18.5974	18.0541	16.6541	17.4235	18.7823	18.5536	17.7758	17.2964	18.3303	18.9038	19.2166	17.4878	17.3378	17.6958	19.1708	17.1	17.663	18.2907	16.4272	17.0903	17.0711
LSM1	24.7266	24.4499	23.856	23.6367	24.1285	24.0732	23.8972	23.0413	24.5041	24.6593	23.9299	23.973	24.8583	24.0621	23.9902	24.2448	23.6502	24.1051	24.1403	24.7699	24.5796	24.7549	24.4684	24.6444	24.2105	24.3933	23.9225	24.2363	24.5958	24.4442	24.1954	24.0344	24.2674	24.5083	24.4248	24.1583	24.1343	24.1225	24.3171	24.1526	24.1973	24.9689	24.4819	23.9467	24.0708	24.1992	23.573	23.9932	25.0214
NPC1	28.4727	18.3285	28.4282	27.9907	27.9576	18.2071	28.1795	28.6057	17.1103	23.6084	27.6594	26.424	25.7214	25.4883	16.8999	25.5137	25.7002	28.1519	25.3576	17.8335	25.2356	27.1044	27.0698	25.6065	26.6478	18.0274	17.3725	18.3615	18.5974	25.3232	16.6541	27.4287	24.2572	18.5536	25.0181	29.0886	26.3011	18.9038	24.8302	26.5348	26.6658	25.6254	26.4986	28.7307	25.8858	26.8369	26.179	28.8161	25.5248
AGPAT2	22.527	18.3285	16.7136	21.8357	21.3443	21.8097	16.6862	21.9728	17.1103	21.8115	21.476	19.1343	19.3478	18.1642	23.2145	17.9621	22.0378	22.7626	17.3968	17.8335	18.6716	17.2196	18.6996	18.8956	17.4637	18.0274	17.3725	22.0459	21.434	18.0541	16.6541	17.4235	18.7823	18.5536	17.7758	17.2964	18.3303	18.9038	21.5969	17.4878	17.3378	17.6958	19.1708	17.1	17.663	21.0828	16.4272	17.0903	17.0711
DEGS1	16.977	18.3285	16.7136	16.8033	18.3085	18.2071	16.6862	16.0372	24.3921	23.3878	18.1831	19.1343	22.8883	18.1642	16.8999	17.9621	16.4228	16.9917	22.4788	17.8335	22.8473	17.2196	18.6996	22.5607	17.4637	22.9206	17.3725	18.3615	18.5974	22.5606	16.6541	17.4235	23.4138	18.5536	22.5387	17.2964	18.3303	23.1409	19.2166	17.4878	17.3378	23.0838	19.1708	17.1	17.663	18.2907	16.4272	22.8284	17.0711
SCAMP1	16.977	22.256	24.7574	24.3849	24.0198	23.0404	24.0029	24.4735	21.9961	18.4081	22.7919	22.5589	19.3478	23.1928	22.979	24.9523	22.605	22.6612	24.2471	17.8335	21.9471	24.2856	22.4656	24.3115	24.2983	23.7998	23.258	23.0928	22.5922	22.8198	24.1279	22.8143	24.5698	23.0148	23.0169	23.5288	24.5169	22.7184	23.2209	23.8706	23.4374	17.6958	23.0131	23.446	25.0665	23.2523	21.6353	24.1322	17.0711
SCAMP2	23.9185	24.2519	24.3353	24.2102	24.3003	24.4152	24.5017	24.8618	25.2493	24.5116	24.5422	24.8848	24.7153	25.0417	25.0022	24.9384	24.9417	24.6083	24.5306	24.8983	23.5516	23.7856	23.7158	23.3086	25.1468	25.0838	24.949	24.7714	25.0476	24.3663	24.737	24.5731	24.9564	24.7845	24.0492	24.8351	24.7077	24.8252	24.8937	24.7105	24.6179	23.7185	23.9973	23.4624	23.8016	24.0526	24.1148	24.7782	24.5215
ARPC1B	24.7992	24.3486	24.4429	23.73	24.9602	23.8518	24.7502	24.5126	24.4484	24.4273	24.5034	25.6687	24.0916	24.5468	24.0938	24.3275	24.659	24.4662	24.4804	24.1645	24.463	24.1745	24.3351	24.3535	24.5804	24.292	24.5163	24.5808	24.4324	24.5821	24.3394	24.415	25.0676	24.9186	24.8477	24.396	24.9966	24.2616	24.5123	24.0402	24.6981	24.3232	24.5055	25.1282	25.6419	25.4717	24.8465	24.3187	25.2677
ARPC2	23.6158	23.9843	24.3776	23.7745	23.5531	24.182	23.8583	23.9781	23.5553	24.5143	25.0527	24.9208	23.9989	23.3321	24.1994	24.0842	23.2597	23.804	23.9023	23.143	23.7495	23.8671	23.4106	24.1167	23.3561	23.407	23.2266	22.9629	23.6805	24.2128	24.3727	24.3559	24.0137	24.219	24.3208	24.2155	23.9078	23.5338	23.6631	23.6301	24.4861	24.3416	24.1554	24.4803	24.8914	24.9366	24.798	23.8411	23.7651
ARPC3	25.2401	26.0084	25.2354	26.1254	25.966	26.1592	25.95	25.8069	25.6414	26.3363	26.4557	26.5089	26.2061	26.1311	25.8899	25.8212	25.5428	25.7514	25.9701	25.9758	26.0303	26.0182	26.2355	26.2392	25.6392	26.0252	26.2205	25.813	25.6534	26.1571	26.4072	26.4465	26.259	26.0977	26.2218	26.2022	25.9385	25.4738	25.8375	25.8152	26.0602	26.0296	26.1549	25.9365	25.9061	26.3495	26.0021	26.1257	25.8059
POLR1C	25.2725	25.0679	24.8237	25.1113	24.6069	25.0916	24.825	24.7214	25.394	25.519	25.4272	25.1646	25.661	25.0329	25.328	25.4658	25.0758	24.9358	25.4997	25.6573	25.3609	25.3773	25.2476	25.2862	25.0101	25.1089	24.898	24.9036	25.2852	25.3759	25.2797	25.2628	24.5991	25.024	24.8037	25.1507	24.9609	24.9458	25.0883	24.9355	25.6292	25.6371	25.6569	25.7122	25.2403	25.1709	24.8913	25.1054	25.6129
TRIM24	16.977	18.3285	22.7634	16.8033	22.3536	22.1188	21.648	16.0372	22.5405	22.3792	18.1831	19.1343	19.3478	24.735	24.3092	17.9621	16.4228	21.6409	17.3968	17.8335	22.1029	22.358	23.8678	18.8956	22.0976	22.1348	22.1839	22.1113	18.5974	18.0541	22.6018	17.4235	23.108	21.3891	21.604	22.0829	18.3303	18.9038	19.2166	21.1226	17.3378	17.6958	21.1574	23.3053	21.8704	21.1847	16.4272	21.6253	17.0711
UNKNOWN_O15164-2	16.977	18.3285	23.5548	16.8033	18.3085	18.2071	16.6862	16.0372	17.1103	18.4081	18.1831	19.1343	19.3478	18.1642	16.8999	17.9621	16.4228	16.9917	17.3968	17.8335	18.6716	17.2196	18.6996	18.8956	17.4637	18.0274	17.3725	18.3615	18.5974	18.0541	16.6541	17.4235	18.7823	18.5536	17.7758	17.2964	18.3303	18.9038	19.2166	17.4878	21.6787	17.6958	19.1708	17.1	17.663	18.2907	16.4272	23.4067	17.0711
PGRMC2	25.589	24.5581	23.6659	25.1873	24.3581	24.5901	24.9542	24.8727	24.8837	23.9646	25.389	25.3856	25.153	25.4528	25.4294	25.4154	24.159	24.4712	24.8126	24.1771	24.9721	25.1553	24.1907	25.081	25.1208	24.8306	25.0266	25.1728	25.1984	21.499	25.504	24.6325	24.9211	25.2192	24.5391	24.6914	25.3504	25.3497	25.4374	24.9984	24.2935	22.2824	19.1708	23.8598	23.9387	25.1729	25.0924	24.8569	25.0404
CETN3	22.9452	24.1419	22.6146	23.6527	23.8904	24.1724	24.2397	24.4835	23.4272	22.9053	24.3304	24.1282	24.0015	24.4408	24.1141	23.3941	24.2141	21.8322	17.3968	17.8335	18.6716	22.1122	24.8545	18.8956	23.8359	23.8105	23.2244	23.7799	18.5974	24.5124	23.9637	24.2372	18.7823	24.2857	23.9715	17.2964	23.8466	18.9038	19.2166	17.4878	24.1656	23.3337	19.1708	23.5243	23.7429	23.8499	23.8204	22.8859	24.5694
PFDN6	26.5071	25.8558	25.9839	26.1683	25.9751	26.0501	25.7152	26.102	26.0814	26.1706	25.626	25.2335	25.5878	25.9395	25.7213	25.6436	26.2587	26.0208	25.5486	25.8416	26.2419	26.2742	26.1998	26.0929	26.0373	25.7963	25.897	26.1225	26.1968	25.8181	26.0216	26.1508	25.9156	25.759	25.4979	25.7005	26.2086	26.0804	25.708	25.8757	26.0807	25.919	26.1346	26.4394	25.1974	25.328	25.7976	25.7002	26.2392
WDR46	24.6464	24.1061	24.7511	24.3892	23.9448	24.1202	23.9434	24.109	23.9846	24.234	23.7368	24.1813	24.3789	24.9499	24.8905	24.8138	24.5533	24.5031	24.2832	24.6357	24.3795	24.8912	24.385	24.0814	23.516	23.5563	23.8233	24.0957	23.9003	24.4171	23.6241	23.3526	24.0113	24.2193	24.109	23.8674	24.2159	24.1276	24.3601	24.3447	23.7979	24.2878	24.4819	24.6346	23.0528	23.5466	23.2119	24.0149	24.6647
GSTA4	22.9593	20.7849	21.7058	16.8033	23.2041	21.3921	22.6166	23.4667	17.1103	18.4081	23.0476	22.9119	20.992	22.42	21.8201	24.3715	22.5686	16.9917	22.4418	23.2259	23.3861	23.4045	22.5082	22.9531	22.8333	23.131	22.914	18.3615	18.5974	23.4855	23.4233	17.4235	21.5169	22.5723	23.0468	22.5546	22.0357	18.9038	19.2166	17.4878	22.942	23.9553	19.1708	21.7316	22.4889	23.3855	23.0118	17.0903	23.2472
NKRF	26.4455	26.1726	26.4232	26.0097	25.9312	25.7307	25.9713	25.876	26.3339	26.1704	26.3786	26.2912	26.5707	26.9254	26.9755	26.6205	26.4241	26.4311	26.1475	26.2734	25.6958	25.4977	25.6611	25.6565	25.9885	25.9235	25.8791	25.9875	26.3458	26.0104	26.218	26.1715	26.0987	26.0678	25.987	25.9898	25.9728	26.1999	26.0513	26.0714	26.394	26.4808	26.5292	26.5841	25.8069	26.1833	26.0835	26.3322	26.3115
GNPAT	22.3546	22.3994	22.4356	16.8033	23.5508	22.0589	21.4717	16.0372	17.1103	18.4081	18.1831	19.1343	19.3478	21.4611	21.4359	22.662	16.4228	16.9917	22.3906	22.5066	23.0883	23.8053	22.1809	22.8013	17.4637	23.2763	21.7172	21.7131	22.6	22.404	16.6541	17.4235	22.0001	22.6952	22.8962	22.0891	22.2963	18.9038	19.2166	17.4878	21.9308	23.064	22.5457	22.2046	22.3606	21.846	22.2804	21.9488	23.2132
LAMA5	16.977	23.2109	16.7136	23.1902	23.6059	23.2785	22.4682	16.0372	17.1103	18.4081	18.1831	21.5975	23.1267	18.1642	16.8999	23.1719	16.4228	21.4973	22.5349	22.9486	22.8676	17.2196	23.1343	22.6597	23.7566	22.0077	24.1499	21.9213	22.9447	22.4987	16.6541	24.2639	21.6178	22.6545	23.0712	21.4815	23.6911	22.2373	23.2199	17.4878	17.3378	17.6958	21.6814	17.1	22.8649	22.7056	16.4272	22.3756	23.1646
ZNF185	16.977	18.3285	16.7136	16.8033	18.3085	18.2071	16.6862	16.0372	17.1103	18.4081	18.1831	19.1343	19.3478	18.1642	16.8999	17.9621	16.4228	16.9917	17.3968	17.8335	18.6716	17.2196	18.6996	18.8956	17.4637	18.0274	17.3725	18.3615	18.5974	18.0541	16.6541	17.4235	18.7823	18.5536	17.7758	17.2964	18.3303	18.9038	19.2166	17.4878	17.3378	17.6958	19.1708	17.1	17.663	18.2907	16.4272	17.0903	17.0711
CASC3	23.1849	23.2484	22.8134	22.7225	23.7471	23.3374	23.0903	20.9753	23.2842	23.1718	23.2583	23.3073	23.958	23.2359	22.4527	23.3233	22.7677	22.924	23.1684	23.2842	22.9589	23.0738	23.0261	23.2067	22.5099	23.0313	23.5731	22.9438	23.4729	23.2873	21.3967	23.424	18.7823	18.5536	17.7758	22.8116	22.8416	22.7382	22.9889	23.204	17.3378	22.8284	23.1711	22.3943	23.3343	22.8031	22.4309	22.8376	23.0418
MRPS12	16.977	22.7335	22.7002	21.9152	23.1393	22.7311	21.8495	21.6186	22.8373	22.3669	22.0951	21.9746	22.5681	18.1642	22.2336	22.6857	21.0532	16.9917	22.4588	17.8335	22.8056	23.0243	22.889	22.9034	22.4601	22.931	22.5221	21.9613	22.9995	22.749	16.6541	22.6421	21.9155	22.9728	22.3287	22.0293	22.2527	22.8385	23.2218	22.4445	22.4908	23.0923	22.6077	17.1	22.6971	21.9189	22.0457	21.9896	17.0711
ACOX3	16.977	18.3285	16.7136	16.8033	24.9172	23.319	24.0992	16.0372	21.1586	22.7031	18.1831	21.165	23.0546	18.1642	16.8999	22.5448	20.9755	20.9785	23.2612	23.0134	23.2483	23.4456	23.0901	18.8956	24.7455	24.9175	25.1139	23.842	23.813	23.3322	16.6541	17.4235	22.5696	24.2425	23.4444	23.5504	18.3303	22.1506	24.3628	23.6933	17.3378	17.6958	22.1963	17.1	22.8242	22.9778	16.4272	17.0903	23.4868
SPTLC1	24.337	24.3883	25.1157	24.1525	24.0606	24.1769	24.3494	23.7963	24.3418	24.7993	24.2576	24.3775	25.1604	24.7582	25.2466	24.7311	24.5189	24.4164	24.7187	24.4802	24.5825	22.4461	24.2982	24.4369	24.0902	24.2288	23.7563	23.91	24.5565	24.5018	24.2183	24.4744	22.3602	24.4137	24.1916	24.3312	23.6626	18.9038	24.0519	23.7404	23.6447	24.5063	24.1551	24.2584	24.8465	24.5451	24.2158	23.4083	24.2128
SPTLC2	16.977	22.7401	22.2845	21.827	21.5995	23.2681	22.8371	21.1726	22.0178	21.2435	21.9331	22.8867	23.1222	23.7118	22.3874	21.4349	20.6835	22.8037	22.8531	17.8335	23.2753	22.3767	22.6115	22.3215	21.1621	18.0274	17.3725	22.2457	18.5974	21.8708	22.9408	21.8173	22.1412	22.6386	21.6825	22.0179	18.3303	21.9613	19.2166	17.4878	17.3378	23.2719	21.6778	20.8136	23.6897	23.4451	23.0897	21.1481	17.0711
OGT	24.85	24.3355	25.0957	24.5884	24.424	24.6325	24.3951	24.2875	25.2118	25.1434	25.3662	25.4479	25.5189	25.5492	25.6266	25.5388	24.8538	25.0223	24.9264	25.0875	24.763	24.8375	24.9895	24.9109	24.2085	24.2111	24.1531	24.5481	25.3909	25.1418	25.0152	25.1769	24.3675	24.648	24.5551	24.5863	24.3132	24.1185	24.404	24.44	24.874	24.6942	24.8252	24.7892	25.1054	25.0664	25.0585	25.0634	25.2062
PMM2	24.1873	23.7488	22.989	24.1298	24.2308	23.9199	24.0814	24.1721	20.2353	24.1216	24.2373	23.9408	23.5787	23.5202	23.3268	23.6381	24.3063	24.2272	24.2982	24.1686	24.1876	23.9731	24.2157	24.4122	24.1416	23.9613	23.9844	24.0014	24.0941	24.3909	24.4203	24.3082	23.3427	24.1211	24.016	23.9306	24.6744	23.9648	24.5603	24.3172	25.2141	24.7163	24.5387	24.7664	24.3237	24.5258	24.3635	24.5235	24.6184
POLR3G	16.977	18.3285	22.1459	22.2925	22.4219	18.2071	16.6862	21.3395	22.9138	22.5141	22.0511	19.1343	23.2049	22.4702	22.4649	23.3107	16.4228	23.0628	22.7087	22.8628	22.1488	22.8051	18.6996	18.8956	17.4637	22.8409	21.9959	18.3615	18.5974	18.0541	22.0666	17.4235	21.6676	22.5225	22.5273	22.105	18.3303	22.0293	22.234	22.3749	17.3378	22.6614	23.1508	22.382	17.663	22.2433	22.4644	17.0903	23.2261
MID1	22.0195	24.0032	16.7136	16.8033	18.3085	23.8549	16.6862	22.8798	22.033	22.2155	20.4027	20.5577	19.3478	22.3441	16.8999	17.9621	16.4228	20.3424	20.899	25.1068	18.6716	20.8937	21.4543	18.8956	24.0601	18.0274	21.1549	20.2382	18.5974	18.0541	16.6541	17.4235	18.7823	24.7486	22.3155	17.2964	18.3303	21.3412	19.2166	17.4878	23.311	17.6958	21.1222	23.499	17.663	18.2907	16.4272	17.0903	23.9283
HMGB3	27.7142	27.5598	27.9129	27.3596	27.53	27.295	27.1601	27.3652	27.5169	27.1576	27.0042	26.9975	26.9808	27.8083	27.6999	26.8251	28.0004	27.9534	27.6462	27.5846	26.9102	27.0798	27.1739	27.077	27.5642	27.4383	27.4078	27.6761	27.3167	27.4392	27.4435	27.487	27.6797	27.345	27.0663	27.3909	27.3425	27.5312	27.0533	27.2716	27.1879	27.0866	27.193	27.6363	28.1356	28.0346	28.2269	28.5366	26.9847
PPM1G	26.7618	26.5007	26.6402	26.5513	26.663	26.5784	26.4539	26.5817	26.6245	26.6164	26.4057	26.4769	26.4658	26.7886	26.651	26.4588	26.6849	26.7071	26.2419	26.5521	26.9611	27.0525	27.034	26.8257	26.5408	26.4417	26.6189	26.7317	26.6571	26.7866	26.7649	26.7643	26.3313	26.4801	26.3622	26.2646	26.5498	26.6661	26.6145	26.8218	27.2568	27.1921	27.2655	27.2355	26.4494	26.1936	26.2513	26.5635	26.6792
INPPL1	23.5074	23.6432	23.8859	22.9886	23.918	23.9302	23.6825	23.8407	23.3668	23.4933	22.9146	23.0542	23.2778	23.3088	23.2563	23.3002	22.9013	24.0081	23.9298	23.6736	24.454	24.5055	24.4303	23.9124	24.3104	23.7476	23.7257	24.2481	24.0231	23.8073	23.3731	23.277	24.0057	23.8691	24.1842	24.1439	24.3741	24.3208	23.9255	24.0684	17.3378	23.624	23.5198	22.4453	23.3652	23.4842	23.883	23.1772	23.8597
EIF3D	26.5683	26.5125	26.3837	26.6523	26.2332	26.4263	26.3865	26.7395	26.4063	26.5814	26.7071	26.8543	26.5176	26.6808	26.8388	26.6236	26.7449	26.6278	26.4719	26.5707	26.4447	26.0051	26.5292	26.3633	26.1326	26.2045	26.3861	26.3671	26.7089	26.5375	26.5939	26.7066	26.427	26.2177	26.3593	26.3387	26.4767	26.3744	26.3497	26.3102	26.8847	26.5304	26.409	26.8811	26.185	26.362	26.7583	26.822	26.3439
EIF3H	26.3278	25.8392	25.5512	25.503	25.5174	25.7863	25.7256	25.549	25.35	25.6672	26.0991	26.0121	25.8325	25.59	25.3568	25.8811	25.7794	25.5532	25.9958	26.0232	25.6207	25.5394	25.5216	25.8261	25.5686	25.6283	25.6379	25.5631	26.2819	26.0668	26.1125	26.1049	25.7362	25.9083	25.9113	25.8362	26.4006	25.9353	25.8823	25.8444	26.1734	26.1848	26.0883	26.1743	26.0418	25.9511	26.1678	26.05	26.3139
HDAC3	16.977	23.5638	16.7136	23.3005	23.8131	23.6812	23.7221	16.0372	22.516	23.0438	22.605	23.4116	19.3478	18.1642	16.8999	23.2968	16.4228	16.9917	23.5232	23.6142	23.4959	23.577	23.3279	23.4107	23.8248	23.0955	23.3174	23.6538	18.5974	18.0541	22.5248	22.9568	22.9725	23.5719	17.7758	23.4403	24.5626	23.2136	23.993	23.8056	22.9132	22.4941	23.0678	17.1	17.663	18.2907	22.9639	17.0903	17.0711
NVL	23.662	23.8443	24.7451	23.6103	23.2552	23.3839	23.5378	21.6277	24.1855	23.9206	24.2558	24.2165	23.9782	24.3677	24.8415	24.6257	23.8175	23.907	24.0337	23.7461	25.4304	25.2754	25.5353	25.0774	23.1132	22.7858	22.0627	23.5596	23.97	24.2142	23.2568	23.9605	23.2092	23.8312	23.3248	23.4235	22.8352	23.1027	23.1536	23.5721	24.3442	24.7073	24.0557	23.7014	23.709	23.7392	23.6731	23.5319	23.1365
BCAT2	23.3123	22.5517	23.7	23.2999	22.9891	23.5037	23.8409	23.3692	22.7847	22.8685	23.8528	24.2722	23.0786	21.8741	22.1526	22.589	22.6917	22.8714	23.3785	23.4518	23.2619	22.1735	22.7526	22.8855	23.6069	23.9154	23.9414	23.9823	18.5974	22.9751	22.1515	23.3327	22.5234	22.9826	23.1199	23.3919	24.4962	24.6119	24.0642	23.9316	22.5928	24.1746	23.4842	23.4971	22.7102	22.6534	23.3139	17.0903	22.6385
BIRC5	16.977	21.285	16.7136	22.0785	18.3085	21.3897	20.3907	16.0372	17.1103	18.4081	18.1831	19.1343	19.3478	18.1642	16.8999	17.9621	22.141	16.9917	17.3968	17.8335	18.6716	17.2196	22.4053	22.9436	17.4637	18.0274	17.3725	18.3615	18.5974	21.9791	22.3955	17.4235	18.7823	21.1916	20.9671	21.6849	18.3303	18.9038	19.2166	22.4886	17.3378	22.236	22.2292	22.4061	22.7978	22.9544	16.4272	17.0903	22.9979
UNKNOWN_O15393-2	16.977	23.1143	16.7136	22.5407	23.3552	22.9157	23.0623	22.5169	23.4412	22.7623	22.0859	23.7885	23.0861	18.1642	16.8999	22.7127	22.3277	16.9917	23.1481	22.9814	23.4571	23.1603	23.3255	23.1414	23.5506	24.2836	24.786	23.6026	23.3866	24.0676	16.6541	25.3137	23.4483	23.6351	23.9669	23.8573	23.823	25.3314	24.2567	17.4878	24.7364	17.6958	22.435	17.1	24.0605	23.5399	22.4909	24.4182	17.0711
IPO8	16.977	22.5062	23.1629	16.8033	18.3085	22.292	22.5391	16.0372	17.1103	18.4081	22.9848	23.1769	19.3478	18.1642	16.8999	17.9621	22.1921	22.6158	22.7167	22.7191	22.7787	22.1252	21.9516	22.9506	24.2846	22.9193	22.3558	21.6362	18.5974	23.0408	22.7652	22.9711	23.1239	22.8605	23.2405	23.2746	23.4716	22.9002	19.2166	24.0676	22.9174	23.1333	23.2423	20.4731	23.7666	23.8805	22.983	22.751	24.5563
STX7	24.8289	24.9846	25.4236	24.8096	24.8842	24.8869	24.555	24.6646	25.3034	24.9101	24.7597	24.8344	25.0915	25.2632	25.3067	24.9304	24.8813	24.8563	24.977	25.0986	24.4825	24.3952	24.3481	24.6091	25.0871	24.9149	24.8872	25.0017	24.7875	24.9148	24.8405	24.8793	24.871	25.0668	24.9831	24.956	25.2851	25.1841	25.3035	25.0501	24.6867	24.9874	24.9414	24.9188	25.0322	24.8887	24.6628	24.8904	24.9566
SLC16A3	16.977	18.3285	16.7136	21.7014	21.1816	21.4109	22.1073	16.0372	21.6952	18.4081	21.8045	21.626	21.7287	18.1642	16.8999	21.693	16.4228	16.9917	21.9272	22.4335	23.0604	22.7148	23.786	22.7546	22.4279	21.8593	22.3356	22.1703	18.5974	18.0541	16.6541	17.4235	18.7823	22.1157	17.7758	17.2964	22.1947	18.9038	19.2166	17.4878	17.3378	17.6958	19.1708	17.1	22.1958	21.5618	22.2015	17.0903	17.0711
POLR1G	25.0108	24.9725	24.9568	25.0342	24.9825	24.7165	24.6191	24.6014	25.2075	25.1599	24.6851	24.8914	25.0959	25.3938	25.2874	25.2869	24.7382	24.5882	24.7674	24.7595	24.5316	24.9016	24.7342	24.7805	24.7745	24.6692	24.7593	24.7596	24.9561	24.8464	25.0222	25.0093	25.0618	24.7007	24.6713	24.7286	24.8175	24.5812	24.8884	24.7728	25.2241	25.1654	25.0859	25.2169	24.4062	24.6375	24.6665	25.0507	24.979
P4HA2	24.2919	24.3323	24.4158	24.3192	24.0178	24.0767	24.3513	23.8326	25.1221	24.9342	24.7535	24.6788	24.7062	25.0399	25.3697	25.0132	25.0577	25.1723	24.7705	25.1767	23.2268	23.2884	23.137	23.4979	24.157	23.647	23.5006	23.8962	24.0367	24.1503	24.2734	24.4963	24.578	24.3698	24.1464	24.3612	22.3585	23.3382	23.2788	23.0908	23.3981	23.2653	23.3493	22.7145	23.9516	24.1054	24.2312	24.1718	24.1647
CAPN5	16.977	18.3285	16.7136	16.8033	18.3085	18.2071	16.6862	16.0372	17.1103	18.4081	18.1831	19.1343	19.3478	22.4673	16.8999	17.9621	16.4228	16.9917	17.3968	17.8335	18.6716	17.2196	18.6996	18.8956	17.4637	18.0274	17.3725	18.3615	18.5974	18.0541	16.6541	17.4235	18.7823	18.5536	17.7758	17.2964	18.3303	18.9038	19.2166	17.4878	17.3378	17.6958	19.1708	17.1	17.663	18.2907	16.4272	17.0903	17.0711
GYG2	16.977	18.3285	16.7136	16.8033	18.3085	18.2071	16.6862	16.0372	17.1103	18.4081	18.1831	19.1343	19.3478	18.1642	16.8999	17.9621	16.4228	16.9917	17.3968	17.8335	18.6716	17.2196	18.6996	18.8956	17.4637	18.0274	17.3725	18.3615	18.5974	18.0541	16.6541	17.4235	18.7823	18.5536	17.7758	17.2964	18.3303	18.9038	19.2166	17.4878	17.3378	17.6958	19.1708	17.1	17.663	18.2907	16.4272	17.0903	17.0711
YKT6	23.5945	23.5831	23.9286	23.6265	18.3085	24.3637	20.9854	16.0372	17.1103	22.5826	24.6847	24.9868	23.6019	23.3357	22.9028	17.9621	22.8032	23.0338	24.5376	17.8335	24.9979	17.2196	21.9321	18.8956	24.8383	25.3603	17.3725	23.5419	24.8005	24.5911	24.9731	24.3984	24.1045	25.183	25.0048	25.2384	25.5251	24.8496	25.0448	25.0194	24.1135	24.41	24.828	25.0093	25.1695	24.0507	25.1381	17.0903	24.9889
NUP42	16.977	22.8019	21.7905	16.8033	22.8612	22.6441	22.8041	16.0372	23.7116	23.5826	18.1831	19.1343	23.6134	23.7445	23.801	23.8949	22.7606	22.8139	23.2936	23.0262	23.0805	22.6506	22.9046	23.0123	22.996	22.9308	22.6139	22.7138	23.2088	23.6897	16.6541	22.1798	22.7592	23.3769	23.0466	17.2964	24.1448	24.2095	23.0817	22.841	17.3378	23.5318	19.1708	17.1	22.797	22.9889	21.9079	22.4402	23.5883
ARPC5	26.5435	25.3805	25.505	25.6078	25.9516	25.8642	25.6844	25.4503	25.9726	24.335	26.1369	25.7982	25.8599	26.0403	26.5103	25.6091	26.1115	25.8198	25.8638	25.7769	25.964	26.5887	26.5773	26.3639	25.6694	24.916	25.4699	26.2059	25.9073	26.0489	26.221	25.897	25.9835	25.7635	26.2431	25.6385	25.3216	25.5969	25.7218	25.7688	25.5884	25.9148	26.3201	26.3011	25.4834	25.448	26.1054	25.9531	25.5992
POLR2D	24.1069	23.7872	24.062	24.2332	24.0715	24.5431	23.8404	24.4082	24.9023	24.3151	23.7769	24.2491	24.5692	25.0812	25.1774	17.9621	24.2982	24.3501	23.5747	17.8335	24.3183	24.2928	23.9268	24.2005	23.8703	23.0829	23.5932	24.0364	25.0775	24.3448	24.249	24.4621	23.8994	23.3534	23.9205	23.2937	24.0625	23.7001	24.0209	23.5634	23.5068	24.4019	24.3769	25.0807	22.9464	24.0178	24.4453	24.2274	24.5681
PDPK1;PDPK2P	16.977	22.003	16.7136	21.6872	18.3085	18.2071	16.6862	22.244	17.1103	18.4081	22.3269	22.9236	19.3478	18.1642	16.8999	17.9621	16.4228	16.9917	17.3968	17.8335	18.6716	17.2196	18.6996	18.8956	17.4637	18.0274	17.3725	18.3615	18.5974	22.3211	22.2105	22.5529	21.4155	18.5536	21.7969	17.2964	21.456	18.9038	19.2166	17.4878	22.1566	22.6881	22.5419	17.1	22.0202	22.5966	22.3587	22.0255	22.2462
RNF113A	23.9305	23.846	23.9152	23.4554	23.7465	23.5982	23.5661	23.1347	23.9887	23.9214	23.9235	23.3273	23.7915	24.1131	24.0496	24.0666	24.2391	23.9226	23.752	23.6377	22.9196	22.7227	22.6626	22.5397	23.3662	23.7364	23.6894	23.6698	23.8719	23.6511	24.0002	23.8525	23.6568	23.4946	23.6435	23.8091	23.5771	23.6186	24.026	23.6287	23.9841	23.6503	23.6497	23.6122	24.0531	23.7297	24.1434	23.8807	23.5231
CLDN3	16.977	18.3285	16.7136	16.8033	18.3085	18.2071	16.6862	16.0372	22.8473	22.296	18.1831	19.1343	19.3478	21.962	16.8999	22.6652	16.4228	16.9917	22.0397	17.8335	18.6716	17.2196	18.6996	18.8956	17.4637	18.0274	21.8054	18.3615	18.5974	18.0541	16.6541	17.4235	18.7823	18.5536	17.7758	17.2964	18.3303	18.9038	19.2166	17.4878	17.3378	17.6958	19.1708	17.1	17.663	18.2907	16.4272	17.0903	17.0711
DHX15	26.4843	26.5441	26.7774	26.5621	26.5272	26.5697	26.6995	26.5395	26.4415	26.4849	26.8648	26.7277	26.6924	26.6382	26.8692	26.6295	26.5026	26.6133	26.7115	26.6621	26.9296	26.7562	26.9296	27.0721	26.525	26.4333	26.4448	26.3813	26.336	26.352	26.2731	26.4416	26.2696	26.4413	26.4223	26.4593	26.3507	26.4852	26.6516	26.589	26.3653	26.6086	26.6225	26.4664	26.7792	26.8827	26.8916	26.4551	26.4778
RNMT	23.6518	23.8208	23.0762	23.3031	23.6075	23.3881	23.7787	23.3582	23.4122	23.679	22.9646	22.7943	23.667	23.6075	23.2917	23.6837	23.3512	23.4361	23.787	23.9089	24.0021	23.8397	24.2529	23.7941	23.7576	23.8425	23.7592	23.7806	23.7459	23.6139	23.8273	23.4872	23.2304	23.6551	23.5089	23.6782	23.6081	23.5237	23.6815	23.9598	23.6802	23.6403	23.5938	23.0976	23.2967	23.1766	23.6052	23.5691	24.2823
ZZEF1	21.8129	18.3285	22.9949	16.8033	22.5049	22.7179	22.9159	16.0372	17.1103	21.3846	18.1831	19.1343	19.3478	22.287	16.8999	17.9621	23.0081	22.9859	17.3968	17.8335	18.6716	17.2196	18.6996	18.8956	17.4637	18.0274	21.917	21.8097	18.5974	18.0541	16.6541	17.4235	18.7823	18.5536	17.7758	17.2964	18.3303	18.9038	19.2166	17.4878	17.3378	17.6958	19.1708	22.1208	21.9431	18.2907	16.4272	17.0903	17.0711
ASAP2	16.977	18.3285	16.7136	16.8033	22.1248	18.2071	16.6862	16.0372	17.1103	18.4081	18.1831	19.1343	19.3478	18.1642	16.8999	17.9621	16.4228	16.9917	17.3968	17.8335	18.6716	17.2196	18.6996	18.8956	17.4637	18.0274	17.3725	18.3615	18.5974	18.0541	16.6541	17.4235	18.7823	18.5536	17.7758	17.2964	18.3303	18.9038	19.2166	17.4878	17.3378	17.6958	19.1708	17.1	17.663	18.2907	16.4272	17.0903	17.0711
TTI1	16.977	18.3285	24.9081	25.0979	24.2215	25.0209	24.3833	16.0372	24.904	25.1407	25.057	25.6103	25.1169	24.5303	16.8999	17.9621	24.9876	25.0273	24.7708	24.6365	25.1354	25.3697	25.2837	25.4192	24.4333	24.3888	24.4161	24.1214	24.2177	18.0541	24.9788	24.6851	24.6012	24.9002	24.7289	24.8245	18.3303	18.9038	24.2857	17.4878	25.3991	25.2125	25.8682	17.1	24.8021	25.463	25.8986	17.0903	24.6996
RRP8	23.5651	23.4101	23.1934	23.5124	23.2898	23.3039	23.4571	22.9919	23.5709	23.3739	23.1062	22.9461	23.5387	24.202	24.2221	23.5661	24.0382	23.7952	23.1229	23.4059	23.4015	23.4293	23.7108	23.7821	23.3007	23.3486	23.0674	23.3553	22.8839	23.0846	23.5896	22.8689	23.4544	23.0317	22.9557	23.1351	22.9909	23.4977	23.4852	23.2075	23.9966	24.0489	23.9809	24.3117	23.3236	23.0677	23.0024	23.3171	23.7123
PJA2	21.7344	22.7342	22.2278	22.4296	21.9895	21.9991	22.9093	23.8932	24.3938	23.6245	23.8445	23.3047	23.8093	24.1128	23.7878	23.6815	23.533	23.4198	23.6862	23.9382	22.6088	22.7298	22.5884	22.8596	23.5859	23.4842	23.1859	23.8647	23.953	23.881	23.8597	24.1263	23.5393	23.9618	23.638	23.644	22.7777	23.5738	22.9872	22.8094	23.9497	23.3622	23.4723	23.9507	24.2466	23.7792	23.8988	23.6923	23.1961
CYB5B	25.0685	20.9133	21.4572	23.8622	21.5107	24.1019	22.6188	23.1728	22.2078	21.8963	24.9407	25.0141	24.4393	22.9958	23.6628	24.3469	16.4228	24.7493	23.5878	17.8335	23.1753	22.9181	22.1404	25.1744	23.9767	24.6407	23.9121	22.2656	24.8155	23.8081	24.7153	24.1931	22.8302	23.4094	24.6947	25.0377	24.2962	24.0726	23.993	22.8693	24.0963	24.3982	22.1774	25.6606	24.2586	24.069	21.6643	23.4731	24.9144
PRPF4	25.9849	25.7513	26.3161	26.1044	25.5983	25.6491	25.4691	25.76	25.5808	25.5806	25.7611	25.6204	25.8714	26.0635	26.2215	25.6809	25.8771	26.051	25.6891	25.653	26.2902	26.1372	25.9139	26.1822	25.3908	25.4704	25.2536	25.4201	26.068	25.7133	25.9642	25.8191	25.4577	25.4578	25.3613	25.6588	25.7417	25.6295	25.6847	25.4946	26.2433	26.2058	26.297	26.4725	25.4476	25.5734	25.7626	25.9059	25.7868
PHGDH	28.7817	28.6605	29.1202	28.6049	28.1131	27.9793	28.1387	28.3634	28.1569	28.3279	28.0902	28.0174	27.8997	28.0592	28.0678	27.8488	29.3648	29.4417	28.8706	29.0887	28.0355	28.1649	28.1567	28.1043	28.4697	28.3097	28.2912	28.6227	28.0552	28.0476	28.2346	28.252	28.042	27.8346	27.7416	27.7744	28.3496	28.3758	28.2675	28.2946	27.2515	27.1062	27.0851	27.225	27.8484	27.6161	27.8338	28.0463	28.4353
NDUFS4	23.9896	24.194	22.9457	24.1847	23.5915	22.3097	24.2252	24.0204	21.9264	21.7885	22.1958	22.1247	21.8154	22.6073	22.0148	17.9621	23.7994	23.6412	22.8639	22.0609	23.1228	23.6555	22.9976	24.5947	23.7736	23.2166	22.5676	23.7644	21.3838	22.2828	22.8923	22.9573	23.479	23.4366	23.4577	23.5285	24.6088	23.7742	24.6299	23.9165	24.1778	23.7747	23.8895	24.2395	24.3831	23.534	23.9814	23.7942	23.8871
DYNC1LI2	24.4546	24.9307	25.629	24.3758	25.302	25.2411	25.2659	25.0669	24.8473	24.6215	24.4413	24.4982	24.7966	24.8333	24.9126	24.4292	25.2208	25.2303	25.0509	25.3684	24.6251	25.3232	25.0798	24.9861	25.6432	25.61	25.6068	25.5627	25.2033	25.0328	24.8442	24.9289	25.3295	25.3315	25.6393	25.2309	25.2485	25.0345	25.0374	25.2992	24.588	24.8688	24.6772	24.5947	24.5277	24.7302	24.5052	25.1765	24.4971
PSMD3	25.828	25.9402	26.1837	26.1923	25.2817	25.6815	25.8836	26.0662	25.4616	25.9806	25.9986	26.1117	25.9409	25.4284	25.8902	25.8557	25.8525	25.9728	26.1705	25.7241	25.6919	25.4943	25.6313	25.6019	25.7806	25.6514	25.5415	25.3854	25.2989	25.4367	25.9899	25.8299	26.0022	26.0234	25.9045	26.0568	25.7398	25.5551	25.7187	25.6155	25.7621	25.7539	25.9376	25.8573	25.9223	26.303	26.2741	25.7542	26.0904
RBFOX2;RBFOX1	23.609	23.5885	23.3667	23.3209	23.2882	23.5809	23.1754	23.1122	24.3474	23.6725	22.7109	24.5274	24.6039	23.2661	23.9786	23.8134	22.9471	24.0559	24.0484	22.7267	24.7262	24.7095	23.0575	23.9636	24.2859	23.8219	24.134	23.9536	23.2566	23.7825	22.4633	23.4641	22.9583	23.774	23.6831	17.2964	23.1144	23.1507	23.9279	23.1909	24.7024	23.6415	23.4995	23.9946	23.6505	23.1359	24.1865	22.9771	23.3558
PAPSS1	24.6411	23.0822	25.017	23.561	23.7692	23.7087	24.1998	24.3415	23.3553	23.8333	23.468	23.958	23.4629	23.7178	23.239	23.1188	24.5399	24.7716	23.9315	24.9537	24.0053	24.4634	24.7653	24.592	22.7552	23.1632	23.5396	23.8007	24.2681	24.1758	24.5664	24.5191	24.1962	24.4019	24.2374	23.6818	24.3383	24.24	24.1177	23.7188	25.3074	25.645	25.3076	25.2617	24.9209	24.8003	24.1922	24.7233	25.1717
ZW10	23.9976	24.2689	24.2492	24.0182	23.7836	24.3683	24.076	23.7326	23.9939	23.7437	23.9491	24.0548	24.0683	23.882	24.465	24.3871	23.7208	24.2484	24.3296	23.9366	24.2313	24.4292	24.7976	24.3324	24.0473	23.8159	23.697	24.1163	24.1462	23.9896	24.4392	24.1339	23.9191	23.8158	23.9184	23.6859	23.6805	24.0681	23.4995	24.0678	23.9907	24.0398	24.0532	24.4295	24.2948	24.3331	24.3586	23.6924	24.2627
PRODH	16.977	22.6466	16.7136	23.0006	22.8707	21.9667	22.6967	16.0372	23.8556	23.8229	23.1582	23.2694	23.9387	24.8599	24.736	25.4356	24.4944	23.5809	23.0978	24.3677	23.5013	22.9534	23.3451	23.2933	22.3847	22.7101	17.3725	18.3615	18.5974	22.3826	22.7528	22.1359	22.8212	22.9501	22.774	22.9474	18.3303	22.1995	19.2166	17.4878	22.3037	17.6958	22.9518	21.1375	22.6404	18.2907	22.3887	22.4917	17.0711
SPINT1	16.977	18.3285	16.7136	16.8033	18.3085	18.2071	16.6862	16.0372	17.1103	18.4081	18.1831	19.1343	19.3478	18.1642	16.8999	17.9621	16.4228	16.9917	23.4559	17.8335	18.6716	17.2196	18.6996	18.8956	17.4637	18.0274	22.499	18.3615	18.5974	18.0541	16.6541	17.4235	18.7823	18.5536	17.7758	17.2964	18.3303	18.9038	23.1277	17.4878	17.3378	17.6958	19.1708	17.1	17.663	18.2907	16.4272	17.0903	17.0711
SART1	25.4475	25.4304	25.1846	25.3427	25.2931	25.3413	25.1389	25.4799	25.9007	25.2629	25.0783	25.2877	25.4835	25.5722	25.5217	25.4919	25.0546	24.868	25.3016	25.2009	25.2494	25.5193	25.366	25.4711	25.2669	25.2634	25.2914	25.4027	25.4485	25.3657	25.2898	25.4133	25.2596	24.9288	25.1173	25.0704	25.4671	25.3762	25.5033	25.5296	25.5762	25.6712	25.6893	25.7222	25.0077	24.8599	25.3295	25.6214	25.4882
SPINT2	16.977	18.3285	16.7136	16.8033	18.3085	18.2071	16.6862	16.0372	21.3453	21.4905	18.1831	20.6523	19.3478	18.1642	16.8999	17.9621	16.4228	16.9917	17.3968	17.8335	18.6716	17.2196	18.6996	18.8956	17.4637	18.0274	17.3725	18.3615	18.5974	18.0541	16.6541	21.0553	18.7823	18.5536	17.7758	17.2964	20.6231	20.6964	19.2166	17.4878	17.3378	17.6958	19.1708	17.1	17.663	18.2907	19.8663	17.0903	17.0711
DAPK3	16.977	21.6801	24.2024	21.2799	22.2572	22.2008	21.0361	16.0372	23.0844	21.8771	22.0782	23.4148	24.2717	22.886	23.4638	22.984	21.8019	21.983	23.1645	22.299	22.3565	22.2547	18.6996	22.3554	21.7472	18.0274	21.4489	21.9366	22.602	18.0541	21.7366	17.4235	22.006	22.2209	21.4654	17.2964	18.3303	21.7972	19.2166	21.9125	17.3378	17.6958	19.1708	23.3557	17.663	18.2907	16.4272	21.9104	17.0711
TGFB1I1	21.6611	18.3285	16.7136	16.8033	18.3085	18.2071	16.6862	16.0372	23.6877	23.4752	22.2471	19.1343	19.3478	24.1914	23.6344	17.9621	16.4228	22.7639	17.3968	17.8335	18.6716	17.2196	18.6996	18.8956	17.4637	23.3452	17.3725	23.2329	18.5974	23.9541	22.5472	22.4786	23.7267	18.5536	24.1755	23.3376	21.6692	22.7972	23.7035	24.141	17.3378	17.6958	19.1708	17.1	22.5517	18.2907	21.8643	17.0903	17.0711
HSPA12A	22.8035	22.7163	22.3805	22.1782	22.9042	22.5916	16.6862	24.149	23.3753	22.5226	22.6334	23.8111	22.1638	22.5344	22.6232	22.2602	23.9396	23.9092	22.8828	24.4511	23.7533	23.7134	22.3039	23.7407	25.0102	24.573	25.1201	24.345	18.5974	23.8372	16.6541	22.5802	23.7638	25.0346	22.4006	23.5255	24.2087	24.1728	24.1433	25.2627	22.3953	23.9692	23.5582	23.7921	22.8726	23.6006	23.358	23.4057	22.0253
CCP110	16.977	18.3285	16.7136	23.3333	22.8639	18.2071	16.6862	23.7727	22.5528	18.4081	22.8022	19.1343	19.3478	18.1642	16.8999	17.9621	16.4228	16.9917	17.3968	17.8335	18.6716	17.2196	18.6996	18.8956	17.4637	18.0274	17.3725	18.3615	18.5974	18.0541	16.6541	17.4235	23.4895	18.5536	17.7758	17.2964	23.0087	18.9038	23.3997	17.4878	23.664	17.6958	19.1708	17.1	17.663	18.2907	16.4272	17.0903	17.0711
ZSCAN12	16.977	18.3285	22.8728	16.8033	18.3085	18.2071	16.6862	16.0372	17.1103	18.4081	18.1831	19.1343	19.3478	22.2048	16.8999	17.9621	16.4228	16.9917	17.3968	17.8335	18.6716	17.2196	18.6996	18.8956	17.4637	18.0274	17.3725	18.3615	18.5974	18.0541	16.6541	17.4235	18.7823	18.5536	17.7758	17.2964	18.3303	18.9038	19.2166	17.4878	23.0265	17.6958	19.1708	22.9504	17.663	18.2907	16.4272	17.0903	17.0711
PPIP5K2	22.5466	23.3329	22.8349	23.2666	23.4251	22.946	22.3317	23.0331	23.1902	23.2957	22.8783	23.8469	22.8574	22.7585	22.3512	22.5741	22.8581	23.004	22.2688	23.1215	23.4152	23.2026	23.498	23.0725	23.1712	23.2782	23.1182	23.4643	18.5974	23.2781	23.4342	17.4235	23.4673	23.3554	23.1211	23.0251	18.3303	23.3393	23.1883	23.3023	24.1055	24.1708	23.9229	23.9975	23.0165	22.8656	23.4524	22.9219	23.3766
MAP3K7	22.9405	23.7686	23.4114	16.8033	23.8135	23.8304	23.6467	23.6358	24.1493	18.4081	23.2423	23.2192	24.1648	23.2231	22.6827	24.1793	23.5588	23.2015	23.679	24.1687	24.6747	24.1907	24.2664	23.1038	23.8014	24.1355	24.3868	23.8111	24.2751	23.401	24.0637	23.5783	23.8997	23.8128	24.0112	23.6469	23.159	23.3253	23.775	23.6806	24.3217	24.2397	24.166	23.7517	23.6334	23.9324	16.4272	23.5869	23.9346
EEF1E1	25.5033	25.8107	24.8437	25.8946	25.6594	25.5662	25.0072	25.7574	25.3737	25.4177	25.4426	25.4451	24.191	25.8197	25.9852	24.3314	25.9697	26.4717	24.7267	25.1092	24.6976	24.9626	25.5097	24.5807	25.0195	24.7539	25.5981	25.3745	22.2928	24.5478	24.6669	24.8263	25.4968	24.3965	24.1632	24.7806	23.4715	25.1753	24.0424	24.9638	24.2028	24.7476	24.859	25.8893	25.0256	25.0287	25.5312	25.0941	25.1381
MSI1	25.2579	25.3364	25.4235	25.9077	26.0911	25.5986	26.0248	25.7834	26.4937	25.9987	25.9819	25.2931	26.4009	25.8439	25.6182	26.3515	25.1379	24.5301	25.4637	25.8378	24.9205	24.6742	25.2035	25.0905	26.0439	26.3493	25.8383	25.9168	26.1649	26.2134	26.0884	25.6536	26.3666	26.1926	26.2896	25.6871	25.8517	26.0141	26.214	26.3075	24.9083	20.8123	23.6824	23.2877	25.6236	26.0065	25.7709	25.67	25.9051
RIPK2	16.977	18.3285	16.7136	16.8033	18.3085	18.2071	16.6862	16.0372	21.6071	21.8202	18.1831	21.5327	22.0726	21.6056	16.8999	22.3855	22.4785	16.9917	22.1151	22.5402	18.6716	21.9462	18.6996	22.4241	17.4637	18.0274	17.3725	22.3102	23.1863	22.2737	22.4556	21.7966	22.2204	18.5536	17.7758	22.0752	21.7757	21.7733	19.2166	22.2275	21.4935	22.067	21.7646	17.1	17.663	18.2907	16.4272	21.1533	23.2996
HNRNPR	24.8565	24.6595	24.9168	24.7479	23.7723	24.5626	24.7105	24.7093	23.7764	23.8641	24.9546	23.6084	23.8741	25.7413	25.182	23.0583	25.0801	24.6369	23.623	23.0318	24.0713	23.7687	24.5544	24.3147	23.993	24.6086	22.8188	24.5262	24.706	24.1091	25.09	23.4493	25.5697	24.4775	24.5697	23.9979	24.6397	23.8912	22.8599	24.06	24.7281	23.6248	24.0929	25.1255	25.9628	24.2819	22.3408	23.8924	17.0711
UNKNOWN_O43390-2;O43390-4	16.977	18.3285	16.7136	21.5631	18.3085	18.2071	16.6862	16.0372	17.1103	18.4081	18.1831	19.1343	19.3478	18.1642	16.8999	17.9621	16.4228	16.9917	17.3968	17.8335	18.6716	17.2196	18.6996	18.8956	17.4637	18.0274	17.3725	18.3615	18.5974	18.0541	16.6541	17.4235	18.7823	18.5536	17.7758	22.5469	22.7247	18.9038	19.2166	22.9287	23.8943	17.6958	19.1708	17.1	17.663	18.2907	16.4272	17.0903	17.0711
PRPF3	25.7502	25.5369	25.4774	25.7049	25.5108	25.508	25.3213	25.3734	25.6728	25.5353	25.4338	25.3778	25.634	25.7492	25.6255	25.634	25.0934	25.1397	25.4451	25.4939	25.9473	25.9736	25.8783	25.9012	25.5027	25.4838	25.2885	25.3939	25.6937	25.4896	25.4007	25.4745	25.1684	25.184	25.0441	25.1534	25.3345	25.4169	25.4647	25.316	26.2548	26.1733	25.9743	26.2902	25.487	25.5182	25.4114	25.5903	25.5916
TXNL1	26.842	27.0101	27.0581	26.9481	26.99	26.8571	26.8472	26.8729	27.3253	27.5796	27.5408	27.5337	27.553	27.373	27.3368	27.4445	27.5056	27.5539	27.4002	27.4971	26.6215	26.6898	26.7221	26.5546	26.9609	26.9711	27.0082	27.0254	27.7384	27.6167	27.4827	27.8315	27.1487	27.2204	27.042	26.9607	26.9536	27.0812	26.9521	27.1369	27.3197	27.1913	27.1886	27.0995	27.3772	27.2585	27.4618	27.5572	27.5866
TPD52L2	16.977	18.3285	21.8465	21.5296	22.899	22.4848	22.3277	23.25	17.1103	22.9257	23.2031	24.0088	19.3478	23.5054	21.6228	17.9621	21.9454	16.9917	22.8426	17.8335	23.2399	21.6471	22.1926	22.4865	21.6955	23.3168	22.4002	23.6878	22.3579	18.0541	22.6708	22.2959	22.2083	22.1082	21.9423	17.2964	22.7351	18.9038	19.2166	23.5483	21.938	22.9958	19.1708	20.6426	22.6781	24.1601	23.0144	17.0903	23.8952
UNKNOWN_O43399-2;O43399-4;O43399-3;O43399-6	23.3485	22.1513	22.2237	24.2663	18.3085	22.4587	22.8548	23.4364	17.1103	18.4081	21.1343	21.7707	19.3478	18.1642	16.8999	17.9621	16.4228	20.435	17.3968	17.8335	21.9061	17.2196	18.6996	18.8956	17.4637	18.0274	24.0338	22.7666	23.0321	18.0541	22.7982	17.4235	18.7823	18.5536	17.7758	17.2964	18.3303	21.6162	19.2166	17.4878	22.0227	17.6958	19.1708	21.904	22.1021	18.2907	23.424	17.0903	17.0711
EMC8	24.5233	24.5732	24.1029	24.3582	24.7052	24.2638	24.3221	24.5479	25.1065	24.1496	25.0167	25.1033	25.0294	24.0593	24.0178	24.9391	24.336	24.0905	24.9402	25.0545	24.8454	24.3554	24.5158	24.0246	24.2434	24.4683	24.353	24.4149	24.7116	24.6411	24.5312	24.6133	24.4048	24.3468	24.7765	24.5445	24.1387	24.4346	24.0202	24.2121	24.0771	24.2422	23.8822	23.7429	25.2818	24.4233	24.4798	24.6804	24.8348
ERI3	24.4345	24.2975	24.4537	23.5352	22.6088	18.2071	23.6779	24.1996	17.1103	22.8428	24.0356	19.1343	23.4472	22.3745	22.4207	23.0208	16.4228	22.5661	24.0452	23.9899	24.2893	23.3922	18.6996	23.8769	22.5509	22.6169	23.5902	22.1376	22.8163	22.996	16.6541	17.4235	24.1629	23.6977	23.873	23.8935	20.3878	24.6748	23.3786	22.8426	17.3378	23.4529	22.757	22.323	21.4684	23.8239	16.4272	23.5389	23.9719
EIF4G3	16.977	18.3285	23.7809	22.2018	22.9985	23.3308	22.8439	16.0372	23.4774	23.742	22.863	22.449	19.3478	18.1642	16.8999	23.7782	16.4228	16.9917	17.3968	17.8335	18.6716	17.2196	18.6996	18.8956	17.4637	22.9968	21.6293	23.1592	23.9321	24.1557	23.216	23.0839	22.6808	23.6608	21.8754	21.6677	18.3303	18.9038	22.4538	17.4878	22.1737	23.7915	23.3369	23.2216	22.8378	22.7013	23.287	23.315	23.8325
PPIH	24.4374	23.1087	22.6713	23.809	23.5197	22.8338	23.1942	24.6029	22.662	23.4188	23.6806	22.8529	22.0423	24.0823	23.2103	21.1624	23.8517	23.3168	22.0094	21.2167	22.016	22.0738	23.0638	22.1166	22.9329	22.5946	23.2154	23.5979	22.0978	22.9138	24.0492	22.4902	23.2812	21.4917	22.1695	23.1578	23.2297	23.4929	23.1734	23.0272	24.3284	23.6028	23.9523	24.926	22.8564	22.0883	23.1883	23.1062	22.8807
UNKNOWN_O43447-2	16.977	18.3285	16.7136	16.8033	18.3085	18.2071	16.6862	16.0372	17.1103	18.4081	18.1831	19.1343	19.3478	18.1642	16.8999	17.9621	16.4228	16.9917	17.3968	17.8335	18.6716	17.2196	18.6996	18.8956	17.4637	18.0274	17.3725	18.3615	18.5974	18.0541	16.6541	17.4235	18.7823	18.5536	17.7758	17.2964	18.3303	18.9038	19.2166	17.4878	17.3378	17.6958	19.1708	17.1	17.663	18.2907	16.4272	17.0903	17.0711
SUV39H1	22.3408	21.2532	16.7136	22.1473	18.3085	21.8197	22.462	16.0372	23.8273	23.3109	22.7212	21.91	22.514	22.1064	23.1412	22.2628	21.9427	21.6264	21.7285	22.2374	22.1189	23.0459	22.7235	22.2041	21.5347	18.0274	21.7797	21.9328	22.5967	22.5233	22.9313	22.5969	21.8394	21.6126	21.5669	22.1895	22.2198	21.7814	21.3687	17.4878	22.5659	23.4713	22.5004	22.0722	22.0209	22.0547	16.4272	22.8472	21.73
HTRA2	23.9299	23.5114	23.4985	23.4561	24.6176	23.6702	24.0455	22.8937	23.8405	23.5104	23.2523	22.9932	23.6064	24.3919	23.8589	23.5122	23.9517	23.3251	23.3489	23.5461	23.0517	23.3896	23.6505	23.0477	23.8443	24.5425	24.2191	24.5327	23.2372	23.2182	23.2773	23.1704	18.7823	23.6179	23.7174	23.4911	24.5268	24.2343	24.4722	24.3814	23.6359	24.0402	23.7735	24.1362	22.6237	22.9352	23.2493	23.4939	23.7426
KLF4	16.977	18.3285	16.7136	16.8033	18.3085	18.2071	16.6862	16.0372	17.1103	18.4081	18.1831	19.1343	19.3478	18.1642	16.8999	17.9621	16.4228	16.9917	17.3968	17.8335	23.6562	23.347	23.8871	23.4096	17.4637	18.0274	17.3725	18.3615	18.5974	18.0541	16.6541	17.4235	18.7823	18.5536	17.7758	17.2964	18.3303	18.9038	19.2166	17.4878	23.7913	23.8104	23.7286	23.4914	17.663	18.2907	16.4272	17.0903	17.0711
OIP5	23.0772	23.4763	16.7136	21.6861	23.1346	23.5526	23.6574	23.0336	23.5188	24.0595	23.9118	23.9538	23.8508	23.8327	23.9041	24.3017	22.9524	23.4819	23.505	23.6793	23.3321	23.2716	23.6202	23.2141	23.0214	22.1284	22.5507	23.0425	23.4087	23.8311	23.0857	23.5501	22.5	23.6523	23.0815	23.1421	18.3303	22.9872	22.9246	22.9741	17.3378	23.5209	23.6081	22.9659	23.3536	23.3709	23.2383	23.5254	23.6821
AKR7A2	25.1271	25.2583	25.3355	25.2157	25.4198	25.3087	25.4434	25.1905	24.7488	24.8632	24.5428	24.7244	24.7214	24.4311	24.3211	24.3115	25.4575	25.7181	25.5878	25.6006	24.7418	24.725	24.8621	24.9718	25.7736	25.9972	26.0547	25.8241	25.1061	25.184	25.189	24.8939	25.2817	25.5108	25.4825	25.4771	25.3623	25.5793	25.5886	25.5745	24.7087	24.6203	24.6756	24.4546	25.0715	25.4446	25.1331	24.8731	24.7181
PROM1	16.977	18.3285	16.7136	16.8033	18.3085	18.2071	16.6862	16.0372	17.1103	18.4081	18.1831	19.1343	19.3478	18.1642	16.8999	17.9621	21.2107	21.5462	21.4106	17.8335	24.2144	24.0158	24.1124	24.0434	17.4637	18.0274	17.3725	18.3615	18.5974	18.0541	16.6541	17.4235	18.7823	18.5536	17.7758	17.2964	18.3303	18.9038	19.2166	17.4878	21.4146	21.8074	22.0468	17.1	17.663	18.2907	16.4272	17.0903	21.8388
EPB41L2	16.977	18.3285	16.7136	16.8033	18.3085	18.2071	16.6862	16.0372	17.1103	18.4081	18.1831	19.1343	19.3478	18.1642	16.8999	17.9621	16.4228	16.9917	17.3968	17.8335	18.6716	17.2196	18.6996	18.8956	17.4637	18.0274	17.3725	18.3615	18.5974	18.0541	16.6541	17.4235	18.7823	18.5536	17.7758	17.2964	18.3303	18.9038	19.2166	17.4878	17.3378	17.6958	19.1708	17.1	17.663	18.2907	16.4272	17.0903	17.0711
UNKNOWN_O43491-4	22.7404	22.8318	24.2104	22.8341	23.1847	23.3631	23.4017	23.3985	23.648	23.3374	23.4385	22.9465	22.9499	22.6623	23.0782	23.0982	23.1864	22.988	23.0623	22.7925	23.4718	23.4573	23.8921	23.1101	22.638	22.7116	23.6014	22.5954	22.8894	22.6585	23.4787	22.7671	23.1927	22.2107	22.7631	22.7189	23.1755	22.9639	22.9317	22.9642	22.8524	22.5013	22.5931	22.5662	22.993	22.7346	22.5164	23.216	23.3838
TGOLN2	16.977	20.1139	16.7136	16.8033	18.3085	18.2071	21.3094	16.0372	17.1103	21.2262	21.1648	21.184	21.0748	18.1642	16.8999	17.9621	16.4228	16.9917	21.0844	17.8335	18.6716	17.2196	18.6996	18.8956	17.4637	21.115	17.3725	18.3615	21.0661	18.0541	16.6541	17.4235	18.7823	21.3305	20.8098	21.0159	18.3303	18.9038	20.57	17.4878	17.3378	17.6958	19.1708	17.1	23.2423	21.8189	16.4272	17.0903	20.9632
LAMTOR5	24.2086	22.5414	23.8452	24.6098	25.2594	24.8666	25.0779	25.149	25.5078	24.8693	25.3745	24.661	24.8413	26.0452	25.8286	24.4997	25.1468	25.6424	24.4935	24.4929	23.9918	24.186	24.5481	24.3453	25.0846	24.8621	25.148	24.9808	24.92	24.8438	24.9956	25.2155	25.5289	24.2472	24.6296	24.917	24.6629	24.8823	24.8616	25.0067	24.9285	25.0257	25.195	25.7563	24.6492	24.0122	24.4431	25.1697	24.14
B4GAT1	22.2701	21.7153	20.7824	22.1133	21.6207	21.7242	16.6862	16.0372	23.6261	22.1502	22.6022	21.4568	22.459	23.3327	21.9356	22.693	21.4702	21.9435	17.3968	22.8398	22.08	22.3322	21.5787	18.8956	17.4637	22.1643	21.2176	22.3026	18.5974	21.891	21.6779	21.7707	21.6566	21.838	21.6262	21.4154	22.5362	18.9038	22.208	22.2835	23.6173	22.2909	22.2095	23.8041	23.7244	18.2907	23.4712	22.3445	21.8039
MED7	16.977	18.3285	16.7136	16.8033	18.3085	18.2071	16.6862	16.0372	17.1103	18.4081	18.1831	19.1343	19.3478	18.1642	16.8999	17.9621	16.4228	16.9917	17.3968	17.8335	18.6716	17.2196	18.6996	18.8956	17.4637	18.0274	17.3725	18.3615	18.5974	18.0541	16.6541	17.4235	18.7823	18.5536	17.7758	17.2964	18.3303	18.9038	19.2166	17.4878	17.3378	17.6958	19.1708	17.1	17.663	18.2907	16.4272	17.0903	17.0711
WIPF1	16.977	18.3285	16.7136	16.8033	18.3085	18.2071	16.6862	20.7887	17.1103	18.4081	18.1831	19.1343	19.3478	18.1642	16.8999	17.9621	21.3846	16.9917	22.0671	22.0792	18.6716	17.2196	18.6996	18.8956	17.4637	21.9351	17.3725	22.3464	18.5974	18.0541	16.6541	17.4235	18.7823	18.5536	17.7758	21.355	21.3072	21.4347	22.8904	17.4878	17.3378	17.6958	19.1708	17.1	17.663	21.1071	16.4272	20.6899	17.0711
RNF13	22.5632	22.449	21.4953	22.5727	18.3085	18.2071	16.6862	21.8074	22.7018	22.5672	18.1831	22.4343	20.9702	23.1854	22.8264	22.4225	21.5179	16.9917	17.3968	17.8335	18.6716	17.2196	18.6996	18.8956	17.4637	18.0274	17.3725	18.3615	21.9889	22.2825	22.4313	22.4809	18.7823	18.5536	17.7758	17.2964	18.3303	20.9916	19.2166	17.4878	21.973	17.6958	19.1708	17.1	17.663	18.2907	22.3247	21.7151	17.0711
DENR	25.577	25.607	25.6771	25.3617	25.6869	25.7398	25.4607	25.8508	25.7673	25.6423	25.4832	26.0382	25.7198	25.7972	25.1848	25.7433	25.6709	25.9763	26.1225	25.8	26.152	25.953	25.901	26.3516	25.9588	25.7751	25.6857	25.7932	26.4241	26.5568	26.0745	26.2572	26.0257	26.03	26.3971	26.3594	25.9911	25.838	26.3197	26.2875	26.2506	26.3854	26.4	26.0896	25.8959	25.833	25.6803	26.1057	25.4137
XPOT	24.6629	24.7075	24.4914	24.1847	23.464	23.877	23.7467	24.0656	23.6375	24.2966	23.4858	23.4342	24.0429	18.1642	23.0355	23.7562	24.4999	24.4296	24.8433	24.2098	24.491	24.1475	23.9528	24.0946	23.8203	24.1917	24.1091	23.4702	23.4524	23.912	21.3929	23.5919	24.1781	23.8163	24.157	23.978	23.6682	23.9827	24.413	24.5308	23.3692	23.6474	23.6861	23.5837	24.2659	24.4135	24.6349	23.4561	23.945
DNPH1	24.5509	24.7718	24.1424	25.0675	24.535	24.7584	25.2106	26.0344	25.0018	24.5977	24.3747	23.7181	23.8291	19.371	22.0768	23.3893	24.4243	24.869	24.5134	24.9181	24.5435	25.0053	25.0308	24.6162	25.6085	25.3521	25.1244	25.3336	24.6595	24.9081	24.4646	24.4927	25.5074	25.2714	25.1632	25.5301	25.711	25.6036	25.0978	25.6748	24.6618	24.6191	25.1761	24.389	24.0661	23.1298	23.9583	24.9258	23.7434
TIMM44	25.4929	25.4866	25.6171	25.3532	25.2192	25.1085	25.3142	25.1243	25.2332	25.0959	25.2574	25.5363	25.3058	25.5159	25.3152	25.2672	25.6008	25.6541	25.6194	25.7437	24.8959	25.1264	25.1725	25.1042	25.2688	25.4115	25.2358	25.1892	24.8603	24.9575	24.6892	25.2742	25.0433	24.7431	24.8221	25.0959	25.6266	25.4655	25.5289	25.4576	25.0397	25.0111	24.7137	25.0488	25.4165	25.1005	24.8138	25.159	25.0477
TRAPPC3	23.8979	23.8489	24.4596	23.6205	23.343	23.9265	23.9488	24.2373	23.6389	24.0608	23.7525	23.8594	23.9394	22.9929	23.0831	24.0555	24.2298	23.8134	24.5825	24.6947	24.0275	24.2346	24.1906	24.1141	24.4542	24.3014	24.4068	24.0372	23.6891	23.3921	23.3021	23.809	23.7937	24.1793	24.2699	23.966	24.2351	24.1088	24.2092	24.3873	23.307	23.5856	23.6171	23.4871	23.8922	24.1693	24.2606	23.7896	23.8574
CHMP2A	25.6924	25.2319	24.1642	25.2255	25.2483	25.1378	25.0475	25.4167	25.1471	25.0513	24.5708	24.8365	24.6097	24.1795	23.7744	24.7059	25.0073	24.7254	25.1433	25.5674	25.5293	25.7679	25.4636	25.6903	25.434	25.4455	25.4992	25.7074	25.4155	25.4278	25.3392	25.4129	25.7232	25.506	25.4285	25.4585	26.0535	26.06	25.4408	25.7311	25.4271	25.4614	25.1803	25.4677	24.7289	24.6444	25.2277	25.3986	25.377
NCK2	16.977	18.3285	24.2724	22.4934	18.3085	18.2071	22.6483	22.9121	17.1103	18.4081	21.6908	23.0792	19.3478	22.9106	22.8196	17.9621	23.164	23.9164	17.3968	17.8335	18.6716	17.2196	22.2949	22.7251	22.1473	18.0274	17.3725	23.1842	22.824	18.0541	22.6746	22.4239	23.1315	22.8528	17.7758	17.2964	22.8729	22.6815	23.125	23.0982	22.1952	17.6958	19.1708	17.1	17.663	18.2907	16.4272	21.3236	17.0711
PLRG1	25.1731	24.8026	23.8684	24.7552	24.9144	24.8041	24.5995	24.7077	24.7494	24.4139	25.3572	25.0165	25.1473	24.7177	25.1429	24.9677	24.1851	24.5633	24.8784	24.9058	25.0859	24.7727	24.4593	24.8917	24.9737	24.7956	24.7343	24.2901	24.5225	24.6658	24.5412	24.5278	24.5817	24.6353	24.5794	24.6176	24.4628	24.6006	24.7378	24.7105	24.4891	24.3964	24.7637	24.7776	24.3535	24.8969	24.7979	24.6652	24.6583
PRC1	24.2913	23.8761	23.9137	23.5833	24.2034	23.7881	24.1928	24.0255	23.5011	23.5711	23.2951	23.4433	23.5539	23.6516	23.5296	23.7019	23.1277	23.4831	23.9838	23.6853	23.4361	23.571	23.7537	24.0369	23.9397	24.302	23.9539	24.0114	23.6238	23.9661	23.4788	23.5027	24.4777	23.6719	24.4291	24.3642	24.2036	24.4487	24.2159	24.8568	21.7498	23.9236	23.6225	23.1126	23.3659	23.6359	23.292	23.7289	23.8529
RGS10	24.0933	23.8407	22.4714	23.7893	24.108	24.1531	24.2539	24.6773	22.6231	23.9269	23.8612	23.8018	23.7923	22.8141	22.3549	23.3952	23.435	23.7621	24.3638	24.9265	23.8447	24.1413	24.1187	24.034	24.4127	24.1602	24.5584	24.5599	24.4182	24.8223	24.3285	23.4469	23.4344	23.9876	24.6202	24.1519	23.6664	24.4272	24.8058	24.5714	24.2772	24.848	24.9471	24.7654	23.9765	24.0741	23.9902	24.5026	23.8301
ZNF207	25.3577	25.1463	25.6856	25.1152	25.2431	25.1985	24.9367	24.9846	25.5602	25.1545	25.0718	25.2937	25.0193	25.9206	25.9692	25.2575	25.1784	25.1437	24.8186	24.961	24.9095	25.039	25.2736	25.0899	24.9935	25.0813	24.8394	25.1038	25.5484	25.4493	25.2871	25.665	25.1181	24.9918	24.8661	24.8711	25.565	24.9546	24.8749	24.7515	25.3505	25.1985	25.0874	25.3208	24.9076	24.7057	25.2191	25.2826	24.8035
NDUFB5	16.977	25.4833	25.2248	16.8033	18.3085	25.6157	26.0936	16.0372	26.1746	26.3558	24.8957	19.1343	19.3478	25.9753	26.05	17.9621	25.0855	25.6091	25.5433	17.8335	18.6716	17.2196	18.6996	18.8956	17.4637	18.0274	17.3725	18.3615	18.5974	18.0541	24.5586	25.3909	26.0454	18.5536	17.7758	25.6784	25.5578	25.4077	19.2166	17.4878	17.3378	17.6958	25.8327	17.1	27.3702	27.606	26.3134	25.5768	25.9914
NDUFB3	24.1033	24.1531	24.4058	24.2464	24.2174	24.1931	24.1285	24.2903	24.345	23.8438	24.2211	24.6024	24.1467	23.5754	24.141	24.525	23.2172	23.7674	24.1855	24.1334	24.1139	23.9004	23.7205	23.8416	23.9473	23.6854	24.0476	23.9525	24.1291	24.0633	16.6541	24.0652	24.0255	24.2726	24.1642	24.117	24.4168	24.7079	24.3816	24.1923	24.6017	24.4777	24.3305	24.306	23.5189	24.2535	24.4529	24.4896	23.8797
NDUFA2	26.1027	25.9324	25.9385	25.7198	26.0316	25.5965	25.6608	25.6645	25.4195	24.948	24.9235	24.7919	25.3777	25.5243	25.1263	25.6127	25.5844	25.5983	25.9605	26.0642	26.0937	25.6171	25.6357	25.7227	25.8498	26.2583	25.6018	25.779	25.5532	25.2523	24.8647	25.2212	25.3148	25.6812	25.5609	25.7372	25.8357	25.8172	26.169	26.0838	25.7752	26.3052	26.0936	25.9842	25.3105	25.7203	25.4566	25.9538	25.5325
LDB2	22.9826	18.3285	16.7136	23.5937	23.5689	22.952	22.7801	23.9816	23.8682	23.7172	24.0008	22.8283	22.9573	18.1642	16.8999	23.0396	22.3081	16.9917	23.1401	24.0993	23.1389	24.3311	23.8233	23.1963	24.3506	23.4097	23.9607	24.0595	24.1383	23.6278	23.039	21.6597	23.9227	22.8583	23.9434	23.6033	21.7418	21.7111	24.0163	24.4533	23.8049	23.8446	19.1708	23.9818	17.663	23.1549	22.4587	22.0959	17.0711
GET3	25.108	25.509	24.8261	25.4263	25.3675	25.507	25.3993	25.5636	23.6643	24.6764	24.3464	25.2858	25.3006	24.4373	23.895	25.3305	24.4567	25.1943	26.1128	26.1733	25.9979	26.0932	25.6139	26.1698	26.0685	26.0663	25.85	25.1913	25.645	26.1025	25.9404	25.6769	25.8615	25.7517	25.9316	26.0414	25.9232	25.84	25.657	26.0782	25.8316	25.97	25.8076	25.5317	25.0019	25.4008	24.6752	25.8619	24.1833
BUB1	16.977	18.3285	16.7136	22.1717	18.3085	21.9028	21.8447	16.0372	22.4555	22.9667	23.5575	22.7507	23.2388	23.4993	24.3879	24.9263	22.4012	22.5334	21.9836	24.3725	22.1268	21.9837	22.3143	24.3277	22.3987	22.5091	22.3136	21.8476	24.3606	22.6075	23.2094	23.531	22.1243	23.9568	22.6694	21.9019	22.8498	21.7652	19.2166	17.4878	23.3217	23.233	22.5475	22.4597	21.3232	21.1099	16.4272	22.6005	23.4668
BUB3	23.6529	21.4095	22.4578	22.9042	18.3085	21.086	16.6862	16.0372	23.2318	23.7047	20.3834	19.1343	19.3478	23.4767	23.5883	17.9621	22.4351	22.1242	17.3968	17.8335	18.6716	17.2196	21.9797	18.8956	17.4637	18.0274	17.3725	18.3615	18.5974	21.5647	16.6541	17.4235	18.7823	18.5536	17.7758	17.2964	22.6634	22.6309	19.2166	17.4878	17.3378	21.2113	19.1708	17.1	17.663	18.2907	16.4272	17.0903	21.6105
UNKNOWN_O43684-2	16.977	21.1435	16.7136	16.8033	21.0704	18.2071	20.6855	20.3712	22.5582	21.5634	18.1831	19.1343	22.147	18.1642	20.8989	21.9925	16.4228	16.9917	20.605	22.54	18.6716	21.4906	18.6996	18.8956	20.8356	21.4438	21.3922	21.4385	18.5974	18.0541	16.6541	21.6152	20.5854	20.9473	21.3404	17.2964	21.1833	18.9038	21.328	17.4878	21.2645	17.6958	19.1708	17.1	17.663	18.2907	16.4272	17.0903	22.2803
ACTN4	26.6643	26.7787	27.3386	26.7629	26.838	26.9387	27.0865	27.0707	26.9763	26.8884	26.8525	27.017	27.0015	27.3043	27.5713	26.9544	27.121	27.0665	26.6127	26.5202	26.4828	26.2787	26.5913	26.5248	26.8472	26.8188	26.8807	26.8878	26.848	26.9759	26.8532	26.8895	27.225	27.1102	27.0344	27.1924	26.7265	26.8092	26.8717	26.8434	26.5947	26.6653	26.5585	26.6616	26.9992	26.75	26.8288	26.6183	26.7213
GSTZ1	16.977	18.3285	16.7136	16.8033	18.3085	21.9765	22.9382	16.0372	22.9607	23.831	23.4693	24.0898	19.3478	22.0268	16.8999	23.1431	16.4228	23.02	24.1051	17.8335	18.6716	17.2196	21.7999	23.3177	17.4637	23.8196	24.1399	22.3099	24.1038	18.0541	16.6541	23.9082	22.7764	18.5536	21.5472	24.9298	18.3303	18.9038	23.0042	22.246	23.2571	17.6958	23.4698	17.1	17.663	18.2907	23.232	22.7025	17.0711
BUD23	23.4641	23.4723	23.7468	23.1403	23.5054	23.3372	23.7753	24.5674	24.0164	24.2585	24.0301	25.2286	24.1639	23.8298	24.4003	23.9638	24.1841	23.6897	23.9514	23.8565	24.1849	24.0672	24.1441	24.615	23.6777	23.8004	23.6865	23.6737	23.6429	23.4237	23.6562	23.5123	22.9511	23.6081	23.6644	23.4822	23.9151	22.9306	23.7228	23.5621	23.5455	24.2379	23.6102	24.6687	21.3666	22.5169	22.0004	23.9408	24.9322
TRIAP1	23.8821	22.1018	24.2061	24.1138	24.0271	23.1357	22.553	24.059	24.2413	23.4084	23.1243	23.012	23.8985	23.3887	23.0785	23.4987	23.9248	23.0797	22.8372	23.3454	22.0855	22.4805	18.6996	22.6141	24.2558	23.576	23.5864	24.1223	24.0811	23.7703	23.4285	23.985	24.4446	23.674	23.1565	23.5167	24.0294	24.4342	23.5169	23.1279	24.5385	24.3465	24.3124	23.9783	20.7703	22.0638	22.967	24.7697	22.8418
GATC	16.977	22.3754	22.9275	22.7008	23.607	23.6475	23.832	23.0504	23.7618	23.4799	23.828	24.0682	22.7277	24.3159	24.3629	23.6408	22.3025	22.185	21.7566	17.8335	23.8211	22.8015	22.4223	23.0027	23.0989	22.4606	23.4618	22.8381	24.1252	23.7846	23.4931	23.6192	23.1886	23.1497	22.8174	23.6026	23.3516	23.1827	22.5763	23.0223	23.4434	23.3633	22.8087	17.1	22.2896	22.6204	22.0564	23.2094	22.525
HTATSF1	24.5786	24.2599	24.4488	24.8672	24.1044	23.9452	24.0119	24.3609	24.3513	24.3655	24.1588	24.4665	24.2476	24.786	24.9445	24.341	24.4204	24.1324	23.9664	23.9796	23.8212	23.8314	23.6864	23.6618	24.3934	24.6371	24.737	24.4234	24.3578	24.3372	24.7894	24.4083	24.5857	24.1648	24.4374	24.5594	24.8492	24.481	24.493	24.5608	24.6292	24.6811	24.3119	24.7955	25.8228	24.1422	24.9488	24.9574	24.4551
ITM2A	24.5137	23.3737	22.5444	24.4269	24.9436	25.0659	22.5056	23.0093	22.1984	18.4081	18.1831	21.3027	21.4728	18.1642	21.5136	17.9621	21.0543	21.0374	21.4627	17.8335	18.6716	17.2196	18.6996	18.8956	24.5149	24.241	25.2002	25.0237	23.2954	22.4705	21.1054	24.2243	24.1725	22.7951	23.2444	23.9448	18.3303	21.3826	21.7892	21.6937	17.3378	17.6958	19.1708	17.1	26.2464	26.2817	25.2429	26.3972	17.0711
AP1G1	24.3105	24.866	24.2362	24.7049	24.5907	24.6394	24.5083	24.2583	24.3086	24.7948	24.6309	24.7388	24.8661	24.0361	24.6601	24.69	24.2823	24.1617	24.8034	24.4711	24.4351	24.1976	24.1001	24.4325	24.3928	24.2856	24.4674	24.0796	23.7262	24.1774	24.4026	24.2469	24.4812	24.7991	24.8349	24.7897	23.8093	24.0926	24.0124	24.0788	23.8867	23.9637	23.965	24.1052	24.7263	24.7843	25.0594	24.0846	24.6129
STX6	16.977	18.3285	24.0302	24.8076	18.3085	24.0734	16.6862	16.0372	17.1103	18.4081	18.1831	19.1343	19.3478	22.9327	16.8999	17.9621	23.4707	23.2622	23.8235	24.6376	26.6912	25.6591	25.496	26.2206	25.2064	25.087	17.3725	24.7783	18.5974	18.0541	24.3968	23.5709	24.0845	24.1751	17.7758	25.6812	18.3303	25.4752	25.8194	24.673	25.6926	17.6958	25.9469	25.17	23.2677	18.2907	23.9817	17.0903	17.0711
SGTA	27.0924	27.0705	26.7407	27.0245	27.1507	26.9996	27.1556	27.0788	27.1753	27.281	26.8581	26.9869	27.1025	26.7531	26.3795	27.019	27.1705	26.9413	27.2494	27.4343	27.5908	27.5191	27.2791	27.2097	27.0454	27.2495	27.1169	27.119	27.5783	27.4652	27.287	27.2794	26.8868	26.9611	26.789	26.951	27.3385	27.2872	27.1163	27.327	27.3729	27.408	27.3439	27.3054	27.2944	27.1989	27.31	27.1845	27.5568
ENSA	25.0509	24.4504	24.9288	24.947	24.2983	24.1512	25.4425	25.192	24.8808	24.6525	25.3428	25.0078	24.3521	24.0162	23.8266	24.0387	24.8015	24.6182	24.5258	23.8985	25.3855	25.0415	25.3146	25.0234	24.8461	25.0943	24.5494	24.82	24.9543	23.6891	25.2691	24.293	24.9537	24.7363	25.0634	24.8816	25.5034	24.5551	24.6543	24.1876	25.4725	24.8734	24.9691	25.137	26.2318	25.785	25.5209	24.5702	25.1821
SLC25A20	23.7724	18.3285	24.1641	23.397	22.9435	23.5854	23.687	24.1288	23.0747	23.7763	23.5282	23.5294	24.1613	22.8696	23.6176	17.9621	23.6642	16.9917	24.2452	17.8335	18.6716	22.2376	23.0392	23.3461	23.5447	18.0274	23.3542	23.3357	23.9729	22.7092	16.6541	24.3259	23.2136	23.4478	23.9853	17.2964	18.3303	23.8588	19.2166	24.2882	17.3378	23.7274	23.7632	23.6892	17.663	24.4035	16.4272	23.2532	17.0711
NARS1	26.5069	26.4984	26.8859	26.7375	25.6785	25.9255	26.0994	26.4093	26.1317	26.4928	26.4206	26.2472	26.1448	26.7663	26.8058	25.9026	27.3629	27.4522	26.9368	26.784	26.1167	26.1694	26.1571	26.2259	26.0431	26.0682	26.1068	25.9952	25.7501	26.0205	26.0825	26.1887	26.1082	25.9356	26.0188	25.9641	25.9967	26.2124	26.1123	26.0262	26.4671	26.292	26.3764	26.7887	26.3189	26.1131	26.405	25.9766	26.6708
MYO1B	24.6961	25.2641	25.6349	25.2128	24.8268	24.9302	24.5593	24.5446	25.2433	25.2849	25.4796	25.7144	25.3185	25.3255	25.5949	25.1144	24.6595	24.7572	25.0114	24.3866	25.6	25.4594	25.6238	25.6634	24.5159	24.7015	24.5895	24.6682	24.3239	24.0922	23.8305	25.0486	24.2565	24.4777	24.4925	24.2885	24.7244	25.0156	24.5346	24.383	24.6705	24.6561	25.1098	24.4574	24.4655	24.4697	25.3592	24.6244	24.8109
SSNA1	22.5517	21.972	22.9699	22.7445	23.4923	22.1962	23.0366	22.6123	23.6841	23.6132	24.1012	23.2003	23.5393	23.591	23.1879	23.726	23.8401	23.3513	23.8988	24.1195	22.7458	22.5372	23.0885	22.5338	22.276	18.0274	22.9086	23.172	24.0953	23.6719	23.2539	23.8534	22.6542	22.6786	22.2719	22.2729	22.2694	22.5259	23.036	22.1792	22.3455	23.208	22.8842	22.5291	23.3627	23.2917	23.2126	23.8856	23.4605
NUDT21	27.6701	27.2907	26.5998	27.4478	27.2652	27.3459	27.3693	27.5747	27.2081	27.3096	27.602	27.7243	27.1739	27.4467	27.5397	27.0981	26.8914	26.9289	26.8188	26.5172	27.0219	27.4391	27.3731	27.347	27.0388	27.2246	27.1854	27.1609	27.4194	27.2735	27.5711	27.3906	27.4462	27.0853	27.123	27.2338	27.4924	27.095	26.8444	26.9399	27.6268	27.4724	27.5359	27.941	27.7356	27.3178	27.809	27.4264	27.2944
LANCL1	23.5826	23.6305	23.6181	23.6612	22.8976	23.4808	24.0031	23.4222	21.8932	22.8042	22.5823	23.2311	19.3478	22.2056	21.918	21.4598	23.3595	23.2946	23.7088	23.2572	23.4218	22.8283	23.4361	23.3114	24.1338	23.7972	23.4809	24.4278	22.2816	22.567	22.3441	23.9232	23.7153	23.2259	23.2299	23.5718	23.7687	23.4083	23.1713	22.9916	23.1005	23.2702	23.3761	22.1091	22.8756	23.3622	23.5514	23.3515	23.5863
STRN	23.3487	22.0916	24.3382	23.391	22.6826	23.3849	23.3362	23.8595	24.037	22.992	23.1983	23.0234	24.4353	23.4569	23.0965	23.3832	23.7786	24.3309	22.3745	23.5759	22.7628	23.0746	23.0962	22.327	23.3275	22.7109	23.191	23.6385	23.5874	23.8685	22.5232	23.467	23.2858	22.4474	22.613	23.115	23.2213	23.2739	22.1264	23.3919	23.9515	23.1721	23.4103	23.2872	22.4039	21.76	23.1585	23.3472	21.4732
RRP9	25.3568	25.687	25.859	25.1375	25.2205	25.1873	25.0938	24.9001	25.557	25.1912	25.6114	25.3268	25.6609	25.501	25.9513	25.5228	25.1454	24.9607	25.2405	25.2453	24.7072	24.8012	24.9942	24.9166	25.1406	25.8366	25.4422	25.3494	25.3356	25.462	24.9703	25.3023	25.3362	25.1721	25.1066	25.2784	25.3952	25.5977	25.6589	25.523	24.9888	25.3017	25.051	24.7322	25.0194	24.9636	25.2113	25.6151	25.278
SCO2	22.6937	22.9143	21.1845	22.7766	22.1114	21.9906	21.4598	22.3079	23.5211	23.4705	23.6573	23.5514	23.7593	23.2362	23.2324	23.6558	22.6779	22.7135	22.9428	23.3488	23.8192	23.3795	22.7252	23.4183	23.4264	23.0319	22.9041	23.1077	23.4062	23.4503	23.3443	23.6617	23.0343	23.3928	23.2765	23.0547	23.2535	23.3801	23.6593	23.0847	23.3019	23.4259	23.5042	23.167	23.33	23.1632	23.6118	23.2758	23.0319
AKAP8	24.9787	24.1946	23.6984	24.4895	24.0074	24.1088	24.2921	24.1781	24.5981	24.2071	23.8537	24.2506	24.4284	24.9419	24.9498	24.6256	24.3152	24.0217	24.3719	24.9703	24.7815	24.8109	24.5819	24.4735	24.4669	24.393	24.0235	24.4497	24.5745	24.5307	24.678	24.7253	23.8585	24.2957	24.1223	23.7432	24.9606	24.6555	24.3967	24.6233	24.6994	24.3907	24.5998	24.685	23.9481	24.0954	24.2543	24.3263	24.5981
GTPBP6	22.7254	22.986	22.9768	22.0315	18.3085	22.7443	16.6862	22.1472	23.4621	22.4652	22.7641	23.0909	23.853	23.1138	22.9752	24.0081	22.5472	22.7083	23.3492	23.6948	18.6716	21.9738	22.8939	18.8956	22.799	23.1314	23.297	23.7637	18.5974	23.4166	21.3782	21.8246	21.1355	22.2979	22.3501	21.9691	21.259	21.2432	22.4042	22.7265	22.1785	22.0149	22.1203	22.4261	20.9563	21.161	21.5784	21.9348	22.431
IDH3B	25.5938	25.6399	25.377	25.9177	25.574	25.6705	25.616	25.5788	25.4612	25.6322	25.9331	25.5903	25.7283	25.8798	26.0821	25.529	25.7838	25.5833	25.687	25.573	25.3133	25.3028	25.3111	25.3448	25.6379	25.8307	25.784	25.6779	24.9279	25.0577	25.1054	25.3328	25.6682	25.5055	25.5197	25.4886	25.6275	25.847	25.8082	25.9309	25.6356	25.6028	25.5994	25.8777	25.2401	25.2833	25.3633	25.339	25.4874
NRDC	23.8276	23.3112	22.7202	24.2059	23.9586	24.0273	23.924	22.5577	24.2483	24.434	24.5561	24.5925	24.3574	23.6751	23.7153	24.0394	24.1459	24.346	24.3766	24.2	23.9502	24.1175	24.2587	24.1711	23.761	23.7633	23.863	23.4084	24.706	24.4843	23.0205	24.5884	24.049	24.3506	24.1717	23.995	22.7817	22.688	22.7463	23.002	24.1435	24.3006	24.4802	24.6719	24.2302	24.5869	24.5344	24.1606	24.6973
CALU	25.5575	25.4154	25.9128	25.8155	25.3349	25.3277	26.0991	25.2497	25.2352	25.5125	25.7355	25.462	25.3472	25.9075	25.2348	25.1597	24.9382	25.1289	25.4656	25.1749	25.1838	25.6031	25.1841	25.7386	25.8103	25.7426	25.3561	25.4536	24.7765	25.1632	24.9226	24.6975	25.5819	25.219	25.9743	25.9342	26.4828	25.3865	25.6216	25.6512	25.5457	23.6966	23.7462	25.253	26.6581	26.2242	26.2475	25.319	26.3651
UNKNOWN_O43852-4;O43852-2;O43852-8	16.977	18.3285	16.7136	16.8033	18.3085	18.2071	16.6862	16.0372	17.1103	18.4081	18.1831	19.1343	19.3478	18.1642	16.8999	17.9621	16.4228	16.9917	17.3968	17.8335	18.6716	17.2196	18.6996	18.8956	17.4637	18.0274	17.3725	18.3615	18.5974	18.0541	16.6541	17.4235	18.7823	18.5536	17.7758	17.2964	18.3303	18.9038	19.2166	17.4878	17.3378	17.6958	19.1708	17.1	17.663	18.2907	16.4272	17.0903	17.0711
AHCYL1	23.9541	23.9132	22.8635	24.1115	24.6167	24.5473	24.0359	24.1131	23.8797	24.2648	24.4109	24.9174	24.2595	23.2965	23.3205	23.8699	24.5542	24.4396	25.2061	25.0717	23.9695	24.3698	23.6803	24.2303	25.0061	25.3313	24.8335	24.0846	24.2544	24.7648	24.317	24.3062	24.7841	24.6813	24.9975	25.0013	25.4994	24.9915	25.3337	25.2184	24.6022	24.2457	24.6345	24.0139	24.514	24.3584	24.8583	24.2116	23.8002
KIF1C	16.977	18.3285	16.7136	16.8033	18.3085	24.7736	16.6862	16.0372	24.3177	18.4081	23.1941	23.9534	19.3478	23.3657	23.627	17.9621	16.4228	16.9917	17.3968	23.937	21.807	23.7558	18.6996	18.8956	17.4637	23.4773	24.3097	23.0048	18.5974	18.0541	16.6541	23.7974	18.7823	24.0863	24.6954	23.1081	18.3303	23.8735	19.2166	23.8572	17.3378	23.5915	23.5384	23.6736	17.663	24.2497	16.4272	17.0903	17.0711
ORC5	16.977	18.3285	16.7136	16.8033	22.275	22.1955	16.6862	22.3737	17.1103	18.4081	21.009	19.1343	19.3478	18.1642	16.8999	21.9472	22.2638	22.1127	21.5454	23.1364	21.9431	22.5069	22.0745	23.141	22.3315	18.0274	21.819	21.8017	22.0724	22.2377	21.0989	17.4235	22.5108	21.82	21.4488	22.1487	18.3303	22.3775	22.1312	17.4878	21.6028	23.0001	22.8447	17.1	22.5506	22.5061	21.2429	22.4991	21.8297
NDUFS5	24.9216	24.9103	24.549	25.2048	24.9536	24.5393	24.5617	24.4866	24.3107	24.3863	24.1253	25.3882	23.6554	23.2443	22.8841	25.4961	23.231	24.1485	24.8897	24.3264	24.3942	25.1105	25.3	25.7311	24.6921	24.6969	24.5363	24.9058	25.3716	24.9687	24.7342	23.5863	24.6265	25.047	24.7651	24.1363	25.3111	25.22	24.6576	25.0104	25.0393	24.4808	24.3432	25.1007	24.7712	25.0264	24.2883	24.6114	24.8699
PDE6D	16.977	18.3285	16.7136	20.6663	18.3085	18.2071	16.6862	16.0372	17.1103	18.4081	18.1831	19.1343	19.3478	18.1642	16.8999	17.9621	16.4228	16.9917	17.3968	17.8335	18.6716	17.2196	18.6996	18.8956	17.4637	18.0274	17.3725	18.3615	18.5974	18.0541	16.6541	17.4235	18.7823	18.5536	17.7758	17.2964	18.3303	18.9038	19.2166	17.4878	17.3378	17.6958	19.1708	17.1	17.663	18.2907	16.4272	17.0903	17.0711
ORC4	23.7179	23.33	22.2299	23.1911	22.5973	23.0198	23.4608	22.8065	23.1659	23.5773	24.0504	23.3906	23.3818	23.516	24.0604	23.3513	23.9227	23.4066	23.0648	23.0011	23.3218	22.6019	22.9266	23.6679	22.6494	22.7832	23.0595	22.7337	22.6894	23.797	23.1762	23.1487	23.1766	23.1073	23.6768	23.0582	22.9914	23.0954	22.9111	23.0959	23.9493	23.9205	23.5527	23.971	23.906	23.579	23.4648	23.4235	23.4458
RAD21	25.6159	24.3471	24.9022	24.4891	24.8475	24.7476	24.8539	24.6467	24.6887	24.3831	23.8201	23.8609	24.5604	24.8382	24.808	24.7156	24.6441	24.3514	24.5732	24.5115	25.1007	24.4594	24.8189	24.7626	24.6589	24.914	24.5485	24.5426	24.6958	24.2147	24.4217	24.6534	24.2116	24.4222	24.3323	24.2668	24.3692	24.1091	24.7836	24.5677	25.2011	24.8125	24.9685	24.582	25.223	24.46	24.1635	24.5301	25.2781
TIMM8A	26.4364	26.2617	26.4121	26.1624	26.1046	25.9934	26.1081	26.3466	26.7469	26.6897	26.3664	26.212	26.3615	26.8168	26.7385	26.5835	26.148	25.9109	26.2161	25.9205	24.686	25.1707	24.9049	24.5212	26.1244	25.7524	25.9725	26.1897	26.5333	26.2944	26.4574	26.3219	26.1983	26.3326	26.3003	26.0694	26.4009	26.4981	26.4304	26.677	27.0287	26.8267	26.7359	26.9663	25.8934	25.8182	26.3062	25.8676	25.8436
DHX16	24.4757	24.1303	24.5285	24.1474	24.162	24.2959	24.2547	24.1586	24.0006	23.4704	23.5322	23.8856	23.5636	23.5254	23.2616	23.3442	24.2555	24.4135	24.0926	24.2007	24.1968	24.3787	24.3308	24.0156	24.3753	23.9996	24.1877	24.3708	23.3144	23.5352	23.4731	23.7916	24.3921	24.5895	24.3501	24.2322	24.417	24.5045	24.4668	24.4086	24.3006	24.291	24.5421	24.1902	23.7856	24.4142	24.1756	24.6249	23.8181
ZNRD2	25.612	24.7248	24.522	25.0171	25.219	24.644	24.9893	24.3521	25.2387	25.1999	25.0145	25.0305	25.622	25.1915	25.275	25.429	25.1512	25.1411	25.5575	25.8394	25.4873	25.7065	25.815	25.6454	25.1191	25.1361	25.4074	25.0303	25.9514	25.53	25.1947	24.6948	25.2871	25.6276	25.3973	25.2206	25.1651	25.3027	25.7322	25.362	25.3071	25.5224	25.0435	24.8825	24.6761	24.8604	24.3533	25.102	25.6281
MED14	22.8107	18.3285	23.1831	22.804	18.3085	21.8764	20.6757	22.7801	17.1103	18.4081	18.1831	19.1343	19.3478	24.0277	24.0822	17.9621	16.4228	23.8291	17.3968	17.8335	18.6716	17.2196	18.6996	18.8956	17.4637	18.0274	17.3725	18.3615	18.5974	18.0541	16.6541	17.4235	21.3127	18.5536	17.7758	17.2964	18.3303	18.9038	19.2166	17.4878	23.9584	17.6958	19.1708	17.1	17.663	23.1434	23.9235	17.0903	17.0711
SOX15	25.2677	23.7944	25.0922	16.8033	23.9824	23.1355	23.0558	24.414	24.9263	23.6888	24.2051	24.1932	23.4071	26.0404	26.6412	23.8329	25.5284	25.4086	24.4518	24.1319	23.7134	23.5689	23.4228	23.3383	24.1201	23.5906	23.5252	24.8358	23.5997	22.9584	16.6541	24.005	24.2589	23.6478	23.0556	23.9114	24.1175	24.6334	24.1331	23.8928	23.306	23.718	23.6448	24.5317	23.0489	22.6406	23.8026	23.667	23.7015
PRPSAP2	25.4928	25.5131	24.7973	25.2705	25.4478	25.4266	25.4835	25.1743	24.9004	25.2011	25.2851	25.7446	25.3506	24.7672	24.4026	25.1379	25.5543	25.3508	25.4853	25.4183	25.256	25.6507	25.4056	25.4056	25.3539	25.4729	25.421	25.3957	25.3188	25.5957	24.9073	25.3716	25.5838	25.1908	25.4033	25.4645	25.5855	25.6071	25.4987	25.4791	25.0795	25.0423	24.9259	24.5747	25.4124	26.0871	25.6177	25.567	25.2017
GNG7	23.7748	22.8738	16.7136	22.9539	23.1696	23.0878	23.2044	23.6172	23.6697	22.6866	23.0085	22.3023	22.4433	23.291	23.5263	22.4542	22.2988	23.1249	22.254	22.5232	21.2432	17.2196	18.6996	18.8956	23.3937	23.2312	23.1755	24.1638	21.8496	21.2369	22.6156	21.8308	23.1714	23.126	23.0235	22.7791	22.4544	22.512	19.2166	22.8293	17.3378	17.6958	19.1708	17.1	17.663	18.2907	16.4272	23.1934	22.9048
SMARCA5	25.5456	25.8733	26.0889	25.8149	25.7784	25.7271	25.7274	25.7695	25.4608	25.5331	25.7965	26.0516	25.7171	25.5134	25.7532	25.9331	25.2169	25.59	25.6538	25.649	26.2398	26.1451	26.1189	26.2856	25.3662	25.201	25.3298	25.1691	25.2157	25.4113	25.4111	25.4323	25.367	25.5162	25.5524	25.4831	25.5297	25.4596	25.4842	25.4691	25.3102	25.363	25.4552	25.4199	25.861	25.9036	26.0071	25.5609	25.8151
SPAG9	16.977	18.3285	16.7136	16.8033	18.3085	18.2071	16.6862	16.0372	17.1103	18.4081	18.1831	19.1343	19.3478	18.1642	16.8999	17.9621	16.4228	16.9917	17.3968	17.8335	18.6716	17.2196	18.6996	18.8956	17.4637	18.0274	17.3725	18.3615	18.5974	18.0541	16.6541	17.4235	18.7823	18.5536	17.7758	17.2964	18.3303	18.9038	19.2166	17.4878	17.3378	17.6958	19.1708	17.1	17.663	18.2907	16.4272	17.0903	17.0711
UNKNOWN_O60271-4;O60271-2;O60271-5;O60271-9	16.977	18.3285	16.7136	16.8033	18.3085	18.2071	16.6862	16.0372	17.1103	18.4081	18.1831	19.1343	19.3478	18.1642	16.8999	17.9621	16.4228	16.9917	17.3968	17.8335	18.6716	17.2196	18.6996	18.8956	17.4637	18.0274	17.3725	18.3615	18.5974	18.0541	16.6541	17.4235	18.7823	18.5536	17.7758	17.2964	18.3303	18.9038	19.2166	17.4878	17.3378	17.6958	19.1708	17.1	17.663	18.2907	16.4272	17.0903	17.0711
SUSD5	21.8592	18.3285	16.7136	19.9146	18.3085	18.2071	21.3929	22.0515	17.1103	18.4081	18.1831	19.1343	19.3478	18.1642	24.14	17.9621	16.4228	16.9917	17.3968	17.8335	18.6716	17.2196	18.6996	18.8956	17.4637	18.0274	17.3725	20.6279	18.5974	18.0541	16.6541	17.4235	20.7189	24.7504	17.7758	17.2964	18.3303	18.9038	19.2166	17.4878	17.3378	17.6958	19.1708	20.4902	17.663	18.2907	16.4272	17.0903	17.0711
KIF5C	23.0932	22.3035	23.4013	20.3787	23.1352	22.6889	23.4086	23.8064	22.1506	23.1502	22.5694	22.6384	22.0537	22.762	21.2975	21.8708	23.8592	23.6944	22.4793	23.6317	23.3587	22.0571	21.8545	23.3648	23.6304	23.8962	23.3331	23.6069	22.4736	23.249	23.28	23.3434	23.7362	23.6972	23.3299	22.9738	23.9636	23.9269	24.1368	24.2494	22.1142	21.1286	21.3347	17.1	23.3152	23.6795	23.1542	23.0382	22.7003
ZFC3H1	22.4365	18.3285	16.7136	16.8033	22.4306	18.2071	16.6862	16.0372	17.1103	18.4081	18.1831	19.1343	19.3478	22.4936	22.6609	23.2467	16.4228	21.4907	22.9673	17.8335	22.8149	23.2997	22.3315	22.6484	22.2596	22.5114	17.3725	22.1641	18.5974	18.0541	16.6541	17.4235	18.7823	18.5536	22.7178	17.2964	18.3303	18.9038	22.7113	22.7665	21.8136	23.147	19.1708	21.4491	17.663	22.6085	16.4272	17.0903	23.3225
AQR	25.4521	24.9082	25.2122	24.5667	24.0666	24.8405	24.8529	24.3934	24.0303	24.6572	24.8127	25.1671	24.9308	24.8944	25.5118	24.6458	25.0471	25.1845	24.7383	24.7711	25.2197	24.8416	25.3473	24.892	24.2418	24.4501	24.1977	24.236	22.7551	23.8168	24.0414	24.831	24.5201	24.9721	24.8333	24.4988	24.261	24.0779	24.9715	24.4269	24.7666	24.7127	25.1472	25.3468	25.3149	25.7277	25.4383	24.8952	24.7775
OPA1	25.0603	24.9094	25.5804	25.2958	25.1502	24.8092	24.924	25.0963	25.2426	24.8709	25.2409	25.0174	25.1876	25.1566	25.27	25.2855	24.8376	25.0293	24.9796	25.0772	21.9701	23.2229	23.417	23.5605	25.3067	25.556	25.3299	25.1512	24.6651	24.2286	24.7241	24.3025	24.9675	25.0468	25.0475	25.0374	25.0738	25.2069	25.4395	25.3333	24.801	24.9445	24.9244	25.0075	24.7045	24.6238	24.5549	24.7193	24.7972
ZEB2	24.7308	18.3285	16.7136	16.8033	22.4382	22.0537	21.458	16.0372	22.7201	18.4081	18.1831	19.1343	19.3478	18.1642	22.3342	17.9621	24.9527	16.9917	22.7842	17.8335	18.6716	17.2196	22.2621	18.8956	17.4637	18.0274	22.7815	21.4539	18.5974	22.4239	16.6541	17.4235	21.7765	18.5536	21.9947	22.4276	21.5577	21.9594	19.2166	17.4878	17.3378	17.6958	19.1708	17.1	17.663	22.1488	16.4272	22.3186	23.7389
MCM3AP	24.3057	24.204	25.1801	24.4177	18.3085	24.3528	23.3762	22.6812	25.0377	24.6867	23.9358	24.002	24.5609	25.4161	25.4959	24.7521	24.7752	24.6513	24.2515	24.6508	24.2777	24.9862	24.1967	24.9531	24.0251	24.2502	24.0117	18.3615	24.5061	24.3323	16.6541	23.9526	24.1221	24.0416	24.0421	24.2263	23.7784	24.0137	24.1062	24.6164	24.1012	24.2741	24.505	24.1879	23.7611	23.6624	23.421	23.6011	24.66
KIF1B	16.977	23.6551	23.7235	16.8033	18.3085	18.2071	16.6862	16.0372	17.1103	18.4081	24.6622	19.1343	19.3478	23.0502	23.1353	17.9621	16.4228	23.3942	24.3565	17.8335	18.6716	17.2196	18.6996	18.8956	17.4637	24.0976	17.3725	23.8848	23.801	25.0119	16.6541	17.4235	24.1881	18.5536	17.7758	24.496	18.3303	18.9038	24.9842	23.5688	22.9156	17.6958	23.1261	17.1	24.1022	22.8669	22.8333	23.3679	23.4392
UNKNOWN_O60333-3	21.0908	21.8191	16.7136	16.8033	22.2039	18.2071	22.5879	20.4714	17.1103	18.4081	18.1831	23.3226	22.9014	18.1642	16.8999	23.1169	22.247	16.9917	23.1396	17.8335	18.6716	21.5012	18.6996	22.1813	17.4637	22.7893	22.5576	18.3615	23.3836	22.9145	16.6541	22.3356	18.7823	22.6743	22.6029	21.9887	22.5739	22.0385	22.6187	22.3654	21.997	21.905	19.1708	17.1	22.8051	18.2907	21.4916	17.0903	24.1228
KDM1A	24.7546	24.907	24.8318	24.887	24.5867	24.9465	24.9092	24.6948	24.9295	24.8028	24.3705	24.8238	24.1868	24.2757	24.3662	24.7782	24.9204	24.115	24.5917	24.4906	25.1021	25.3905	25.4108	25.4928	24.8651	24.6063	24.7482	24.8411	24.4578	25.1116	24.794	24.9131	24.9905	24.6953	24.9096	25.2982	25.0125	24.8761	24.6693	25.0169	25.0137	24.3229	24.8634	24.7811	24.9432	24.8609	24.9796	24.9632	24.1504
TBC1D4	24.1491	23.8104	23.9809	23.8133	23.9045	24.0801	23.5066	23.8653	23.1836	23.6395	22.5628	22.3052	23.3359	22.9202	22.0178	22.8423	24.6248	24.2906	24.1778	24.2147	24.3112	24.1063	24.1384	23.9137	24.1481	23.7146	23.7074	24.1322	23.2025	23.3143	23.2168	23.4676	23.6261	23.6269	23.508	23.7046	23.5331	23.9492	24.2273	24.2852	23.9636	24.1876	24.1569	24.3452	23.9075	23.9169	23.1788	23.2265	23.6703
NME2P1	24.4468	24.0798	26.5806	24.5656	24.1939	24.228	24.0942	25.7004	24.0902	24.4467	24.9459	23.8313	24.0615	23.9453	23.9702	24.4144	24.5464	24.5598	24.4307	24.8146	24.69	24.4666	24.9846	24.6394	24.5025	24.8943	24.0212	24.6631	25.0899	25.2472	24.6727	24.6485	24.6684	24.3061	24.5451	24.1518	24.668	24.7622	24.6686	24.9251	25.2441	25.0838	25.327	25.3227	22.9687	23.0915	23.015	25.2625	17.0711
FADS1	22.0832	18.3285	22.3511	16.8033	22.2744	22.1081	21.4599	22.5998	22.296	22.0244	18.1831	21.907	22.7225	23.3691	22.5058	22.3449	22.0866	22.2713	21.851	21.9521	20.4208	17.2196	21.6577	21.3143	21.6913	20.9198	20.662	21.3644	21.832	22.2699	22.1086	21.0903	21.9175	21.0963	21.8937	21.2985	20.7146	20.5487	19.2166	17.4878	20.5923	17.6958	20.9	17.1	22.3782	23.1214	22.4531	22.1632	17.0711
EVI5	16.977	18.3285	23.0256	16.8033	24.617	24.3651	24.9229	16.0372	17.1103	18.4081	18.1831	19.1343	19.3478	23.6189	16.8999	23.9847	23.1499	16.9917	17.3968	17.8335	18.6716	23.4863	18.6996	18.8956	23.7431	24.7492	17.3725	18.3615	18.5974	18.0541	24.7347	17.4235	18.7823	24.4091	17.7758	17.2964	18.3303	18.9038	19.2166	24.3831	24.0028	17.6958	19.1708	17.1	17.663	18.2907	16.4272	25.399	25.3929
CD302	16.977	18.3285	16.7136	16.8033	18.3085	18.2071	16.6862	16.0372	17.1103	18.4081	18.1831	19.1343	19.3478	18.1642	16.8999	17.9621	16.4228	16.9917	17.3968	17.8335	18.6716	17.2196	18.6996	18.8956	17.4637	18.0274	17.3725	18.3615	18.5974	18.0541	16.6541	17.4235	18.7823	18.5536	17.7758	17.2964	18.3303	18.9038	19.2166	17.4878	17.3378	17.6958	19.1708	17.1	17.663	18.2907	16.4272	17.0903	17.0711
ACSL4	27.9034	28.2461	28.1892	27.7131	28.0796	28.7508	28.3375	27.3398	28.8083	28.827	28.7149	29.2645	29.3796	28.7624	29.0594	29.1854	28.5897	28.8507	29.0353	28.9625	28.0785	28.5204	27.8214	28.0607	28.1299	28.5338	28.3564	28.0346	26.8398	28.0181	27.8517	28.1784	28.1987	29.2824	29.0945	28.5853	28.5056	28.457	28.9499	28.7163	28.5516	28.9227	28.7707	28.1763	28.2514	29.345	28.4907	28.0722	29.0215
SNX3	26.0276	25.7552	25.2947	25.867	25.9179	25.7886	25.5477	26.0607	26.7515	26.4983	26.4248	26.2872	26.5921	26.0285	26.0417	26.652	26.4149	26.2718	26.5313	26.6209	25.7857	25.8938	25.6082	25.7416	25.6296	25.5548	25.4293	25.7621	26.6487	26.394	26.483	26.8249	26.0964	26.0315	26.0776	25.8166	26.0645	25.3914	25.5501	25.4078	26.7976	26.5534	26.4447	26.4443	25.7578	25.6718	26.0209	26.27	26.9779
OGA	24.706	24.7977	24.3878	24.4065	24.6132	24.5066	24.9213	24.6845	24.1865	24.228	24.2253	23.862	24.4789	23.662	22.8962	24.2898	24.5343	24.156	24.9136	24.9517	24.9562	25.0471	25.0371	24.9608	24.9807	25.0172	25.2047	24.8222	24.3132	24.6069	24.0546	24.3716	24.6515	25.0694	24.9076	24.9248	24.7529	24.6253	24.7358	25.0445	24.2199	24.3107	24.2343	24.184	24.7576	24.74	24.667	24.2941	24.8126
UNKNOWN_O60504-2	23.9618	23.9341	23.2136	16.8033	23.6012	23.8291	23.471	23.5938	23.7196	23.2562	18.1831	23.5512	24.2158	18.1642	23.4885	23.8488	23.0259	22.6378	24.0155	23.6793	23.8786	23.807	23.6617	18.8956	23.5523	18.0274	23.2223	23.6069	24.0098	23.6295	16.6541	23.7252	23.2303	23.8393	23.6675	23.6438	24.0941	24.0502	23.6003	23.8182	17.3378	23.1567	23.3185	23.1675	23.2236	23.6819	16.4272	17.0903	17.0711
SYNCRIP	16.977	18.3285	16.7136	16.8033	18.3085	18.2071	16.6862	16.0372	17.1103	18.4081	18.1831	19.1343	19.3478	18.1642	16.8999	17.9621	16.4228	16.9917	17.3968	17.8335	18.6716	17.2196	18.6996	18.8956	17.4637	18.0274	17.3725	18.3615	18.5974	18.0541	16.6541	17.4235	18.7823	18.5536	17.7758	17.2964	18.3303	18.9038	19.2166	17.4878	17.3378	17.6958	19.1708	17.1	22.7729	22.4326	16.4272	17.0903	17.0711
UNKNOWN_O60506-3;O60506-4;O60506-5	22.7628	23.9983	24.1845	23.4277	24.0909	23.7099	23.9831	23.6278	22.773	23.2489	23.789	24.1442	23.7848	23.9289	22.9885	23.7084	23.3291	23.3456	23.6884	23.3114	23.763	23.7038	23.8325	23.874	23.6728	23.8084	24.1448	23.8653	23.8323	24.0915	16.6541	23.1085	23.8025	23.2646	23.5083	23.7396	24.1672	23.3475	23.9058	23.8821	23.4798	24.3127	24.2062	17.1	24.1892	24.0781	23.1458	23.3983	23.7637
CDC40	23.5451	23.5217	23.745	23.6232	23.6026	23.5243	23.1837	23.543	23.8262	23.7022	23.3201	23.0778	22.8592	23.9012	24.0555	23.252	23.493	23.7934	22.9341	22.8983	22.4608	23.2497	22.7192	22.6007	23.1834	22.8525	23.1082	23.3323	22.607	22.6411	23.0863	23.0405	23.1987	22.6177	22.8157	22.7639	23.1723	22.9741	23.1887	22.8553	23.4177	23.3328	23.6115	23.5038	23.0105	22.9587	23.1783	23.0441	23.1658
RANBP6	16.977	18.3285	21.3276	16.8033	18.3085	18.2071	16.6862	20.7835	17.1103	18.4081	18.1831	19.1343	19.3478	18.1642	16.8999	17.9621	16.4228	16.9917	17.3968	17.8335	18.6716	17.2196	18.6996	18.8956	17.4637	18.0274	17.3725	18.3615	18.5974	18.0541	16.6541	17.4235	18.7823	18.5536	17.7758	17.2964	18.3303	18.9038	19.2166	17.4878	17.3378	17.6958	19.1708	17.1	17.663	18.2907	16.4272	17.0903	17.0711
NEMF	23.268	22.7386	22.9227	23.4047	23.6476	23.2945	22.8513	23.2633	23.6359	23.3043	23.0276	23.4105	23.4822	21.7603	23.3068	22.9799	23.3132	23.117	23.4694	23.5283	23.6469	24.0133	23.6765	23.6563	23.3217	22.8493	22.9647	22.9679	22.4542	23.8865	23.004	23.3442	23.22	23.4406	23.6528	22.1753	22.9028	23.0536	23.406	22.5177	24.2019	24.3503	23.9646	24.3521	23.0245	23.4567	23.2319	23.5787	22.3153
GMDS	24.2149	23.776	23.1327	23.7203	23.4859	22.9702	24.2906	24.0093	22.9743	22.8884	23.3156	23.2331	23.0125	22.417	22.2451	22.8356	23.8484	23.592	23.5418	23.3794	22.6624	23.0669	23.2302	23.0368	24.2733	24.1946	23.9541	24.133	22.5681	23.185	22.801	22.8087	23.7112	24.0574	23.9243	23.5154	23.2696	23.6826	23.9146	24.1013	23.6165	23.531	23.6066	23.9256	23.8233	23.3061	23.3411	23.3959	17.0711
NMT2	16.977	21.2134	16.7136	16.8033	18.3085	18.2071	16.6862	16.0372	17.1103	18.4081	18.1831	20.7338	19.3478	18.1642	16.8999	17.9621	16.4228	16.9917	17.3968	17.8335	18.6716	17.2196	18.6996	18.8956	17.4637	18.0274	17.3725	18.3615	18.5974	18.0541	16.6541	17.4235	18.7823	18.5536	17.7758	17.2964	21.0589	20.8341	19.2166	17.4878	17.3378	17.6958	19.1708	17.1	17.663	18.2907	21.5377	17.0903	17.0711
CCNT1	16.977	23.4165	22.8986	23.9431	23.4666	23.0438	22.3714	24.1235	22.9952	23.0318	22.5852	24.0572	23.6794	24.0772	23.9031	23.0212	23.2256	22.6974	17.3968	17.8335	22.0447	23.7295	23.4718	22.818	23.5403	23.0521	23.4155	22.5339	23.9033	22.6422	23.9498	22.1714	22.5301	23.8983	22.3013	22.8482	23.1345	23.048	23.6748	23.1052	24.2397	23.7983	23.4966	24.138	23.3675	23.9388	23.1384	22.5033	22.8343
BUB1B	23.1076	23.5581	23.7605	23.335	24.2645	24.0845	24.3175	24.192	24.0596	23.8861	23.9528	23.7394	24.0413	24.0378	23.9555	23.7969	24.0139	24.0347	23.8842	24.1907	22.6503	22.7291	22.7072	22.6059	23.7856	23.5623	24.1099	23.8505	24.44	24.0415	24.31	24.0788	24.0544	24.2659	24.0935	23.6834	24.045	23.5078	24.4052	23.8301	23.752	23.8116	23.9403	24.2241	24.3188	24.014	24.1588	24.0287	23.9884
UNKNOWN_O60566-2	16.977	18.3285	16.7136	16.8033	18.3085	18.2071	16.6862	16.0372	17.1103	18.4081	18.1831	19.1343	19.3478	18.1642	16.8999	17.9621	16.4228	16.9917	17.3968	17.8335	18.6716	17.2196	18.6996	18.8956	17.4637	18.0274	17.3725	18.3615	18.5974	18.0541	16.6541	17.4235	18.7823	18.5536	17.7758	17.2964	18.3303	18.9038	19.2166	17.4878	17.3378	17.6958	19.1708	17.1	17.663	18.2907	16.4272	17.0903	17.0711
PLOD3	23.9995	23.9294	24.2862	24.0105	23.3309	23.7277	24.0607	23.9208	24.059	24.1762	24.3915	24.6191	24.4535	24.2812	24.4093	24.5359	24.3179	24.4332	24.8758	24.3968	24.3859	24.0971	24.0479	24.4894	24.3416	24.3277	23.9232	23.922	23.2355	24.1364	23.5411	23.7811	23.6926	24.2651	24.4522	24.3061	24.1514	24.5368	24.5345	24.3741	24.2809	24.5989	24.824	24.4611	24.5962	24.3675	24.0104	24.0096	24.3366
EIF4E2	16.977	18.3285	16.7136	16.8033	18.3085	22.8264	22.1865	16.0372	17.1103	18.4081	23.6181	23.6509	19.3478	18.1642	16.8999	17.9621	16.4228	16.9917	17.3968	17.8335	18.6716	17.2196	23.043	24.1681	17.4637	23.7515	22.6721	22.3478	24.2352	18.0541	16.6541	22.9591	22.696	23.9772	17.7758	23.2623	23.3728	23.3008	19.2166	17.4878	17.3378	23.3005	19.1708	17.1	22.688	21.4593	23.4212	22.7488	17.0711
DIAPH1	24.7737	24.9718	25.2725	24.8516	25.019	25.2397	25.1284	25.0568	24.4063	24.7457	24.6492	24.658	24.5359	24.5096	24.5206	24.4427	25.0439	25.0386	25.1732	24.9933	25.3715	25.3056	25.5039	25.358	24.9065	24.7772	25.0802	25.0142	24.5276	24.8901	24.5707	24.5685	24.9822	24.4845	24.8178	24.8087	24.6694	24.8482	24.8622	24.7779	24.9948	24.9873	25.0752	25.2474	24.6421	25.1291	24.974	24.8876	25.1814
SELENOF	23.5803	22.2935	23.6402	23.3604	23.122	22.8533	22.7337	23.6145	22.8651	22.2764	22.5486	22.4782	22.3008	23.4066	23.2878	22.8997	23.1716	23.0946	23.0737	22.8902	22.4239	22.7196	23.2618	22.442	23.3832	23.7296	23.331	22.5549	22.8616	22.3958	22.0144	22.4973	22.9081	23.0251	22.9099	22.8229	22.7723	22.7071	22.7809	22.7715	23.4777	23.3813	23.3018	22.9853	22.5244	22.3182	23.2857	23.1331	22.8109
EXOC3	16.977	23.2458	23.7548	22.9974	22.9429	22.9786	22.7493	16.0372	17.1103	18.4081	24.2644	19.1343	19.3478	24.0199	23.7254	17.9621	16.4228	16.9917	17.3968	17.8335	18.6716	17.2196	18.6996	18.8956	17.4637	18.0274	17.3725	23.3352	18.5974	22.7612	16.6541	17.4235	22.9466	18.5536	17.7758	17.2964	18.3303	22.7286	19.2166	23.1828	17.3378	17.6958	23.6293	23.8459	21.8827	18.2907	22.8167	17.0903	17.0711
PDE8A	16.977	18.3285	16.7136	16.8033	18.3085	18.2071	16.6862	16.0372	23.1543	23.1485	18.1831	19.1343	19.3478	22.1234	23.3253	17.9621	23.5391	23.2204	17.3968	17.8335	18.6716	23.2449	18.6996	18.8956	17.4637	18.0274	17.3725	23.0116	23.7565	18.0541	16.6541	17.4235	23.873	24.2934	24.2419	24.5634	18.3303	23.294	23.9503	17.4878	17.3378	17.6958	19.1708	17.1	23.4086	18.2907	16.4272	23.6088	23.793
PLIN3	26.0531	26.0475	26.3305	26.1472	26.0449	26.0019	26.2584	26.0059	26.4527	26.429	26.3808	26.2993	26.1457	25.5937	25.3296	25.8201	25.9419	25.814	25.7149	25.778	25.9468	26.1743	26.1819	26.077	26.4977	26.5311	26.542	26.5583	26.2793	26.6499	26.35	26.423	26.5834	26.5957	26.6438	26.5696	26.6019	26.6589	26.6187	26.7342	25.6254	25.7803	25.6981	25.2163	26.1726	26.055	25.7992	26.1826	26.1417
PRMT3	22.8979	22.6652	16.7136	22.8381	21.8196	22.3733	21.9811	22.1191	17.1103	20.5202	22.6949	22.7758	22.091	21.1231	16.8999	22.2664	22.1424	23.1068	23.0656	22.9499	22.4143	22.342	22.511	22.3004	21.8415	21.4809	21.9752	22.4699	22.1346	23.06	22.172	22.789	22.7368	21.8382	22.6413	23.158	21.8024	22.405	22.0074	22.7923	23.7445	23.5757	23.5126	23.338	22.8375	22.0732	22.7197	22.6331	22.7881
KPNA6	24.6665	24.9365	24.8365	24.7144	25.0673	25.1053	25.0298	24.6916	24.9173	25.3346	24.6558	25.5219	25.4472	24.7704	25.2834	25.1009	24.8448	24.8368	25.5374	25.1397	25.2395	25.1943	25.0162	25.2584	24.719	24.7454	24.8643	24.526	24.695	24.8811	24.4814	23.9003	24.4545	25.0148	25.1644	24.8738	24.4052	24.5136	24.7229	24.7765	24.427	24.7705	24.5125	24.3028	25.2824	25.2725	24.9436	24.7258	25.4271
UGDH	26.2131	26.1449	26.293	26.2127	26.0528	26.0936	26.36	26.447	26.6371	26.4316	26.727	26.4454	26.5796	26.2772	26.2573	26.5969	26.1587	25.8557	26.0058	26.0918	26.4674	26.5192	26.5071	26.4503	26.1788	26.2351	25.995	26.0699	26.6355	26.5016	26.5679	26.5538	26.3198	26.2561	26.5457	26.3085	25.9612	25.9758	26.0022	26.1175	25.9636	26.249	25.927	25.8288	25.9786	26.1597	26.5094	26.3373	26.1134
CTNND1	25.3513	25.3153	25.6695	25.344	25.4336	25.4409	25.3985	25.2798	25.936	25.76	25.7108	25.8232	25.8984	26.3028	26.116	25.966	25.3876	25.2668	25.1479	25.3549	25.4844	25.4611	25.4163	25.3235	25.0732	25.1088	25.2367	25.0024	25.6517	25.7619	25.7245	25.5311	25.6881	25.519	25.5985	25.6053	25.0667	25.3557	25.1775	25.11	25.5056	25.2758	25.4092	25.3031	25.2684	25.4263	25.2541	25.5774	25.494
SNX2	25.9828	25.8742	25.9655	25.8555	25.79	25.7831	25.7846	25.9957	25.7081	25.8269	25.7379	25.6423	25.5636	25.5597	25.3425	25.2935	26.2807	26.1938	25.9769	26.0269	26.1763	26.1946	26.3444	26.1399	25.8357	25.8932	25.8017	25.9749	25.6471	25.8139	25.7232	25.8459	25.9389	25.7479	25.8138	25.8813	25.8392	26.0284	25.8217	25.8802	25.5941	25.4127	25.5776	25.5485	25.4193	25.4962	25.6945	25.8488	25.4113
DPM1	23.0916	23.353	23.2767	23.2708	23.2066	22.7851	23.2494	22.0618	23.9964	23.6595	24.4556	24.864	23.9237	22.9374	24.4104	24.2233	23.9171	22.3278	23.2609	23.4521	22.765	22.5715	21.6889	23.0856	23.5582	22.776	23.3705	21.9168	23.3799	22.929	22.7682	23.9777	23.3222	23.2269	23.3409	22.9044	24.0037	23.6308	23.2581	23.2898	24.1618	23.7355	23.8023	23.8443	24.0515	23.9657	24.3098	23.6499	23.5822
USO1	25.7178	25.6979	26.13	25.6751	25.3443	25.4286	25.7194	25.7889	25.5838	25.6526	25.5749	25.1956	25.4351	25.5545	25.6514	25.4094	25.9511	25.9331	25.826	25.4964	25.7472	25.6572	25.8691	25.776	25.7729	25.7393	25.6495	25.8049	25.5452	25.5396	25.528	25.4329	25.9252	25.7741	25.8743	25.8026	25.5932	25.5784	25.6329	25.6025	25.2851	25.0297	25.2308	25.369	25.7457	25.8502	25.7528	25.5957	26.0675
MRPS14	25.265	25.0048	23.8806	24.0984	25.1264	25.1504	24.377	23.6275	23.785	24.1905	23.6105	23.941	23.7917	18.1642	16.8999	24.2513	23.5079	16.9917	24.7887	25.3964	25.192	24.4813	23.9615	24.6823	24.5639	25.3441	24.6045	25.2082	24.8826	24.1097	24.1341	23.8591	23.3983	24.5948	24.2057	24.0638	24.3194	24.4234	25.2458	24.4811	24.6276	25.0245	22.0822	24.8055	20.6608	24.9318	24.3062	24.0832	23.5716
TOM1	23.2552	23.6503	23.2435	22.0809	23.9439	23.3881	23.5795	23.1387	23.7448	18.4081	23.2234	23.5302	19.3478	23.8238	23.8599	22.5921	23.7033	22.9226	17.3968	23.3508	18.6716	22.3627	23.1953	23.1727	23.5597	22.4155	23.531	23.466	18.5974	18.0541	23.1182	23.419	18.7823	18.5536	22.838	23.3591	23.1707	24.0466	22.9704	17.4878	22.967	22.9162	23.1779	22.7821	23.4411	23.0836	22.9465	23.1903	23.8375
H2BC12	16.977	18.3285	16.7136	16.8033	18.3085	18.2071	16.6862	16.0372	17.1103	18.4081	18.1831	19.1343	19.3478	18.1642	16.8999	17.9621	16.4228	16.9917	17.3968	17.8335	18.6716	17.2196	18.6996	18.8956	17.4637	18.0274	17.3725	18.3615	18.5974	18.0541	16.6541	17.4235	18.7823	18.5536	17.7758	17.2964	18.3303	18.9038	19.2166	17.4878	17.3378	17.6958	19.1708	17.1	17.663	18.2907	16.4272	17.0903	17.0711
CCDC22	16.977	23.6459	22.882	16.8033	23.3309	23.2179	22.9212	23.4815	23.8556	23.5903	23.4278	22.4181	23.8563	24.6068	22.9924	23.617	23.934	23.878	23.6952	24.1105	22.365	22.9438	22.6472	22.849	23.4923	23.4605	23.5492	23.7568	23.862	23.0754	23.3937	23.5955	23.4252	23.2508	23.6883	22.9282	22.9868	23.0141	23.0051	23.6688	23.3428	23.1823	23.1088	22.0147	22.1092	22.4987	16.4272	23.5618	23.3555
PQBP1	26.4915	25.7089	25.8715	26.2073	26.4282	25.9623	26.0065	26.4747	26.3464	26.2323	26.2626	26.134	26.3828	26.1382	26.4999	26.5625	25.5431	25.7741	26.1857	26.5577	25.9371	25.7854	25.8509	25.6851	26.3498	26.4987	26.01	26.2474	27.0505	26.5013	26.3084	26.4383	26.214	26.3406	26.2229	26.1022	25.9195	25.7631	26.2694	26.0761	26.881	26.7213	26.6521	26.8367	25.3929	25.8942	25.8146	26.5507	25.5078
TIMM17B	21.0709	23.642	16.7136	23.6263	24.0373	23.8476	23.4928	16.0372	23.8951	18.4081	18.1831	24.4061	24.1464	23.5553	23.2855	24.5889	16.4228	22.94	23.9375	24.0703	24.1714	23.612	23.2297	23.6723	24.0137	23.832	23.8474	23.9812	24.0733	24.2845	24.2022	23.5595	18.7823	23.7247	23.4326	24.016	24.0476	18.9038	23.3267	24.2908	24.0841	24.3331	24.0792	23.844	23.3804	22.7853	23.7898	17.0903	17.0711
DKC1	25.9052	25.9162	26.154	25.8912	25.5068	25.8356	25.9326	25.5945	25.8912	25.7339	25.9163	25.8321	26.1961	25.7406	26.0851	26.0253	25.8102	25.7122	25.9526	25.7909	25.9013	25.8945	25.753	25.7271	25.6636	25.6532	25.5623	25.5813	25.4759	25.6018	25.6793	25.513	25.4439	25.7216	25.6492	25.66	25.4413	25.3916	25.7554	25.7581	25.9775	25.7028	25.557	25.4332	26.1423	26.5747	25.6467	25.6933	25.7909
CACNA1F	16.977	18.3285	16.7136	16.8033	18.3085	18.2071	16.6862	16.0372	17.1103	18.4081	18.1831	19.1343	19.3478	18.1642	16.8999	17.9621	16.4228	16.9917	17.3968	17.8335	18.6716	17.2196	18.6996	18.8956	17.4637	18.0274	17.3725	18.3615	18.5974	18.0541	16.6541	17.4235	18.7823	18.5536	17.7758	17.2964	18.3303	18.9038	19.2166	17.4878	17.3378	17.6958	19.1708	17.1	17.663	18.2907	16.4272	17.0903	17.0711
EIF5B	26.1147	26.1918	26.3571	26.2222	26.1486	26.1969	26.213	26.2565	25.8565	25.8888	26.0314	26.1009	26.071	25.7365	25.9546	26.0031	26.0576	26.2208	26.3164	26.0579	26.4271	26.3503	26.3096	26.4718	25.9611	26.0484	26.0141	25.8919	26.2489	26.5593	26.2398	26.1819	26.1816	26.1251	26.321	26.1449	26.3677	26.3236	25.9736	26.3978	26.7467	26.7637	26.6359	26.5431	26.6501	26.2505	26.4611	26.2327	26.2827
EDF1	25.3734	25.3986	25.8098	24.736	25.5525	25.4023	24.8639	24.5807	25.6726	25.6671	24.3233	25.3317	25.7831	25.9218	25.4317	25.0215	25.3524	24.8823	25.1093	25.0865	24.8973	25.0857	25.5342	25.2957	24.7926	25.4388	25.1694	25.1297	25.8083	25.2059	25.5713	24.5691	24.8167	25.0386	25.0823	25.0709	24.7122	24.8805	24.6023	24.85	23.9074	24.7577	24.7789	24.1192	23.7518	25.0859	25.1722	25.3603	24.8712
KIN	22.1955	21.6344	16.7136	16.8033	22.8044	22.4198	21.9486	16.0372	23.499	22.9373	18.1831	22.6555	23.6654	21.9873	21.5485	23.7526	22.6973	16.9917	23.2314	22.5611	22.3487	23.3327	22.159	22.4601	17.4637	18.0274	22.4125	22.2425	23.3128	23.25	22.7994	22.3716	21.9505	22.6609	22.9794	22.5981	22.5529	22.7052	23.3402	17.4878	22.2644	22.6647	23.3711	22.7182	21.5189	18.2907	22.6358	22.7298	23.0038
DIAPH2	23.836	24.3437	16.7136	24.5484	24.2807	23.9683	24.4944	24.3637	23.2747	23.0816	24.9398	24.45	19.3478	24.3183	23.7663	17.9621	22.9613	21.0778	17.3968	23.4933	24.4015	23.5318	23.8497	24.7956	23.837	24.1195	23.1969	23.726	18.5974	18.0541	24.5078	22.8186	23.2267	18.5536	17.7758	23.3726	25.4917	23.2424	19.2166	17.4878	24.9465	23.3289	19.1708	24.2394	25.2216	18.2907	23.1964	23.9936	23.5765
DNAJA2	26.5719	26.8577	26.98	26.5865	26.9337	27.0663	26.9257	26.5346	26.7568	26.8095	26.7275	26.9122	26.8565	26.7725	26.8431	26.7318	27.1695	27.117	27.1349	27.0335	26.9498	26.861	27.0352	27.1119	26.6507	26.8811	26.7144	26.6838	26.8745	26.7695	26.6989	26.6493	26.8159	26.8225	26.7004	26.8027	26.6432	27.0177	26.7236	26.7018	27.0383	26.9752	27.0576	26.8434	27.2982	27.0616	26.7183	26.7495	26.9014
BRD4	24.0147	24.0437	23.1774	24.0137	24.0568	23.9455	24.0023	24.101	24.1023	23.9466	24.0643	24.058	23.8486	24.2032	24.4012	24.0722	24.3975	24.1713	24.2814	24.3132	23.9051	23.8346	23.9089	24.0825	24.0622	24.2406	23.8926	23.9087	23.1441	23.9394	23.7257	23.6395	23.6209	24.0225	23.7022	23.9717	23.8729	23.8461	24.1926	23.8622	24.1291	24.3433	24.0945	23.8773	24.0464	23.7853	23.7601	23.7637	23.8017
CUTA	16.977	26.7965	16.7136	26.4954	27.2586	26.7755	26.6626	24.7616	26.9667	26.6695	26.1526	26.981	27.2764	18.1642	16.8999	27.1451	16.4228	16.9917	27.2178	27.7701	27.616	27.8202	27.0137	27.6198	27.5598	27.6199	27.6335	27.1851	27.5167	27.3679	26.0096	26.7241	27.1937	27.4246	27.4934	27.087	27.4753	18.9038	27.4612	27.7452	26.7117	27.5747	27.3879	17.1	26.9621	26.9989	26.7364	27.1513	28.026
TBL1X;TBL1Y	16.977	18.3285	16.7136	16.8033	18.3085	18.2071	16.6862	16.0372	17.1103	18.4081	18.1831	19.1343	19.3478	18.1642	16.8999	17.9621	16.4228	16.9917	17.3968	17.8335	18.6716	17.2196	18.6996	18.8956	17.4637	18.0274	17.3725	18.3615	18.5974	18.0541	16.6541	17.4235	18.7823	22.8952	17.7758	17.2964	18.3303	18.9038	19.2166	17.4878	17.3378	17.6958	19.1708	17.1	17.663	18.2907	16.4272	17.0903	17.0711
CTSV	22.626	23.516	22.9455	23.0862	23.6405	23.4539	23.2651	22.6742	24.1897	24.0158	24.3746	24.7647	23.7719	24.378	23.9119	24.1309	16.4228	16.9917	22.9481	22.5727	18.6716	17.2196	18.6996	18.8956	22.9023	22.2511	21.5636	23.0674	24.0111	24.1712	24.0368	23.9805	23.2564	23.063	23.4642	23.3528	22.5017	18.9038	21.6541	21.8791	23.4469	22.9549	23.0439	23.0102	24.1638	23.8986	23.6268	23.5099	22.7899
HUS1	16.977	21.749	16.7136	22.1431	21.3634	21.2908	16.6862	16.0372	17.1103	18.4081	21.9166	19.1343	22.5498	18.1642	16.8999	17.9621	21.2716	16.9917	17.3968	17.8335	18.6716	21.4611	22.024	21.8232	21.5657	18.0274	21.7109	21.4189	18.5974	18.0541	16.6541	17.4235	18.7823	18.5536	21.333	17.2964	18.3303	18.9038	19.2166	21.9741	21.269	17.6958	19.1708	21.7649	17.663	18.2907	21.8639	17.0903	17.0711
PFDN1	26.2823	26.0176	26.2429	25.8657	26.0776	25.9525	25.9705	25.9597	26.1382	25.995	25.473	25.6701	25.6741	25.7166	25.5678	25.5298	26.0356	25.9343	25.9124	26.0747	26.1987	26.1037	26.0559	26.0869	26.127	26.2539	26.1861	26.2466	26.209	25.9356	26.2602	26.1018	25.8818	25.9477	25.9627	25.8519	25.9716	26.3418	26.0337	26.1452	25.6917	25.759	25.7031	25.7347	25.7283	25.6728	25.7949	25.6796	25.9122
NBN	25.0594	23.9883	23.2189	22.4819	23.2864	23.2066	23.3428	22.3332	23.9174	22.6643	23.3302	23.4307	22.929	23.604	21.9416	17.9621	22.8748	22.5959	17.3968	17.8335	18.6716	23.7687	18.6996	18.8956	23.4551	23.2288	23.2717	22.8506	23.2576	23.5734	22.5443	22.3939	23.4749	23.2507	23.034	24.0758	22.9668	22.7972	23.1787	23.7604	22.7765	23.5077	24.4084	17.1	23.7201	23.2074	22.6275	23.638	22.6933
NOL3	16.977	18.3285	16.7136	16.8033	18.3085	18.2071	16.6862	16.0372	17.1103	18.4081	18.1831	19.1343	19.3478	18.1642	16.8999	17.9621	16.4228	16.9917	17.3968	17.8335	18.6716	17.2196	18.6996	18.8956	17.4637	18.0274	17.3725	18.3615	18.5974	18.0541	16.6541	17.4235	18.7823	18.5536	17.7758	17.2964	18.3303	18.9038	19.2166	17.4878	17.3378	17.6958	19.1708	17.1	17.663	18.2907	16.4272	17.0903	17.0711
DTNB	16.977	18.3285	16.7136	16.8033	18.3085	18.2071	16.6862	16.0372	17.1103	18.4081	18.1831	19.1343	19.3478	23.6555	22.9155	17.9621	22.4246	23.3057	17.3968	17.8335	18.6716	17.2196	18.6996	18.8956	21.9932	18.0274	17.3725	18.3615	18.5974	18.0541	16.6541	17.4235	18.7823	18.5536	17.7758	17.2964	18.3303	18.9038	22.2465	21.1527	17.3378	17.6958	19.1708	17.1	17.663	18.2907	16.4272	17.0903	17.0711
RNGTT	25.4706	28.4766	28.9615	27.7022	28.6545	28.5231	28.343	26.693	28.1547	28.5268	27.6273	27.9775	28.3787	28.5646	28.2765	27.2756	28.0337	28.2705	28.4913	28.4172	27.8458	27.7506	27.3971	27.5516	28.3413	27.8286	28.3106	28.4118	27.5647	26.8832	26.8884	27.5143	27.6065	27.5789	25.9828	27.7428	27.0746	28.2973	27.3295	26.8547	27.821	27.8577	27.7783	27.9873	28.0699	27.9167	27.8973	28.0677	27.8331
UNKNOWN_Q69384;Q9UKH3;O71037;Q902F9;Q902F8;P61570;P61565;P61574;P61572;Q69383;P61579;P61575;P61573	21.3193	19.7969	21.0758	20.4468	18.3085	18.2071	16.6862	16.0372	23.4399	21.3963	22.7722	23.0477	21.9955	21.6887	21.8284	22.771	16.4228	19.806	22.6281	22.2686	22.5255	23.4805	23.3008	22.4716	17.4637	18.0274	17.3725	18.3615	18.5974	20.8194	16.6541	20.0456	18.7823	20.3511	19.806	20.235	18.3303	18.9038	19.2166	17.4878	24.0195	24.6736	24.6195	22.9966	17.663	18.2907	16.4272	17.0903	22.0316
ABCB7	23.3103	22.2013	23.9056	23.879	23.7982	21.6765	23.4513	23.5796	23.9301	24.0956	23.3865	24.677	24.0307	23.6693	24.4085	24.6278	22.7898	23.1801	23.9479	23.4147	22.5718	21.8448	22.7493	23.0304	23.9926	24.1537	24.0347	23.9479	23.3824	23.48	23.3464	24.277	24.2059	24.223	24.149	24.2949	23.796	23.8154	23.9267	23.7981	24.0835	23.743	23.4702	23.3022	24.0081	24.3855	23.9369	23.673	23.6834
KIF21B	16.977	18.3285	16.7136	16.8033	18.3085	18.2071	16.6862	16.0372	17.1103	18.4081	18.1831	19.1343	23.6744	18.1642	16.8999	17.9621	16.4228	16.9917	23.3365	17.8335	22.8912	17.2196	18.6996	23.2646	17.4637	23.1859	17.3725	18.3615	18.5974	24.3247	16.6541	24.1445	18.7823	18.5536	17.7758	17.2964	23.4697	18.9038	19.2166	17.4878	17.3378	17.6958	19.1708	17.1	17.663	18.2907	16.4272	17.0903	17.0711
SRGAP2	23.8373	24.9206	22.1956	23.6771	24.0312	24.7384	24.7574	25.0539	24.9879	23.4614	23.7539	24.1182	24.2716	25.6251	25.3811	23.848	23.7371	24.9073	24.0625	24.6001	25.8428	26.5297	26.743	26.1075	24.8416	24.4787	24.0551	24.6755	24.2208	24.0308	23.2619	24.8875	24.1993	24.4457	24.5109	24.8792	24.9704	24.9036	25.3502	25.4893	25.036	24.6239	24.8635	23.9999	24.2615	24.0276	24.32	24.7972	24.3048
FAM20B	16.977	18.3285	16.7136	21.7356	22.3139	18.2071	21.8822	21.5006	17.1103	18.4081	21.3851	22.044	19.3478	18.1642	16.8999	17.9621	16.4228	16.9917	17.3968	17.8335	22.639	22.6783	22.7764	23.3844	21.9682	21.8542	17.3725	18.3615	18.5974	18.0541	21.8173	17.4235	18.7823	22.0455	22.3486	17.2964	18.3303	21.5349	22.191	21.933	22.1074	22.1515	22.2517	17.1	17.663	21.8178	21.811	21.2909	22.2737
WDR1	26.6998	26.931	26.7304	27.0099	27.0258	27.1606	27.0648	26.868	27.0008	27.3858	27.4765	27.5862	27.1599	26.4948	26.8186	27.1094	26.7639	26.8178	27.0665	27.007	26.6264	26.439	26.5457	26.7734	26.9586	27.0303	27.0158	26.9015	27.3041	27.2081	27.1702	27.2806	27.4639	27.5865	27.7024	27.5927	27.2983	27.067	26.9932	27.0385	26.8779	26.8312	26.8803	26.8109	27.2263	27.1786	27.0631	26.983	27.21
ATP9A	16.977	18.3285	21.8599	16.8033	18.3085	18.2071	16.6862	16.0372	17.1103	18.4081	18.1831	19.1343	19.3478	21.8967	16.8999	17.9621	16.4228	16.9917	17.3968	17.8335	18.6716	17.2196	18.6996	18.8956	17.4637	18.0274	17.3725	18.3615	18.5974	18.0541	16.6541	17.4235	18.7823	18.5536	17.7758	17.2964	18.3303	18.9038	19.2166	17.4878	17.3378	17.6958	19.1708	17.1	17.663	18.2907	16.4272	17.0903	17.0711
N4BP1	16.977	18.3285	16.7136	16.8033	18.3085	18.2071	16.6862	22.5454	21.7381	18.4081	18.1831	19.1343	19.3478	18.1642	16.8999	22.4629	16.4228	16.9917	22.5865	17.8335	18.6716	17.2196	18.6996	18.8956	22.843	21.4899	21.5124	18.3615	22.9375	18.0541	22.143	17.4235	21.0793	22.079	22.1242	21.7183	21.9906	18.9038	19.2166	22.2414	22.4275	17.6958	19.1708	17.1	22.0141	22.1493	22.4005	17.0903	17.0711
ROCK2	24.326	23.5196	25.0217	24.0316	24.8533	24.8566	24.3689	24.3998	24.5515	23.0201	23.8188	23.275	23.9823	24.2926	24.1022	23.7375	24.342	24.4918	24.2799	24.6172	23.9857	24.353	23.5626	23.9853	24.2885	24.3065	24.9338	24.5892	24.6783	24.6193	24.0989	23.9345	24.4537	24.2726	24.5815	25.0138	23.8272	23.7534	24.5219	24.4586	24.3678	24.4668	24.2824	24.1536	24.7897	24.4665	23.8566	23.4493	24.6584
CLASP2	16.977	18.3285	16.7136	21.612	18.3085	18.2071	16.6862	22.1533	17.1103	18.4081	22.0304	22.0228	21.0916	22.8619	22.3043	17.9621	16.4228	21.8024	21.4074	17.8335	18.6716	21.2899	18.6996	18.8956	21.6664	22.1449	22.9616	21.9517	21.1405	18.0541	22.2563	17.4235	18.7823	21.9328	21.6457	21.5741	18.3303	18.9038	19.2166	21.5667	21.9671	21.6718	20.6559	17.1	20.6789	21.4628	16.4272	17.0903	17.0711
UNKNOWN_O75122-3	16.977	18.3285	23.5867	22.9843	18.3085	18.2071	16.6862	16.0372	17.1103	18.4081	18.1831	19.1343	19.3478	18.1642	16.8999	22.6304	23.4547	22.8715	17.3968	17.8335	22.6553	23.5379	23.0691	22.4879	23.2153	23.8825	17.3725	18.3615	23.2032	22.9518	16.6541	17.4235	23.5288	22.9372	23.3232	23.0972	18.3303	23.2707	23.3871	23.3803	17.3378	17.6958	23.2258	17.1	17.663	18.2907	22.5613	23.2315	23.0935
CPNE3	25.5727	26.2106	26.5223	26.0724	26.3186	26.2543	26.6002	26.0769	25.4164	25.4471	26.1734	26.0416	25.3422	25.3203	25.5056	25.3426	26.1912	26.1822	25.9652	26.034	25.6193	24.9724	25.3516	25.375	26.26	26.3556	26.576	26.2377	25.8863	25.9332	26.1354	25.8652	26.3281	26.0184	26.1663	26.1934	26.213	25.9443	26.1618	25.8489	26.0412	25.8622	26.2589	25.6696	27.2089	26.4625	26.4897	25.9292	26.0085
PPFIA3	16.977	23.7716	16.7136	16.8033	23.7726	23.4118	23.0246	16.0372	17.1103	18.4081	18.1831	24.0341	19.3478	18.1642	16.8999	17.9621	16.4228	23.3413	23.7261	23.8927	23.829	17.2196	23.508	23.8745	23.6903	18.0274	23.7802	23.5976	18.5974	24.1336	16.6541	17.4235	23.7544	18.5536	17.7758	23.1517	18.3303	24.1023	23.4592	23.9908	17.3378	17.6958	23.8955	17.1	17.663	23.4399	16.4272	23.7847	24.8728
HIP1R	22.6721	23.4619	23.4691	23.3561	24.1635	23.7339	23.5578	23.8838	24.1346	23.6813	23.4848	23.8418	24.1907	23.0964	24.1522	22.9189	25.2117	24.5134	24.8757	25.2735	24.1649	24.1806	23.9512	23.533	24.1377	23.7399	24.1531	23.9354	24.3206	23.8723	24.0999	23.6847	23.5445	23.4556	23.79	23.8165	23.8382	24.1067	23.8993	24.1691	24.4003	24.4988	24.4541	24.1067	23.4214	23.6049	21.4604	23.9276	23.0201
OBSL1	23.9225	23.3053	16.7136	24.4531	18.3085	23.7868	16.6862	23.1356	17.1103	18.4081	23.9844	24.3069	24.6078	23.9427	16.8999	24.7339	16.4228	23.9572	23.8274	24.4001	18.6716	17.2196	18.6996	18.8956	17.4637	23.0659	23.273	23.1602	18.5974	24.3673	25.1626	23.7807	24.101	18.5536	23.4205	23.4894	23.2555	18.9038	19.2166	23.9532	21.9894	23.493	19.1708	17.1	22.8587	24.2049	16.4272	24.4715	24.6984
RNF40	23.9519	23.8974	24.3404	24.0408	24.3984	24.0668	23.5601	23.9207	24.3519	24.2001	23.971	24.1084	24.4491	24.7046	24.7166	23.9823	24.1939	24.035	23.7405	24.201	24.2386	24.5715	24.3785	24.1981	24.0453	23.3829	23.7692	23.9077	24.0427	23.5664	24.2919	23.7111	23.8135	23.7002	23.7347	23.5287	22.91	24.1685	23.9034	23.8756	24.2872	24.3837	24.361	24.4031	23.1649	23.691	23.1553	24.197	24.2432
PHF2	24.2619	24.411	16.7136	24.494	18.3085	24.4747	24.2676	25.7278	24.3993	23.5876	24.7195	21.3593	23.4955	24.549	24.3856	23.1837	16.4228	23.5933	24.1422	23.5061	24.4202	24.4455	24.7461	24.529	24.6631	23.8394	24.6154	18.3615	23.287	23.7513	24.5248	20.2753	24.174	24.1408	24.0072	17.2964	18.3303	18.9038	23.9741	24.1098	24.7004	24.2163	19.1708	23.5165	23.832	23.7785	24.5385	17.0903	22.9936
ZC3H11A	25.2636	25.469	25.4635	25.3662	25.3924	25.2971	25.1659	25.1651	25.5554	25.5384	25.0521	25.8115	25.6752	25.8469	25.361	25.7771	24.7855	24.6949	25.4079	25.5248	26.3792	26.322	26.2374	26.2564	25.3989	25.8611	25.5181	25.6898	25.3569	25.2941	25.483	24.9687	25.223	25.2365	25.3362	25.1814	25.7365	25.3908	25.7915	25.7787	25.8965	25.9139	25.7629	25.651	25.0092	25.0315	25.4349	25.2254	25.2182
CLUH	25.154	24.9888	24.9466	24.7236	25.5761	25.6848	25.6576	25.5335	24.9196	25.2856	25.5641	25.4582	25.1778	24.7975	25.0675	25.2365	25.3681	25.3057	25.548	25.5749	25.6498	25.4309	25.366	25.4766	25.0591	24.8515	24.9436	24.9147	25.0397	25.2208	25.0762	25.2512	24.5195	24.6391	24.6143	24.8382	25.0244	25.1338	24.984	25.0261	25.3052	25.3995	25.3337	25.2627	25.0672	25.3611	25.3903	25.3275	25.0312
CAND2	16.977	18.3285	16.7136	16.8033	18.3085	18.2071	16.6862	16.0372	17.1103	18.4081	18.1831	19.1343	19.3478	18.1642	16.8999	17.9621	16.4228	16.9917	17.3968	21.7971	18.6716	17.2196	22.9984	18.8956	22.0919	21.691	17.3725	18.3615	18.5974	18.0541	16.6541	17.4235	18.7823	21.654	17.7758	22.9921	18.3303	18.9038	19.2166	17.4878	17.3378	17.6958	19.1708	17.1	17.663	21.8631	16.4272	17.0903	17.0711
TSC22D2	22.5071	22.6674	23.1716	22.6904	22.4217	22.9086	22.5123	22.7494	23.0007	22.5967	22.1847	22.1213	22.6401	21.3115	16.8999	22.3785	21.9428	21.3036	22.7137	22.8607	22.4713	23.0154	22.3365	22.8221	22.7356	22.4192	22.4525	22.8249	22.9397	23.2376	21.9233	23.0638	23.1652	22.9818	22.9702	22.9483	23.0342	22.5612	22.8592	23.0066	22.2918	22.5962	22.5675	21.4456	21.8823	22.08	16.4272	22.8538	23.279
DNAJC13	23.6351	24.345	23.9009	23.3048	23.0723	23.1849	23.6146	23.5201	22.7946	23.8263	23.8047	23.2913	19.3478	23.2217	23.8126	17.9621	23.2234	23.7047	22.8389	23.9964	18.6716	23.8774	23.5437	23.6517	23.5513	23.0502	23.7113	23.068	24.2208	23.7668	23.7534	23.6966	22.5496	24.0035	23.8748	23.0681	18.3303	18.9038	23.4734	24.2066	22.8329	22.4869	22.4559	17.1	23.2477	23.4128	23.8657	17.0903	17.0711
PPP6R2	25.3927	18.3285	16.7136	23.7158	18.3085	18.2071	16.6862	16.0372	23.5392	18.4081	22.8224	19.1343	19.3478	18.1642	21.2627	17.9621	16.4228	22.7248	23.8466	17.8335	18.6716	17.2196	18.6996	18.8956	17.4637	24.036	23.4992	22.6912	18.5974	18.0541	16.6541	17.4235	21.9367	18.5536	17.7758	17.2964	18.3303	18.9038	19.2166	22.8088	17.3378	17.6958	23.3023	17.1	21.5939	18.2907	16.4272	21.0353	23.2423
CNOT3	23.7877	24.4261	24.45	24.2974	24.389	24.2226	24.3712	24.6889	24.4077	24.425	23.8449	24.1877	24.9098	23.9306	23.1253	24.4681	23.7293	23.6748	24.1424	24.2982	24.5951	24.3602	25.087	24.3934	24.9259	24.5047	24.647	24.6981	25.1482	24.6578	24.3744	24.5034	24.1368	24.197	24.1347	24.3335	24.1551	24.323	24.3919	24.3007	24.8604	24.4376	24.2043	23.9138	24.3946	25.4878	24.1401	24.626	24.8749
SS18L1	21.6779	18.3285	21.7101	16.8033	21.8632	20.8822	16.6862	16.0372	17.1103	21.0084	18.1831	19.1343	19.3478	18.1642	16.8999	17.9621	22.2278	22.1856	17.3968	21.3324	22.5706	17.2196	22.5393	22.3728	22.5227	22.2294	22.0937	23.157	18.5974	18.0541	16.6541	21.98	21.5759	21.4679	22.0537	21.2035	22.743	22.7756	22.6328	22.7243	17.3378	17.6958	19.1708	17.1	17.663	21.4052	16.4272	21.4005	17.0711
ANKRD17	22.0277	22.8843	23.1941	22.7258	22.7154	23.2497	22.9481	22.584	22.6595	22.4657	22.8772	22.8876	23.5817	22.6606	23.1042	22.721	22.1276	22.541	21.684	22.406	22.7937	23.2314	22.8537	21.9711	22.1138	21.8156	22.3264	22.1707	22.3824	23.1203	22.8932	22.8874	22.5532	21.8816	22.5454	22.6102	22.3227	22.1491	22.0531	21.7915	22.9836	22.386	23.3241	24.4642	23.2807	23.7404	22.2138	23.2365	23.6404
SIN3B	16.977	22.6782	23.4644	16.8033	18.3085	24.346	16.6862	16.0372	24.6108	22.4346	18.1831	19.1343	22.9696	23.9763	16.8999	17.9621	23.1986	16.9917	17.3968	22.9123	23.3419	17.2196	23.2041	18.8956	22.294	23.4293	17.3725	18.3615	23.0348	23.1396	16.6541	23.7326	18.7823	22.9427	17.7758	23.0575	18.3303	18.9038	19.2166	17.4878	24.0011	17.6958	22.8484	23.9802	24.263	18.2907	23.1814	22.1916	23.0177
DNAJB6	16.977	18.3285	16.7136	16.8033	18.3085	18.2071	16.6862	16.0372	17.1103	18.4081	18.1831	19.1343	19.3478	18.1642	16.8999	17.9621	16.4228	16.9917	17.3968	17.8335	18.6716	17.2196	18.6996	18.8956	17.4637	18.0274	17.3725	18.3615	18.5974	18.0541	16.6541	17.4235	18.7823	18.5536	17.7758	17.2964	18.3303	18.9038	19.2166	17.4878	17.3378	17.6958	19.1708	17.1	17.663	18.2907	16.4272	17.0903	17.0711
UNKNOWN_O75190-2	16.977	18.3285	16.7136	16.8033	18.3085	18.2071	16.6862	16.0372	17.1103	18.4081	18.1831	19.1343	19.3478	18.1642	22.5663	17.9621	16.4228	16.9917	17.3968	17.8335	18.6716	17.2196	18.6996	18.8956	17.4637	18.0274	17.3725	18.3615	18.5974	18.0541	16.6541	17.4235	18.7823	18.5536	17.7758	17.2964	18.3303	18.9038	19.2166	17.4878	24.9219	17.6958	19.1708	17.1	17.663	18.2907	16.4272	17.0903	17.0711
COQ9	23.3551	22.8437	22.4856	16.8033	21.0116	22.9132	22.7302	22.82	21.7627	22.5952	18.1831	25.1245	19.3478	22.6009	16.8999	23.5905	16.4228	22.5724	24.5778	17.8335	18.6716	17.2196	24.2562	23.3972	23.1592	24.0041	24.6845	18.3615	25.1659	18.0541	16.6541	17.4235	21.0353	22.4853	22.739	21.407	21.9703	21.7104	19.2166	17.4878	17.3378	17.6958	24.4886	17.1	23.209	18.2907	16.4272	22.1961	17.0711
GGCT	24.6432	25.0224	24.8213	24.5571	24.861	24.923	24.6561	24.6128	24.3596	24.8126	24.8757	24.9771	24.5784	23.2253	24.1776	24.2408	24.9183	25.1713	25.0788	24.9885	24.7296	24.9117	24.753	25.2509	25.1014	24.9142	25.2479	25.0886	24.8883	24.664	24.3055	25.0176	24.8672	24.9071	25.1155	25.1829	24.9204	24.6269	24.9747	25.0847	24.8484	25.0454	25.1614	24.62	24.8916	25.3729	25.5227	24.6759	25.0474
NDUFS7	23.4844	23.424	24.6107	23.4858	22.8836	23.0695	22.8709	23.5317	21.4509	22.1872	23.3374	21.9512	22.8238	23.3306	24.0902	23.544	22.7396	24.0689	23.7975	23.7124	23.7784	23.2453	22.927	22.5129	23.408	22.8947	23.1202	23.0633	23.2723	22.8579	22.2986	20.8794	23.0211	22.6731	23.1505	21.5913	22.9646	23.0091	23.8171	23.3651	22.6298	20.6838	23.217	22.946	23.5079	23.984	23.3531	22.6632	20.9408
RTN2	22.5682	18.3285	21.9879	16.8033	21.8233	18.2071	16.6862	16.0372	22.1717	22.4385	18.1831	21.6466	19.3478	22.6358	16.8999	21.7547	16.4228	21.9044	17.3968	17.8335	18.6716	21.9446	22.1397	18.8956	21.5401	21.7974	21.4053	22.0054	18.5974	18.0541	16.6541	17.4235	22.6316	18.5536	23.0627	22.0119	18.3303	22.0198	19.2166	21.7277	17.3378	17.6958	19.1708	20.8669	17.663	18.2907	16.4272	21.6189	17.0711
NDUFS2	23.8726	23.7241	24.9921	24.5037	22.5067	23.6556	23.6516	23.9254	21.7474	22.837	24.1174	23.8436	22.259	23.705	24.4307	23.2892	23.395	23.5489	22.6861	21.8317	23.2062	22.2893	23.5632	22.3986	23.0091	23.291	22.6482	23.0399	22.2043	21.5504	21.557	22.8013	23.4138	22.9855	22.3371	23.1437	23.8957	23.7521	23.0576	23.0254	23.9683	23.3869	23.5297	24.2604	23.6381	22.8984	24.6065	23.4162	22.3534
ZPR1	25.166	24.851	25.1085	24.8268	25.1008	25.012	24.7198	24.9804	25.5055	25.3805	25.0246	25.2874	25.2056	24.9549	24.7209	25.3277	25.0133	25.5148	25.5717	25.5425	25.1204	25.2104	25.1234	25.0746	25.0065	25.1743	24.9643	25.1037	25.567	25.5921	25.2372	25.4959	25.0577	25.2129	25.2937	25.0965	24.8755	25.2235	25.2416	25.2178	25.9576	26.2677	26.1481	26.0554	24.8191	24.7016	24.4588	25.223	25.4794
NIPSNAP2	25.0629	24.8163	25.5848	24.5674	25.013	24.9618	25.5356	25.1651	24.4843	24.5192	24.0787	24.6742	25.165	24.6154	24.7387	25.1819	25.0956	24.8799	25.5343	25.4076	25.4946	25.558	24.9809	25.4975	25.6058	25.8955	25.7509	25.6192	24.9936	24.9884	24.6672	24.702	24.8611	25.0694	25.0316	25.0928	25.3337	25.6216	25.7841	25.3698	23.8359	24.8035	24.4123	24.635	25.1002	24.7967	24.5022	24.6571	24.2845
HMMR	24.5214	24.2725	24.0923	24.2444	24.5059	24.7072	24.1294	24.2972	24.9115	24.8285	24.1751	24.0833	24.6038	24.205	24.6121	24.5131	24.3571	24.2905	24.2373	24.1879	24.8426	25.1001	24.9832	24.6838	23.7177	23.8036	23.8334	23.6143	24.5923	24.498	24.466	24.703	24.2051	24.4422	24.2506	24.1495	23.0919	23.5815	23.793	23.9822	23.9413	23.961	24.1574	23.7782	24.9152	24.202	24.4056	24.8457	24.8472
PPFIA2	16.977	18.3285	16.7136	16.8033	18.3085	18.2071	16.6862	16.0372	17.1103	18.4081	18.1831	19.1343	19.3478	18.1642	16.8999	17.9621	16.4228	16.9917	17.3968	17.8335	18.6716	17.2196	18.6996	18.8956	17.4637	18.0274	17.3725	18.3615	18.5974	18.0541	16.6541	17.4235	18.7823	18.5536	17.7758	17.2964	18.3303	18.9038	19.2166	17.4878	17.3378	17.6958	19.1708	17.1	17.663	18.2907	16.4272	17.0903	17.0711
UNKNOWN_O75334-6;O75334-5;O75334-7	22.4541	23.3046	16.7136	16.8033	18.3085	23.2868	16.6862	16.0372	17.1103	18.4081	18.1831	19.1343	19.3478	18.1642	16.8999	17.9621	23.2621	16.9917	17.3968	17.8335	18.6716	17.2196	18.6996	18.8956	17.4637	18.0274	17.3725	18.3615	18.5974	18.0541	16.6541	17.4235	18.7823	18.5536	17.7758	17.2964	18.3303	18.9038	19.2166	17.4878	17.3378	17.6958	19.1708	17.1	17.663	18.2907	16.4272	17.0903	17.0711
PPFIA4	16.977	18.3285	16.7136	16.8033	18.3085	18.2071	16.6862	16.0372	17.1103	18.4081	18.1831	19.1343	19.3478	18.1642	16.8999	17.9621	16.4228	16.9917	17.3968	17.8335	18.6716	17.2196	18.6996	18.8956	17.4637	18.0274	17.3725	18.3615	18.5974	18.0541	16.6541	17.4235	18.7823	18.5536	17.7758	17.2964	18.3303	18.9038	19.2166	17.4878	17.3378	17.6958	19.1708	17.1	17.663	18.2907	16.4272	17.0903	17.0711
UNKNOWN_O75335-2;O75335-1	22.7009	22.9997	23.8198	23.026	23.7021	22.9655	23.2479	16.0372	17.1103	18.4081	18.1831	19.1343	23.8633	25.5637	25.2444	24.1244	25.9553	24.5797	17.3968	23.443	24.0636	17.2196	24.2269	23.9387	23.2026	18.0274	17.3725	23.859	18.5974	23.707	16.6541	17.4235	23.4921	18.5536	23.4894	17.2964	23.4659	18.9038	23.3774	23.5181	22.9057	23.7509	19.1708	17.1	22.0531	22.9103	16.4272	22.3167	24.7351
PDCD6	23.1489	23.0907	23.0504	24.1366	23.168	23.0177	23.4787	23.4142	23.7088	23.0035	24.4016	23.734	23.2627	21.991	22.4967	22.4887	23.3839	23.0065	23.3195	22.9756	23.3393	23.7602	23.2694	23.7778	17.4637	23.2132	22.9689	22.9572	22.1186	22.7354	22.6733	22.5381	23.0383	23.27	24.7897	23.1561	22.732	23.1643	22.971	23.3246	24.3841	23.7868	23.4943	23.3433	23.2785	23.3248	24.0104	23.6022	23.0523
TBCA	28.5596	28.4738	28.7582	28.328	28.475	28.5534	28.5831	28.4494	28.1985	28.3181	28.0719	27.8757	27.8958	27.9454	27.9038	27.6637	28.8854	28.8096	28.3809	28.6917	28.5997	28.6134	28.6141	28.5076	28.698	28.7697	28.8529	28.8531	28.7693	28.5128	28.5354	28.7057	28.6668	28.6553	28.6654	28.5701	28.8083	28.6548	28.5107	28.6999	28.6186	28.6789	28.6085	28.5202	28.0767	28.2611	28.187	28.3846	28.7874
ATP6V1G1	25.7789	25.4504	25.7455	25.463	25.9407	25.3842	25.6246	25.5468	25.9857	25.7734	25.3962	25.195	25.4116	25.994	25.6885	25.5641	26.5629	26.4898	26.143	26.3469	26.1229	25.5741	26.033	25.415	25.5913	25.6423	25.68	25.6191	26.1146	25.7588	25.8487	25.6832	25.6009	25.5881	25.5861	25.4348	25.4166	25.5413	25.9251	25.6967	25.3395	25.5662	25.3084	25.5547	24.6056	24.7542	25.0229	25.7023	25.8068
VPS4B	24.0031	24.237	24.1149	23.6913	24.0989	23.8641	23.7252	24.171	24.103	23.7598	24.1319	23.8906	24.0623	23.9289	23.475	23.1587	24.31	24.1818	23.7651	23.2025	23.8464	24.0136	23.9644	23.4967	24.0159	24.2737	23.9931	24.128	23.5523	23.7149	24.3621	24.2629	24.009	24.1857	24.3317	24.0419	24.0614	23.9396	24.2545	24.2741	24.586	24.0626	24.3129	24.3428	23.8509	23.945	23.897	24.1911	23.8448
MPDU1	23.7591	18.3285	24.6112	23.5114	24.1908	23.8093	23.3771	16.0372	17.1103	23.8222	23.6279	21.4472	24.6696	23.7599	24.1453	24.6399	16.4228	23.3893	24.0152	24.032	24.7187	24.3321	24.5033	24.351	24.2251	24.5594	24.187	24.1321	24.7659	18.0541	23.8898	24.0751	18.7823	23.8567	24.037	17.2964	24.2264	18.9038	24.3913	24.1878	24.0663	24.5602	19.1708	23.8071	22.8047	23.0844	23.0775	17.0903	23.7044
ZNF217	16.977	22.5983	16.7136	16.8033	22.9554	22.3072	22.5361	21.7775	22.7391	23.0827	22.4782	19.1343	22.5007	22.0481	16.8999	17.9621	21.9282	22.2858	17.3968	22.5333	22.6587	22.4674	18.6996	21.5595	17.4637	22.3852	22.6071	18.3615	18.5974	22.9129	21.0316	23.368	22.7523	22.5959	17.7758	22.6928	23.7475	22.8306	22.8555	22.4547	17.3378	17.6958	22.2716	17.1	22.6427	22.5755	22.3763	23.1951	17.0711
MACROH2A1	27.363	27.9973	27.9305	27.8189	28.0561	27.973	28.106	27.7604	27.6082	27.4908	27.894	27.8176	28.0276	27.8452	27.9844	27.9644	27.6999	27.5001	27.819	27.6681	28.0287	27.9288	27.9994	28.1054	28.2077	28.3826	28.1738	28.3152	27.9403	27.7684	27.7234	27.4491	28.0197	28.0486	27.9711	27.9763	28.0064	28.1017	28.2451	28.2331	28.306	28.2902	28.2119	27.8493	28.3623	28.2328	28.0246	27.7484	27.9898
SH3BGRL	25.5434	25.3485	25.8417	25.3561	25.5754	25.4996	25.8662	25.2801	24.5423	25.4579	25.4056	24.9829	24.3802	24.5849	24.3761	24.3358	25.6458	25.768	25.1379	24.8045	24.266	23.9737	24.4995	24.2232	26.1905	26.2837	26.4474	26.2312	25.726	26.1332	25.9793	25.8472	26.3156	26.2564	26.0423	26.0456	25.6863	26.1363	25.8766	26.0043	25.1536	24.7764	24.842	24.1603	26.4652	26.3373	25.8161	26.1209	25.6024
FLNB	16.977	18.3285	16.7136	16.8033	18.3085	24.3314	16.6862	16.0372	17.1103	18.4081	24.3441	24.1631	19.3478	18.1642	16.8999	17.9621	16.4228	16.9917	17.3968	17.8335	18.6716	17.2196	23.3968	18.8956	17.4637	25.1136	17.3725	18.3615	18.5974	24.8964	16.6541	24.2296	25.6294	25.2705	17.7758	17.2964	25.4819	24.7101	19.2166	24.9	24.6114	17.6958	19.1708	17.1	24.4012	23.9669	24.2915	24.0545	17.0711
UNKNOWN_O75369-8	16.977	22.1462	16.7136	16.8033	22.8527	22.081	22.4046	16.0372	22.3795	22.3053	18.1831	22.4512	19.3478	18.1642	16.8999	17.9621	16.4228	16.9917	17.3968	17.8335	18.6716	17.2196	21.8676	18.8956	17.4637	21.6933	22.1842	22.2127	18.5974	18.0541	16.6541	22.6022	18.7823	22.8191	17.7758	17.2964	22.7548	21.6648	19.2166	23.0445	17.3378	17.6958	19.1708	17.1	22.057	22.2268	23.4826	22.3591	17.0711
NCOR1	25.9415	24.3384	25.1617	23.0535	24.4692	24.5935	24.8533	24.1376	24.1024	24.4705	24.9375	25.4396	24.1036	24.236	23.7275	23.9799	24.0693	24.3554	24.537	24.0645	24.4658	24.5699	24.3988	24.6805	24.2165	24.4031	24.6555	24.3878	24.1796	23.8735	23.7515	17.4235	23.9174	23.856	24.1455	24.2367	24.4706	23.9611	24.5885	23.9339	24.5875	24.0343	24.5862	24.8546	24.5074	24.0067	23.9551	23.827	24.3254
VAMP4	16.977	18.3285	16.7136	16.8033	18.3085	18.2071	16.6862	16.0372	17.1103	18.4081	18.1831	19.1343	19.3478	18.1642	16.8999	17.9621	16.4228	16.9917	17.3968	17.8335	18.6716	17.2196	18.6996	18.8956	17.4637	18.0274	17.3725	18.3615	18.5974	18.0541	16.6541	17.4235	18.7823	18.5536	17.7758	17.2964	18.3303	18.9038	19.2166	17.4878	17.3378	17.6958	19.1708	17.1	17.663	18.2907	16.4272	17.0903	17.0711
NDUFS6	25.5733	25.5887	25.6725	25.4331	25.2407	25.3627	25.4649	24.8544	24.8515	24.5537	24.1929	24.3696	24.8576	25.0409	24.9516	24.3962	25.5096	25.6953	25.1747	25.512	25.1166	25.2446	25.2052	25.1725	25.3702	25.2332	25.1506	25.7939	24.2029	24.3366	24.5713	24.499	24.852	25.035	24.863	24.6834	25.1187	25.2725	25.1834	25.4315	25.2205	25.4307	25.2204	25.0992	24.8157	24.7892	24.978	25.1475	24.5755
PEX14	22.9015	23.3629	24.258	23.5785	23.4159	23.8185	23.2349	23.9465	24.1029	24.5548	24.0652	24.6093	24.2883	23.8517	23.7706	24.6967	23.5479	23.1604	23.7964	24.1851	24.335	23.9791	24.2099	23.7288	24.3186	24.1677	23.4563	23.6892	24.868	24.5051	24.554	24.005	23.8142	23.9557	24.0374	23.8787	23.6612	24.1825	24.4866	24.3607	23.4515	24.0284	23.5043	23.8807	23.7392	23.8782	23.7057	23.9984	23.6183
ULK1	16.977	18.3285	16.7136	16.8033	18.3085	18.2071	16.6862	16.0372	17.1103	18.4081	18.1831	19.1343	19.3478	18.1642	16.8999	17.9621	16.4228	16.9917	17.3968	17.8335	18.6716	17.2196	18.6996	18.8956	17.4637	18.0274	17.3725	18.3615	18.5974	18.0541	16.6541	17.4235	18.7823	18.5536	17.7758	17.2964	18.3303	18.9038	19.2166	17.4878	17.3378	17.6958	19.1708	17.1	17.663	18.2907	16.4272	17.0903	17.0711
CS	27.8786	28.1096	27.9472	27.9732	27.8867	28.2623	28.0715	28.0035	27.8783	27.9994	28.3154	28.5833	28.3263	27.8903	28.2122	28.2341	27.5728	27.7527	28.2497	27.8341	28.0099	27.7365	27.9239	28.0641	27.8378	27.8694	27.8179	27.6804	27.55	27.3742	27.6547	27.6469	27.5712	27.8119	27.8758	27.7887	28.3165	28.0361	28.0495	27.8558	27.8203	27.8095	27.8397	27.5445	28.0367	28.2417	28.4426	27.7917	27.9527
SPAG7	22.5888	23.7671	23.6933	23.0147	24.9397	24.4338	25.1621	24.2916	17.1103	23.5218	22.6258	22.6154	22.5388	22.7543	16.8999	22.5122	23.4441	23.5988	23.0937	23.0583	23.9253	23.608	23.7783	23.6236	24.3247	24.2186	24.358	24.4041	23.7045	23.5889	23.0967	22.5051	23.5971	23.855	23.7534	23.7845	24.3201	24.1318	24.2685	24.1342	22.7896	23.7419	23.69	17.1	23.1876	23.5355	22.3487	22.3873	23.4062
MRPL33	16.977	23.2814	16.7136	23.3275	18.3085	22.9615	23.3098	16.0372	22.0682	18.4081	22.1513	21.7139	19.3478	18.1642	20.9387	17.9621	22.7174	21.2665	17.3968	17.8335	18.6716	17.2196	23.2606	22.998	17.4637	18.0274	17.3725	22.6077	18.5974	18.0541	16.6541	22.2038	22.1796	18.5536	17.7758	22.0336	22.4548	22.1001	19.2166	22.6046	23.2208	21.5206	22.9581	23.6179	23.0344	18.2907	23.1687	23.1348	17.0711
SEC22B	25.6155	25.533	26.0008	25.7315	25.6446	25.9162	25.717	26.0698	26.1045	26.1158	25.7514	25.7654	26.0733	26.4498	26.6598	26.1259	25.6248	25.7989	25.5438	25.5002	25.144	25.3033	25.5067	25.2521	25.913	25.7746	25.8155	26.0276	25.6072	25.6117	25.5019	25.5986	25.8827	26.1925	26.0702	26.0371	25.6521	25.4985	25.715	25.6952	24.9609	24.879	24.8907	24.9598	25.3478	25.2275	25.4437	25.7209	25.9247
PRPF40A	24.0289	24.9246	24.6512	24.6477	25.4397	25.1224	24.535	16.0372	25.5343	24.8772	18.1831	24.6152	25.0062	24.8783	24.9223	25.1494	24.4021	16.9917	24.6034	24.8291	25.5546	24.8467	25.3521	25.2882	25.1129	25.2082	17.3725	24.8975	23.2742	25.1805	16.6541	24.8784	24.4776	25.1658	25.0323	24.9555	25.1658	24.3014	25.253	24.7873	17.3378	25.2682	25.7882	24.2077	24.9392	25.1258	16.4272	24.9482	24.8133
UNKNOWN_O75400-3	16.977	18.3285	16.7136	16.8033	18.3085	18.2071	16.6862	16.0372	17.1103	18.4081	18.1831	19.1343	19.3478	18.1642	16.8999	17.9621	16.4228	16.9917	17.3968	17.8335	18.6716	17.2196	18.6996	18.8956	17.4637	18.0274	17.3725	18.3615	18.5974	18.0541	16.6541	17.4235	18.7823	18.5536	17.7758	17.2964	18.3303	18.9038	19.2166	17.4878	17.3378	17.6958	19.1708	17.1	17.663	18.2907	16.4272	17.0903	17.0711
TACC1	16.977	18.3285	22.9217	21.8581	18.3085	22.2902	22.2593	22.4357	23.0239	22.6444	21.9637	22.6261	22.6692	22.8916	22.8121	22.5083	23.3325	23.3343	23.757	21.8289	18.6716	17.2196	18.6996	18.8956	22.7756	23.4195	22.6155	21.2764	22.6506	22.5425	22.463	22.4026	22.1815	22.8908	22.8591	22.6643	22.863	22.8267	22.2862	22.7517	17.3378	17.6958	19.1708	21.5816	22.1573	22.8476	21.7876	22.7822	17.0711
MTX2	24.3203	23.1638	24.3837	24.078	23.7021	24.2311	24.6237	23.076	23.985	24.0355	24.1846	23.7892	24.1739	25.0715	23.1708	24.6381	24.0369	23.8813	23.7068	25.1334	23.2339	22.1027	23.0901	22.7231	24.1885	22.3502	22.3891	22.2743	18.5974	22.1112	23.0936	22.9343	23.7439	23.6286	23.8538	23.8579	23.4879	24.4974	22.545	25.1928	24.3032	25.1581	25.273	24.6055	23.1194	23.3217	23.229	23.5482	22.6187
VPS26A	23.7887	24.5054	24.5241	24.2739	24.6772	24.932	25.0058	24.9941	24.3676	24.7685	24.2574	23.9565	24.7155	24.0559	24.0067	24.6109	24.6371	24.5565	25.5086	25.4704	25.0864	24.8774	24.8378	25.0632	24.9765	25.0906	24.6686	24.3565	24.5054	24.7988	24.2593	24.5178	24.6589	25.0809	25.127	24.7561	24.0308	24.2269	24.2661	24.703	24.3344	24.8753	24.8589	24.2461	25.2633	25.577	24.8663	24.6651	25.2081
NDUFB1	24.8405	25.4312	24.4496	25.2678	24.6528	23.6283	24.7729	24.022	24.8125	24.7986	24.541	24.9066	25.4417	25.1395	24.5747	17.9621	25.0818	25.0202	25.4977	25.635	25.2514	24.8267	25.3979	24.6801	24.7345	24.9222	24.8154	24.3841	25.6133	18.0541	23.2475	25.6625	18.7823	23.4123	25.3722	23.7384	25.5679	25.3348	25.5464	25.4732	25.2035	26.0224	25.6264	25.8516	24.6528	24.9799	23.5202	24.8508	24.077
PMPCB	26.0776	26.5632	26.3049	26.1746	26.5622	26.6224	26.5679	26.468	26.5441	26.4516	26.5115	26.6548	26.4312	26.3164	26.4482	26.7789	26.1838	25.8687	26.3392	26.2307	26.4567	26.4376	26.4492	26.4807	26.4669	26.3637	26.4118	26.5119	26.466	26.3733	26.3521	26.3645	26.4149	26.3653	26.3303	26.325	26.7878	26.6728	26.6778	26.7073	26.4026	26.7398	26.4817	26.1304	26.0451	26.2883	26.2952	26.4217	26.6262
SAP30	23.3099	22.7869	23.4596	24.0927	22.9715	23.8464	24.2737	16.0372	23.0025	22.8663	23.3423	22.7545	23.5181	23.8312	22.9169	21.0396	22.8898	22.7187	20.6931	24.3908	23.3235	24.2865	18.6996	21.7541	22.2619	22.1882	17.3725	22.5798	23.4795	24.7041	23.6712	22.717	23.6807	22.9555	17.7758	23.838	23.2937	23.1712	23.4372	23.0965	23.3003	21.3377	20.7788	23.7083	23.6529	22.4191	23.4524	23.8553	24.2131
MED24	16.977	22.9393	22.9081	16.8033	22.4449	22.9657	22.9795	22.5033	22.828	22.8184	18.1831	19.1343	22.6546	22.3577	16.8999	23.481	22.7167	22.4481	22.3043	23.0896	22.6727	22.7335	22.6948	22.7867	23.0335	23.0851	22.6831	23.3381	23.0443	23.671	23.2477	22.8525	22.227	23.0556	23.1883	23.2207	22.5151	23.062	23.1265	23.2652	22.393	22.9274	22.6181	22.0637	23.0222	22.9483	22.8883	22.8197	23.4836
KATNA1	22.923	18.3285	22.7883	16.8033	18.3085	18.2071	21.8018	21.7072	22.6429	18.4081	22.1613	19.1343	19.3478	21.9494	16.8999	17.9621	22.1784	16.9917	17.3968	17.8335	18.6716	17.2196	18.6996	18.8956	17.4637	18.0274	17.3725	18.3615	18.5974	18.0541	21.6151	23.2461	18.7823	18.5536	17.7758	17.2964	21.5181	18.9038	19.2166	17.4878	17.3378	23.4564	19.1708	22.2575	17.663	22.166	21.8377	17.0903	23.2829
PSIP1	26.4792	26.1258	26.401	26.1429	26.1242	26.1379	26.1234	26.3184	25.8892	25.6142	25.8429	25.9853	25.5531	25.7924	25.7096	25.7328	25.6158	25.7745	25.7842	25.617	25.8641	25.8933	25.856	25.8198	26.0948	26.2254	26.3695	26.3031	25.6783	25.7092	25.8298	25.757	26.0982	25.9807	25.8123	25.9745	26.3191	26.2566	26.066	26.1147	26.0265	25.6982	25.7163	25.7683	25.8723	25.8341	25.84	25.8493	25.5824
ERLIN1	22.9017	23.3672	23.9339	23.65	22.9964	23.5909	23.6138	23.6298	23.4606	23.3613	23.6395	23.9992	24.0893	23.8082	23.9077	23.9903	23.7478	23.0304	23.5784	22.8396	23.9238	23.5734	23.9759	23.3558	23.7101	23.7832	23.1704	23.3099	24.1609	22.8693	23.2266	23.3941	23.6507	23.3664	23.5166	23.3963	24.5334	24.0918	24.0228	24.0192	24.1836	23.9821	24.2799	24.3149	24.4312	24.2239	23.5771	23.4929	23.7817
GPC4	24.3655	24.0185	24.5952	23.8646	23.5343	23.5706	24.4339	24.0167	24.5888	25.1037	25.1736	25.1576	24.2474	25.2786	26.1299	24.9613	22.8177	22.3393	21.5572	20.8508	21.5546	21.186	20.1619	21.7603	24.9094	24.6266	24.3905	24.7089	24.6526	24.4009	25.22	24.6849	23.9062	24.3861	24.0323	24.4945	24.6158	24.7106	24.9434	24.3918	20.5909	17.6958	20.0987	20.4719	24.9197	24.9502	25.4199	24.8683	24.5
NDUFS3	25.5425	25.3536	24.4917	25.7657	24.7975	24.7056	24.8922	26.0086	25.0405	24.5358	25.2489	25.1896	24.4013	24.265	24.5293	24.7077	24.8378	24.8973	25.2231	25.4028	25.2686	25.0765	25.3484	25.4537	24.7745	25.0589	24.5709	25.0389	23.788	24.2759	24.6826	24.425	24.9955	25.0171	25.0043	24.7195	25.6917	25.7195	25.6221	25.702	25.6751	25.819	25.5974	25.6347	24.9824	24.9214	25.4221	25.77	24.0799
SRSF10	26.0623	25.727	26.16	26.3941	25.993	26.156	25.6329	25.8246	26.4508	26.0841	25.6698	25.2069	26.0904	26.8226	26.7961	25.8155	25.9333	26.1326	25.6796	25.7459	25.8613	26.1487	26.179	26.1727	26.0742	25.6834	25.6651	25.9721	25.9143	25.7532	26.0025	25.8144	25.7443	25.749	25.5267	25.5721	25.859	25.8064	25.7187	25.7753	26.215	25.9773	25.9049	26.4304	25.3669	24.9036	25.668	25.899	25.6479
GMNN	22.8866	23.2326	24.3023	23.4485	23.5112	23.629	23.4356	16.0372	17.1103	23.3956	23.307	24.016	22.6252	24.5206	24.5165	22.9656	23.5624	24.405	22.4068	22.0552	22.6801	22.6961	23.0537	22.7367	21.7458	22.1658	22.2364	23.0086	22.992	22.5937	23.628	17.4235	23.3623	22.3377	22.0201	21.9869	22.064	24.4788	19.2166	22.1734	23.6936	22.7382	23.4065	24.0244	23.0933	23.1473	23.6863	23.4211	23.0561
HSBP1	25.1888	24.7907	24.5093	24.7858	25.2851	25.1931	25.2412	24.9031	25.1815	25.4294	25.7253	25.9342	25.5468	24.3084	23.3911	25.3602	24.6693	24.0999	25.0396	25.026	24.6882	24.7609	24.2914	24.8034	25.3776	26.2217	25.8704	25.427	25.8849	25.8356	25.9614	25.8665	25.4056	26.1893	25.8144	25.6761	25.0765	24.7817	24.8301	24.8239	24.6296	24.5551	24.2432	24.2982	25.8952	25.617	25.7051	25.6949	25.5071
ECI2	24.921	24.4335	24.8422	24.7196	24.2347	24.5362	24.8194	25.129	24.7749	24.2775	24.8731	24.7535	24.2622	25.4813	25.2855	24.5688	24.9825	24.9644	24.0293	23.2242	23.8358	23.973	24.1967	23.4597	24.3322	24.7281	24.5215	24.6324	23.1104	23.8894	24.5332	24.2038	24.6681	24.3061	24.2198	24.6791	25.217	25.0098	24.7961	24.6717	24.7623	24.1172	24.4413	25.1151	24.4782	24.0151	24.7913	24.3374	24.4855
KHDRBS3	23.4578	23.8004	21.7725	23.5069	24.0905	23.8347	23.3689	23.8216	23.6989	23.3341	22.4494	23.6486	22.8667	22.914	23.4283	23.5085	23.5891	23.2518	23.2847	23.7125	23.4198	23.8916	23.6943	23.4498	24.5219	23.7411	24.1591	23.8657	23.1593	23.2012	22.7417	17.4235	23.4958	23.0595	23.2538	23.366	23.2782	23.9659	23.5919	24.1867	23.7137	24.0361	23.3587	23.3127	23.7849	22.4574	23.0983	23.6529	22.9456
TADA3	16.977	18.3285	16.7136	23.6259	22.2431	21.4994	21.4137	16.0372	22.8323	18.4081	22.0072	22.5403	19.3478	22.8137	22.121	23.0278	21.6249	21.4037	22.7458	17.8335	18.6716	23.1884	22.5629	22.7089	22.1918	23.2605	22.8414	22.3049	22.8655	22.868	16.6541	22.8297	18.7823	18.5536	22.8172	22.0236	18.3303	22.2305	19.2166	22.6084	22.1746	22.6372	19.1708	17.1	22.3144	21.6908	16.4272	22.4093	17.0711
EED	22.4434	23.4495	23.5856	23.6763	23.5363	23.7263	23.0676	23.7706	22.5327	22.7554	23.8034	23.5404	23.1734	22.9612	22.8254	23.0252	23.0013	22.8972	23.2555	22.6501	23.3736	22.9504	23.4189	23.2996	22.8204	22.6737	23.0102	22.9604	22.5248	22.9547	21.6487	22.59	22.9979	22.8831	22.9856	22.8542	21.8336	22.3978	22.8145	22.848	23.434	22.6102	22.5759	23.2335	23.6107	23.8805	23.6615	23.0225	22.6675
BANF1	26.4544	27.5494	27.4003	27.2653	26.9286	27.26	27.4302	27.1892	28.1769	26.5218	27.8458	27.5638	27.6493	26.8722	27.1195	27.7791	26.5766	26.7033	26.9115	26.9765	27.7428	28.3794	27.556	27.715	27.368	27.646	27.5477	27.5044	28.1704	27.8732	27.0149	27.5792	27.7117	27.3676	27.9755	28.0388	28.3731	28.5118	27.4019	28.4514	27.3177	28.5548	27.5264	26.9035	27.5847	27.0837	27.4087	27.6877	27.8799
SF3B1	26.3614	26.3385	26.7317	26.4014	26.2462	26.4554	26.3596	26.4241	26.4122	26.3929	26.5531	26.53	26.5162	26.5472	26.6765	26.514	26.1175	26.025	26.2585	25.8789	26.6655	26.6246	26.5472	26.7011	26.2381	26.1614	26.2226	26.0384	26.5814	26.375	26.3692	26.3149	26.0454	26.266	26.3031	26.1335	26.3915	26.2372	26.2882	26.2322	26.5806	26.5219	26.4508	26.4658	26.4382	26.5521	26.4829	26.386	26.254
CSDE1	26.1106	25.9107	26.1046	26.0364	26.3287	26.2236	26.059	26.2186	26.5622	26.502	26.5686	26.342	26.5327	26.618	26.6072	26.4196	26.5272	26.5654	26.4175	26.5084	26.1185	26.1563	26.1838	26.1498	25.9056	25.84	25.9057	25.7938	26.4535	26.5847	26.687	26.6478	26.2255	26.1193	26.0861	26.0744	25.8755	25.818	25.8181	25.765	26.3193	26.3804	26.2102	26.5139	26.4591	26.3723	26.4845	26.5234	26.3226
PRKRA	25.1695	24.8756	24.894	24.8997	24.9573	25.0803	24.83	25.0488	24.9732	24.8118	24.8868	25.0278	25.2414	25.0582	24.7271	25.1035	24.611	24.7211	24.7741	24.9646	24.6204	24.804	24.6091	24.6546	25.4159	25.1902	25.2632	25.4585	25.2675	25.2771	24.9546	25.1659	24.9891	25.0911	25.0134	25.1316	25.4465	25.5786	25.411	25.1967	24.7387	24.5432	24.4674	24.3554	24.4691	24.6192	24.5736	25.1437	24.5735
MYCBP2	26.5641	26.4106	24.7455	26.3105	25.2858	25.1798	25.7315	26.9948	23.094	26.5899	24.7965	22.2348	22.5098	24.3881	26.0588	23.397	24.8542	26.6455	23.659	24.654	23.2964	24.4416	23.5022	25.569	24.0507	23.2747	25.1138	26.1144	27.8413	22.2399	24.6869	23.5952	24.6548	23.9097	22.1515	21.9578	19.9127	24.7279	23.6512	23.8492	24.907	23.5385	23.3321	27.0766	27.4132	24.9513	26.6095	24.7012	22.0773
GCAT	16.977	22.1541	22.2906	22.421	22.9522	23.1228	23.2552	21.8414	21.7372	22.5376	22.8167	19.1343	23.8034	22.8485	22.8979	22.869	22.6621	22.4894	22.6862	23.5278	22.5343	22.9516	22.29	22.2577	24.1503	24.1262	23.9972	23.7241	21.5909	18.0541	22.5964	22.7425	18.7823	23.9208	22.9644	23.6543	23.4495	23.4929	23.8156	24.1486	17.3378	21.8397	22.0444	17.1	23.0537	24.0418	16.4272	22.5116	23.2568
NPM3	26.4014	25.6696	26.2869	25.9163	25.8444	25.3792	25.2316	25.5339	26.133	26.1651	25.983	25.7304	25.7736	26.5972	26.3906	25.8409	26.3215	26.1034	25.946	26.089	25.922	25.6242	25.63	25.6939	25.3333	25.2139	25.5841	25.3727	26.0401	25.3356	24.7009	25.5739	25.4345	25.4561	24.8652	25.1254	25.8493	25.8551	25.8065	25.2972	26.6198	25.877	26.1687	26.492	25.5876	25.2055	26.0476	25.8543	26.6454
LYPLA1	25.1433	25.6746	25.7319	25.2556	25.399	25.8079	25.8405	25.6787	24.8537	25.1893	25.6868	25.6132	24.9776	24.4707	24.3353	25.1346	25.3236	25.4636	25.5209	25.74	25.843	25.6315	26.086	26.0857	25.4851	25.4738	25.6202	25.3254	25.2513	25.3846	25.3766	25.3742	25.7977	25.5816	25.8129	25.7294	25.601	25.7687	25.7827	25.836	25.4329	25.4243	25.7643	25.4337	25.7398	25.6276	25.8504	25.1923	25.5981
ERAL1	23.6994	23.6712	23.1495	23.3867	23.2308	23.597	23.1845	23.0153	24.6374	24.2188	24.5177	24.5228	24.6915	24.7516	24.4549	24.7457	23.332	23.5612	23.5307	23.8119	22.6144	23.0271	22.8683	23.0762	23.6352	23.5029	23.4008	23.8499	24.3241	24.7121	24.3144	23.6918	23.4938	23.6017	24.2291	24.8634	18.3303	24.0821	24.4362	24.5581	24.8411	24.0134	24.1282	23.268	23.4386	23.2077	23.2801	23.4113	24.54
SNRNP200	26.5396	26.6446	26.8575	26.7086	26.6462	26.8007	26.6612	26.7669	26.5773	26.7761	26.8018	27.0759	26.8747	26.7372	26.8947	26.9787	26.3176	26.4099	26.9022	26.6222	26.9078	26.7458	26.7922	26.9447	26.5629	26.6871	26.5013	26.457	26.756	26.7202	26.7309	26.6743	26.4895	26.6779	26.6394	26.7242	26.5371	26.5996	26.574	26.5403	26.8954	26.7838	26.9874	27.0216	27.0197	27.2609	27.2731	26.7837	26.6665
TIPRL	23.6056	24.4811	24.2448	24.0659	23.635	24.0003	24.3932	23.9999	23.7808	23.9615	24.0883	23.6638	23.5849	23.5705	23.1106	23.0565	24.2182	24.5411	24.9224	24.6191	24.9833	25.1583	24.8976	25.3756	24.4679	24.7402	24.4089	24.2517	23.9233	23.8964	23.7487	24.0117	24.619	24.8553	24.9052	24.772	24.1635	24.1024	24.6713	24.7589	25.0747	25.7979	25.0115	25.1087	24.8857	24.6521	24.0991	24.0794	25.0099
TOM1L1	16.977	22.7762	20.8573	22.9323	23.0214	23.4977	23.3395	16.0372	23.1477	23.3961	22.9304	23.5525	23.5228	23.5122	23.3659	23.218	22.8841	24.3691	23.9202	24.2936	18.6716	17.2196	21.8104	22.1044	23.7411	18.0274	23.5081	21.1665	22.8186	22.8736	16.6541	23.3775	18.7823	18.5536	17.7758	23.1538	18.3303	22.6857	19.2166	23.0303	17.3378	22.5784	22.3192	17.1	22.8543	23.5925	16.4272	22.3448	17.0711
SURF6	23.0846	22.6472	22.057	23.188	23.3746	23.0048	21.1286	20.8038	24.2638	23.2844	23.5294	24.2478	23.6671	23.9527	24.1367	23.8447	23.1088	22.6594	23.1739	23.0664	23.0522	23.4415	23.1543	23.4799	22.391	23.0411	23.0636	23.2729	24.1792	23.8979	23.4756	23.497	23.1323	23.0008	23.4692	22.9815	23.3457	22.682	22.7272	23.0176	24.3847	23.9986	24.0892	23.9175	23.3084	23.5447	23.6844	23.8659	23.4224
PPM1B	16.977	18.3285	16.7136	23.6845	23.8992	18.2071	16.6862	16.0372	17.1103	18.4081	24.3482	24.2872	24.922	18.1642	23.0406	17.9621	16.4228	16.9917	24.5671	17.8335	18.6716	17.2196	18.6996	18.8956	24.3181	18.0274	24.026	18.3615	25.2473	18.0541	16.6541	24.2588	23.775	18.5536	24.4649	17.2964	24.3242	24.4954	19.2166	17.4878	17.3378	17.6958	19.1708	17.1	17.663	23.9678	23.831	23.9798	24.7099
UNKNOWN_O75688-2	16.977	18.3285	16.7136	16.8033	18.3085	18.2071	16.6862	16.0372	17.1103	18.4081	18.1831	19.1343	19.3478	18.1642	16.8999	17.9621	16.4228	16.9917	17.3968	17.8335	18.6716	17.2196	18.6996	18.8956	17.4637	18.0274	17.3725	18.3615	18.5974	18.0541	16.6541	17.4235	18.7823	18.5536	17.7758	17.2964	18.3303	18.9038	19.2166	17.4878	17.3378	17.6958	19.1708	17.1	17.663	18.2907	16.4272	17.0903	22.6794
UTP20	23.4381	24.0184	23.6601	23.5869	23.8166	23.86	23.7942	23.3103	24.07	23.9622	23.5397	24.2287	23.6414	24.227	24.0946	24.4127	23.2456	23.2752	23.594	23.2216	23.8343	23.8622	23.6465	23.9788	23.3199	22.7489	23.3762	23.2686	23.7299	23.2883	23.4979	23.419	23.399	23.5284	23.4798	23.5653	22.7748	22.7249	23.1616	22.7511	24.2802	24.0931	24.0788	24.7366	23.5301	23.8894	23.7277	23.2438	24.3379
NUP155	24.2946	25.2167	25.2651	25.1074	25.0573	25.3291	25.3761	24.7915	24.8124	25.0592	25.458	25.4915	25.207	25.2699	25.5121	25.1545	24.9548	25.4604	25.1716	24.4963	25.3761	25.2826	25.2756	25.4627	24.8511	24.8303	24.5644	24.5924	24.4074	24.571	24.6047	24.7399	24.5132	24.8754	24.9208	25.0086	24.6848	24.5685	25.016	24.8334	25.1111	25.2988	25.1564	25.1829	25.161	25.321	25.3418	24.8895	24.798
RP2	23.6652	23.8014	23.521	23.6765	23.0833	23.5801	23.5352	23.7456	23.9555	22.608	24.3678	24.6072	24.7419	24.1261	24.3452	24.567	23.7169	23.6028	24.5799	24.592	22.3436	23.8152	22.323	23.6906	24.0302	24.0982	23.8412	22.9549	23.892	24.0789	24.2001	22.8432	23.9456	23.7829	24.2665	24.059	22.3591	24.3238	24.0495	24.1444	23.1693	22.6461	22.0628	22.1737	23.4043	24.4137	24.3271	24.4121	23.5973
WDHD1	25.2787	25.2688	25.7264	25.1799	25.662	25.5268	25.528	25.3265	25.2025	25.539	25.473	25.2552	25.472	25.0297	24.9208	25.3837	25.4719	25.2538	25.7431	25.6679	26.19	26.0111	26.0003	26.2032	25.2188	25.2843	25.1879	25.2986	25.4695	25.5921	25.3403	25.4883	25.5406	25.4354	25.4641	25.4837	25.3661	25.4968	25.4944	25.3783	26.6464	26.4864	26.5016	26.18	25.6674	25.769	25.5765	25.5594	24.7944
CRTAP	22.5791	23.1795	21.892	23.0889	22.0339	23.2505	22.5332	22.3756	23.4699	23.4855	23.888	23.3617	23.7137	23.6911	24.3435	23.7581	23.8143	23.3563	23.6663	23.4279	24.511	24.2955	24.3805	24.6721	24.2962	24.5757	23.9947	24.4557	23.4207	22.9484	22.6515	22.6482	22.9109	24.148	24.6447	23.6856	22.2537	22.737	24.4993	24.4033	22.8822	24.4125	23.6642	22.5048	23.7642	24.4907	23.0864	23.2788	24.4773
SLC25A12	24.3223	22.5967	16.7136	22.639	18.3085	21.426	21.8162	22.1064	17.1103	23.397	22.825	22.5343	19.3478	21.9458	23.6138	22.8636	21.8987	22.6304	22.5727	22.3423	21.8596	21.8948	22.1311	21.8994	21.5615	22.4131	21.6559	18.3615	18.5974	21.8197	16.6541	17.4235	18.7823	18.5536	22.2381	17.2964	22.487	23.5961	22.2188	21.7989	17.3378	17.6958	19.1708	17.1	22.6748	22.1736	23.458	17.0903	17.0711
PALM	23.157	23.1582	23.9487	22.7973	24.2746	23.9847	24.4856	24.6272	23.1378	23.2951	23.1814	21.7502	22.9526	23.4254	22.4685	23.1373	22.3247	23.8196	22.7107	23.1152	24.1161	24.6089	24.0865	23.825	25.1694	25.0741	24.9658	25.0011	24.1508	23.9741	24.1879	24.1077	24.8619	24.6725	24.9115	24.8533	23.7418	24.3524	24.5648	24.8283	22.2976	21.7114	22.1605	22.3922	23.9138	23.9453	24.2328	24.231	24.3672
ATP6AP2	16.977	21.6522	16.7136	21.5896	22.1793	22.2259	21.8778	20.617	23.0169	22.6609	23.8732	24.0702	23.6083	21.459	22.8435	24.1147	22.4904	22.768	23.8826	23.3543	21.5236	17.2196	21.5821	22.0323	22.1375	21.9154	22.0178	21.506	22.3144	22.372	22.4222	22.6388	21.7748	22.6914	22.4266	22.5289	21.9332	21.6408	21.7755	21.5447	21.9482	23.0296	22.4821	17.1	23.6772	24.1162	24.4204	23.3605	22.0263
RNASEH2A	24.1246	24.1083	24.0567	23.6173	24.1603	24.1351	24.2806	24.1827	23.8176	23.9091	24.0608	24.1396	23.8803	23.8344	23.9813	24.0767	24.2594	23.8618	23.9674	23.7899	24.3059	24.2676	24.1725	24.2872	23.9285	23.3494	23.7167	24.3669	23.9392	23.5032	24.755	24.1855	23.956	24.0448	24.0609	24.2595	24.162	24.0429	23.7059	24.1558	22.5607	23.4723	23.9668	23.4778	23.9887	24.2528	24.0658	24.1116	24.3632
CDC123	20.9446	23.4825	23.2687	16.8033	23.3558	22.0013	22.2883	21.339	23.591	24.608	25.3166	24.8149	24.6556	21.5222	22.9623	24.2898	22.6807	23.9052	24.1355	23.7975	23.0344	23.0517	21.8069	23.1286	22.6573	22.3585	21.7093	18.3615	23.5154	23.5947	22.5752	23.4964	22.7201	22.8147	23.0578	23.0997	22.0355	21.799	19.2166	22.2419	23.0618	23.3452	23.3248	21.5841	24.2689	24.1143	23.5713	23.4485	24.5541
POP7	16.977	23.5376	23.045	23.4645	23.4482	23.731	22.7537	16.0372	24.1835	23.5401	20.4865	23.542	23.4946	23.8487	24.3047	23.1999	23.6933	23.363	23.21	24.0006	22.4905	22.8499	22.8596	18.8956	22.2918	22.3408	22.5661	24.0696	22.894	22.6096	22.4442	23.1468	22.8524	22.2477	22.28	23.0236	18.3303	22.1512	22.6263	22.0795	21.1701	22.7719	23.5815	23.1518	21.6733	22.8544	23.1965	22.7841	23.6
RPP40	16.977	18.3285	16.7136	16.8033	18.3085	18.2071	16.6862	16.0372	17.1103	25.2006	18.1831	19.1343	19.3478	18.1642	16.8999	17.9621	16.4228	16.9917	17.3968	23.342	18.6716	17.2196	18.6996	18.8956	17.4637	18.0274	17.3725	18.3615	18.5974	18.0541	16.6541	17.4235	18.7823	21.924	22.5277	17.2964	18.3303	18.9038	19.2166	17.4878	25.1159	23.4512	19.1708	17.1	21.7118	22.0982	24.9536	17.0903	17.0711
EIF3G	26.332	26.0618	26.1644	26.3445	26.1304	26.1212	26.4798	26.2867	25.9393	26.1138	26.7299	26.3659	25.8419	25.9783	26.1246	25.952	26.2494	26.1373	26.1002	25.8616	25.9188	26.1693	25.856	26.1192	26.2144	26.118	26.1084	26.2282	26.1979	26.0779	26.7789	26.0975	26.3135	26.1224	26.1052	26.3512	26.547	26.393	25.8789	26.1881	26.8989	26.3948	26.4927	26.7019	26.9632	26.6711	26.6491	26.2495	26.26
EIF3J	25.3507	25.7835	26.129	25.5685	25.6979	25.8024	25.7967	25.5674	25.4269	25.4631	25.9854	26.121	25.3659	25.823	25.7049	25.361	25.887	25.768	25.5926	25.3324	25.529	25.2486	25.3463	25.4054	25.4757	25.5402	25.5618	25.5481	25.767	25.783	26.0197	25.5804	25.7327	25.636	25.71	25.9047	26.0631	25.5588	25.4981	25.5987	26.0295	25.7758	25.9845	25.6893	26.3015	26.1255	26.0028	25.8185	25.7935
CBR3	24.7332	24.8043	24.1061	24.6042	24.453	24.4397	24.4224	24.5732	24.8765	24.9346	24.4441	24.5658	24.4845	23.8438	23.8924	24.5911	25.5904	25.5467	25.9982	25.9819	24.5518	24.797	24.4526	24.9078	25.4685	24.8603	25.2523	25.6649	25.1318	24.985	25.094	24.9516	24.8923	25.236	25.4162	25.0759	25.4383	25.4261	25.4599	25.1552	24.7746	25.3417	25.0417	24.6623	24.601	24.7967	24.8292	25.2354	24.8535
PSMD10	26.2477	26.6143	26.634	26.3748	25.9852	26.3584	26.2306	26.3965	25.9265	26.2879	26.5416	26.1471	25.7227	26.217	26.2135	26.0865	26.9645	27.0473	26.699	26.5868	25.599	25.4748	25.4379	25.3694	26.6861	26.2666	26.3317	26.8073	26.5749	26.6227	26.7176	26.7039	26.8941	26.6231	26.7963	26.7114	26.5246	26.5991	26.3979	26.7783	26.4449	26.4278	26.4567	26.5951	26.8419	26.8995	26.8951	26.315	26.3123
ZMPSTE24	23.3578	23.6645	23.5602	23.4505	23.3975	23.543	23.5651	23.4756	23.9496	24.1174	23.9123	24.4993	23.8838	23.9987	23.6364	24.5502	22.978	23.0975	23.3625	23.9664	24.4912	23.9281	24.3553	24.3664	23.4108	23.8464	23.6381	23.2708	24.3664	24.1505	24.359	24.124	23.5167	23.8053	23.8549	24.1105	24.6561	23.3616	23.5797	23.3101	24.4311	24.1317	24.1091	23.8335	25.3835	25.0229	24.5476	23.9373	24.0475
IDH1	26.3539	26.3937	26.4302	26.295	26.1845	26.1456	26.4234	26.1663	25.7315	26.1626	26.2159	26.2411	25.6598	25.573	25.1473	25.3832	27.018	26.8063	26.5467	26.4551	26.3004	26.394	26.4112	26.5445	26.2251	26.2832	26.332	26.5181	25.9598	26.1811	26.4856	26.2715	26.1545	26.263	26.1766	26.4652	26.2313	26.2135	26.1814	26.1912	25.8534	25.7656	25.9277	26.043	26.5781	26.4484	26.2328	26.2652	26.9189
GATB	23.0135	18.3285	22.628	16.8033	23.1498	23.1025	22.6912	22.4885	24.288	23.7817	22.6894	23.4802	23.7752	23.9172	23.6167	24.4917	21.6035	16.9917	22.4864	17.8335	24.1303	23.3642	23.7376	23.7356	23.266	23.4442	22.2469	23.0495	22.7806	18.0541	16.6541	24.4561	18.7823	23.3354	22.3315	25.0963	23.4463	24.4557	23.9372	23.6119	17.3378	17.6958	19.1708	22.3874	22.8261	23.4489	23.0495	23.2499	17.0711
SCO1	25.4762	25.454	26.2155	25.4076	25.6686	25.5832	25.761	25.5774	25.751	25.3546	25.8414	25.4522	25.2186	26.6136	26.4853	25.3001	26.0113	26.2589	25.3163	25.0346	25.1698	24.8962	25.3527	25.3759	25.5809	25.4135	25.0928	25.3307	24.7668	24.8478	24.9039	24.9416	25.045	25.4016	24.9737	25.0591	26.0007	25.466	25.429	25.1651	25.5991	26.073	25.9918	26.4942	25.0147	25.0787	25.5873	25.0536	25.1774
STAM2	16.977	18.3285	16.7136	21.7074	21.3808	18.2071	16.6862	16.0372	21.3499	18.4081	18.1831	21.8182	22.0417	18.1642	23.3573	17.9621	22.578	16.9917	17.3968	17.8335	22.358	17.2196	18.6996	18.8956	17.4637	18.0274	22.8833	18.3615	18.5974	18.0541	16.6541	21.273	21.6909	18.5536	17.7758	17.2964	22.5328	22.2195	19.2166	17.4878	22.1998	17.6958	22.2328	17.1	23.2603	18.2907	21.831	21.7987	17.0711
GABBR2	16.977	18.3285	16.7136	16.8033	18.3085	18.2071	16.6862	16.0372	17.1103	18.4081	24.8796	19.1343	19.3478	18.1642	16.8999	17.9621	16.4228	16.9917	17.3968	17.8335	18.6716	17.2196	18.6996	18.8956	17.4637	18.0274	17.3725	18.3615	18.5974	18.0541	16.6541	17.4235	18.7823	18.5536	17.7758	17.2964	18.3303	18.9038	19.2166	17.4878	25.0845	17.6958	19.1708	17.1	17.663	18.2907	23.6573	17.0903	17.0711
CCNK	16.977	18.3285	16.7136	16.8033	18.3085	18.2071	16.6862	16.0372	17.1103	18.4081	18.1831	19.1343	19.3478	18.1642	16.8999	17.9621	16.4228	16.9917	17.3968	17.8335	18.6716	17.2196	18.6996	18.8956	17.4637	18.0274	17.3725	18.3615	18.5974	18.0541	16.6541	17.4235	18.7823	18.5536	17.7758	17.2964	18.3303	18.9038	19.2166	17.4878	17.3378	17.6958	19.1708	17.1	17.663	18.2907	16.4272	17.0903	17.0711
PAK3	16.977	18.3285	16.7136	16.8033	18.3085	18.2071	16.6862	16.0372	17.1103	18.4081	18.1831	19.1343	19.3478	18.1642	16.8999	17.9621	16.4228	16.9917	17.3968	17.8335	18.6716	17.2196	18.6996	18.8956	17.4637	18.0274	17.3725	18.3615	18.5974	18.0541	16.6541	17.4235	18.7823	18.5536	17.7758	17.2964	18.3303	18.9038	19.2166	17.4878	17.3378	17.6958	19.1708	17.1	17.663	18.2907	16.4272	17.0903	17.0711
PIAS1	16.977	23.1363	23.4502	22.8935	23.5971	23.3402	23.1102	16.0372	22.8991	23.3747	22.7133	22.6929	23.2544	23.1748	23.2861	23.5675	23.091	23.2868	23.8638	23.529	23.075	22.9992	22.6523	23.1838	23.2432	23.3548	23.2342	23.3346	23.3757	23.6336	16.6541	23.5215	22.9488	23.3571	23.2006	23.4653	22.8458	23.1667	23.6455	23.1266	23.2148	23.7182	23.2811	23.2397	22.5446	23.0354	23.0626	23.1743	23.2648
BCAS2	25.1991	24.7449	24.3602	24.6851	24.7583	24.5657	24.6454	24.724	25.2936	24.7211	24.5664	24	25.0495	25.3543	25.5528	24.8036	25.0364	24.8649	24.6524	24.7462	24.5826	24.7109	24.5675	24.916	24.2002	24.4188	24.5258	24.8834	24.3848	24.5557	24.8754	24.3213	24.8541	24.4368	24.4131	24.521	24.2228	24.4213	24.4286	24.5357	25.0654	24.8208	24.981	25.1643	24.4207	24.8724	24.5589	24.35	24.5079
DCTN3	24.9825	25.2889	25.2298	25.1223	25.3203	25.4612	25.4007	24.9802	25.1631	25.3849	25.7065	25.4061	25.4091	24.6759	24.6123	25.2808	25.2988	25.1897	25.6594	25.3278	25.2404	25.216	25.0652	25.459	25.2698	25.3554	25.3849	25.3132	25.5442	25.727	25.4354	25.5068	25.3974	25.6584	25.5135	25.8254	25.2521	25.5347	25.4489	25.5313	24.9865	25.3027	25.187	23.726	24.8955	25.5549	25.7594	25.4253	25.6159
DNAJC8	25.9266	25.616	25.7782	25.7197	25.7471	25.7135	25.9012	26.1398	25.9435	25.6617	25.9152	25.5277	25.638	25.8646	25.5501	25.4578	25.9137	25.692	25.4502	25.6561	25.5396	25.5235	25.5749	25.5219	25.4933	25.5718	25.7011	25.7537	25.7255	25.9393	26.2838	25.6212	25.5145	25.3072	25.3987	25.4649	25.8269	25.7209	25.4999	25.3935	25.794	25.7106	25.5261	26.0606	26.3043	25.5386	25.2319	25.6951	25.3918
SMNDC1	25.2079	25.4404	25.7635	25.28	25.6322	25.5098	25.9671	25.7581	25.5856	25.368	25.5556	25.7315	25.1757	25.8723	25.6481	25.6522	25.5773	25.2925	24.2349	25.377	25.8955	26.0688	25.9905	26.1929	25.6591	25.1524	25.629	25.7116	25.6614	25.9572	25.8765	25.6609	25.6897	25.3651	25.0631	25.5965	26.2415	25.7688	25.3659	25.5035	26.3008	26.0233	26.0144	26.2826	25.8761	25.5289	25.443	25.6631	25.6774
ATP5PD	26.6185	27.1069	27.5601	26.945	27.5443	27.3875	27.3692	26.9995	27.0109	27.0117	26.0497	26.6144	27.1225	27.1846	27.2171	27.1143	26.4074	26.869	26.8587	26.4869	27.0948	27.4747	26.8459	27.7685	27.5085	27.4945	27.3607	27.2935	26.5131	26.7969	26.527	26.7457	27.1365	27.3434	27.056	27.3313	27.0908	26.8943	26.9255	26.9957	26.6743	26.7587	26.6037	26.9988	28.1236	28.1256	27.8105	26.8236	28.3084
FLOT1	25.3144	24.7617	24.0564	25.3461	24.8128	24.7425	24.6411	25.2838	25.0455	24.5547	24.5393	24.8393	25.1086	24.9919	25.1602	24.9825	24.6307	24.3472	24.6296	24.6552	23.6485	24.0888	24.1074	24.0748	25.1131	25.304	25.0212	24.9189	24.7387	24.7893	24.9466	24.4562	25.0194	25.1047	25.0488	25.0663	24.3717	24.6922	24.8928	24.6418	23.2309	23.4991	23.3955	20.9383	24.5009	24.9433	24.5266	24.7045	24.4812
ATP5MG	26.6596	26.941	26.5523	26.6959	26.6998	26.861	26.8906	26.3152	26.5094	26.6759	27.075	27.0959	26.9056	26.9083	27.35	26.9605	26.7011	26.6444	26.5325	26.4077	26.333	26.1647	26.6407	26.5333	26.6057	26.4545	26.754	26.6206	26.2641	25.8071	26.3897	26.3906	26.5438	26.521	26.5488	26.6961	26.5543	26.781	26.4793	26.3238	26.3888	26.5073	26.48	26.2253	27.0251	26.992	26.8636	26.2265	26.3226
AKAP3	21.5425	24.6109	25.7126	23.5503	24.0029	25.7388	23.5832	22.4494	24.2242	24.5322	24.6709	25.4907	23.4313	24.6769	23.9464	23.6962	26.2968	25.8827	24.3559	23.9245	24.2337	24.3866	24.7425	24.0495	23.5864	23.9108	23.9541	24.3081	22.4354	24.4672	25.2146	25.5782	25.8553	23.6479	24.1846	24.1504	23.4986	23.654	24.0675	23.7243	17.3378	24.2207	24.6725	24.2127	21.8406	23.6685	24.658	24.9475	23.5393
MPDZ	20.6979	22.6739	22.4513	16.8033	23.2041	18.2071	25.6608	22.1916	22.5451	22.5844	18.1831	22.8771	22.6558	18.1642	20.3196	17.9621	16.4228	22.2517	22.4034	23.2913	22.3083	17.2196	21.7037	22.2901	17.4637	22.5627	17.3725	23.2021	22.8632	18.0541	16.6541	23.1364	22.631	23.2913	22.6135	21.888	18.3303	18.9038	19.2166	17.4878	22.4292	17.6958	23.1193	17.1	22.7757	22.3359	22.1479	23.0764	22.6848
CPD	24.3316	24.4417	24.697	24.7332	24.4542	24.3757	24.0092	24.4117	24.5225	24.5907	24.7559	25.1812	24.9833	24.8589	24.7332	25.3071	23.8429	23.9808	24.1793	24.6544	23.6256	23.5667	23.673	23.6874	24.6147	24.8828	24.6829	24.2002	24.5997	24.8123	24.1163	24.2759	24.5815	24.3613	24.4431	24.4827	24.0347	24.2194	24.4616	23.9427	23.6224	23.3723	23.6326	23.0657	24.4766	24.4048	24.1685	24.5657	24.8208
GLRX3	25.6036	25.6289	25.5751	25.9093	25.7554	25.639	25.8342	25.9487	25.2149	25.606	25.7477	25.9536	25.3667	25.1714	24.9775	25.4181	26.0417	25.727	25.9354	25.9049	25.9472	25.953	25.7756	25.9469	25.8574	25.9165	25.6516	25.6558	26.0677	26.2369	26.1012	26.2649	26.1354	25.8686	25.9397	25.9839	26.1213	25.9334	25.9587	26.0099	26.3645	26.0723	26.1149	26.1933	26.2681	25.9317	25.8909	26.087	26.175
RSL1D1	27.1266	27.0548	26.9326	26.852	26.7916	26.8131	26.6803	26.6673	27.109	27.0306	27.083	27.4457	27.1539	27.2762	27.364	27.2894	26.8622	26.93	26.8092	26.811	27.1715	26.9812	26.9578	27.0815	26.9391	26.7946	26.7536	26.6067	26.9232	26.9375	26.9447	27.0358	26.7553	26.7006	26.7961	26.7833	26.8957	26.7977	26.8339	26.8071	27.2114	27.4605	27.3723	27.1716	26.8134	26.6735	26.7839	26.9399	27.0157
CLPX	24.8481	25.057	24.8176	24.8906	25.3398	25.409	25.1411	25.123	25.7123	25.5456	25.6103	25.8105	25.8936	26.1494	26.1326	25.9849	25.0751	25.108	25.3007	25.2611	24.7493	24.659	24.4543	24.8034	24.9982	24.8346	24.8882	24.898	25.5728	25.5437	25.6182	25.409	25.1166	25.0744	25.1231	25.1091	24.9413	24.8282	24.9941	25.0303	25.525	25.5534	25.6393	25.6199	25.2834	25.327	25.3104	25.4534	25.3742
UNKNOWN_O76041-2	16.977	18.3285	16.7136	16.8033	18.3085	18.2071	16.6862	16.0372	17.1103	18.4081	22.4025	22.8917	19.3478	18.1642	22.1031	17.9621	16.4228	22.1546	17.3968	17.8335	18.6716	17.2196	18.6996	18.8956	17.4637	18.0274	17.3725	18.3615	18.5974	18.0541	16.6541	22.1887	18.7823	18.5536	17.7758	17.2964	22.5664	18.9038	19.2166	17.4878	17.3378	17.6958	19.1708	17.1	17.663	18.2907	16.4272	17.0903	17.0711
SNCG	16.977	22.0084	22.6105	16.8033	18.3085	18.2071	16.6862	16.0372	17.1103	18.4081	18.1831	19.1343	19.3478	18.1642	16.8999	17.9621	16.4228	16.9917	17.3968	17.8335	18.6716	17.2196	18.6996	18.8956	17.4637	18.0274	17.3725	18.3615	18.5974	18.0541	16.6541	17.4235	24.2284	24.5503	24.2853	24.0396	18.3303	18.9038	19.2166	17.4878	17.3378	17.6958	19.1708	17.1	17.663	18.2907	16.4272	17.0903	17.0711
CIAO1	23.7377	23.9793	24.6612	24.1869	24.1107	23.9237	23.8183	24.8405	24.1924	24.2298	24.8668	24.5474	24.0297	24.6393	24.5513	22.4557	24.5221	24.9638	23.71	24.2895	23.245	23.7483	23.8286	24.113	23.7074	23.7317	23.2691	23.821	23.4742	23.414	24.4282	24.4013	23.7776	23.8153	24.1873	23.9414	24.1283	23.919	23.4809	23.015	24.717	24.8294	24.8334	25.0459	24.5748	23.9897	24.4352	24.1586	23.4123
ZFAND5	23.3356	23.76	24.094	23.8687	24.7375	24.7807	24.1903	24.5514	24.9304	24.969	24.5086	24.4285	24.2731	25.0113	24.7319	24.2154	23.8094	23.8367	22.8097	23.4447	18.6716	17.7612	18.6996	18.8956	24.3832	24.386	24.9101	24.9386	24.7842	24.2754	24.9537	24.3216	24.6562	23.9096	24.169	24.4908	23.7693	24.2418	23.8598	24.0238	21.5825	22.3197	21.9498	20.6476	24.8527	24.2379	24.3223	24.8529	25.0383
SRP72	25.8304	25.9048	25.9178	26.0969	25.6175	25.8547	26.1283	25.8757	25.6747	25.7148	26.2534	26.2355	25.8962	26.0666	25.9584	25.8944	25.8924	25.9173	25.8703	25.8112	25.8188	25.5741	25.8951	25.7281	25.796	25.5091	25.7238	25.7526	25.7657	25.661	26.0819	26.0762	25.8111	25.8191	25.74	25.9542	26.2174	26.0506	25.8454	25.8749	26.1388	25.5063	25.6579	25.8819	26.1232	26.0076	26.0588	25.8027	25.658
DDAH1	26.406	26.3262	25.1856	26.1118	26.6816	26.3643	26.325	26.3888	25.9147	25.757	25.6939	25.6459	25.6252	25.2496	25.1383	25.5719	24.8243	25.5006	25.3676	25.5586	22.9003	23.2424	23.4157	22.9452	27.1454	26.9163	27.2118	27.218	26.729	26.7638	26.5403	26.7086	26.7523	26.5617	26.6133	26.7125	26.8809	26.9284	26.5494	26.6333	24.1737	24.2233	24.444	24.5186	25.8569	26.1192	26.1817	26.4868	26.1614
UNKNOWN_O94760-2	16.977	18.3285	16.7136	16.8033	18.3085	18.2071	16.6862	16.0372	17.1103	18.4081	18.1831	19.1343	19.3478	18.1642	16.8999	17.9621	16.4228	16.9917	17.3968	17.8335	18.6716	17.2196	18.6996	18.8956	17.4637	18.0274	17.3725	18.3615	18.5974	18.0541	16.6541	17.4235	18.7823	18.5536	17.7758	17.2964	18.3303	18.9038	19.2166	17.4878	17.3378	17.6958	19.1708	17.1	17.663	18.2907	16.4272	17.0903	17.0711
RECQL4	16.977	18.3285	16.7136	16.8033	18.3085	21.9411	21.6603	16.0372	17.1103	18.4081	18.1831	19.1343	19.3478	18.1642	21.8261	17.9621	16.4228	21.897	17.3968	17.8335	18.6716	17.2196	18.6996	18.8956	17.4637	18.0274	17.3725	22.9021	18.5974	18.0541	16.6541	17.4235	18.7823	18.5536	17.7758	17.2964	18.3303	18.9038	19.2166	17.4878	17.3378	23.419	19.1708	17.1	17.663	22.2902	16.4272	17.0903	17.0711
URI1	22.5841	23.3011	23.4865	16.8033	18.3085	22.8327	23.2857	23.3612	17.1103	22.2995	22.791	19.1343	19.3478	22.5145	21.7697	17.9621	22.419	22.9629	17.3968	23.1017	21.8645	23.9207	23.3885	24.0769	23.8876	23.0352	23.4107	23.6233	21.8757	18.0541	21.7617	23.1543	22.7778	23.7022	23.7362	24.4083	25.4652	24.6788	24.1645	24.3548	24.5883	24.5615	23.6889	22.4157	24.0494	18.2907	22.4448	21.3803	24.6202
B3GAT3	16.977	18.3285	16.7136	16.8033	18.3085	18.2071	22.9525	16.0372	23.3789	18.4081	18.1831	19.1343	19.3478	23.727	22.8146	17.9621	16.4228	16.9917	17.3968	17.8335	18.6716	17.2196	18.6996	18.8956	17.4637	18.0274	22.8889	18.3615	18.5974	18.0541	16.6541	17.4235	18.7823	18.5536	17.7758	17.2964	24.45	23.5068	19.2166	17.4878	17.3378	17.6958	23.3741	17.1	22.9913	18.2907	16.4272	22.9319	17.0711
MTA2	25.8123	25.9513	26.0733	26.1027	26.0837	26.1081	25.9553	25.9832	25.8975	26.1326	26.0713	26.201	25.9148	26.3773	26.3937	26.0024	25.9996	25.7815	25.8967	25.6122	26.3086	26.2874	26.3985	26.3525	25.9469	25.6948	25.8268	25.9666	26.2952	26.0818	26.2838	26.2308	25.8864	25.9455	25.7767	25.8506	26.0509	26.0418	25.8549	25.9477	26.4671	25.9594	26.1312	26.6043	25.7957	26.1058	26.0671	26.2389	26.053
ALDH1A2	16.977	18.3285	22.6251	16.8033	18.3085	18.2071	16.6862	16.0372	17.1103	18.4081	18.1831	22.6254	19.3478	18.1642	16.8999	17.9621	16.4228	21.0838	17.3968	17.8335	18.6716	17.2196	22.478	18.8956	21.8383	18.0274	17.3725	18.3615	18.5974	18.0541	16.6541	17.4235	18.7823	18.5536	17.7758	17.2964	18.3303	18.9038	19.2166	22.3403	23.9416	24.2776	24.2745	25.5773	17.663	18.2907	16.4272	17.0903	22.1421
STK10	16.977	18.3285	16.7136	16.8033	22.867	22.8538	16.6862	21.9243	22.8066	18.4081	21.8812	19.1343	19.3478	18.1642	16.8999	17.9621	21.785	16.9917	17.3968	17.8335	18.6716	17.2196	18.6996	18.8956	17.4637	18.0274	17.3725	22.1694	18.5974	22.2434	16.6541	17.4235	22.8356	18.5536	22.3389	22.3272	23.6596	18.9038	23.0805	22.9266	22.8061	17.6958	19.1708	17.1	23.0245	18.2907	16.4272	17.0903	17.0711
GFPT2	21.6857	18.3285	16.7136	16.8033	18.3085	18.2071	16.6862	20.765	17.1103	18.4081	18.1831	19.1343	19.3478	18.1642	16.8999	17.9621	21.6384	16.9917	17.3968	17.8335	18.6716	17.2196	18.6996	18.8956	17.4637	18.0274	17.3725	18.3615	18.5974	18.0541	16.6541	17.4235	18.7823	18.5536	17.7758	17.2964	18.3303	18.9038	19.2166	17.4878	22.6124	17.6958	19.1708	22.6768	17.663	18.2907	16.4272	17.0903	21.9885
TPPP	16.977	18.3285	16.7136	16.8033	18.3085	18.2071	16.6862	16.0372	17.1103	18.4081	18.1831	19.1343	19.3478	18.1642	16.8999	17.9621	22.0473	16.9917	21.5876	22.6119	22.6439	23.2977	23.4877	23.3607	17.4637	22.1886	17.3725	22.2081	18.5974	18.0541	16.6541	17.4235	18.7823	18.5536	17.7758	17.2964	22.3523	18.9038	19.2166	23.1699	22.335	23.2198	22.2679	17.1	20.2625	18.2907	16.4272	17.0903	17.0711
KBTBD11	16.977	18.3285	16.7136	16.8033	18.3085	18.2071	16.6862	16.0372	17.1103	18.4081	18.1831	19.1343	19.3478	18.1642	16.8999	17.9621	16.4228	21.375	17.3968	17.8335	18.6716	17.2196	18.6996	23.8919	22.8913	18.0274	22.7141	22.0834	18.5974	18.0541	16.6541	17.4235	18.7823	18.5536	17.7758	17.2964	18.3303	18.9038	19.2166	17.4878	17.3378	17.6958	19.1708	17.1	17.663	18.2907	16.4272	17.0903	17.0711
LTN1	23.6059	23.3441	23.4096	23.9685	23.8547	23.8139	24.1186	23.005	22.9474	23.9789	23.5371	23.6682	23.8531	22.5388	25.2431	23.9431	23.2939	22.5133	24.4492	24.9167	24.494	24.1657	24.2475	24.5759	24.4143	24.1686	23.3602	23.3081	24.0818	23.8597	23.5063	24.0624	23.4252	24.0206	24.1383	24.0277	23.2193	23.4946	23.7814	23.7633	23.7743	24.4762	24.4467	23.7774	24.0223	24.3074	24.684	23.91	24.7002
TOMM70	25.6597	25.6844	25.7733	26.0114	25.5315	25.6634	25.7468	25.8061	25.8453	25.6095	25.736	25.6525	26.0784	26.0519	25.856	26.0217	25.8636	25.7587	25.9082	25.953	26.2232	26.0161	26.0601	26.0448	25.686	25.9079	25.9015	25.7601	25.6431	25.5052	25.6618	25.7002	25.5547	25.6285	25.6355	25.6734	26.1089	26.0315	26.022	25.8758	26.5752	26.4579	26.531	26.5258	25.6711	25.6221	25.6587	25.7384	26.1419
TOX4	23.5083	23.4445	23.4928	22.9995	23.9537	23.2248	22.8892	23.3185	24.1598	23.6254	23.4618	23.4855	23.8682	24.0305	23.8951	23.9787	23.1183	23.5934	23.3275	23.5602	23.2665	23.7622	23.0723	23.6556	22.7666	23.0994	23.4112	23.2386	23.9547	24.0578	23.417	23.8915	23.1244	23.1586	23.1311	23.4776	23.2562	23.2856	23.1698	22.5766	23.3779	23.7931	24.1019	23.4506	22.9944	23.2382	23.2821	23.8609	22.8107
SEC24D	22.7774	23.2891	23.6088	23.1443	22.5375	22.8581	22.666	22.3699	23.5272	23.5285	22.6105	23.7717	23.546	23.3618	23.3682	23.2638	23.1428	22.7435	22.8242	17.8335	23.2854	23.8748	23.5703	23.3924	23.0597	18.0274	17.3725	22.2508	18.5974	18.0541	23.0097	23.1682	23.4351	23.0466	23.2804	23.2538	22.979	22.7707	23.1394	23.2977	21.1733	17.6958	19.1708	17.1	22.7529	22.9503	23.4704	22.5739	23.8178
UFL1	23.2863	24.4301	23.9151	24.3608	24.2835	24.29	24.3676	23.7155	23.63	23.8527	22.8007	23.3484	24.2042	18.8804	23.4897	23.9995	23.0035	23.5919	24.3492	24.2762	23.8812	24.0209	23.7423	22.4629	24.0388	24.2062	24.5654	24.102	23.8792	23.9136	23.6866	23.496	23.8959	24.1994	24.3824	24.3231	23.6133	23.8452	23.9548	24.0412	22.3925	23.5554	23.5171	22.1261	24.2596	24.4541	24.2113	23.8765	24.2701
PHF14	23.4468	23.0061	22.4209	22.9137	22.3564	22.8585	23.4305	23.5546	23.0809	22.199	22.7271	23.2976	22.9845	22.8823	23.5269	23.4588	22.4559	22.1939	22.5082	17.8335	24.0859	22.271	23.4978	23.097	23.2999	23.0576	22.6433	23.279	23.1796	23.7507	23.8012	17.4235	23.5389	22.6869	23.263	24.0638	23.9157	23.7137	22.8444	22.663	24.4746	22.9543	23.4986	24.5535	24.6094	23.3503	23.0943	23.6802	23.0534
FARP2	16.977	18.3285	16.7136	16.8033	18.3085	18.2071	16.6862	16.0372	17.1103	18.4081	18.1831	19.1343	19.3478	18.1642	16.8999	17.9621	16.4228	16.9917	17.3968	17.8335	18.6716	17.2196	18.6996	18.8956	17.4637	18.0274	17.3725	18.3615	18.5974	18.0541	16.6541	17.4235	18.7823	18.5536	17.7758	17.2964	18.3303	18.9038	19.2166	17.4878	17.3378	17.6958	19.1708	17.1	17.663	18.2907	16.4272	17.0903	17.0711
UBXN7	23.3209	25.0257	25.4675	24.5278	25.5201	25.1716	25.7465	25.4443	23.849	23.7516	24.7627	24.735	24.599	24.4262	24.548	24.3599	24.6288	24.6087	24.1472	25.0603	24.835	24.6747	24.0089	25.0438	25.7225	25.5568	26.0335	25.7266	25.09	25.0901	25.2047	25.0845	24.7019	25.3249	25.3276	25.2277	25.9059	25.6538	25.5193	25.7027	25.0256	24.6415	24.2412	24.58	25.4976	25.1733	25.3692	25.3446	24.1568
SUN1	16.977	23.2188	22.0684	22.2966	22.7679	23.2635	23.4354	22.0385	21.6667	21.4609	22.2703	22.7433	22.5103	23.2199	23.0023	22.7506	22.8758	23.0228	23.6098	23.149	23.7265	23.6664	23.6506	23.2315	23.9133	23.5261	23.685	23.804	22.2728	22.4992	22.3085	22.5115	23.5918	23.5754	23.3667	23.3187	23.805	23.9798	23.9819	23.7337	22.2533	23.2093	23.6529	22.7651	22.6833	21.9427	22.681	22.4092	17.0711
PLPBP	25.3146	24.8582	24.8161	25.0699	25.1871	25.0654	24.805	25.4349	25.0469	25.0564	24.9762	24.5666	24.8403	25.1134	24.7837	24.7564	24.9948	24.9432	25.0848	25.2764	24.6653	24.4296	24.6389	24.1603	25.4075	25.2593	25.0727	25.1946	25.3195	24.8968	25.2595	25.1824	25.1626	25.0725	25.0596	24.9597	25.477	25.6308	25.3106	25.6648	24.9248	24.8218	24.7545	25.0879	24.5808	24.6139	24.7953	24.9233	25.0021
ERLIN2	25.0394	25.0988	25.3193	24.9779	24.4812	24.7354	24.8403	24.908	24.9894	24.8521	25.0317	25.0914	25.1101	25.2152	25.265	25.1777	24.8086	24.7065	24.4264	24.4759	24.0677	23.9189	24.2944	24.0686	24.8033	24.7392	24.7737	24.6782	24.4858	24.5161	24.9264	24.7216	24.7891	24.8314	24.7661	24.8873	25.1869	24.5235	24.5068	24.5479	24.8532	24.4535	24.2863	24.8719	25.1929	24.9282	24.9595	24.5632	24.0961
PRPF6	26.2525	26.1097	26.1374	26.1081	26.1976	26.15	26.0929	25.9297	26.3382	26.0215	25.9215	26.2777	26.3684	26.3529	26.3259	26.3689	25.9728	25.9946	26.2435	26.166	26.5818	26.6568	26.7247	26.5719	26.2996	25.983	26.1402	26.1627	26.234	25.9791	26.1046	26.0957	25.8307	25.832	25.9455	25.8739	26.255	26.284	26.2573	26.2522	26.2087	26.4208	26.364	26.232	25.9224	26.0964	26.0058	26.2696	26.1309
PCF11	21.9625	22.8071	26.7634	23.3609	23.2441	23.1149	23.2237	23.2547	24.0249	23.1279	23.6513	22.9559	23.7883	23.6149	23.5055	23.8197	23.1117	23.4869	22.9587	23.6299	23.8809	23.9519	23.7297	23.9227	22.7584	22.6084	22.9036	23.4355	23.0845	22.9382	22.8686	23.2915	23.3215	23.1061	22.815	23.4942	22.3124	23.5959	23.1408	22.8599	24.4067	23.4313	23.4262	23.5654	22.6681	23.0566	22.4623	23.6886	23.0313
FRYL	16.977	18.3285	22.7065	16.8033	24.2202	23.9449	22.7741	23.3126	22.7369	23.3992	25.3986	19.1343	23.8114	18.1642	22.8636	17.9621	22.7727	22.9572	24.1409	24.0786	23.267	17.2196	18.6996	18.8956	24.1566	24.3116	24.0011	23.6793	18.5974	18.0541	16.6541	17.4235	23.6188	24.3765	23.4703	24.1184	23.1042	23.2891	19.2166	17.4878	17.3378	17.6958	19.1708	17.1	23.5732	24.0948	24.0497	23.4111	17.0711
NFAT5	22.785	22.969	16.7136	16.8033	23.2148	23.1846	16.6862	22.4529	23.8559	18.4081	18.1831	19.1343	23.285	22.4175	16.8999	23.6474	16.4228	16.9917	21.8505	24.1026	21.9745	22.8848	22.3808	18.8956	22.744	22.5149	22.5216	22.9868	18.5974	22.1729	23.0448	17.4235	22.5649	22.5442	22.2169	23.0838	18.3303	23.4551	22.6841	17.4878	17.3378	17.6958	19.1708	22.2871	22.9755	23.951	16.4272	17.0903	22.4074
ENDOD1	16.977	22.0656	23.1354	16.8033	21.2578	22.1486	22.1951	22.5514	17.1103	18.4081	18.1831	19.1343	19.3478	23.9424	22.6009	17.9621	23.0831	23.8373	22.9385	23.3267	18.6716	17.2196	22.151	22.1006	21.8704	22.3044	17.3725	22.5608	18.5974	18.0541	16.6541	17.4235	21.3599	22.4404	22.1423	22.8486	23.0413	22.5946	22.6877	17.4878	17.3378	17.6958	19.1708	17.1	17.663	18.2907	16.4272	22.6292	17.0711
GLS	24.3938	23.941	22.4937	24.1828	23.5702	23.6743	22.9005	22.0877	23.9529	23.5588	24.1574	23.8545	24.4393	24.2818	24.5936	24.5713	24.1693	23.6276	24.1071	24.4127	23.4699	23.4748	23.8259	23.7161	22.4829	22.3845	22.5107	22.8282	24.6262	23.9775	24.4808	24.0452	23.584	23.5306	23.3164	23.6715	21.9812	22.3571	22.9482	22.3217	25.0164	25.1935	25.3877	25.4564	24.0915	23.7744	24.0179	24.3103	24.7508
HAUS5	16.977	18.3285	16.7136	22.3825	18.3085	18.2071	21.4716	16.0372	17.1103	18.4081	22.3132	23.8634	22.8241	18.1642	16.8999	17.9621	16.4228	16.9917	17.3968	22.9218	18.6716	17.2196	18.6996	18.8956	17.4637	18.0274	17.3725	18.3615	18.5974	18.0541	16.6541	21.8586	21.8008	18.5536	17.7758	22.3256	23.034	22.2734	19.2166	17.4878	21.9247	22.4601	22.4123	17.1	22.1866	22.3395	22.4528	22.6422	17.0711
MTCL2	24.8176	25.6917	16.7136	23.494	24.1511	24.2168	23.0182	23.0371	17.1103	24.3963	18.1831	24.0388	24.5043	23.4455	23.2532	24.1624	23.5337	23.5865	23.7256	24.0123	23.6992	23.6529	23.7742	24.2801	23.1708	23.4106	23.5714	23.5387	23.8667	25.2674	16.6541	25.6974	23.6411	23.7453	23.9762	24.6071	24.8957	23.5545	23.5105	17.4878	23.3705	25.1072	24.6343	17.1	22.9276	22.8395	23.6831	25.2571	24.0348
USP19	21.4624	22.6074	22.6429	23.0171	22.4365	22.9091	22.6318	22.5648	23.1711	23.4874	23.3085	23.2217	23.1782	23.0554	23.1294	22.6649	23.3903	23.2703	23.0404	23.2013	22.7329	22.6016	22.8585	22.6128	22.7776	22.796	22.9234	22.9161	22.7414	23.4011	22.8134	23.1389	22.7639	22.9282	22.6372	22.6834	22.9834	23.0475	23.3773	23.0415	23.8164	23.5816	23.7608	23.901	23.1443	21.7154	22.3983	22.7674	23.3567
WDR47	16.977	21.5959	21.3231	16.8033	21.4893	18.2071	21.2949	16.0372	17.1103	18.4081	20.7466	21.9441	19.3478	22.0005	20.8764	17.9621	21.6625	21.7144	17.3968	17.8335	21.1639	20.5904	21.4546	18.8956	21.4053	21.8337	21.5213	21.6487	18.5974	18.0541	16.6541	21.9762	21.583	18.5536	21.5411	21.7031	18.3303	18.9038	22.0218	21.3882	17.3378	21.8024	21.7524	17.1	20.7822	20.5719	16.4272	21.1988	17.0711
AP2A2	24.5308	24.7532	24.0975	24.4642	24.5607	24.8607	24.6494	24.4481	23.9693	24.156	24.2744	24.6759	24.1131	23.9769	24.3363	24.4517	23.5691	24.3302	24.3605	24.5387	24.8361	24.5119	24.6862	24.5067	24.6926	24.5552	24.3143	24.5049	23.6929	24.0278	24.3669	24.3851	24.6891	24.5843	24.6904	25.0181	24.535	24.9471	24.1493	24.2384	23.5066	23.7009	23.9562	23.614	24.8332	25.116	25.1195	24.5883	24.3095
SEC31A	26.0364	26.3103	26.1234	26.2641	25.8871	26.0321	25.9506	25.9256	25.9987	26.1528	26.2116	26.2971	26.0916	25.9779	26.1743	26.0313	26.1864	26.0931	26.0928	26.0355	26.0441	26.1504	26.1135	26.002	25.7762	25.8848	26.0451	25.8783	25.9787	26.0203	26.0993	26.1381	26.1791	26.1363	26.2161	26.2761	25.9127	26.1018	25.9606	25.894	26.1154	26.1943	26.243	26.3245	26.2804	26.0405	26.4795	26.1085	26.2366
HEXIM1	23.741	24.1301	22.7841	23.3749	24.0758	23.6367	23.3729	23.91	24.2753	24.4673	23.8444	24.2358	24.5588	24.038	23.8114	24.2061	23.4693	22.7978	23.5094	23.8864	24.6458	24.4801	24.7097	24.2717	23.7234	23.4971	23.1517	23.3596	24.3941	23.5923	24.5867	23.9985	23.2817	23.5845	23.5896	24.2261	23.7325	23.7416	23.7305	23.8247	24.4368	24.8845	24.4899	24.7558	24.345	23.6377	23.3624	24.0037	24.0563
TJP3	16.977	18.3285	16.7136	16.8033	18.3085	18.2071	16.6862	16.0372	17.1103	18.4081	18.1831	19.1343	19.3478	18.1642	16.8999	17.9621	16.4228	16.9917	17.3968	17.8335	18.6716	17.2196	18.6996	18.8956	17.4637	18.0274	17.3725	18.3615	18.5974	18.0541	16.6541	17.4235	18.7823	18.5536	17.7758	17.2964	18.3303	18.9038	19.2166	17.4878	17.3378	17.6958	19.1708	17.1	17.663	18.2907	16.4272	17.0903	17.0711
CCNB2	24.1328	23.6519	23.9712	24.0289	23.818	22.8646	23.1848	23.8959	24.1733	24.2773	24.0411	24.007	25.2875	25.2876	24.4118	24.6032	25.2469	24.8045	24.4178	24.6281	22.9279	23.1831	23.0712	23.1387	23.4415	23.6299	23.487	22.694	24.6756	24.0481	23.9479	23.0111	23.0892	22.9329	22.1927	22.8157	22.8838	22.6163	23.627	22.9391	23.7922	24.4279	22.9431	24.704	23.5042	22.6102	23.6187	22.9501	24.6754
YIF1A	16.977	21.3861	16.7136	16.8033	22.9888	18.2071	21.4039	23.5596	22.2811	22.2074	22.498	19.1343	23.3616	18.1642	16.8999	17.9621	21.2639	16.9917	17.3968	22.3508	22.4242	17.2196	21.191	22.0719	22.6135	23.0477	23.4696	18.3615	23.5532	18.0541	23.7583	22.6826	21.7049	18.5536	22.7492	22.9799	23.0734	23.0675	22.3771	22.3951	22.6677	17.6958	22.8123	22.6816	21.9973	18.2907	22.4659	22.4375	23.3949
UBR5	23.8113	23.9012	23.9599	24.0173	23.8996	23.9153	23.6834	23.867	23.9187	23.9312	23.5067	23.9106	23.5992	24.0881	24.1181	23.9785	24.1287	23.7015	23.7915	24.0368	23.4585	23.7608	23.8867	23.4657	24.0882	23.9235	24.0486	23.7757	23.8638	23.5203	23.6441	23.8562	23.727	23.7458	23.4107	23.6211	23.9872	23.7314	23.9258	23.7417	23.8873	23.6434	23.9811	24.123	23.4432	23.7451	24.0416	23.6897	23.7674
SCAF4	24.712	24.5388	25.3378	24.4048	24.6777	24.7371	24.5211	24.4004	24.2734	24.3498	24.043	24.8605	24.5764	25.22	25.0414	24.1111	23.5349	24.3998	24.3013	23.818	24.4455	24.3372	24.3839	24.5747	24.5536	24.4428	24.5403	24.4259	23.4983	24.3081	24.4306	24.7221	24.8803	24.5656	24.4956	24.2863	24.7286	24.6084	24.5619	24.3629	23.8544	24.299	24.2492	24.7013	25.0821	24.537	24.2101	24.5839	24.4955
NDUFB6	24.7562	24.8348	21.901	24.1429	24.8884	24.7421	22.9549	23.7498	24.9481	25.0621	23.7891	24.3895	25.3418	24.7032	24.9648	25.23	23.8405	23.5911	24.5392	24.5049	24.3412	24.8839	24.8593	24.2874	24.056	23.9297	24.361	25.0109	24.7714	24.0045	23.7231	24.3788	23.9638	24.1097	24.0971	23.9706	24.3013	24.5591	24.485	24.6853	24.6815	24.6517	24.5697	25.0416	23.903	23.263	24.0291	24.5244	24.1834
MFN2	16.977	18.3285	22.1556	22.2302	18.3085	18.2071	16.6862	21.655	17.1103	18.4081	18.1831	19.1343	19.3478	18.1642	16.8999	17.9621	22.1411	16.9917	17.3968	17.8335	18.6716	17.2196	18.6996	18.8956	22.7984	23.0672	22.6899	21.8978	18.5974	18.0541	16.6541	17.4235	21.984	18.5536	17.7758	17.2964	18.3303	22.6167	22.966	17.4878	17.3378	17.6958	19.1708	17.1	17.663	18.2907	16.4272	22.311	17.0711
SNUPN	16.977	21.9608	21.052	23.1056	22.0468	21.3225	23.8675	23.1741	23.0067	23.1337	23.3313	22.8006	23.4272	21.815	22.221	21.7684	16.4228	22.5679	23.2289	23.1176	23.2905	23.6853	22.2476	24.3229	22.8119	23.0414	22.4037	22.0925	24.5909	23.8039	22.492	23.1435	21.8965	22.5396	23.3408	24.0576	22.1031	22.2259	23.4918	23.4387	23.4604	23.9783	22.1896	23.3233	23.2515	22.9562	23.2664	23.805	23.8252
UBE4B	23.7879	22.7245	21.8195	22.1891	23.4875	23.6994	22.9776	23.4878	23.0919	22.7955	23.3055	22.8851	23.1465	23.6597	23.262	23.2136	22.4942	22.2059	23.073	23.5187	23.8284	25.2725	22.8773	21.715	17.4637	23.4308	22.9553	22.5396	23.6644	23.6104	23.5917	22.3547	21.9287	23.6129	24.081	22.6258	21.6312	21.9482	22.4112	23.6098	23.3141	23.3772	23.0258	24.4376	22.8287	23.6537	23.0874	22.4556	23.5573
ZFPL1	21.5261	22.3179	16.7136	22.5234	22.1252	18.2071	16.6862	22.0402	22.3219	21.9472	22.5118	23.2355	22.2562	21.8332	16.8999	23.0496	22.0141	16.9917	23.0661	17.8335	18.6716	22.2746	22.3051	23.34	22.9611	22.5444	22.0655	21.7171	22.3068	22.4263	21.5619	17.4235	22.1594	22.1629	22.4482	17.2964	18.3303	22.7507	22.9182	22.9451	22.0743	17.6958	19.1708	17.1	17.663	18.2907	16.4272	22.1931	17.0711
ELP1	22.9018	22.5851	23.5593	23.1507	22.4913	22.7404	22.5962	22.8385	22.1015	21.9265	23.7512	23.8668	22.4911	18.1642	16.8999	22.7683	23.1872	23.2004	24.0382	23.2961	23.2889	22.8514	22.5467	23.0853	22.7158	23.0836	23.0789	22.1249	22.8519	23.3611	23.61	23.4403	22.6088	22.9372	23.0922	23.8479	22.3777	21.7725	22.6635	22.1948	24.4199	23.9741	23.7225	23.632	23.724	23.9812	23.8641	22.6961	23.1259
GABARAP	16.977	18.3285	22.1031	23.0751	21.0571	18.2071	22.5538	25.2193	22.3438	22.6796	18.1831	21.6175	19.3478	24.265	23.9631	17.9621	16.4228	22.9076	21.1896	17.8335	18.6716	20.9528	21.9352	18.8956	21.5667	18.0274	21.7484	22.0023	18.5974	21.2456	16.6541	22.0604	21.4356	19.3217	17.7758	17.2964	18.3303	18.9038	19.2166	17.4878	17.3378	17.6958	19.1708	24.0534	21.9373	18.2907	16.4272	22.2529	17.0711
NDUFA3	16.977	18.3285	16.7136	16.8033	18.3085	18.2071	16.6862	16.0372	23.5023	23.5417	23.6978	19.1343	24.1255	18.1642	23.4798	17.9621	22.9395	16.9917	17.3968	23.8935	18.6716	23.1384	18.6996	23.684	17.4637	18.0274	22.6068	22.6576	23.3081	23.4697	23.1501	23.0746	22.8716	18.5536	17.7758	23.8613	23.8833	23.5771	19.2166	17.4878	24.222	17.6958	23.8298	23.3546	17.663	18.2907	16.4272	23.1403	23.6212
NDUFB4	25.1203	25.8086	25.2918	25.6618	25.0546	24.9394	24.8385	25.2047	24.8717	24.6052	24.4148	24.6338	24.8094	24.5013	24.4054	25.0122	25.0597	25.0135	25.416	25.3331	25.2771	25.3644	25.1917	25.3507	25.3426	25.1301	25.2905	25.1208	24.6101	24.5104	24.187	24.7983	24.7766	24.9917	25.1605	25.1828	25.3682	25.3959	25.6171	25.6558	25.192	25.1693	25.3011	25.2112	24.6898	25.3178	25.4252	25.2124	24.5747
NDUFB8	23.4225	24.5027	23.966	23.8356	24.0284	23.873	23.7775	23.2488	23.3715	22.6592	22.5925	22.7722	24.2086	22.7304	22.997	23.1937	23.7879	22.973	24.3707	24.7222	24.0885	23.8231	23.7648	24.3223	24.2396	23.8595	23.9142	23.9265	18.5974	22.5987	22.2436	22.1047	22.9763	23.8471	23.9789	23.626	23.7352	24.0641	24.7896	24.5653	23.8324	24.2583	23.5875	23.3004	24.1318	24.1241	23.3489	23.4169	23.8437
NDUFA7	25.2982	25.0479	25.2964	25.3115	24.768	24.4418	24.8508	24.7089	23.6812	22.8098	23.5265	22.5011	22.5076	23.7467	23.6807	17.9621	25.0865	24.8077	25.0563	24.5885	24.314	24.11	24.8359	24.2367	24.5855	25.0406	24.8943	24.7141	23.0479	22.8317	20.239	23.5323	24.4368	24.5692	24.724	23.9378	24.8232	24.7204	25.1293	25.2734	24.3749	24.6615	24.7735	24.5979	24.4385	24.2582	24.2571	24.6811	23.3341
RTN3	25.4348	25.2174	24.5212	25.0952	25.1317	25.0633	25.2989	25.0635	25.5777	25.2432	25.4945	25.0246	25.7592	26.8792	26.7074	25.7513	26.4672	26.3606	25.6253	23.4812	25.6149	25.038	25.5604	25.4686	25.0392	24.5464	23.1358	25.2289	22.2883	22.3587	25.1244	25.3702	25.0398	25.83	25.1822	21.6118	24.7107	25.1163	20.3958	21.6775	17.3378	24.0738	24.9675	24.5454	25.409	25.0574	25.0189	25.8098	22.8578
LETM1	26.665	26.9056	26.705	26.7553	26.9186	26.7028	26.6752	26.3724	26.8329	26.4422	26.4743	26.5956	26.8422	26.5804	26.4914	26.8445	26.6435	26.7516	26.8747	26.9928	26.8707	26.9872	26.9979	26.8593	27.1097	26.9819	27.0893	27.0074	26.5117	26.6234	26.2722	26.3902	26.4033	26.6464	26.6122	26.5306	27.2493	27.2131	27.3119	27.2912	26.7879	27.0731	27.2566	26.9783	26.1663	26.4158	25.9489	26.7086	26.8016
EPN2	16.977	18.3285	16.7136	16.8033	18.3085	18.2071	16.6862	16.0372	17.1103	18.4081	18.1831	19.1343	19.3478	18.1642	16.8999	17.9621	21.4907	16.9917	17.3968	17.8335	22.1648	17.2196	18.6996	18.8956	17.4637	18.0274	17.3725	18.3615	18.5974	18.0541	16.6541	17.4235	21.8816	18.5536	17.7758	17.2964	18.3303	22.0444	19.2166	17.4878	17.3378	17.6958	19.1708	17.1	17.663	22.4568	16.4272	17.0903	22.736
ZRANB2	25.3527	24.8293	24.718	24.7007	25.4198	25.117	25.2125	24.758	25.6212	25.4474	25.6376	25.0228	25.4121	25.3429	25.111	25.5461	24.4361	24.1001	24.5022	24.815	25.1977	25.1143	25.0278	25.1965	25.2635	25.3049	25.4078	25.2949	25.8219	25.5115	25.0218	25.2899	25.1755	25.2124	25.095	25.185	25.2	25.5773	25.0461	25.6102	25.0697	25.6298	25.7964	25.7307	25.2043	25.576	25.1064	25.0799	25.7381
SNX4	23.0302	21.7643	23.3411	22.6797	23.7301	23.1344	23.1731	23.6971	22.9726	22.9048	22.6221	22.8992	23.2851	22.2001	22.1672	22.9967	24.3866	23.606	24.493	24.7911	23.3722	23.3223	22.7525	23.5526	23.7163	23.1867	23.5499	23.3706	23.7386	23.1596	22.7237	22.2173	22.7725	23.749	23.8617	23.864	22.9751	22.9513	24.0581	23.4836	23.1511	23.3851	22.9666	22.7167	23.6098	23.7126	23.0079	22.7029	24.1856
ZWINT	24.1823	22.975	22.9295	23.7574	22.7403	22.9389	22.9709	22.8269	23.5373	23.5986	22.6893	19.1343	24.0503	23.3361	22.5278	17.9621	21.8982	23.0867	23.418	17.8335	23.5524	17.2196	23.5788	18.8956	17.4637	18.0274	22.4905	18.3615	23.0705	23.8489	21.4789	23.7266	23.0719	23.4562	17.7758	17.2964	23.8035	18.9038	23.3388	17.4878	24.6612	24.6413	24.1325	22.6105	23.787	24.055	23.1406	24.909	17.0711
LUC7L3	26.1469	25.7369	25.8475	25.9528	25.6903	25.6486	25.3718	25.5614	25.6259	25.552	25.5231	25.5088	25.5361	26.1367	26.2702	25.4949	25.5471	25.7506	25.3456	25.2531	25.7459	25.8657	26.0183	25.6874	25.3637	25.6003	25.5141	25.4594	25.4843	25.3583	25.5635	25.2822	25.2542	25.4268	25.3759	25.2954	25.3359	25.2089	25.3414	25.2958	25.5916	25.3235	25.4125	25.7513	25.645	25.8418	25.6585	25.5952	25.3032
KIF20A	23.7605	23.2906	23.3624	23.4369	23.9722	23.5262	23.2332	23.5847	24.1292	23.8517	23.7771	23.6662	23.8903	24.6545	24.6874	24.156	23.245	23.0512	23.0136	23.0724	24.0574	24.3763	24.0992	23.8434	23.2186	23.1523	23.252	23.3165	24.1584	23.8641	24.0489	23.8775	23.75	23.7408	23.5735	23.364	22.5159	23.3495	23.3323	23.3095	24.0339	24.1768	24.0482	24.4442	23.353	23.4447	23.1631	23.8937	23.4861
KIF4A	25.0815	25.4554	25.6597	25.0785	25.0461	25.0496	24.5439	24.5645	25.9222	25.6404	25.5378	25.1547	25.6265	25.9004	25.9649	25.8995	24.4701	24.6636	24.7383	25.0525	24.1737	24.4788	24.3254	24.1922	24.9239	24.6756	24.8215	24.7277	25.6518	25.4467	25.3314	25.2618	25.0792	25.057	25.0102	24.9382	24.6683	24.6244	24.8276	24.8677	25.1496	25.0697	25.0723	25.0148	25.2639	25.2406	24.9928	25.3058	24.6588
SBF1	22.822	23.1903	16.7136	22.9919	22.9182	22.743	16.6862	16.0372	24.7416	23.6861	22.7114	23.3665	23.0203	22.7074	22.1829	23.9516	21.1354	22.5384	24.5999	24.6861	23.8454	23.8008	23.5237	23.7067	24.5006	23.8247	24.7187	24.0428	23.132	24.3456	24.2146	17.4235	18.7823	24.1462	24.2531	25.0592	24.1185	24.4947	24.4972	24.1385	17.3378	24.1365	24.652	17.1	22.8484	24.1876	25.0595	22.7538	22.8348
GOSR1	23.4827	24.4459	16.7136	23.4249	23.0445	22.3774	26.2524	24.1103	24.7177	24.9238	24.0501	23.9152	24.399	23.709	23.5018	24.6419	23.2842	16.9917	23.3915	23.7065	18.6716	22.3729	23.8723	21.823	22.7667	23.2643	23.7907	22.6619	24.3383	22.3717	24.6692	22.7306	24.7407	23.6967	22.7788	23.8175	22.3585	22.8999	24.4022	24.5721	24.5523	23.6506	24.2761	24.4866	23.6107	24.3501	23.2373	24.4503	23.2604
KAT7	16.977	18.3285	16.7136	16.8033	18.3085	18.2071	16.6862	16.0372	21.2736	20.9985	18.1831	19.1343	19.3478	18.1642	23.7419	17.9621	16.4228	16.9917	17.3968	17.8335	18.6716	17.2196	18.6996	18.8956	17.4637	18.0274	17.3725	18.3615	18.5974	18.0541	16.6541	17.4235	21.1236	18.5536	17.7758	17.2964	18.3303	18.9038	19.2166	17.4878	17.3378	17.6958	19.1708	17.1	17.663	18.2907	16.4272	17.0903	17.0711
UNKNOWN_O95251-4;O95251-2;O95251-3	16.977	18.3285	16.7136	16.8033	18.3085	18.2071	16.6862	16.0372	17.1103	18.4081	18.1831	19.1343	19.3478	23.5233	23.3262	17.9621	16.4228	16.9917	17.3968	17.8335	18.6716	17.2196	18.6996	18.8956	17.4637	18.0274	17.3725	18.3615	18.5974	18.0541	16.6541	17.4235	18.7823	18.5536	17.7758	17.2964	18.3303	18.9038	19.2166	17.4878	17.3378	17.6958	19.1708	17.1	17.663	18.2907	16.4272	17.0903	17.0711
ATE1	16.977	18.3285	22.6439	22.2154	18.3085	18.2071	16.6862	22.2296	17.1103	18.4081	18.1831	19.1343	19.3478	18.1642	21.6561	17.9621	16.4228	22.4199	17.3968	17.8335	18.6716	17.2196	18.6996	18.8956	17.4637	18.0274	17.3725	18.3615	18.5974	18.0541	16.6541	17.4235	22.6349	18.5536	17.7758	17.2964	18.3303	18.9038	19.2166	17.4878	17.3378	17.6958	19.1708	23.515	23.311	24.54	16.4272	24.0184	24.7503
VAPB	25.6169	25.6409	25.8232	25.4768	25.8265	25.6909	25.756	25.7421	25.6219	25.2482	25.5315	25.6396	25.5928	26.0045	25.706	25.7415	25.2892	25.2571	25.3558	25.2177	25.9735	25.7931	25.8839	25.8014	25.8943	25.7334	25.762	26.0207	25.4712	25.316	25.2568	25.2427	25.5351	25.5767	25.5116	25.4953	26.2859	26.1544	26.1396	26.0048	25.4015	24.9736	25.0865	25.1913	25.8409	25.492	25.6151	25.528	25.5106
SNAPIN	23.3329	22.6978	23.7275	22.3077	23.1666	22.888	22.8792	23.1817	23.3209	23.282	22.4862	22.2378	22.9976	23.3835	23.2966	22.785	23.5779	23.5775	22.9369	23.5977	22.0441	22.5999	23.0566	22.7472	22.7668	23.346	23.3171	23.2515	22.633	23.2	22.6711	22.8102	23.3754	23.0436	23.2927	22.8546	22.7547	22.9302	22.9382	23.33	22.8093	23.532	23.0554	22.8126	22.9659	22.298	22.5978	23.1214	22.9226
NDUFC2;NDUFC2-KCTD14	24.2389	23.7574	24.0249	24.1002	23.1098	21.6054	23.1164	23.9199	22.3225	18.4081	23.4143	23.4404	23.0637	22.9342	21.9041	23.5385	23.4101	22.2183	23.8972	23.7001	23.8099	23.5717	23.5631	23.9955	23.539	23.804	21.5745	22.7768	21.6957	18.0541	22.1739	22.9596	22.9985	23.3782	23.8913	23.2214	23.9223	24.0563	24.0826	23.9122	23.5387	24.5452	24.1107	22.5942	23.0365	22.599	22.3426	24.0508	23.2346
NDUFA10	23.7329	24.6868	25.0583	24.0133	23.4674	23.5675	23.6452	24.6161	23.697	19.9288	23.4961	23.5026	23.6481	23.8585	24.5395	23.8374	24.2119	24.5505	23.8961	24.0708	23.9872	24.041	23.4584	24.0668	23.4119	23.553	23.3528	23.6087	23.1297	23.0952	23.249	23.5796	23.6313	23.0004	23.4753	24.022	24.3623	24.6415	24.1118	24.1444	23.8596	23.9797	24.0931	24.6993	24.1802	23.6019	23.9619	24.0545	23.2706
FKBP9	23.6051	23.025	23.24	23.8137	24.3517	24.1087	23.6692	23.7214	23.7577	23.5867	23.1786	23.6144	24.0517	22.8483	22.3294	23.9344	24.1234	23.9166	24.1847	24.2136	24.2519	24.3978	24.5325	24.2144	24.3442	24.3397	24.629	24.6283	23.9877	23.6237	23.833	23.8855	23.9898	23.7161	24.0342	23.9014	23.3656	23.5947	23.6708	23.6383	24.4556	24.1405	24.2042	24.5989	23.9096	23.8872	23.9073	23.8594	23.6319
CELF2	24.8148	23.1482	23.8381	24.5119	20.8084	21.1082	20.6892	21.0188	17.1103	18.4081	18.1831	19.1343	21.2396	22.9475	25.7315	17.9621	16.4228	21.9976	17.3968	17.8335	18.6716	22.2054	22.3253	18.8956	17.4637	18.0274	17.3725	18.3615	18.5974	18.0541	16.6541	17.4235	21.8128	18.5536	17.7758	22.0088	18.3303	18.9038	19.2166	17.4878	17.3378	17.6958	19.1708	17.1	23.3397	23.4421	24.5378	22.9381	22.7507
PGLS	25.5639	25.9673	25.9811	26.0383	26.1535	26.0708	26.2192	25.9122	25.5484	26.1037	25.3516	25.5786	25.8589	24.9543	24.8923	25.404	25.8399	26.0961	26.5386	26.5355	25.8168	25.8438	25.7326	25.6997	26.908	26.7707	26.6665	26.5334	26.2853	26.0921	26.0619	26.1726	26.2735	26.5207	26.5746	26.4005	25.7885	25.8102	26.1588	26.3444	24.7976	25.301	25.2878	24.885	26.092	26.2421	26.0194	26.1639	26.2136
PAPSS2	23.0191	22.1877	22.6799	22.4741	21.5514	23.0128	22.1302	24.0097	22.5866	22.6952	23.8801	23.1373	23.1469	21.9007	20.6126	22.9975	23.7554	23.9932	24.0559	24.0108	18.6716	17.2196	18.6996	18.8956	22.7066	22.7127	21.0901	22.7373	23.0506	22.4086	23.7745	23.3289	22.4015	22.7423	22.9138	21.4308	18.3303	18.9038	23.0756	20.9973	17.3378	17.6958	19.1708	22.0966	22.4853	22.5115	23.2757	23.9451	22.6718
SMC2	26.4117	26.272	26.9828	26.3567	26.3728	26.2974	26.3836	26.4272	26.2023	26.1749	26.2415	26.2594	26.2643	26.5728	26.4891	26.1896	26.5458	26.7031	26.4802	26.4306	26.6244	26.5937	26.4925	26.6462	26.0466	26.1806	26.0719	26.1863	26.5064	26.34	26.3541	26.3672	26.4754	26.3034	26.3557	26.1383	26.3241	26.3068	26.2612	26.2759	26.5499	26.3505	26.5029	26.7402	26.52	26.3076	26.5951	26.5606	26.3957
ATG7	16.977	18.3285	21.729	21.5701	22.6864	22.6417	21.9532	16.0372	17.1103	22.6461	22.278	22.3318	19.3478	18.1642	16.8999	17.9621	16.4228	16.9917	23.026	17.8335	22.845	17.2196	18.6996	22.8646	22.7173	22.7716	21.8913	22.3934	18.5974	18.0541	16.6541	17.4235	22.0677	22.7255	22.7516	22.7527	18.3303	18.9038	23.0923	17.4878	21.5123	17.6958	19.1708	17.1	22.4229	22.6387	22.1573	23.3831	17.0711
FARS2	23.6263	18.3285	16.7136	24.2465	18.3085	22.2023	22.1187	24.8715	17.1103	18.4081	24.7105	24.986	19.3478	18.1642	16.8999	25.265	24.0385	16.9917	25.0463	25.2133	25.339	17.2196	24.8801	25.2781	17.4637	18.0274	17.3725	18.3615	18.5974	18.0541	24.6485	17.4235	24.0628	24.7465	24.7694	17.2964	24.568	24.4734	24.837	17.4878	24.2136	25.2144	19.1708	17.1	21.9505	24.6413	24.3755	24.0974	17.0711
LYPLA2	24.4596	23.7984	24.911	24.0898	24.3034	24.8478	25.0627	25.2845	23.1828	23.6704	24.6558	24.7434	23.1342	24.0948	23.6647	24.0607	25.0534	24.3419	24.3376	24.3516	24.714	24.5291	24.7621	24.8817	25.0893	25.0871	23.865	24.7898	24.8522	24.4081	25.2749	24.6934	24.4189	24.6592	25.1542	24.7724	25.4359	24.5057	24.6649	25.0588	26.2003	25.6262	25.6203	26.2263	24.6619	24.7968	24.6987	24.2072	24.8642
IPO7	26.7154	26.6853	27.0576	26.8386	26.0242	26.5704	26.5029	26.8297	26.3291	26.7666	26.9007	26.941	26.3218	26.1515	26.3127	26.5419	26.6586	26.9323	27.0618	26.7347	26.8383	26.7638	26.7403	27.0418	26.4769	26.5133	26.4527	26.0517	26.3182	26.2081	26.4619	26.8766	26.5206	26.4644	26.5168	26.7446	26.9117	26.5958	26.6255	26.624	27.0866	26.9565	27.3006	27.039	26.6617	26.7429	27.0085	26.6607	26.9209
ARIH2	24.0412	24.2782	24.6471	24.5689	24.1261	23.7883	23.8258	24.0365	23.0728	24.2211	23.7718	23.4979	23.5323	23.1096	23.1206	23.5328	24.5074	25.0324	23.9529	24.3396	24.2915	24.4284	24.4955	24.2435	24.1998	24.282	24.1992	24.5549	23.8343	23.7086	23.6278	23.9619	23.9509	24.1997	23.7918	24.0462	23.872	24.4251	24.37	24.5744	24.1735	24.4913	24.6001	24.7496	23.601	23.7009	23.6571	24.147	23.6079
PGM3	25.3032	25.234	24.7285	25.0134	24.843	24.9351	25.038	25.048	24.8519	25.0564	25.3781	24.8231	24.8189	23.9126	23.8939	24.6838	24.6898	24.6789	25.1934	25.0869	24.8756	25.3007	25.0006	24.8851	25.3197	25.5567	25.3083	25.3112	24.9489	25.3313	25.3271	25.1599	25.18	25.0861	25.1988	25.3237	25.5842	25.8097	25.3835	25.5315	24.424	24.7477	24.5851	25.0004	24.768	24.7582	25.1946	25.0678	25.5627
MOCS3	16.977	18.3285	16.7136	16.8033	18.3085	18.2071	16.6862	21.4542	17.1103	18.4081	18.1831	19.1343	19.3478	18.1642	16.8999	17.9621	16.4228	16.9917	17.3968	17.8335	18.6716	17.2196	18.6996	18.8956	17.4637	18.0274	17.3725	18.3615	18.5974	22.7688	16.6541	17.4235	18.7823	18.5536	17.7758	22.3475	18.3303	18.9038	19.2166	17.4878	17.3378	17.6958	22.6739	17.1	17.663	18.2907	16.4272	17.0903	17.0711
CD2BP2	24.4031	24.5982	24.6527	24.3092	24.7982	24.647	24.4708	24.8866	25.3461	24.8336	24.262	24.5327	25.2554	24.9911	25.2287	24.9272	24.1656	24.3051	24.7401	24.8846	24.8441	25.063	24.9077	24.8845	24.2234	23.3393	24.3982	24.6572	25.1192	24.8746	23.7635	24.6057	24.4049	24.4648	24.6807	24.8838	24.3105	24.4737	24.5337	24.3239	24.8647	25.4904	25.2682	24.6676	24.4102	23.6632	23.7246	24.5301	24.8653
SVIL	16.977	18.3285	16.7136	23.0414	22.2905	23.0178	23.6665	16.0372	22.6353	18.4081	22.5783	19.1343	19.3478	18.1642	16.8999	17.9621	16.4228	16.9917	17.3968	17.8335	22.4208	17.2196	18.6996	18.8956	23.0555	22.676	22.4866	23.5621	25.0888	18.0541	16.6541	17.4235	22.4051	23.393	23.2828	23.3363	18.3303	21.4621	23.0047	23.5255	17.3378	17.6958	19.1708	17.1	22.3729	22.2292	16.4272	24.7967	17.0711
BAG4	22.7109	22.381	22.6069	22.5035	23.0747	22.9231	22.718	22.4099	22.993	23.111	22.5189	23.1481	22.9039	18.1642	16.8999	23.0568	21.9482	22.3272	22.95	22.9983	23.0948	23.0897	22.8194	22.9566	22.8589	23.1811	22.9073	22.7373	23.1172	23.0689	22.3261	22.936	22.7954	22.5115	23.5027	22.9247	22.5752	23.5746	23.2748	22.5856	22.5637	23.2602	22.9396	17.1	22.0913	22.6113	22.2131	22.8754	22.6252
AHSA1	26.2775	26.3361	25.8418	26.2167	26.2755	26.4133	26.2039	26.1703	26.6561	26.7103	26.9432	27.2268	26.5858	25.8916	26.1136	26.6542	26.5312	26.4496	26.893	26.7759	26.7359	26.5592	26.4985	26.7817	26.4388	26.9439	26.5803	26.4348	26.7827	26.6496	26.6941	26.8338	26.5176	26.8886	26.8558	26.7443	26.9556	26.7877	27.057	27.0115	27.1685	27.542	27.5324	27.2652	27.1163	27.2049	26.8291	26.6972	26.465
PARN	22.9001	25.1765	22.4876	25.2757	24.3886	23.8194	25.7482	24.3831	24.8966	23.8431	24.7798	25.2496	24.6256	24.6641	25.0106	24.6955	25.0697	23.1964	25.0777	24.8429	24.716	23.8282	24.4778	24.3326	25.3111	25.0497	25.7341	24.2687	23.413	24.5823	24.5515	24.3971	23.3444	24.272	24.4148	24.4831	24.2606	24.1306	24.7976	24.9206	24.6867	24.807	24.2613	25.2984	25.83	26.5869	24.6703	24.4499	23.9775
PSMG1	24.9617	25.6598	25.7441	24.8124	25.6991	25.5156	25.3211	25.7046	25.729	25.807	25.3677	25.3689	25.677	24.9869	25.227	25.5506	25.9773	26.1982	26.1745	26.0237	25.5566	25.4383	25.2717	25.702	25.8199	25.9133	25.5551	25.4585	25.971	25.722	25.1301	25.5153	25.7523	25.7379	25.6791	25.7852	25.4332	25.4675	25.8833	25.6334	25.5306	25.6518	25.6133	25.5337	25.5166	25.5848	25.7685	25.915	25.7278
SGPL1	24.5074	24.0155	24.933	23.685	23.5416	23.8337	23.6825	23.3477	23.8047	23.9431	23.978	24.6727	23.5114	24.0769	24.1907	24.6393	24.0004	24.0089	24.1693	23.7948	23.7828	23.2431	23.8942	24.2621	24.0831	23.2333	23.6489	23.8151	23.3558	23.6016	23.4237	23.6198	23.7076	23.4695	24.0081	23.8844	23.505	23.8892	23.7514	23.7657	22.9932	23.2035	23.5246	23.1798	23.9334	24.0537	24.2886	23.5274	23.4988
NSA2	24.5605	24.4222	22.6137	24.7095	24.6703	24.4267	23.6746	24.34	24.8902	24.5093	24.9061	24.7398	24.9176	24.9021	25.0578	24.9958	24.6785	25.0995	24.4661	24.5994	24.1064	24.1748	23.8667	23.7734	24.2737	24.4815	24.2432	24.2132	24.5802	24.9555	24.7126	24.7528	24.8161	23.9003	23.998	24.1009	23.7264	23.8072	23.9636	24.0278	24.6711	24.7186	24.7321	24.8992	24.1904	24.1621	24.2594	24.5384	23.6199
SEC24A	24.8126	24.5977	25.1221	24.952	24.4998	24.8825	24.5175	24.4924	24.5431	24.8011	25.1968	25.6397	25.3313	24.4753	24.7376	24.8021	25.1734	24.675	25.064	24.8535	24.7643	25.0574	24.8437	25.6426	24.6932	24.2877	24.4796	24.3245	24.6932	25.2021	24.6709	25.1569	25.3664	25.1874	25.263	25.2664	25.1333	24.6814	25.065	24.5282	25.4606	25.2673	25.3113	25.269	25.1986	25.4105	25.1605	24.8859	25.0367
SEC24B	24.2852	24.118	21.5101	24.1022	25.0758	24.4997	24.1102	24.0393	24.7379	24.4301	24.4314	24.2743	24.5374	22.2236	24.0732	24.3817	24.6024	24.1987	24.4709	24.7403	24.6031	25.057	24.717	24.9252	24.8238	24.9607	24.8863	24.536	24.821	24.7388	24.4784	24.3972	24.643	24.2139	24.583	24.395	24.3853	24.7461	24.9229	24.8583	25.5191	25.5727	25.6667	25.5841	24.1564	24.3829	24.4144	24.9055	24.9654
NADK	21.9532	18.3285	21.7143	22.8678	23.3916	22.9873	22.8132	22.9807	22.6395	22.7623	22.5472	22.4652	22.8945	22.6123	23.7412	22.5083	23.2284	23.3744	22.8211	22.8027	24.1735	24.2039	24.2725	24.5455	23.3159	23.3239	23.1183	23.0181	23.267	23.4773	22.6626	23.2197	22.8209	22.4172	22.3336	22.5052	23.4126	23.4181	23.7242	23.7367	22.4627	21.9793	22.4406	22.2629	22.9601	22.9686	23.066	23.2572	23.5452
TDP2	25.4002	24.2	22.3426	24.3262	24.1662	24.2987	24.156	24.7281	23.1618	24.1907	24.0299	24.3299	23.1894	23.3081	22.9744	24.0758	23.927	24.4249	24.7036	24.9214	24.8519	25.0208	24.3627	25.1778	23.9379	23.1769	24.041	23.7396	23.9113	23.3716	24.5602	23.2161	24.315	24.1693	24.0924	23.7112	23.574	23.6998	24.0192	24.3697	23.8471	24.3092	24.179	17.1	24.662	24.272	24.3402	24.5314	24.5503
MPC2	16.977	21.4203	16.7136	22.5919	21.2671	22.551	22.8983	22.5072	21.4824	22.1395	23.2483	22.7027	22.6488	21.7621	21.5512	22.8767	21.645	16.9917	22.8935	22.8421	23.3198	23.0853	23.1356	23.0345	23.009	23.1871	22.1627	22.5801	18.5974	21.6135	22.6819	17.4235	22.0921	22.7975	23.9232	22.5982	22.8554	21.9759	22.5127	22.1133	23.8049	22.4899	22.6814	22.471	23.1279	23.3597	23.6587	21.7099	23.4268
ETHE1	24.0998	23.8665	24.4127	23.5917	24.1229	23.3967	24.1122	24.2155	23.9424	23.9978	23.4323	23.9098	24.0895	23.8993	23.7766	24.1735	23.4287	24.6705	24.6934	24.271	24.0059	23.6454	23.5737	23.834	24.4015	24.6543	24.7708	24.3661	24.0796	23.8417	23.5693	24.3711	24.1241	24.4295	24.406	24.3662	24.7633	24.715	24.9396	24.9648	23.0486	23.6155	23.5182	23.6784	24.0869	23.9416	24.0861	24.2832	24.1119
ACSL3	24.6522	24.8749	24.3665	24.6718	23.5698	24.0571	23.7051	23.9489	24.2581	24.3905	24.4664	25.416	24.4643	24.2659	24.3811	24.5471	23.9316	23.8054	24.2575	24.0206	24.4579	24.3914	24.3666	24.3906	24.5218	24.19	24.3967	24.1481	23.791	24.1934	24.0349	24.2511	24.2297	24.6384	24.7437	24.5999	23.7037	23.1398	23.6516	23.8913	23.0805	23.3737	23.4978	22.163	25.1365	25.2863	25.213	24.4849	24.3997
POLR1A	23.4343	22.5354	23.5209	24.0166	24.0747	23.9583	23.5257	23.1324	24.4838	24.1801	24.0594	24.5501	24.1689	24.4292	24.4923	24.3203	23.9795	24.1093	24.2927	24.3427	24.2513	24.1108	24.0006	23.8804	23.501	23.6829	23.5824	23.5863	24.4265	24.3364	24.23	24.2766	23.402	23.5321	23.7836	24.3139	23.4419	23.2123	23.4924	23.5667	24.7905	24.8354	24.8379	24.5864	23.4277	23.9926	24.2565	24.3247	23.3482
YEATS4	22.9675	22.8781	22.5196	22.7536	22.2902	23.1193	21.5411	21.8078	23.5152	22.4331	23.2553	23.012	22.0717	23.276	22.3004	22.1354	23.2151	22.3857	21.6348	22.3579	21.999	22.1875	22.8449	22.3269	21.904	21.9022	23.322	22.1662	22.8676	22.2624	21.4386	22.7857	22.4925	21.4815	21.6602	21.0923	21.5869	21.9212	21.5601	21.8147	22.8132	22.5414	22.9814	22.7413	23.1328	22.9945	22.1231	21.875	22.2335
CNOT4	16.977	22.0026	22.4172	22.4357	22.3879	21.9754	21.6037	22.0656	22.5234	18.4081	21.7816	21.7084	22.3983	22.5456	22.1688	22.5867	22.3224	22.8564	22.1484	22.2674	22.8825	23.2035	23.2119	22.4669	21.945	20.6337	21.5783	18.3615	22.7188	18.0541	22.4546	21.9598	22.3152	22.1499	22.1617	22.2908	21.9776	22.6688	21.7552	21.5457	22.3671	23.2192	22.636	22.9655	21.9122	21.9003	16.4272	22.3623	21.97
STAMBP	24.8066	23.3974	24.044	23.4445	23.4973	23.7154	23.8926	23.578	23.6414	23.3828	23.48	23.153	23.5382	22.5654	23.974	23.5187	23.4001	24.0025	23.6196	23.6591	24.081	23.5277	23.547	23.9426	23.9075	23.4375	23.4076	23.9373	23.6726	24.3655	24.3602	24.1784	23.4835	23.567	23.6065	24.0036	23.4793	23.2471	23.4162	23.9652	24.5924	24.1816	24.3224	24.8871	23.3276	23.7838	24.0735	24.175	24.1864
CPSF4	16.977	18.3285	16.7136	16.8033	18.3085	18.2071	16.6862	16.0372	17.1103	18.4081	18.1831	19.1343	19.3478	21.7073	16.8999	17.9621	16.4228	16.9917	17.3968	17.8335	18.6716	17.2196	18.6996	18.8956	17.4637	18.0274	17.3725	18.3615	18.5974	18.0541	16.6541	17.4235	18.7823	18.5536	17.7758	17.2964	18.3303	18.9038	19.2166	17.4878	17.3378	17.6958	19.1708	17.1	17.663	18.2907	16.4272	17.0903	17.0711
UNKNOWN_O95639-2	16.977	18.3285	16.7136	22.8284	18.3085	22.8771	24.5696	16.0372	22.7452	18.4081	18.1831	19.1343	19.3478	23.5187	16.8999	17.9621	16.4228	16.9917	17.3968	17.8335	18.6716	17.2196	18.6996	18.8956	17.4637	18.0274	17.3725	22.1937	18.5974	18.0541	16.6541	17.4235	18.7823	18.5536	17.7758	17.2964	18.3303	18.9038	19.2166	17.4878	17.3378	17.6958	19.1708	17.1	17.663	18.2907	16.4272	17.0903	17.0711
NFATC1	16.977	22.6823	21.357	21.5954	22.7625	22.8261	22.1431	22.1787	22.1856	22.7001	22.5204	21.8378	19.3478	22.2943	22.4288	23.4462	23.0984	22.9269	17.3968	22.3768	18.6716	24.8012	22.5927	18.8956	17.4637	23.6614	22.065	22.6958	18.5974	21.9759	21.9943	21.903	21.8838	23.932	17.7758	22.2956	21.9732	22.1463	23.1885	17.4878	22.7431	22.6398	22.5387	22.1005	22.7652	18.2907	22.022	22.3975	23.3988
ASMTL	24.995	25.4018	24.6622	25.4766	25.6798	25.2654	26.3764	26.5221	23.9341	24.0206	22.8774	24.3588	23.243	22.4069	23.5558	23.8856	25.6423	25.5312	25.1007	25.496	22.8037	17.2196	22.8793	22.3015	26.8199	26.9809	26.8914	26.8339	25.5808	24.8279	24.4005	23.9338	26.5935	26.0332	26.5432	25.8558	26.3302	26.0386	26.3813	26.4833	22.9014	24.5952	24.2571	23.6521	23.6901	24.9928	23.5285	24.927	24.6002
CEP43	16.977	18.3285	16.7136	16.8033	18.3085	22.3993	22.3853	16.0372	17.1103	18.4081	18.1831	19.1343	19.3478	22.3083	22.3375	17.9621	16.4228	22.1028	17.3968	17.8335	18.6716	22.2822	18.6996	18.8956	17.4637	18.0274	17.3725	18.3615	18.5974	22.3874	16.6541	17.4235	18.7823	18.5536	17.7758	17.2964	18.3303	18.9038	19.2166	17.4878	17.3378	22.8252	23.5726	17.1	22.3698	20.9868	16.4272	21.3097	22.7689
PPP1R3D	16.977	18.3285	16.7136	16.8033	18.3085	18.2071	16.6862	16.0372	17.1103	18.4081	18.1831	21.7261	19.3478	21.902	16.8999	17.9621	16.4228	16.9917	17.3968	17.8335	18.6716	17.2196	18.6996	18.8956	17.4637	18.0274	17.3725	18.3615	18.5974	18.0541	21.9154	22.2363	18.7823	18.5536	17.7758	17.2964	22.1191	22.4522	19.2166	17.4878	21.6326	17.6958	22.1296	17.1	17.663	18.2907	21.0653	17.0903	17.0711
BRD1	23.6531	22.6889	22.965	22.8841	22.1517	21.8766	22.0101	16.0372	22.8178	22.5107	22.5999	22.6844	23.2193	22.5698	22.2455	23.6477	21.8099	21.544	23.1476	23.0301	23.0646	23.0881	23.0375	23.4553	22.9261	22.6094	22.305	22.5936	23.0122	22.1223	22.2947	22.2126	21.928	22.7018	22.6639	22.3932	21.8877	22.5221	22.948	22.8759	22.3287	22.9259	22.5597	22.7256	21.9891	22.6315	22.3845	22.575	22.8226
HERC2	23.4114	23.2395	23.832	23.0883	22.9929	23.7562	23.4853	23.5318	23.7627	18.4081	23.8157	19.1343	23.4626	23.5747	23.7631	23.4248	24.7598	24.3184	17.3968	23.8967	22.5067	22.8586	23.148	18.8956	23.6167	22.9565	22.8887	24.0833	23.7155	23.7729	16.6541	24.1607	23.2338	23.5176	23.4171	23.5972	23.3896	23.7133	23.1022	17.4878	17.3378	23.8315	23.3719	17.1	23.0193	23.57	23.2319	23.3478	17.0711
SNAP29	24.0946	23.9342	23.2377	23.8578	24.3214	24.2347	24.0589	24.353	24.4402	24.2537	24.2974	24.3945	24.3484	24.2273	24.432	24.3815	24.479	24.2908	24.4152	24.0903	22.3445	23.4726	22.7022	23.2411	24.1336	24.0996	24.1799	24.3241	24.6771	24.8152	24.4773	24.5493	24.293	24.2749	24.3619	24.3808	24.3981	24.4058	24.3411	24.295	24.2427	23.9211	23.8412	23.3056	24.1937	24.2815	24.2006	24.6117	24.2239
OXSR1	25.4823	24.8305	24.4353	25.3863	25.035	25.0352	25.3226	25.4999	24.7738	24.7239	24.5342	24.3319	24.6403	24.1984	23.6541	24.5583	24.5935	25.048	24.6761	25.0119	25.281	25.2016	25.2237	25.0821	25.2213	25.5955	25.4361	25.5768	25.2571	25.0322	25.4005	24.9511	25.1125	25.3208	25.2902	25.0743	25.7831	25.507	25.6112	25.6757	25.4321	24.8588	25.2178	25.256	25.1657	24.9832	25.1621	24.9087	25.4855
GGPS1	16.977	22.4881	21.2701	21.7747	18.3085	18.2071	16.6862	21.2861	21.3316	22.2926	21.305	22.0123	22.8519	18.1642	16.8999	22.6622	21.9823	16.9917	23.1777	22.1878	22.8261	24.3135	24.1863	25.1397	22.7986	22.7741	21.594	22.1828	23.1925	23.108	16.6541	22.2627	18.7823	22.5724	22.7515	22.5538	22.5708	20.7224	22.2299	20.5499	22.061	21.6342	19.1708	17.1	20.7498	22.3052	21.5978	22.044	17.0711
LDOC1	16.977	18.3285	16.7136	16.8033	22.2022	18.2071	22.2563	16.0372	22.8249	22.6702	18.1831	22.1894	23.6028	22.4998	23.3995	23.5067	16.4228	16.9917	17.3968	23.2081	18.6716	22.0357	22.0601	22.2147	23.176	23.093	22.4591	21.8587	23.5721	23.7305	24.4106	23.8299	21.7646	22.8142	22.594	22.467	18.3303	18.9038	22.641	17.4878	17.3378	22.8185	22.0564	17.1	22.9922	18.2907	22.2414	23.2436	23.0949
HSPA4L	26.9525	26.7463	26.7595	26.6769	27.1339	26.9861	27.1666	27.0944	26.5117	26.4403	26.4621	26.4499	26.5113	26.3083	26.1773	26.3642	26.837	26.7837	26.8265	26.8607	26.4153	26.5083	26.4115	26.5929	26.8115	26.801	26.8591	26.8849	26.8876	26.7859	26.656	26.7489	26.8267	26.836	26.731	26.6826	26.837	26.8537	26.7759	26.8019	25.5088	25.6296	25.6109	25.635	26.7993	26.7296	26.5755	26.5833	26.9197
PTBP3	24.1844	23.7629	24.1004	24.2093	23.8111	23.9733	23.7387	23.6255	24.3038	23.649	23.564	23.7494	23.499	24.4688	24.904	24.1628	23.7677	24.3237	23.7378	23.7317	24.5811	23.8456	24.5243	24.7818	24.1938	24.7452	24.158	24.174	23.5023	23.867	23.7482	24.1121	24.1913	24.4627	23.8942	24.1501	24.3881	23.817	23.9482	23.4788	23.984	24.0963	23.8095	24.2318	23.8024	23.8799	23.1256	23.5268	24.1681
LSM8	24.985	25.5051	25.1884	25.1819	25.1776	24.6721	25.3797	25.3186	25.338	25.8146	25.6282	25.722	25.7573	25.2734	25.0458	25.695	24.5359	25.0785	25.6984	25.6008	25.6368	25.3756	25.228	25.7564	25.7579	25.8567	25.6632	25.4159	25.7964	25.6075	25.6787	25.7429	25.2	25.4417	25.7771	25.4977	25.9153	25.7024	25.7844	25.7987	25.4227	25.4242	25.2199	24.997	25.4422	26.1038	25.8095	25.6346	25.7151
AP2A1	24.4415	24.5559	23.8856	24.5384	24.3677	24.7002	24.8667	24.1481	24.7278	25.0055	25.0226	24.8367	25.0908	25.1568	25.1009	25.2088	24.258	24.7187	24.7244	24.6023	24.3689	24.2057	24.2714	24.2983	24.5939	24.1991	24.2484	24.594	24.5921	24.6374	24.5729	24.8369	24.8057	24.9455	25.0373	24.9748	24.1252	24.2847	24.4265	24.3582	24.0817	23.9746	24.2255	23.7347	25.2074	25.4033	24.6618	24.3761	24.4323
WIZ	24.9158	24.0648	22.5914	24.2502	24.2684	23.1702	24.5141	24.2745	24.5347	24.4864	24.1496	24.3179	24.78	24.9498	24.4251	25.1389	23.1117	23.2924	23.6345	23.9496	24.3431	24.4241	24.3593	24.8276	24.3829	24.3712	23.7065	24.2673	24.7751	24.321	23.931	24.7333	23.8242	24.7786	24.288	23.8516	24.7653	24.0264	23.8866	24.3628	24.7361	24.9457	24.2344	23.315	22.9883	23.8767	23.9241	24.3548	24.7582
STAU1	25.2577	25.1568	25.2948	25.105	25.2057	25.2506	25.1851	25.3867	25.5762	25.5394	25.3513	25.1726	25.5631	25.5772	25.6981	25.6321	25.4033	25.1716	25.1923	25.3947	25.1545	25.2116	24.9225	25.1301	25.0683	25.2764	24.875	25.1053	26.0688	25.4655	25.5191	25.4966	25.0091	25.0323	25.0954	25.051	25.0631	24.9448	25.2767	25.2441	25.6706	25.6037	25.6071	25.744	24.7909	25.0652	25.1963	25.3443	25.8233
TTC4	22.7731	22.9291	28.6237	23.009	22.9975	23.0707	22.8083	22.3707	23.6036	23.8447	23.4119	23.7504	23.6043	23.395	23.9509	23.1826	24.3733	24.0818	23.4077	23.7826	23.506	22.8377	23.7804	23.0682	22.7245	22.3106	22.798	23.1425	23.3942	23.9699	23.394	23.5492	22.9638	23.4249	23.0307	23.2085	22.0506	23.2835	23.1079	22.2595	23.7373	23.8372	23.6148	23.7502	23.14	23.5916	23.1755	23.6976	24.0144
BAG2	26.1317	26.0743	25.845	26.406	26.0647	25.9624	26.2256	26.0321	26.284	26.3708	26.6536	26.5275	26.6215	26.535	26.6861	26.3836	26.0845	26.1273	26.0119	25.9487	25.8491	25.6215	25.8021	25.9434	25.6841	25.9139	25.8095	25.7311	26.3849	26.1778	26.6853	26.2936	26.359	26.1981	26.064	25.8307	26.4282	26.0877	26.0764	25.913	26.5444	26.2234	26.0437	26.1208	26.0601	25.9608	25.901	26.0306	26.7779
BAG3	22.5023	22.0521	24.4192	23.4655	22.6665	23.6368	23.867	21.8154	23.9073	23.809	23.7171	23.6132	22.7705	24.3054	24.3441	22.3134	23.6776	23.9617	21.6057	24.6284	22.8357	23.9517	22.7923	21.8763	24.4568	22.8017	22.7476	22.8373	22.7545	22.8109	24.1798	24.147	23.5266	24.4827	23.2015	23.2761	23.6912	23.9584	22.5817	22.3716	24.2543	23.7166	24.0449	23.2985	23.9861	24.4751	23.8086	23.4007	24.6863
MAP4K4	16.977	18.3285	16.7136	16.8033	18.3085	18.2071	16.6862	16.0372	17.1103	18.4081	18.1831	19.1343	19.3478	21.9946	21.8076	17.9621	16.4228	16.9917	17.3968	17.8335	18.6716	17.2196	18.6996	18.8956	17.4637	18.0274	17.3725	18.3615	18.5974	18.0541	16.6541	17.4235	18.7823	18.5536	17.7758	17.2964	18.3303	18.9038	19.2166	17.4878	17.3378	17.6958	19.1708	21.9494	17.663	18.2907	16.4272	17.0903	17.0711
CRYZL1	25.1054	25.6847	25.4326	25.2424	25.6556	25.9771	25.8368	24.9017	25.116	25.4745	25.2809	24.8658	26.0462	24.6157	25.4752	24.7837	24.8291	25.9633	25.923	25.222	26.2166	25.3635	24.7311	25.7737	26.2336	25.871	26.0135	25.0951	26.5021	25.9084	25.093	26.5877	25.6091	26.0419	26.6835	25.6984	25.3966	25.1982	26.0048	25.4565	24.7868	25.1402	25.3811	24.6197	25.953	26.179	25.7325	25.5624	26.2368
AIFM1	27.7079	27.5412	27.8269	27.5468	27.5033	27.506	27.3675	27.5071	27.9216	27.6288	27.5871	27.505	27.8438	28.1896	27.927	27.7509	27.6949	27.7763	27.6041	27.9022	26.9611	26.8259	26.7466	26.8581	27.7553	27.8001	27.8363	27.7322	27.6333	27.5522	27.4377	27.6406	27.6659	27.6524	27.6388	27.7719	27.979	27.9747	27.8016	27.8299	27.5822	27.5784	27.6344	27.5142	27.5654	27.4731	27.6211	27.595	27.6004
EML2	20.9255	21.5635	16.7136	16.8033	18.3085	18.2071	16.6862	16.0372	17.1103	18.4081	18.1831	19.1343	19.3478	18.1642	16.8999	17.9621	16.4228	16.9917	22.1048	17.8335	21.884	21.9855	21.9907	22.4112	22.9231	23.0141	22.6623	21.3557	18.5974	18.0541	16.6541	17.4235	21.8929	21.9209	22.9094	22.1666	21.5012	22.1652	23.0416	22.4107	20.7863	17.6958	19.1708	17.1	20.8796	21.9312	16.4272	17.0903	17.0711
LATS1	16.977	18.3285	16.7136	16.8033	21.8832	21.8395	21.8961	16.0372	22.1064	22.1175	18.1831	19.1343	19.3478	18.1642	16.8999	22.6521	16.4228	16.9917	22.0588	22.3832	18.6716	22.3202	22.3834	21.9719	21.7457	22.2471	22.1027	21.9489	18.5974	22.6702	16.6541	17.4235	21.5638	21.8823	21.9536	17.2964	18.3303	18.9038	19.2166	17.4878	17.3378	17.6958	19.1708	17.1	17.663	21.8464	16.4272	17.0903	17.0711
BPNT1	24.1204	24.5982	24.6876	24.535	23.6876	24.1124	23.9518	24.5361	23.6929	24.13	24.5534	23.7175	23.3296	22.234	23.5937	23.6779	24.6285	24.8488	24.6986	25.1209	26.2341	26.1919	26.1163	26.5264	24.3883	24.7859	23.7168	23.8448	24.472	24.6652	24.8712	24.4637	24.6105	24.2013	24.9679	25.0332	24.8988	24.8625	24.9527	24.6705	25.981	26.3713	26.0082	26.1383	24.5555	24.6995	24.7335	24.3401	25.1541
FADS2	16.977	22.6852	23.8016	23.3981	24.3131	24.4434	23.4134	23.9056	24.8631	24.5047	24.8559	25.0769	25.2465	25.1599	25.2044	24.9595	23.9445	23.6346	24.2767	24.0976	23.15	23.1698	23.2754	23.3742	23.6469	23.5189	23.0616	23.6136	25.0687	25.1026	25.0704	24.9715	23.6783	23.862	23.8163	23.8559	22.5142	22.7436	23.3369	23.0149	23.428	23.7082	23.694	23.5376	25.0336	25.0048	25.1781	25.0107	23.7199
DDAH2	24.5304	24.8426	24.808	24.5369	24.8703	24.6225	25.0725	24.5323	24.4192	24.43	24.1383	24.4717	24.6785	24.0269	23.7551	24.7255	23.6441	23.974	24.1338	24.5367	26.1625	26.3109	26.171	26.2176	25.3571	25.4719	25.2319	25.324	25.6326	25.2483	24.1245	25.1186	25.1384	25.4136	25.5849	25.5144	25.14	24.9224	25.1433	25.1974	24.4444	24.5394	24.6935	24.3141	24.6117	24.661	24.379	24.9617	24.8087
TXNDC12	26.0623	25.3939	24.7447	25.7204	25.3856	25.1835	25.6837	25.4541	26.3795	25.931	26.2129	25.6944	25.8092	26.2366	26.4151	26.1887	25.9415	25.7417	25.8136	25.781	25.6649	25.8461	25.7755	25.5054	25.8239	25.6393	25.8261	25.6776	25.4205	25.4953	25.9295	25.8381	25.9102	25.695	25.3625	25.411	25.9566	26.0032	25.5695	25.4041	26.3645	25.6878	25.6033	26.6455	25.6363	25.3442	25.4453	25.3907	26.2315
ECD	16.977	18.3285	20.754	20.7766	22.8845	22.97	16.6862	23.3615	17.1103	18.4081	23.4889	19.1343	24.0738	18.1642	23.1174	24.5446	22.9327	16.9917	23.703	23.5872	18.6716	17.2196	18.6996	18.8956	17.4637	18.0274	17.3725	18.3615	18.5974	18.0541	23.5758	17.4235	18.7823	18.5536	17.7758	17.2964	18.3303	18.9038	19.2166	17.4878	17.3378	17.6958	19.1708	23.0872	17.663	22.6886	24.8287	23.4477	17.0711
SYF2	23.5763	23.1061	22.5147	24.2431	18.3085	22.0513	21.606	21.3364	22.5506	18.4081	24.2324	19.1343	23.2585	23.1699	23.4296	17.9621	22.5383	16.9917	17.3968	17.8335	18.6716	22.6434	22.0615	18.8956	17.4637	18.0274	17.3725	20.5799	18.5974	18.0541	23.6879	17.4235	22.1159	18.5536	17.7758	17.2964	18.3303	18.9038	19.2166	17.4878	23.5387	17.6958	23.3585	23.883	17.663	18.2907	16.4272	17.0903	17.0711
MBD3	24.8986	24.3588	24.2333	24.1273	24.6876	24.6084	24.3256	24.6681	24.2788	24.0152	24.2165	23.9013	24.1603	24.1222	24.3803	24.1761	23.4691	24.5205	24.2406	24.2808	25.1169	24.9236	24.9819	25.0029	24.701	24.6085	24.5779	24.7168	24.1538	24.5318	24.4392	24.4289	24.4235	24.283	24.4071	24.5391	24.6935	24.6155	24.7826	24.8447	24.5982	24.803	24.5993	24.5487	23.9189	24.3604	23.7868	24.7471	23.9972
NUDT3	16.977	18.3285	16.7136	16.8033	18.3085	18.2071	16.6862	16.0372	17.1103	18.4081	18.1831	19.1343	19.3478	18.1642	16.8999	17.9621	16.4228	16.9917	17.3968	17.8335	18.6716	17.2196	18.6996	18.8956	17.4637	18.0274	17.3725	18.3615	18.5974	18.0541	16.6541	17.4235	19.3622	18.5536	17.7758	17.2964	18.3303	18.9038	19.2166	17.4878	17.3378	17.6958	19.1708	17.1	17.663	18.2907	16.4272	17.0903	17.0711
PTTG1	16.977	23.7365	22.21	22.5325	23.9504	18.2071	23.9265	22.119	22.5496	22.8709	18.1831	23.0769	22.6503	22.9802	23.4785	17.9621	23.1313	16.9917	17.3968	22.5442	23.764	23.6757	23.97	18.8956	17.4637	18.0274	17.3725	23.8698	18.5974	23.4345	22.6625	17.4235	18.7823	23.7578	17.7758	17.2964	18.3303	22.074	23.2087	23.287	23.226	23.2885	23.7881	22.547	21.708	18.2907	16.4272	22.1851	22.5172
BCL10	22.4196	22.0169	22.3169	22.6352	23.2305	22.7553	22.4799	22.0924	21.614	22.1986	22.2702	22.3557	22.7887	18.1642	21.8336	22.555	22.4975	16.9917	23.2793	22.8832	22.2985	22.2938	22.1646	22.5363	22.9003	23.2477	22.4574	22.9149	23.5664	23.268	23.4635	22.2771	23.1385	22.9722	23.0733	22.6519	23.1245	22.1056	23.0836	22.6708	22.7585	23.1093	22.678	22.145	23.6367	23.8382	22.847	23.2406	23.389
NDUFB10	26.4063	26.3983	25.8975	26.2012	26.4491	26.3837	26.045	26.2177	26.587	26.1991	26.2207	26.2666	26.4526	26.9686	26.9709	26.6128	26.4162	26.4467	26.0053	26.4556	26.4334	26.5373	26.2814	26.1984	25.9862	26.2831	26.0174	26.0673	26.4716	26.351	26.0916	26.2959	26.0233	26.1641	25.9387	26.0413	26.0224	26.2767	26.3285	26.0771	26.5591	26.886	26.5297	26.8751	25.9735	25.8549	26.0161	26.5322	26.0384
CLPTM1	23.673	23.5019	22.2316	22.5109	23.4228	23.773	22.9544	22.6777	24.5599	24.5521	23.6815	24.4704	25.0045	24.2076	24.312	24.8881	23.0717	23.5241	23.5211	24.1069	22.3274	22.735	22.8522	22.5271	23.5116	22.9777	22.8937	23.6571	24.3297	24.0428	24.4184	24.0667	23.3926	23.4453	23.3756	23.3239	18.3303	22.9109	22.9931	23.5786	23.2473	23.4471	23.3937	23.4564	24.1415	24.356	24.2704	24.5565	24.2071
ZBED1	22.3266	22.0322	22.2405	21.9762	22.3829	22.8014	22.1632	23.3244	23.0784	22.7754	23.2109	22.7584	22.9953	23.2188	22.7982	22.9926	23.0307	22.3477	22.2519	22.8149	22.5877	22.5493	22.5349	23.7217	22.4308	22.5382	22.1113	22.2897	22.9085	23.4189	23.484	23.2526	23.6319	22.6467	22.8007	22.9864	22.6478	22.5203	22.7674	23.0656	22.8767	22.8225	23.1518	22.781	23.2548	23.2409	22.9143	23.4091	24.5553
UNKNOWN_O96007	16.977	18.3285	16.7136	16.8033	18.3085	18.2071	16.6862	16.0372	17.1103	18.4081	18.1831	19.1343	19.3478	18.1642	16.8999	17.9621	16.4228	16.9917	17.3968	17.8335	18.6716	17.2196	18.6996	18.8956	17.4637	18.0274	17.3725	18.3615	18.5974	18.0541	16.6541	17.4235	18.7823	18.5536	17.7758	17.2964	18.3303	18.9038	19.2166	17.4878	17.3378	17.6958	19.1708	17.1	17.663	18.2907	16.4272	17.0903	17.0711
TOMM40	25.6586	26.572	26.4746	26.0487	25.4439	25.3025	25.4085	25.5419	25.8077	26.3893	26.7628	27.0525	26.4822	26.6887	26.9038	26.7952	25.708	25.9705	26.0199	26.3698	26.7088	25.7454	25.8674	26.7063	25.1329	25.6049	25.4115	25.7353	26.0127	26.3637	26.119	26.0129	25.9489	25.6618	26.5221	26.2176	25.5679	25.6752	26.441	26.0273	26.2519	26.4597	26.1007	26.047	26.6457	26.6147	26.2177	25.8436	26.6373
PEX11B	16.977	22.3479	16.7136	24.0101	18.3085	22.0794	23.2407	23.438	22.0151	21.5978	24.3766	24.8016	24.5063	22.476	23.1698	17.9621	24.635	22.6568	26.0964	22.13	25.9658	25.6935	26.1136	25.8736	26.1824	18.0274	25.4562	21.3395	18.5974	18.0541	24.7016	17.4235	22.236	20.9364	25.0384	17.2964	18.3303	25.7985	21.1206	25.0736	25.7212	23.1924	24.1714	17.1	22.2168	18.2907	24.0009	17.0903	17.0711
PAK4	22.9107	22.6505	22.6328	23.2855	23.4399	23.0926	22.9541	23.4893	23.2	23.1277	22.9189	22.1883	22.9662	22.3924	22.8399	22.742	22.8593	22.875	23.155	23.0466	23.2491	23.5252	23.1517	23.2838	23.466	23.6959	23.6574	23.4805	23.037	23.2968	22.6418	22.201	23.325	23.3815	23.3374	23.5555	22.9484	23.5363	23.4123	23.402	22.8195	22.9452	23.15	23.1886	22.8751	22.7946	22.5083	23.5359	23.198
CHEK2	23.9891	24.7481	24.2973	23.8986	24.1071	24.6048	24.2929	24.4121	23.8606	23.777	24.2912	23.7352	23.324	24.0511	23.6805	23.7665	24.2602	24.3224	24.3267	24.3416	24.2065	24.3975	23.6204	23.8259	24.1778	24.4342	24.0155	24.1225	23.9959	24.2787	23.537	24.5972	24.4542	24.4642	24.2872	24.7883	24.0203	24.7522	24.5489	25.3119	24.6602	25.1274	25.198	24.8233	25.0391	24.7598	24.5801	24.6443	23.9613
APBA3	16.977	18.3285	16.7136	21.4377	18.3085	18.2071	16.6862	16.0372	17.1103	18.4081	18.1831	19.1343	19.3478	22.5552	22.4191	17.9621	16.4228	16.9917	17.3968	17.8335	18.6716	17.2196	18.6996	18.8956	17.4637	18.0274	17.3725	18.3615	18.5974	18.0541	16.6541	17.4235	18.7823	18.5536	17.7758	17.2964	18.3303	18.9038	19.2166	17.4878	17.3378	17.6958	19.1708	17.1	17.663	18.2907	16.4272	17.0903	17.0711
ACTL6A	25.9222	26.2686	26.4401	26.2881	26.5146	26.4798	26.1507	25.9584	25.6583	25.868	26.3304	26.2443	26.069	25.7393	25.6618	25.7859	25.5221	25.4	26.0839	25.6315	26.5367	26.4669	26.4627	26.7877	26.2329	26.0664	26.0548	25.7678	25.9897	25.8751	25.9886	26.3753	26.1631	26.2174	26.305	26.2851	26.0116	25.9212	26.3365	26.0054	25.9842	26.5156	26.1875	26.1221	26.4801	26.567	26.5217	26.3473	26.0793
NSD2	16.977	18.3285	16.7136	16.8033	18.3085	18.2071	16.6862	16.0372	17.1103	18.4081	18.1831	19.1343	19.3478	18.1642	16.8999	17.9621	16.4228	16.9917	17.3968	17.8335	18.6716	17.2196	18.6996	18.8956	17.4637	18.0274	17.3725	18.3615	18.5974	18.0541	16.6541	17.4235	18.7823	18.5536	17.7758	17.2964	18.3303	18.9038	19.2166	17.4878	17.3378	17.6958	19.1708	17.1	17.663	18.2907	16.4272	17.0903	17.0711
UNKNOWN_O96033	23.5998	24.2059	16.7136	23.5194	23.9197	24.0995	23.853	24.2701	22.3851	23.1845	18.1831	23.0575	22.4346	18.1642	21.3271	23.0078	23.3973	23.9437	23.6409	24.5063	22.6751	22.8913	23.2825	22.7435	23.495	23.1608	24.0034	24.2539	24.0897	24.5095	24.5041	23.7321	23.287	23.7308	23.3418	23.877	23.3249	23.7656	23.5937	23.7289	17.3378	23.2302	24.1466	17.1	23.5266	23.6688	23.1794	24.6989	23.9689
LDHA	28.8267	29.3895	29.3679	29.311	29.0373	29.3421	29.6475	29.1901	28.4055	29.1234	29.2431	29.1129	29.001	28.172	28.5481	28.5665	29.128	29.4299	29.3071	28.9562	29.3278	29.2227	29.3456	29.4335	29.1968	29.0077	29.159	28.7985	28.4996	28.851	29.0128	28.9297	29.1556	29.3088	29.3923	29.1103	28.9137	28.9133	28.9318	28.9658	29.119	28.8972	28.9246	29.2538	29.4129	29.7519	29.7664	28.8717	29.2463
GLUD1	27.2777	27.1906	27.4933	27.2871	26.8506	27.0594	27.2796	27.211	26.4484	26.4884	26.7758	27.0799	27.1368	27.3047	27.6032	27.1394	27.0339	27.3058	27.3255	27.1234	27.0392	27.2755	27.1563	27.282	27.2443	27.2471	26.9619	27.1635	26.9651	26.7949	26.888	26.9386	27.2136	27.2608	27.2601	27.5465	27.3847	26.9278	27.3384	27.3977	26.8877	27.2103	27.1571	26.9869	26.9556	26.8039	26.8173	26.5432	27.5122
DHFR	25.8627	25.5845	25.1146	25.44	25.8076	25.6908	26.0592	24.7409	25.3664	25.7728	24.6349	24.9051	24.6336	23.7678	24.4287	25.5558	24.3391	23.3685	25.4418	25.1209	25.4354	25.5637	25.5669	25.6099	24.8842	24.261	24.7308	25.054	26.2764	25.9779	25.7065	25.8088	24.8158	25.1674	25.2299	24.9992	23.382	24.7612	24.9333	24.3792	24.7981	25.6518	25.6079	23.9672	25.9499	25.6062	25.4992	26.0948	25.9296
CYB5R3	22.0316	24.669	24.9371	25.327	23.5593	24.8323	25.2635	23.3248	24.7813	24.5274	24.8593	25.9558	24.5735	23.7609	24.8316	24.4001	23.5736	23.9358	24.7125	24.6068	24.3228	24.1882	25.3801	24.8333	25.1163	25.2332	25.0439	24.9898	24.9862	24.7596	25.159	24.3801	25.8428	25.5388	25.7652	26.0099	25.6568	25.3633	24.8865	25.1443	24.5667	24.3118	24.7238	24.7163	24.6011	25.4129	24.8141	24.5643	24.8963
GSR	26.5507	26.6831	26.3124	26.6883	26.3049	26.4546	26.4667	26.7224	26.2483	26.5362	26.6808	26.5189	26.0101	25.984	26.1958	26.1829	26.6187	26.5469	26.5596	26.3501	25.9555	26.0948	26.3171	25.9285	26.6854	26.5138	26.5676	26.7978	26.6125	26.4958	26.5503	26.7175	26.6376	26.648	26.6693	26.9908	26.8275	26.9112	26.7631	26.8298	26.1979	26.4837	26.3578	26.3507	26.3914	26.3232	26.3436	26.5233	26.364
MT-CO2	16.977	23.4337	23.2097	23.6283	23.0143	23.2727	23.3511	24.6465	17.1103	18.4081	22.7059	23.3138	19.3478	21.4861	16.8999	21.5333	23.1286	22.9036	24.4753	23.5125	24.4718	24.4131	23.5627	23.6039	24.5421	24.5893	24.4578	23.5117	18.5974	22.9056	22.2383	17.4235	23.879	23.3115	24.06	24.221	24.8925	24.4976	25.2512	24.878	24.8049	24.3761	24.611	17.1	24.7358	24.8349	24.2527	25.0124	17.0711
SOD1	28.5712	28.2746	28.8504	28.8731	28.4397	28.0274	28.6051	28.9239	27.6074	27.7024	28.146	27.7901	27.303	27.3486	27.3344	27.5355	28.9538	28.7283	28.316	28.3944	28.7973	28.6229	28.6165	28.9364	28.8057	29.2338	28.9312	28.9084	29.0386	28.3926	28.8161	28.2407	28.5907	28.7337	28.5501	28.5627	29.3233	28.8359	29.0834	28.8693	28.9472	28.3562	28.4356	28.8258	27.8687	28.1744	28.2626	28.479	28.2101
PNP	25.3329	26.3287	26.3392	25.6126	25.9392	26.1548	26.3652	25.9561	25.5661	26.2892	26.1112	26.7505	25.4449	24.3006	24.251	25.7517	26.2858	26.2351	26.8949	26.5562	26.9654	26.6485	26.6107	26.9548	26.6833	26.8449	26.6002	26.1869	25.9619	26.2777	25.4951	25.9586	26.0075	26.4436	26.7819	26.4721	26.5532	26.4652	26.6008	26.7567	26.7635	26.8325	26.7732	26.3586	27.2977	27.361	26.4944	26.1868	25.1111
HPRT1	26.5934	26.45	26.1555	26.607	26.3513	26.4153	26.5854	26.5857	25.8737	26.5367	26.7342	26.7781	26.3203	25.5331	25.5937	26.1466	26.4002	26.2851	26.725	26.2601	25.8057	25.5658	25.5342	25.8161	26.6505	26.7857	26.8621	26.5516	26.4288	26.4571	26.6889	26.5692	26.7662	26.6779	26.8549	26.8752	26.8555	26.5357	26.6983	26.5058	26.7418	26.6131	26.7363	26.982	26.994	26.9273	26.5788	26.4684	26.8588
GOT2	28.0451	28.0771	28.1732	28.2552	28.1159	28.2585	28.1862	28.1921	27.8365	27.9785	28.0737	28.1972	28.2339	28.3224	28.5638	28.1958	28.1539	28.3189	28.1497	28.017	27.7593	27.391	27.6961	27.7578	28.0495	28.1085	28.0223	27.965	27.5388	27.4382	27.6371	27.733	27.799	27.7806	28.0175	27.9819	28.0445	28.1084	27.9473	27.944	27.9597	27.8045	27.9552	28.0642	28.0694	28.0111	28.244	27.6033	27.9767
PGK1	30.54	30.4486	30.3734	30.4207	30.2876	30.1905	30.4638	30.2766	29.8648	30.2293	30.1226	29.9881	29.6525	29.5942	29.4636	29.576	30.4215	30.4671	30.3065	30.3041	29.6218	29.7599	29.6693	29.8012	30.528	30.7618	30.642	30.707	30.5653	30.6009	30.3737	30.5269	30.5896	30.5334	30.5202	30.4997	30.5845	30.4674	30.42	30.4236	30.643	30.6447	30.5804	30.7177	30.6514	30.3843	30.2615	30.4632	30.6812
ADA	23.4035	21.7032	24.2165	21.817	21.23	21.294	21.7137	21.2776	17.1103	20.6831	21.1983	22.9721	23.9875	24.0056	24.2807	21.2799	23.3793	23.0133	23.0657	22.0365	24.9399	24.74	24.4755	24.4805	24.5132	24.3301	24.1805	24.4514	22.1277	23.24	21.8565	22.5318	24.0802	22.8629	22.8048	24.0442	23.7847	23.796	23.072	23.2567	24.7277	24.4873	24.6169	24.0743	17.663	21.6751	21.7149	22.0394	22.2194
CA2	23.8071	23.9285	24.2259	23.4382	24.0043	23.9603	24.2421	24.1584	24.3806	24.574	24.9099	24.8232	24.3306	23.2397	22.7065	23.7303	23.7218	23.9068	24.4624	24.019	24.9531	24.6699	24.4634	24.7141	24.4651	24.6098	24.2754	24.1939	24.5112	24.4411	24.587	24.4677	24.3691	24.8454	24.7206	24.8946	25.0364	24.8152	24.7863	24.9478	24.6617	24.7912	24.7398	23.8227	23.9086	24.1592	23.8882	23.8334	23.3296
ASS1	27.7018	28.2128	27.945	28.3808	26.8107	26.5737	27.3243	27.8909	24.6385	25.0457	26.1547	25.0589	23.5955	24.6826	23.3907	23.9413	29.584	28.9694	29.6474	29.5677	25.2231	24.0724	25.0271	25.0635	27.8079	27.7516	27.4189	27.941	26.7291	26.6543	26.5355	26.9325	26.5335	25.5581	25.809	26.0734	27.466	27.7751	27.2081	27.2852	27.6599	24.2382	24.5961	24.0388	24.6468	25.1351	24.2849	23.3343	27.8506
CST3	16.977	18.3285	16.7136	16.8033	18.3085	18.2071	16.6862	16.0372	17.1103	18.4081	18.1831	19.1343	19.3478	18.1642	16.8999	17.9621	16.4228	16.9917	17.3968	17.8335	18.6716	17.2196	18.6996	18.8956	17.4637	18.0274	17.3725	18.3615	18.5974	18.0541	16.6541	17.4235	18.7823	18.5536	17.7758	17.2964	18.3303	18.9038	19.2166	17.4878	17.3378	17.6958	19.1708	22.2316	17.663	18.2907	16.4272	17.0903	17.0711
NRAS	23.0131	18.3285	23.0313	23.5361	21.205	21.685	21.6447	21.5521	23.5759	22.9481	23.1352	22.5357	23.1934	22.9725	23.5467	23.37	22.8874	22.2903	21.9325	17.8335	22.6473	23.3242	23.1441	21.8259	21.9749	22.9103	22.0428	21.5002	23.1033	23.014	21.2002	21.9383	22.9246	22.9848	22.3762	21.2621	21.9145	22.2695	23.4491	23.4942	21.446	21.2702	21.9342	22.9603	17.663	21.1273	21.9222	22.311	22.2779
KRAS	23.1168	23.4684	22.5883	22.8453	22.5343	23.5912	21.9903	23.4509	23.9761	22.6115	22.4148	22.5554	22.1464	23.6304	24.5754	22.0339	22.8252	23.6328	21.8448	22.0085	21.9305	23.0202	22.9297	21.6869	21.8353	22.6328	22.4631	22.3844	18.5974	21.1612	21.6201	22.2935	23.2784	21.8499	20.7515	23.3176	18.3303	23.4734	21.3154	22.5318	22.343	20.8948	19.1708	22.4459	21.8046	21.843	22.5189	21.5949	21.452
LDLR	16.977	18.3285	16.7136	16.8033	18.3085	18.2071	16.6862	16.0372	17.1103	18.4081	18.1831	19.1343	19.3478	18.1642	16.8999	17.9621	16.4228	16.9917	17.3968	17.8335	18.6716	17.2196	18.6996	18.8956	17.4637	18.0274	17.3725	18.3615	18.5974	18.0541	16.6541	17.4235	18.7823	18.5536	17.7758	17.2964	18.3303	18.9038	19.2166	17.4878	17.3378	17.6958	19.1708	17.1	17.663	18.2907	16.4272	17.0903	17.0711
HLA-B	24.8524	24.5489	25.481	24.938	24.7928	25.6035	24.5952	25.5189	24.7382	24.4972	24.5438	24.6474	24.7167	25.3017	25.5241	25.2541	26.3457	26.0146	25.6101	25.6982	26.1503	26.3117	25.9233	25.7959	25.3343	25.1479	25.3657	25.8948	25.004	25.0599	25.1338	25.0963	25.7006	25.6513	25.2707	25.6522	25.2142	25.9066	25.1618	25.2734	25.2558	25.6411	25.1141	25.7737	24.8724	24.8457	24.5805	25.1883	24.1024
COL2A1	16.977	24.5638	23.6547	23.9793	24.1016	24.8023	24.5837	22.5148	23.5577	23.1399	23.2042	23.2925	24.1536	25.2552	16.8999	24.3627	24.7967	16.9917	24.2398	25.3844	24.207	24.0715	24.7649	24.3474	24.6585	24.06	24.4379	24.573	24.5967	24.9684	23.4141	22.907	23.3635	24.5018	23.036	24.1895	23.2922	24.0509	23.8446	23.1768	23.1662	25.2971	24.7624	17.1	22.2237	18.2907	23.5874	24.1396	24.3439
CRYAA	16.977	18.3285	16.7136	16.8033	18.3085	18.2071	16.6862	16.0372	17.1103	18.4081	18.1831	19.1343	19.3478	18.1642	16.8999	17.9621	16.4228	16.9917	17.3968	17.8335	18.6716	17.2196	18.6996	18.8956	17.4637	18.0274	17.3725	18.3615	18.5974	18.0541	16.6541	17.4235	18.7823	18.5536	17.7758	17.2964	18.3303	18.9038	19.2166	17.4878	17.3378	17.6958	19.1708	17.1	17.663	18.2907	16.4272	17.0903	17.0711
LMNA	24.7721	24.342	26.2762	23.668	23.9723	24.223	24.6654	24.131	24.9349	24.5993	24.2483	24.1745	24.6558	26.8191	27.0883	24.6262	26.1026	26.166	24.1331	24.1991	25.91	25.8189	26.1954	25.5699	24.6504	24.4536	24.4599	25.0401	23.4132	23.9494	24.144	24.3703	24.7187	24.3315	24.4095	24.0737	24.8944	24.8256	24.6957	24.7759	24.8612	24.6197	24.503	25.2064	24.1124	23.8474	23.987	23.9012	24.7003
UNKNOWN_P02545-2	25.3761	23.1805	25.7065	24.5582	22.1122	22.8185	21.5094	25.267	24.6188	23.9378	24.4758	23.1917	24.2773	26.9516	27.0553	23.4338	26.2553	26.599	23.8407	23.7354	25.367	25.0489	25.1836	24.5912	17.4637	22.9117	23.4262	23.1126	18.5974	23.3124	24.5605	23.4866	24.0255	22.3685	21.5917	22.9295	22.9186	24.0623	22.2991	23.7954	23.0666	22.3252	22.473	25.1976	22.5519	18.2907	23.1309	23.1103	17.0711
SPTA1	16.977	27.0698	22.5404	16.8033	26.9974	18.2071	16.6862	16.0372	17.1103	18.4081	18.1831	19.1343	19.3478	18.1642	24.6958	17.9621	24.4496	16.9917	17.3968	17.8335	18.6716	17.2196	18.6996	18.8956	17.4637	27.2276	27.0474	18.3615	18.5974	26.916	16.6541	17.4235	18.7823	27.0253	17.7758	27.6638	18.3303	18.9038	19.2166	27.6987	17.3378	26.9076	19.1708	17.1	17.663	18.2907	16.4272	17.0903	17.0711
APOE	23.0838	22.4258	23.1303	22.2795	18.3085	19.6457	19.3525	19.0845	23.1233	23.2978	23.2635	22.9922	23.4418	24.7128	24.7741	24.5316	23.8835	23.6592	23.2606	23.6646	24.3734	24.4974	24.4636	23.8081	19.6854	18.0274	18.656	20.6344	24.9152	25.0548	24.64	24.9011	23.9171	24.2543	23.4542	24.3122	18.3303	18.9038	19.2166	19.3122	19.5884	20.3866	21.1572	20.9045	20.9828	20.8213	20.8983	21.4597	19.5044
APOC3	16.977	18.3285	16.7136	16.8033	18.3085	18.2071	16.6862	16.0372	17.1103	18.4081	18.1831	19.1343	19.3478	18.1642	16.8999	17.9621	16.4228	16.9917	17.3968	17.8335	18.6716	17.2196	18.6996	18.8956	17.4637	18.0274	17.3725	18.3615	18.5974	18.0541	16.6541	17.4235	18.7823	18.5536	17.7758	17.2964	18.3303	18.9038	19.2166	17.4878	17.3378	17.6958	19.1708	17.1	17.663	18.2907	16.4272	17.0903	17.0711
FN1	16.977	18.3285	16.7136	16.8033	18.3085	18.2071	16.6862	16.0372	17.1103	18.4081	18.1831	19.1343	19.3478	18.1642	16.8999	17.9621	16.4228	16.9917	17.3968	17.8335	18.6716	17.2196	18.6996	18.8956	17.4637	18.0274	17.3725	18.3615	18.5974	18.0541	16.6541	17.4235	18.7823	18.5536	17.7758	17.2964	18.3303	18.9038	19.2166	17.4878	17.3378	17.6958	19.1708	17.1	17.663	18.2907	16.4272	17.0903	17.0711
TFRC	26.0792	26.8047	26.62	26.5518	26.7828	26.9688	26.8177	26.3516	27.2977	27.5673	27.8685	27.8876	27.994	27.3933	27.6954	28.0053	26.8931	26.9515	27.5858	27.2531	27.477	27.1796	27.2477	27.4956	26.7092	26.6576	26.4247	26.1478	26.829	26.9493	26.8036	27.0027	26.8504	27.1295	27.2286	27.1464	26.9902	26.9825	27.1508	26.8442	27.2324	27.4979	27.2962	26.8229	27.2588	27.7494	27.335	26.882	26.8325
FTL	25.333	23.6866	23.0883	25.318	18.3085	24.8222	25.5378	25.9636	27.0138	25.5367	26.817	26.9121	27.3686	26.4714	25.9803	26.8703	23.6783	23.3763	23.9895	24.1809	18.6716	24.6401	18.6996	24.5337	25.1543	25.8796	23.1233	23.3382	25.3305	25.5214	26.8842	25.0301	24.3779	25.1944	25.7074	25.2962	25.8287	23.2691	24.6849	26.1749	22.8583	24.1335	24.0853	23.664	24.5075	23.0606	23.8619	24.8935	25.2796
FTH1	24.9341	24.6932	25.5398	24.991	24.1627	24.4541	25.6618	25.5117	24.9317	24.9421	25.1713	24.8508	24.3005	25.076	25.1517	24.4055	25.1202	25.0618	24.5158	23.8482	23.3107	23.4671	23.1982	23.4617	24.5219	24.9393	24.9032	24.4917	24.593	24.3617	25.0502	24.5276	24.6516	24.2825	24.4861	24.3277	25.2608	24.5401	24.3757	24.5468	24.4887	23.1475	23.7298	22.9346	25.3963	24.9343	25.0548	24.5488	24.4956
MT2A	25.5534	24.533	24.6544	24.7766	24.6466	24.8624	24.7521	25.2641	26.1324	26.0693	25.5578	25.1172	24.9629	25.5037	25.3463	25.2674	23.5168	24.0065	23.0746	23.3341	24.8262	25.5529	25.1995	24.864	25.3135	24.5769	25.154	25.278	26.008	26.0472	25.859	26.1267	25.2027	24.828	25.1519	25.2037	24.6786	24.8494	24.3607	24.508	24.8978	25.4072	25.4277	25.9298	25.6451	25.5419	25.351	25.5233	24.2763
MT-ATP8	24.9962	25.4366	25.3478	25.021	24.8931	25.2674	25.3243	25.2145	24.3703	23.683	23.6922	24.3836	24.4574	23.8971	23.8432	24.235	24.6503	24.9285	25.4129	25.3495	25.2077	25.3919	25.0286	25.2126	25.1731	24.936	25.1328	25.0592	24.1895	23.5602	22.6744	23.4382	24.6726	25.1984	24.8679	24.8993	25.2124	25.0946	25.2541	25.4858	24.9586	25.0245	25.0923	24.4907	25.4321	25.7122	24.936	24.4917	25.0787
AMH	21.354	18.3285	16.7136	16.8033	18.3085	18.2071	16.6862	16.0372	17.1103	18.4081	18.1831	19.1343	19.3478	18.1642	16.8999	17.9621	16.4228	16.9917	17.3968	17.8335	18.6716	17.2196	18.6996	18.8956	17.4637	18.0274	17.3725	18.3615	18.5974	18.0541	16.6541	17.4235	18.7823	18.5536	17.7758	17.2964	18.3303	18.9038	19.2166	17.4878	17.3378	17.6958	19.1708	17.1	17.663	18.2907	16.4272	17.0903	17.0711
CAT	25.2728	25.203	25.5893	25.2397	25.4515	25.5987	25.6478	25.5419	25.6019	25.4739	24.9435	25.0491	25.3614	25.9875	26.042	25.4603	26.19	26.2995	25.6183	25.8724	25.0173	24.8341	25.1743	24.9607	25.6814	25.2986	25.5774	25.8637	25.4872	25.3012	25.4156	25.4369	25.283	25.4021	25.3754	25.4806	25.4012	25.3762	25.595	25.5404	25.1634	24.9353	25.026	25.1558	25.2757	25.617	25.4677	25.501	25.3118
RAF1	16.977	22.0685	16.7136	22.6008	22.7731	22.7504	22.4085	22.8773	21.808	23.8271	23.3164	23.5534	22.2708	22.6221	21.9136	22.5899	22.9706	23.8842	21.7604	22.6848	22.7067	22.4209	21.9798	22.3105	22.1607	21.6877	21.5848	22.5477	22.5124	23.6762	22.1407	23.1687	22.5366	22.2506	21.8801	23.0763	22.5826	23.0896	22.7879	22.087	23.0776	22.9468	22.8159	17.1	21.9976	21.1578	22.3683	22.2089	22.3793
GBA1	16.977	24.7245	23.167	22.5878	24.3687	24.1829	23.9721	22.6528	24.7065	24.8946	23.996	24.0179	24.6237	23.504	23.4117	25.6797	16.4228	23.6641	24.5803	23.8604	24.2676	24.4714	23.7376	24.2814	24.9001	23.9973	24.89	18.3615	24.8035	24.4199	16.6541	17.4235	24.4115	24.291	25.1721	23.694	21.232	18.9038	23.2995	24.6327	21.4157	17.6958	22.9587	17.1	23.2133	25.0302	21.7715	22.9132	17.0711
PROC	16.977	18.3285	16.7136	16.8033	18.3085	18.2071	16.6862	16.0372	17.1103	18.4081	18.1831	24.507	26.5093	18.1642	16.8999	25.5475	16.4228	16.9917	17.3968	17.8335	18.6716	17.2196	18.6996	18.8956	17.4637	18.0274	17.3725	18.3615	18.5974	18.0541	16.6541	26.0082	18.7823	18.5536	17.7758	17.2964	18.3303	18.9038	19.2166	17.4878	17.3378	25.4395	19.1708	17.1	25.2937	18.2907	16.4272	17.0903	26.6295
ALDOA	27.3985	27.5123	28.6366	27.3728	28.0496	27.9148	27.9703	28.0473	27.9275	27.6528	27.7442	27.9552	27.4731	27.9098	27.8187	27.4481	27.9636	28.7901	27.8124	27.6363	27.9362	28.3024	27.9802	27.8087	27.8675	27.8071	27.9231	28.0822	28.1647	27.6733	27.9957	28.223	28.1922	27.5316	27.7483	27.6729	28.0526	27.8336	28.0567	27.9326	28.2821	27.5721	27.8619	28.1128	27.9433	27.5784	27.6499	28.1007	28.1009
UNKNOWN_P04075-2	16.977	18.3285	16.7136	16.8033	18.3085	18.2071	16.6862	16.0372	17.1103	18.4081	18.1831	19.1343	19.3478	18.1642	16.8999	17.9621	16.4228	16.9917	17.3968	17.8335	18.6716	17.2196	18.6996	18.8956	17.4637	18.0274	17.3725	18.3615	18.5974	18.0541	16.6541	17.4235	18.7823	18.5536	17.7758	17.2964	18.3303	18.9038	19.2166	17.4878	17.3378	17.6958	19.1708	17.1	21.131	18.2907	16.4272	17.0903	17.0711
CSTB	27.283	27.3342	27.5746	27.3487	26.963	27.3064	27.7108	27.6221	26.6258	27.0689	27.6587	27.0777	26.3441	26.6465	26.8031	26.0834	27.9659	27.8804	27.5037	27.1002	27.1205	27.3801	27.7414	27.4369	27.3882	27.6186	27.3883	27.6108	27.416	27.3366	28.0145	27.7402	27.5009	27.5401	27.3045	27.529	27.1973	27.2171	27.1502	27.1688	27.5594	27.3009	27.5986	28.1116	27.3705	27.2501	27.4405	27.4556	27.0554
ANXA1	26.3404	26.2249	26.2891	26.2134	24.3614	24.5266	24.2506	24.1469	28.2798	28.3458	28.3144	28.0191	27.4186	27.6327	27.4276	27.3148	28.0528	28.1588	27.7101	27.8358	25.1657	25.2722	25.1944	25.2104	25.7034	25.5047	25.537	25.6519	26.6028	26.7229	26.8269	26.7713	27.4268	27.245	27.1573	27.0988	26.7148	26.7336	26.6007	26.6991	26.2465	26.0398	26.1963	26.2726	23.3617	22.1616	23.0934	23.0055	27.4038
UNKNOWN_P04156	16.977	18.3285	16.7136	16.8033	18.3085	18.2071	16.6862	16.0372	17.1103	18.4081	18.1831	19.1343	19.3478	22.5503	22.2741	17.9621	16.4228	21.9178	17.3968	17.8335	18.6716	17.2196	18.6996	18.8956	17.4637	18.0274	17.3725	18.3615	18.5974	18.0541	16.6541	17.4235	18.7823	18.5536	17.7758	17.2964	18.3303	18.9038	19.2166	17.4878	17.3378	17.6958	19.1708	17.1	17.663	18.2907	16.4272	17.0903	17.0711
SOD2	24.3095	24.6516	25.8355	25.3221	24.4045	24.768	24.9201	25.0197	23.9291	24.5776	24.7852	24.9737	23.9703	24.2008	24.8782	24.1705	24.607	25.2034	24.58	24.439	24.5513	24.1441	24.7157	24.9602	24.9428	24.8234	24.7216	25.1045	23.6294	24.3414	24.1017	24.0816	24.991	24.706	25.2093	24.9822	25.6326	25.332	25.3438	25.2495	25.2589	25.2305	24.8937	24.8652	25.7142	24.4849	24.5549	24.3383	24.6442
OAT	24.7378	24.9923	25.4575	25.4128	25.497	25.6685	26.0835	25.9106	25.7183	25.9104	26.3458	25.9401	25.9614	26.3852	26.7273	25.8724	26.1164	26.1354	25.8486	25.7217	25.1367	25.1435	25.25	25.2678	25.8452	25.7933	25.5438	25.7821	25.412	25.6009	26.2261	25.8083	25.6531	25.7082	25.5593	25.6753	26.0836	25.8356	25.7152	25.7417	25.8631	25.4431	25.5383	26.0872	25.4831	25.7639	25.9684	25.6797	25.4722
TK1	24.6356	23.8816	23.9903	24.1724	24.6212	24.5146	24.2744	24.3466	24.5421	25.1135	25.0839	24.8906	24.6418	24.42	24.3601	24.218	24.7774	24.9231	24.5548	24.7619	24.4496	24.6548	24.7135	24.5548	24.2101	24.1037	24.4168	24.3483	24.6015	24.498	24.6074	24.627	24.1826	23.8865	23.7545	24.0268	24.2487	24.3878	24.2817	24.3829	22.8845	23.4969	23.4671	24.2856	24.0426	23.917	24.6171	24.2576	24.8433
THY1	16.977	18.3285	16.7136	16.8033	18.3085	18.2071	16.6862	16.0372	17.1103	18.4081	18.1831	19.1343	19.3478	18.1642	16.8999	17.9621	16.4228	16.9917	17.3968	17.8335	18.6716	17.2196	18.6996	18.8956	17.4637	18.0274	17.3725	18.3615	18.5974	18.0541	16.6541	17.4235	18.7823	18.5536	17.7758	17.2964	18.3303	18.9038	19.2166	17.4878	17.3378	17.6958	19.1708	17.1	17.663	18.2907	16.4272	17.0903	17.0711
KRT1	23.3313	24.5904	23.5464	23.3139	23.4162	23.6579	23.308	21.8453	23.8463	18.4081	25.4543	24.0306	25.3325	25.0484	23.6652	23.4644	16.4228	24.113	25.528	25.237	24.0884	23.9297	24.0535	24.6198	22.9772	23.608	25.2348	22.0638	23.1652	23.5892	24.47	24.5863	22.5244	23.6569	23.2749	23.7877	24.3387	24.2356	24.21	25.0018	23.2589	23.9746	19.1708	17.1	23.5368	23.2663	16.4272	24.3513	23.7783
TUBB4A	25.9809	25.754	26.1991	25.9242	25.1901	25.2179	25.628	25.866	25.9783	25.74	26.0179	25.5812	25.478	25.1582	25.0501	25.5807	25.8117	26.2892	26.059	26.157	27.692	27.4533	27.3451	27.5935	25.7395	25.8614	25.8837	25.586	26.2308	26.0287	26.0217	26.1193	26.017	25.6772	25.9738	25.9493	26.258	26.2952	26.2782	26.1423	27.3656	27.181	27.1206	27.1645	26.0078	25.6483	26.1905	25.9092	26.3737
GAPDH	28.2976	28.2785	29.0142	28.5215	28.4125	28.5128	28.4138	28.1361	28.6274	28.7362	27.6278	27.9993	27.907	28.6881	28.6247	28.1055	28.9064	29.3014	28.2398	29.0296	27.8421	27.9387	28.224	28.4503	27.9098	27.955	28.5161	28.492	28.5885	28.0292	28.366	28.4896	27.8812	27.9122	27.6637	27.3237	28.3364	28.0646	27.98	27.3094	27.4321	28.4167	27.6104	27.6744	28.8337	27.6508	28.2623	27.7744	28.8201
UNKNOWN_P04406-2	16.977	18.3285	16.7136	16.8033	18.3085	18.2071	16.6862	16.0372	17.1103	18.4081	18.1831	19.1343	19.3478	18.1642	16.8999	17.9621	16.4228	16.9917	17.3968	17.8335	18.6716	17.2196	18.6996	18.8956	17.4637	18.0274	17.3725	18.3615	18.5974	18.0541	16.6541	17.4235	18.7823	18.5536	17.7758	17.2964	18.3303	18.9038	19.2166	17.4878	17.3378	17.6958	19.1708	17.1	17.663	18.2907	16.4272	17.0903	17.0711
HLA-A	25.1853	25.1242	23.7233	25.2204	25.9485	25.9523	25.4398	26.0951	25.8858	25.7672	25.6003	26.2283	25.8943	25.7585	25.5083	25.9772	25.61	25.6483	26.4671	26.4508	26.7698	26.0818	25.8518	26.1916	26.2842	26.3396	26.2176	25.8756	26.0029	26.512	25.95	25.9005	26.2231	26.5115	26.4466	26.8915	26.1008	25.5905	26.2738	25.875	26.0234	25.9416	26.6085	25.8659	24.9284	25.3598	24.9433	25.7061	17.0711
CAPNS1	22.4638	24.1771	25.2363	24.3394	24.159	24.6092	24.531	24.9457	23.5265	24.1298	25.2022	25.2493	23.9793	23.156	23.0221	24.3947	24.2593	24.692	24.8415	24.4861	24.8005	24.6264	24.1237	24.9786	25.0997	24.5885	24.5267	24.4636	24.8529	25.0911	24.6501	24.802	25.2157	25.4091	25.3314	25.4825	25.3263	24.6228	24.6641	24.4898	24.4209	24.1662	24.7059	23.7907	24.4662	25.1859	25.2373	24.6746	24.4615
TP53	24.9877	24.877	24.943	23.9481	24.9106	24.8655	24.7789	24.8493	25.0983	24.7676	24.5513	24.653	24.8606	24.8326	24.7041	25.1962	24.8515	24.8322	24.9183	25.0927	24.4098	23.8606	24.0474	24.5365	24.6606	24.4166	24.7249	24.913	25.0857	25.2561	24.6208	24.8589	24.7882	24.5848	24.5656	24.3858	24.3518	24.0347	24.1905	23.9621	22.9122	23.7792	23.6841	21.9718	25.3896	25.2572	24.9781	25.3285	25.1518
MT1E	24.8036	25.0321	25.1377	24.1228	25.1102	25.3882	25.5175	25.473	25.6244	25.5483	25.4845	25.6249	24.8621	25.4607	24.355	25.1192	23.8026	23.3431	22.8359	24.1031	25.3737	25.5667	25.4053	25.4956	25.9329	24.4482	25.057	25.5022	26.7503	26.462	26.3325	26.5028	25.4298	25.9334	25.6899	25.7202	24.7226	24.5765	24.3547	25.2273	24.5906	25.1896	24.6801	24.0572	25.483	25.5269	25.67	25.5928	24.9902
MT1F	23.0919	22.8649	16.7136	22.761	22.7995	22.6843	22.6279	23.2089	23.8113	24.5308	24.5823	24.2759	23.8253	22.9615	22.2228	24.2638	20.9195	16.9917	21.3876	22.1255	18.6716	17.2196	22.9102	22.5003	22.912	23.5586	23.3677	23.9781	25.2499	25.1505	20.2189	21.2862	18.7823	24.0255	24.1731	23.2502	23.1856	23.2196	23.0102	17.4878	17.3378	22.3811	19.1708	23.2948	23.4029	23.5241	23.7366	24.4831	22.7686
HSPB1	30.4914	30.5114	30.6847	30.695	31.1238	30.8288	30.8526	30.8377	30.679	30.729	30.4565	30.6166	30.5489	30.5635	30.2503	30.5509	30.354	30.5292	30.327	30.4131	31.0129	31.1681	31.1061	30.9659	31.0894	31.123	31.2213	31.2287	31.0911	31.2015	31.1403	31.1211	31.2098	31.0975	31.0996	31.013	31.1935	31.2388	30.9728	31.0876	30.6098	30.5501	30.4026	30.4654	30.5378	30.7303	30.4977	31.0999	30.5098
TYMS	25.0124	25.1221	25.8473	25.0956	25.5974	25.6206	25.1458	25.3072	25.1435	25.481	25.3415	25.3195	25.3476	25.3873	25.4718	25.6014	25.3841	25.6167	25.1628	25.1678	25.4209	25.1215	25.3604	25.4055	24.6284	24.6487	24.8224	24.9436	25.88	25.8103	25.5072	25.8331	25.1585	25.2089	25.2461	25.2844	23.9582	24.291	24.368	24.1763	23.6297	22.2163	22.1625	23.9701	25.6308	25.6113	25.4975	25.88	25.8256
RPN1	27.2765	27.2935	27.396	27.4027	27.2344	27.2625	27.1315	27.1579	27.5839	27.3217	27.5984	27.5792	27.3807	27.6089	27.6304	27.6673	27.2116	27.4848	27.4672	27.3973	27.7076	27.611	27.5693	27.6402	27.2946	27.3555	27.3854	27.23	27.4684	27.3199	27.161	27.2026	27.2136	27.1815	27.2638	27.2064	27.1501	27.2286	27.2608	27.2275	27.5798	27.4126	27.4349	27.5288	27.2471	27.1741	27.1924	27.2134	27.1505
RPN2	16.977	24.2304	23.7824	24.7926	18.3085	24.7695	24.8838	16.0372	25.3009	18.4081	25.1693	25.6781	25.0425	24.4532	24.5785	25.212	24.3345	21.2039	24.6547	17.8335	25.9777	25.1198	25.2497	25.493	25.5592	25.5685	25.5619	18.3615	25.3359	25.2587	24.8521	25.4425	25.1299	25.0108	17.7758	17.2964	25.0392	25.2502	19.2166	17.4878	24.8803	17.6958	25.1562	17.1	24.7123	23.6636	24.7552	25.3852	24.0401
GNAI2	25.1508	25.3236	25.9864	25.309	25.2254	25.2888	25.3801	24.9662	25.2729	25.3306	25.3236	25.6431	25.8341	25.797	26.2817	25.6262	25.1462	25.1308	25.2001	25.3049	25.1532	25.1116	25.2805	24.9243	25.7675	25.9209	25.7519	25.5414	25.8741	25.9457	25.0967	25.405	25.2747	26.0256	25.976	25.6406	25.4887	25.3487	26.0079	25.5801	24.4049	25.2758	24.5982	24.2452	25.2101	25.4797	25.3299	25.1757	24.9759
H2AC8	16.977	18.3285	16.7136	16.8033	18.3085	18.2071	16.6862	16.0372	17.1103	18.4081	18.1831	19.1343	19.3478	18.1642	16.8999	17.9621	16.4228	16.9917	17.3968	17.8335	18.6716	17.2196	18.6996	18.8956	17.4637	18.0274	17.3725	18.3615	18.5974	18.0541	16.6541	17.4235	18.7823	18.5536	17.7758	17.2964	18.3303	18.9038	19.2166	17.4878	17.3378	17.6958	19.1708	17.1	17.663	18.2907	16.4272	17.0903	17.0711
ATP1A1	26.3026	25.9805	26.4475	26.2424	26.1001	26.0197	26.0448	26.1212	26.6525	26.2918	26.4046	26.4433	26.1824	26.9385	27.0181	26.6228	26.1461	26.0268	26.0465	26.0375	26.0605	26.1172	26.2223	26.0237	26.1444	25.9911	25.8467	26.0372	26.3449	26.197	26.5106	26.4434	26.0182	25.7912	26.029	25.881	26.3515	26.2687	26.1985	26.1363	26.3459	25.9328	26.2274	26.2601	26.552	26.3658	26.263	26.5337	26.2677
ATP1B1	22.6225	23.5	23.473	23.3713	23.1273	23.436	25.0017	23.2884	22.4013	22.5557	23.9275	23.6082	23.0787	23.5224	16.8999	22.9588	23.3453	22.0155	22.6997	17.8335	22.7065	17.2196	22.9184	18.8956	22.5957	22.9465	23.137	23.523	23.4147	23.1255	23.2022	23.0456	23.555	18.5536	22.6345	22.9178	23.6754	23.3842	23.5573	23.6168	17.3378	17.6958	23.1008	24.489	24.4237	24.3395	23.9557	23.7406	23.6712
APP	22.0486	23.4206	22.8996	23.4181	23.283	23.7633	22.8781	23.5468	23.7439	23.6822	23.2334	23.3246	23.5623	23.5743	23.3441	23.4018	23.2316	22.7447	23.3114	23.0339	23.4694	23.2403	23.3871	22.7596	23.1417	23.4901	23.0094	23.693	22.5405	23.8066	23.6109	22.9032	22.9654	23.51	23.573	23.4529	23.1253	23.2661	23.8716	23.5642	23.1153	23.6006	23.4333	23.9112	23.6	22.695	22.4265	23.7421	23.3538
HMGN1	24.6031	24.1393	24.8834	24.6077	24.985	24.262	25.2138	24.6513	24.7007	24.2075	24.8302	25.0083	24.5307	24.7243	23.7832	24.4418	23.5732	23.668	23.7893	22.9438	25.1524	25.1826	23.3985	25.0477	25.4255	25.1461	25.2974	24.236	25.1197	25.233	25.283	25.087	25.3488	25.3321	25.2094	25.1133	25.8896	25.4077	24.2778	25.241	24.8379	24.7324	24.4609	24.879	26.2589	25.3779	25.0861	25.4956	24.7465
SLC25A5	27.356	27.594	27.6972	27.4958	27.1088	27.2677	27.1559	27.032	27.6944	28.0015	27.7757	28.187	28.0331	28.1617	28.2985	28.1646	27.9491	27.9954	27.9727	27.9235	27.1499	26.9644	26.895	27.0808	27.4677	27.5562	27.7015	27.3712	27.2096	27.7571	27.6802	27.5523	27.4219	27.6767	27.4712	27.7167	27.429	27.6216	27.3387	27.5496	27.6669	27.9887	27.7828	27.6074	27.7249	27.8397	27.6725	27.5283	27.4483
ISG15	23.1775	24.0324	23.1203	22.5216	24.1617	23.91	23.4155	21.6943	23.5229	24.1509	22.2857	23.1037	23.7617	22.8107	23.1161	23.399	24.4488	23.1217	24.7148	24.5471	23.4239	23.0024	21.1391	18.8956	22.2282	24.6676	24.6751	21.8151	23.15	24.7012	23.3284	22.4972	25.5376	26.335	26.4288	25.6953	22.5392	23.3738	24.4091	24.4459	17.3378	22.3915	21.9077	17.1	23.4887	23.8584	21.9627	22.8595	25.4832
PCCA	16.977	23.2073	23.1484	23.1934	22.8997	23.0267	22.5485	21.9477	22.407	22.2908	21.6086	19.1343	22.4995	22.4758	22.3972	22.4679	23.4175	23.3029	23.432	23.3583	22.8831	23.2527	23.1297	23.1559	23.7583	23.3259	23.019	23.384	22.384	22.0416	21.2553	22.1381	22.8617	23.3883	23.3486	22.7406	23.7255	23.9171	23.417	23.7326	22.3812	23.2654	23.3678	17.1	22.3821	21.9768	21.7592	22.3312	17.0711
PCCB	22.3891	22.9461	23.4926	23.356	22.6551	22.6572	23.6718	23.0692	21.6769	22.3957	22.7536	22.397	21.6588	18.1642	22.2042	17.9621	23.1103	23.2838	22.603	23.3218	22.9412	21.7845	22.9197	22.1662	23.7454	23.4927	24.0486	23.0935	22.1406	21.7063	22.8075	22.8924	22.4954	23.0795	23.2713	23.0181	23.5829	24.2399	24.0814	24.1347	22.8395	23.1335	22.6534	21.8496	23.0438	23.0235	21.8324	21.8538	22.6764
ALPL	23.1967	24.1683	23.8162	24.0636	23.8789	23.46	23.6074	22.9575	22.1947	22.1328	23.93	21.7389	23.2686	22.9057	23.021	23.119	16.4228	21.7422	17.3968	17.8335	24.5807	24.3418	24.7436	24.6628	24.2415	23.992	24.0537	24.2174	24.4494	24.5615	24.3164	24.1057	24.3938	24.1812	24.2567	24.0647	24.8074	23.8374	24.3832	24.0413	25.1524	25.3508	25.2389	25.5144	23.4928	22.9988	23.3416	23.7252	23.2799
EIF2S1	27.8367	28.0494	28.0125	28.0721	27.6979	27.8777	27.797	28.0538	28.0459	28.2284	28.4357	28.3909	28.2534	27.7851	27.9009	28.1182	27.9388	27.9114	28.3474	28.3036	27.9008	27.9179	27.8821	28.0539	27.6529	27.7652	27.6809	27.6964	28.1035	27.7876	27.9026	28.0885	27.7802	27.9257	27.8155	27.8978	27.8739	27.9621	27.9172	27.8992	29.0036	28.9374	29.1061	28.9177	28.2563	28.0848	28.2926	28.0404	27.6907
HMGN2	25.7134	25.8934	24.9806	25.9827	26.2112	26.0364	26.1934	26.2066	25.9878	25.8116	25.8878	26.352	25.9936	25.7646	25.4021	26.25	24.831	23.7345	25.4716	24.9437	25.8467	25.4882	25.8967	25.6707	26.6563	26.2653	26.7332	26.534	26.7966	27.0089	26.4779	26.5227	26.3844	26.6074	26.3877	26.5163	26.7275	26.6207	25.9587	26.233	25.5201	25.7341	25.2777	25.004	26.8789	25.9883	26.2232	26.6344	25.4538
ICAM1	16.977	18.3285	16.7136	16.8033	18.3085	18.2071	16.6862	16.0372	17.1103	18.4081	18.1831	19.1343	19.3478	18.1642	16.8999	17.9621	16.4228	16.9917	17.3968	17.8335	18.6716	17.2196	18.6996	18.8956	17.4637	18.0274	17.3725	18.3615	18.5974	18.0541	16.6541	17.4235	18.7823	18.5536	17.7758	17.2964	18.3303	18.9038	19.2166	17.4878	17.3378	17.6958	19.1708	17.1	17.663	18.2907	16.4272	17.0903	17.0711
RPLP1	28.6121	29.3739	27.9759	28.6988	29.2292	29.1762	28.8313	27.9705	29.7695	29.3181	28.798	29.0387	29.769	29.629	29.0236	29.9794	28.5998	28.778	29.5542	29.2567	28.5535	29.7161	28.9549	29.7145	29.4815	29.4961	28.6661	29.2513	29.8188	29.7652	28.822	29.883	29.3088	28.9946	29.0827	29.2822	29.4319	29.1314	29.2973	29.9183	29.3824	29.8185	29.6865	29.9031	29.1288	28.1061	28.3109	29.5961	29.8774
RPLP2	28.5616	28.4415	29.3318	28.4246	28.8389	28.5741	28.6899	28.6984	28.4421	28.476	28.9115	28.7884	28.5857	29.2788	28.997	28.5931	28.8232	29.0355	28.5179	28.4095	28.5065	28.4677	28.5101	28.4977	28.4865	28.6998	28.8384	28.5465	28.9745	29.1378	29.0927	28.9758	28.719	28.6183	28.7242	28.5122	28.6751	28.5792	28.5738	28.5374	29.2361	28.7165	28.9114	29.2125	29.2073	28.7791	28.679	28.829	28.646
RPLP0;RPLP0P6	28.9424	29.0981	29.5016	29.0881	28.9538	29.2296	29.0996	29.005	28.8615	29.1629	29.5963	29.756	29.4991	29.2062	29.431	29.4502	28.8122	29.3102	29.4168	29.133	29.1632	29.1302	28.9729	29.1881	28.9653	29.1194	28.9274	28.8691	29.0896	29.3883	29.1084	29.0611	28.9529	29.1711	29.181	29.2043	29.0143	28.8053	28.9823	28.8992	29.2326	29.3841	29.0745	28.955	29.2608	29.4448	29.2131	29.0006	29.2229
FABP3	16.977	18.3285	16.7136	16.8033	18.3085	18.2071	16.6862	16.0372	20.95	21.1952	18.1831	19.1343	20.1237	19.8626	18.2248	17.9621	16.4228	19.2957	19.5133	17.8335	18.6716	17.2196	18.6996	18.8956	17.4637	18.0274	17.3725	18.3615	20.1853	20.0085	16.6541	20.6702	21.647	20.4153	20.3637	21.449	18.3303	18.9038	19.2166	17.4878	17.3378	17.6958	19.3867	17.1	17.663	19.6543	16.4272	17.0903	17.0711
POLR3D	23.9409	21.5426	24.0228	22.8233	22.5973	22.7671	23.0753	22.7266	17.1103	18.4081	21.8602	19.1343	23.16	23.6204	22.1906	22.2235	23.3659	23.5914	17.3968	23.0871	22.6081	22.5766	22.6649	22.7228	22.6898	22.8556	23.0454	23.7188	23.2115	22.8156	22.5153	22.6973	23.001	22.6745	22.7447	22.5765	22.6416	22.9332	22.93	22.8079	23.0027	23.6448	20.7322	22.9542	22.6623	22.3188	21.9318	22.3691	22.6475
SSB	27.646	27.6696	27.8596	27.6708	27.4836	27.6516	27.7018	27.7321	27.1748	27.3271	27.3311	27.2639	27.1629	27.2605	26.9935	27.2144	27.6687	27.6852	27.3198	27.4962	27.5477	27.6793	27.7597	27.6827	27.6011	27.5183	27.8335	27.8929	27.4959	27.8001	27.8709	27.6885	27.7508	27.6131	27.575	27.6544	27.7297	27.8587	27.7828	27.8189	28.0492	27.8423	27.8496	27.8028	28.3028	27.4704	27.6558	27.6984	27.6257
ITGB1	24.1383	24.5479	24.946	24.5359	24.7484	24.3415	24.4203	24.3471	24.737	24.4407	25.2052	25.1558	24.8854	24.5924	24.3399	25.2934	23.8994	24.0649	24.4444	24.3777	24.15	24.1825	24.0058	24.0494	24.5369	24.5415	24.6559	24.0709	24.6136	24.8259	24.2737	24.3658	24.7821	24.8512	24.6999	24.8425	24.0249	24.1707	24.0635	23.8768	24.2662	24.5941	24.6574	17.1	24.2855	24.7732	24.1865	24.4739	24.3239
UNKNOWN_P05556-5	16.977	18.3285	16.7136	16.8033	18.3085	18.2071	16.6862	16.0372	17.1103	18.4081	18.1831	19.1343	19.3478	18.1642	16.8999	17.9621	16.4228	16.9917	17.3968	17.8335	18.6716	17.2196	18.6996	18.8956	17.4637	18.0274	17.3725	18.3615	18.5974	18.0541	16.6541	17.4235	18.7823	18.5536	17.7758	17.2964	18.3303	18.9038	19.2166	17.4878	17.3378	17.6958	19.1708	17.1	17.663	18.2907	16.4272	17.0903	17.0711
KRT18	25.7063	25.6602	25.7993	25.7699	21.1749	21.2654	21.5338	21.7676	26.0195	25.7595	25.6471	25.6175	23.1328	24.3431	24.3907	23.8509	18.3577	20.2726	17.3968	17.8335	22.8772	23.4558	23.1891	23.4619	25.2933	25.2082	25.3456	25.4293	25.893	25.7945	25.9979	25.965	26.9442	26.9597	27.0034	26.6964	23.7638	23.5544	23.4907	23.8302	23.2976	23.4991	23.5152	23.2119	23.5335	23.8154	24.1001	23.9431	24.4323
MYL3;MYL1	25.0339	25.3518	26.0743	25.7128	25.5514	25.8568	25.8515	26.2828	25.5393	25.2453	26.2648	25.7641	25.0467	25.9353	25.595	25.5039	25.9476	26.1027	24.855	24.8215	24.9017	25.1384	25.775	25.2967	25.8138	25.7186	26.0132	26.545	26.053	25.8325	26.3638	26.1585	26.5828	26.3563	26.4903	26.4344	26.1216	26.053	25.6488	25.6382	25.8763	26.0545	25.336	25.7773	25.7496	25.1763	25.7562	26.3103	25.6303
UROD	24.5763	24.6718	24.5086	24.9618	24.902	24.7709	24.9754	24.8109	24.2862	24.7946	25.0371	24.998	24.4458	23.3668	23.1858	23.8888	24.2931	23.719	24.9167	24.3593	25.3031	25.1346	24.9389	25.0866	24.7584	25.1383	24.7582	24.9637	24.8496	25.2968	24.8999	25.1923	25.3039	24.9041	25.3324	25.2025	25.4938	25.4951	25.2367	25.3153	25.2654	25.251	25.1711	25.2186	24.3829	25.0345	25.1332	25.3697	24.5633
INSR	16.977	21.3836	16.7136	16.8033	18.3085	21.7862	21.2041	16.0372	20.6171	18.4081	18.1831	19.1343	19.3478	18.1642	16.8999	17.9621	16.4228	24.3941	17.3968	17.8335	18.6716	17.2196	18.6996	18.8956	17.4637	18.0274	17.3725	21.8109	18.5974	21.821	16.6541	17.4235	18.7823	18.5536	17.7758	17.2964	18.3303	18.9038	19.2166	22.2612	17.3378	17.6958	19.1708	17.1	17.663	18.2907	16.4272	17.0903	17.0711
BCHE	23.6663	18.3285	16.7136	16.8033	18.3085	18.2071	16.6862	16.0372	17.1103	18.4081	18.1831	19.1343	19.3478	18.1642	16.8999	17.9621	22.1932	22.8603	23.1235	22.3777	18.6716	17.2196	18.6996	18.8956	17.4637	18.0274	17.3725	18.3615	21.8745	20.9653	22.6222	17.4235	18.7823	20.3803	17.7758	21.3799	18.3303	18.9038	19.2166	17.4878	21.0375	17.6958	19.1708	17.1	21.8337	18.2907	22.605	17.0903	21.3959
GLA	22.6129	23.4828	23.3954	23.6512	22.8314	22.597	22.631	23.0023	23.3175	24.2709	24.3239	23.9793	24.5159	24.3543	25.221	24.2838	23.7766	24.044	23.7412	23.4287	18.6716	17.2196	18.6996	22.8867	23.3245	23.5897	23.2991	22.9762	23.6996	23.8693	22.9693	23.9358	23.2577	23.6303	24.3259	24.4158	22.5993	22.9014	22.1403	21.9797	23.2191	23.4228	23.0705	24.0934	23.9915	23.7557	24.309	23.8006	23.1107
GSN	21.8455	21.2849	16.7136	20.9824	18.3085	18.2071	16.6862	16.0372	21.2029	21.8701	22.8078	19.1343	22.2977	18.1642	16.8999	22.2959	20.8414	16.9917	21.0251	21.4667	22.3341	21.9548	21.849	22.5964	23.0843	22.6581	23.2717	22.9255	18.5974	21.3624	16.6541	17.4235	22.3792	23.1413	23.1348	23.0375	22.74	22.4684	23.0661	22.841	22.658	23.3938	22.5594	17.1	21.0548	20.9638	19.18	21.5975	21.7141
RB1	24.4199	24.2953	24.6804	24.5181	25.1732	24.8429	24.7789	24.6315	24.9537	25.1677	24.9411	24.6533	25.2319	24.5277	24.6125	25.1837	24.426	24.1581	24.8281	24.9116	25.4762	24.9535	24.5261	25.1287	24.5251	24.7777	24.5561	24.5492	25.4082	24.8541	24.9189	24.8026	24.7225	24.5353	24.7009	24.818	24.793	24.3873	24.4788	24.8459	25.1618	25.5495	25.4312	25.3145	25.2438	25.0381	25.0145	25.0171	24.7573
PTMA	28.2386	28.5124	27.933	28.2603	29.1361	28.5998	29.1766	28.9337	28.3725	28.6307	28.7181	28.9634	28.2538	27.9525	27.3096	28.5568	28.2594	27.4704	28.2191	28.0261	28.9977	28.6895	28.5148	28.7976	29.2168	29.3573	29.3538	29.2135	29.2734	29.5728	29.334	29.0265	29.0434	29.1212	29.1283	29.0251	29.2719	29.3293	29.1136	29.1224	29.3367	29.447	29.3174	28.8073	29.4814	29.06	28.6889	29.2994	27.3928
CDK1	26.9457	26.9085	27.0775	26.8537	26.5941	26.7026	26.1313	26.2183	26.8301	26.9179	26.4984	26.5567	26.6663	26.9785	27.074	26.7317	26.6043	26.6652	26.3993	26.4514	26.8053	26.6501	26.8208	26.5611	26.2328	26.1334	26.2791	26.4077	27.152	26.9081	26.9417	26.7876	26.6551	26.5165	26.529	26.4464	26.3126	26.4047	26.2407	26.347	26.3661	26.4635	26.7889	26.7278	26.2798	26.2694	26.6476	26.5922	27.0308
ATP5F1B	30.6758	30.7472	30.7358	30.5689	30.4891	30.5221	30.5981	30.3946	30.7642	30.7204	30.8026	31.0307	31.0427	31.1023	31.2678	31.1271	30.5025	30.6606	30.7741	30.6953	30.7062	30.7482	30.6501	30.7888	30.742	30.7861	30.643	30.6318	30.4267	30.5664	30.4337	30.5778	30.6463	30.7766	30.7305	30.6755	30.7699	30.7368	30.77	30.8055	30.4434	30.6777	30.61	30.6131	30.4297	30.5147	30.6257	30.5654	30.5692
S100A6	24.7618	25.3373	25.3322	25.0889	24.1541	24.6134	24.1757	24.3847	24.9359	26.2469	25.7686	25.492	23.4954	23.898	23.5295	25.1242	25.6744	25.9711	25.7055	23.565	26.2898	25.2143	25.504	25.8709	25.8755	25.8411	25.6585	25.2379	25.3789	25.1744	25.0533	22.4439	18.7823	23.7498	17.7758	17.2964	24.9904	23.3301	25.3244	24.9623	24.8243	25.1791	25.2112	24.2367	24.3021	24.8585	22.3025	23.6311	24.3285
EIF4E	25.0993	24.9017	25.3915	25.4176	24.8061	25.0747	24.9842	25.1335	24.2448	24.7265	24.7149	24.2638	23.8723	23.4747	23.616	24.4168	23.4949	24.3524	24.4652	24.2678	25.1427	25.0153	25.1083	25.2232	25.0772	25.0344	24.4903	24.9205	24.6536	25.044	25.1613	25.2377	24.9011	24.8861	25.1965	25.1298	25.3961	25.1978	25.1563	25.1684	24.7828	25.0032	24.9432	24.9886	26.2563	25.9654	25.8326	25.2791	25.3775
ENO1	29.8317	29.566	29.8787	29.5812	29.6504	29.4184	29.5141	29.8259	29.3271	29.4861	29.3943	28.9483	28.8828	28.9892	29.0453	28.7818	29.7119	29.9019	29.2878	29.3615	29.206	29.4283	29.5009	29.4316	29.627	29.6156	29.7108	29.6741	29.714	29.5219	29.7538	29.7153	29.6409	29.2961	29.3783	29.3429	29.6323	29.7068	29.5462	29.5435	29.588	29.3645	29.4383	29.9605	29.3923	29.3757	29.4049	29.6751	29.5889
UNKNOWN_P06733-2	16.977	20.7643	27.6434	22.8577	18.3085	18.2071	16.6862	16.0372	17.1103	18.4081	18.1831	19.1343	19.3478	18.1642	16.8999	17.9621	16.4228	16.9917	17.3968	17.8335	18.6716	17.2196	18.6996	18.8956	17.4637	18.0274	17.3725	18.3615	18.5974	18.0541	16.6541	17.4235	18.7823	18.5536	17.7758	17.2964	18.3303	18.9038	19.2166	17.4878	17.3378	17.6958	19.1708	17.1	17.663	18.2907	16.4272	17.0903	21.0705
PYGL	26.117	26.288	26.3779	26.4781	26.2033	26.298	26.5791	26.2877	25.2634	25.5521	26.2896	26.3321	25.8527	24.3375	23.8437	25.4472	26.0951	26.0416	26.6544	26.5417	24.4044	24.0505	24.1871	24.7739	26.7723	26.84	26.761	26.5575	26.2378	26.0671	26.0516	26.2209	26.2795	26.4946	26.437	26.5857	26.4038	26.3679	26.4346	26.4377	26.4586	26.5322	26.6267	26.4497	26.604	26.9829	26.8064	26.0249	25.2763
GPI	28.7633	28.7107	28.466	28.5039	28.7195	28.9126	29.1932	28.7571	28.3631	28.6178	28.6262	28.7339	28.3294	27.7147	27.625	28.247	28.7182	28.6584	28.8732	28.7533	28.8143	28.7784	28.8216	28.8305	28.8339	28.7909	28.8389	28.7778	28.8927	28.9156	28.8876	28.8169	28.8003	28.7912	28.7217	28.9189	28.7833	28.8218	28.8151	28.8092	28.7907	28.9079	28.8803	28.8491	29.1854	29.1289	29.0619	28.7511	29.1673
POLB	22.9684	22.4378	16.7136	16.8033	18.3085	23.3173	21.9388	22.8044	17.1103	18.4081	18.1831	21.5764	23.0434	18.1642	16.8999	17.9621	22.2961	23.1579	17.3968	23.4246	22.3774	22.3084	22.1021	21.9321	22.7133	23.8862	22.4203	24.0571	18.5974	22.6061	16.6541	17.4235	22.6804	22.3171	22.4247	22.4882	22.7368	22.9216	23.231	22.8736	22.6722	17.6958	22.7819	22.5014	22.6758	23.373	16.4272	22.9263	22.1715
NPM1	28.7341	28.1423	28.6625	28.1829	28.3104	27.9992	26.6942	27.8015	29.3599	29.13	27.257	26.661	28.0917	29.3816	29.479	27.7105	28.168	28.6855	27.5256	28.3398	27.414	28.3259	28.3471	27.5118	27.5748	27.6649	27.9886	28.3609	27.8479	27.5962	27.2772	27.9594	27.5195	26.9219	26.2536	27.258	26.552	28.2205	27.4623	27.5589	27.5044	28.0676	28.0215	28.5189	27.6816	26.441	26.8848	27.92	28.7719
UNKNOWN_P06748-3	16.977	18.3285	23.2197	16.8033	24.0405	18.2071	16.6862	16.0372	24.9827	24.1048	18.1831	19.1343	23.7808	18.1642	16.8999	17.9621	16.4228	16.9917	17.3968	17.8335	18.6716	24.0429	23.4685	18.8956	22.9516	18.0274	17.3725	23.6497	18.5974	23.3732	16.6541	23.2323	18.7823	18.5536	17.7758	17.2964	18.3303	18.9038	19.2166	17.4878	17.3378	24.3296	24.0759	23.4295	17.663	18.2907	16.4272	17.0903	17.0711
TPM3	16.977	18.3285	26.9998	16.8033	18.3085	27.1661	27.061	16.0372	17.1103	18.4081	18.1831	19.1343	27.0957	27.4543	27.6493	26.9213	26.6937	26.6287	26.4232	27.0674	18.6716	29.1286	28.0122	27.8631	27.2488	27.3169	27.7156	26.9513	27.484	26.9293	16.6541	27.4196	18.7823	18.5536	26.8334	26.6486	28.6122	28.1437	27.1071	27.4429	17.3378	27.4958	27.4975	27.9352	26.0303	26.5311	16.4272	17.0903	27.4581
UNKNOWN_P06753-2;P06753-6	16.977	18.3285	16.7136	16.8033	18.3085	18.2071	16.6862	16.0372	17.1103	18.4081	18.1831	19.1343	19.3478	18.1642	16.8999	17.9621	16.4228	16.9917	17.3968	17.8335	18.6716	17.2196	18.6996	18.8956	17.4637	18.0274	17.3725	18.3615	18.5974	18.0541	16.6541	17.4235	18.7823	18.5536	17.7758	17.2964	18.3303	18.9038	19.2166	17.4878	17.3378	17.6958	19.1708	17.1	17.663	18.2907	16.4272	17.0903	17.0711
UNKNOWN_P06753-3	16.977	18.3285	16.7136	16.8033	18.3085	18.2071	16.6862	16.0372	17.1103	18.4081	18.1831	19.1343	19.3478	18.1642	16.8999	17.9621	16.4228	16.9917	17.3968	17.8335	18.6716	17.2196	18.6996	18.8956	17.4637	18.0274	17.3725	18.3615	18.5974	18.0541	16.6541	17.4235	18.7823	18.5536	17.7758	17.2964	18.3303	18.9038	19.2166	17.4878	17.3378	17.6958	19.1708	17.1	17.663	18.2907	16.4272	17.0903	17.0711
UNKNOWN_P06753-5	16.977	18.3285	16.7136	16.8033	18.3085	18.2071	16.6862	16.0372	17.1103	18.4081	18.1831	19.1343	19.3478	18.1642	16.8999	17.9621	16.4228	16.9917	17.3968	17.8335	18.6716	17.2196	18.6996	18.8956	17.4637	18.0274	17.3725	18.3615	18.5974	18.0541	16.6541	17.4235	18.7823	18.5536	17.7758	17.2964	18.3303	18.9038	19.2166	17.4878	17.3378	17.6958	19.1708	17.1	17.663	18.2907	16.4272	17.0903	17.0711
ITGAV	16.977	18.3285	16.7136	16.8033	18.3085	18.2071	16.6862	22.7877	23.5409	23.1336	18.1831	23.5239	19.3478	18.1642	16.8999	17.9621	16.4228	16.9917	17.3968	17.8335	25.3115	25.162	23.9608	23.8801	17.4637	22.9183	17.3725	18.3615	18.5974	18.0541	23.283	24.3366	23.7764	23.2725	23.8935	23.4759	18.3303	18.9038	19.2166	17.4878	17.3378	17.6958	19.1708	21.5165	22.2568	18.2907	16.4272	17.0903	23.0079
HEXA	23.8658	25.0353	24.4401	24.0027	23.8752	23.9016	23.9538	24.2721	24.235	24.7632	18.1831	25.7527	25.0858	23.0149	24.1883	25.0686	24.0399	24.6019	25.515	24.5451	22.8719	22.9155	18.6996	18.8956	24.2498	24.3726	24.5832	24.08	23.777	23.0732	23.8423	24.2048	23.7561	24.5635	24.8977	24.3622	23.9882	23.9653	24.0584	24.0086	24.3431	24.8248	24.0098	23.6706	23.6582	24.8382	24.5314	23.4118	23.5395
EPHX1	16.977	18.3285	22.0982	22.8772	22.1912	22.966	16.6862	16.0372	22.6617	22.7823	23.0351	22.7162	22.416	22.2998	21.2552	22.8403	16.4228	23.0086	23.2168	22.3523	22.4823	22.0141	22.7396	23.0091	22.0602	22.7437	22.5975	22.5259	21.1693	18.0541	22.1512	22.3046	22.6823	23.2959	22.9045	22.439	22.2168	18.9038	22.4215	21.9966	22.053	17.6958	21.744	22.8428	23.1829	22.9064	23.3451	19.1249	22.3367
DBI	27.3319	27.4296	28.3928	27.7219	27.3538	27.5493	28.135	27.5852	26.7655	27.4098	27.7474	27.2912	26.4815	26.4043	26.5991	26.6133	28.3077	28.2958	27.3977	27.3625	27.1695	27.1571	27.5411	27.3883	27.7092	27.5141	27.7919	27.4854	27.0091	26.9003	27.6038	27.4665	28.0978	27.4904	27.5435	27.3758	27.6237	27.421	27.3964	27.5651	27.3964	26.9587	27.0594	27.6449	27.897	27.4225	27.612	27.2529	27.6071
LDHB	29.1805	29.626	29.9197	29.2879	29.4384	29.7084	29.739	29.6132	28.7912	29.4944	29.6192	29.552	28.8383	28.3725	28.702	28.6349	29.4954	29.5471	29.4952	29.1784	29.3434	29.1636	29.224	29.4927	29.3114	29.4971	29.5407	29.167	28.6401	29.0524	29.1765	29.2006	29.4474	29.3331	29.4291	29.6623	29.1819	29.3782	29.2442	29.1719	29.3307	29.3342	29.3005	29.1364	29.8598	29.7815	29.8937	29.1082	29.2108
CENPB	16.977	23.546	21.8767	22.5274	23.5293	23.1841	23.4977	22.6397	23.0724	18.4081	22.7526	22.2988	22.6243	23.2839	24.0759	22.5253	22.2238	22.5995	22.8378	22.9381	23.0268	22.8909	22.4978	18.8956	23.5323	22.4799	22.5691	22.9593	18.5974	22.9166	16.6541	22.2902	22.1059	22.584	22.7557	22.9625	18.3303	22.415	22.3183	22.5531	17.3378	17.6958	19.1708	25.3308	23.7866	23.4869	22.8174	22.5007	22.1127
GPX1	26.8132	26.7859	26.3816	26.8784	26.471	26.4102	26.389	26.6314	26.5804	26.3948	26.5291	26.1271	26.4213	26.2764	26.1113	26.3554	26.5108	26.2127	26.3395	26.3252	26.7084	26.7072	26.6114	26.6273	26.8107	26.7951	26.6687	26.8421	27.0846	26.9026	26.9634	26.9646	27.0449	26.93	26.9204	26.9075	27.297	27.1616	27.1785	27.2306	26.9003	26.784	26.7996	26.8501	26.4679	26.4618	26.1762	26.8261	26.4696
PGK2	16.977	18.3285	16.7136	16.8033	18.3085	18.2071	16.6862	16.0372	17.1103	18.4081	18.1831	19.1343	19.3478	18.1642	16.8999	17.9621	16.4228	16.9917	17.3968	17.8335	18.6716	17.2196	18.6996	18.8956	17.4637	18.0274	17.3725	18.3615	18.5974	18.0541	16.6541	17.4235	18.7823	18.5536	17.7758	17.2964	18.3303	18.9038	19.2166	17.4878	17.3378	17.6958	19.1708	17.1	17.663	18.2907	16.4272	17.0903	17.0711
P4HB	27.518	27.5345	27.7118	27.5773	27.4542	27.5053	27.6074	27.514	28.0437	28.0464	28.2009	28.1242	28.0896	28.4698	28.5327	28.1526	27.949	27.9685	27.7022	27.732	27.5504	27.6612	27.6422	27.7251	27.5027	27.5723	27.5362	27.4892	27.7784	27.7726	27.7999	27.6642	27.6575	27.6904	27.6255	27.7463	27.82	27.4982	27.541	27.5595	27.6213	27.5641	27.5117	27.6738	27.8739	27.6478	27.7412	27.6023	27.7776
ACYP1	16.977	22.738	22.7597	23.2281	23.21	23.0405	23.4495	23.6742	22.5946	22.8687	22.2967	22.5702	22.6271	20.8778	16.8999	22.2178	23.0935	23.065	23.6071	23.3426	23.3127	23.7502	23.5786	23.7159	24.2134	23.7579	23.8896	24.3353	22.9284	23.1975	16.6541	23.0042	23.8181	23.7086	24.161	24.0789	24.4369	25.1672	24.5423	24.4432	22.6085	23.6156	23.5406	22.748	17.663	23.2304	16.4272	23.7509	23.0244
CRYGD	16.977	18.3285	16.7136	16.8033	18.3085	18.2071	16.6862	16.0372	17.1103	18.4081	18.1831	19.1343	19.3478	18.1642	16.8999	17.9621	23.5965	23.2232	17.3968	17.8335	18.6716	17.2196	18.6996	18.8956	17.4637	18.0274	17.3725	18.3615	18.5974	18.0541	16.6541	17.4235	18.7823	18.5536	17.7758	22.2613	18.3303	18.9038	19.2166	17.4878	17.3378	22.5931	22.8477	17.1	17.663	18.2907	16.4272	17.0903	17.0711
CTSD	27.1818	27.4117	26.7415	27.3232	27.0942	27.3022	27.2087	27.4104	27.7895	27.7686	28.4381	28.5545	28.4097	27.8842	27.8868	28.6148	27.3236	27.4925	27.806	28.1375	26.4996	26.707	26.9441	26.6744	27.4945	27.6148	27.335	27.2723	27.8902	27.8061	27.7523	27.7946	27.2979	27.5182	27.4223	27.3828	27.5111	27.7126	27.5969	27.4742	27.3797	27.5679	27.5851	27.1371	27.9126	27.8838	27.7771	27.923	28.4689
ANXA2	28.0528	28.2575	28.7132	28.1627	28.3717	28.453	28.2366	28.4165	28.5507	28.6091	28.4625	28.1762	28.635	28.8237	29.23	28.4171	28.2004	28.3092	27.8366	27.6371	27.14	27.5516	27.6475	27.3185	28.5426	28.2759	28.3815	28.5202	27.8822	27.9829	28.0545	28.2819	28.4775	28.3888	28.4949	28.4475	27.883	28.4084	28.4034	28.4911	27.4462	27.6127	27.6619	28.1881	27.7037	27.6403	28.0004	28.3533	28.349
CAPN1	23.6258	24.7255	24.5722	24.4484	24.6929	24.8054	25.1153	24.6988	24.3291	24.7134	24.948	24.9812	24.6139	23.8446	23.8714	24.5751	24.5132	24.8873	24.8881	24.6219	24.7882	24.306	24.4966	24.5628	25.1546	25.0272	25.2883	25.0658	25.1581	24.8074	23.8793	24.9751	24.8639	25.3439	25.3851	25.2757	24.8381	24.7176	24.635	24.6877	23.7024	23.7105	23.4783	23.7933	24.7667	25.3701	25.2932	24.713	24.2713
TUBB	30.3976	31.3345	30.2253	30.7813	30.9496	31.3233	31.1594	30.4746	31.0746	31.2635	31.249	31.0688	31.5842	29.8355	29.6926	31.5403	29.8106	29.2179	30.9683	31.3139	31.1007	31.5366	31.0564	31.716	31.3476	31.3365	31.4171	31.1429	31.8823	31.2336	31.2816	31.6518	31.2484	31.6526	31.448	31.6511	31.1312	31.6178	31.5812	31.5192	31.3858	31.6086	31.3538	30.7072	30.971	31.5341	31.0625	31.6391	31.6027
PSAP	26.655	27.0593	26.5575	26.5757	26.638	26.4082	26.6548	26.2988	27.3648	27.2642	27.4193	27.1708	27.3855	27.2207	26.9793	27.4974	26.4559	26.1251	26.9018	26.7886	26.7035	26.8625	26.6598	26.7428	26.6421	26.7559	26.7095	26.5941	26.8618	27.0744	26.9391	26.542	27.1338	27.1506	27.1717	27.134	26.9241	26.4023	26.9719	26.7262	27.5352	27.281	27.2667	26.861	26.7899	26.5914	26.5908	26.266	27.6193
HEXB	24.3618	24.1971	24.2888	24.4293	24.2345	23.6261	24.1791	24.0984	25.082	25.1687	24.9142	24.5483	24.8866	25.0142	25.4945	24.8939	25.5885	25.5484	25.2436	25.4697	23.3166	23.2302	23.557	22.1923	24.6623	24.4357	24.6476	24.6957	23.9417	24.057	23.7536	24.0715	24.692	24.0552	24.0812	23.9218	23.7398	23.969	24.0637	23.72	24.8795	25.0107	24.6391	24.5796	23.8985	24.0382	24.1039	24.1117	24.3093
CTSL	24.2418	24.6967	23.0328	24.1264	24.1521	23.588	23.596	23.6448	25.1023	25.0755	24.5286	24.6225	23.9965	25.2219	24.4684	24.092	24.1483	24.1862	23.7705	24.4027	18.6716	17.2196	18.6996	18.8956	22.851	18.0274	17.3725	24.006	24.3305	24.091	23.783	24.2728	24.5128	24.0859	23.6425	24.3047	24.2478	18.9038	19.2166	17.4878	24.5924	17.6958	19.1708	24.1593	22.1736	18.2907	23.7595	17.0903	23.8801
PFN1	30.0583	30.0014	29.8193	30.2032	30.8469	30.5933	30.7342	30.9633	30.011	29.9312	29.8802	29.7328	29.6047	29.6255	29.5585	29.4284	29.9683	29.9494	29.7377	29.7536	30.344	30.3635	30.4744	30.4044	30.8123	30.947	30.9405	30.9923	30.1565	30.3038	30.2389	30.5099	30.5682	30.3725	30.3994	30.28	30.4283	30.5036	30.3708	30.3117	30.4796	30.5169	30.38	30.635	29.6205	29.6017	29.7657	30.1788	30.1189
BPGM	16.977	18.3285	16.7136	16.8033	18.3085	18.2071	16.6862	21.8241	17.1103	18.4081	18.1831	22.4504	23.0989	22.1932	22.0442	23.1729	16.4228	21.6468	17.3968	17.8335	18.6716	17.2196	18.6996	18.8956	17.4637	21.6198	22.433	18.3615	18.5974	18.0541	16.6541	17.4235	18.7823	22.3377	17.7758	17.2964	18.3303	18.9038	22.6458	17.4878	17.3378	17.6958	19.1708	17.1	17.663	18.2907	16.4272	22.115	17.0711
APRT	25.7622	25.7869	25.684	26.0815	25.7574	25.8666	25.9958	25.9956	24.8956	25.4309	25.7056	25.0356	25.3838	24.3064	24.4563	25.221	25.3678	25.7499	26.0705	26.0531	27.2255	27.1692	26.8868	27.2907	26.192	26.4244	26.0632	25.8888	25.9763	25.7095	25.3582	25.9567	26.0374	26.257	26.3569	26.2487	25.3089	25.2844	25.4371	25.4573	25.5322	25.5723	25.7251	24.8158	25.5778	25.995	26.0485	25.7503	25.7742
EPRS1	27.5081	27.533	27.6626	27.4246	27.1688	27.1307	27.3178	27.2103	27.0858	27.198	27.167	27.0399	27.0303	27.2663	27.2333	26.958	27.7806	27.8953	27.516	27.5413	28.0495	28.1615	28.2352	28.1174	27.0275	26.9166	27.0349	27.0609	27.0828	27.0779	27.1276	26.9666	27.1128	26.9479	27.0011	27.0615	27.1612	27.0993	26.9791	27.1077	27.8669	27.8009	27.8005	27.8977	27.2185	26.9835	27.0656	26.8547	27.821
CTSB	23.6582	23.8279	20.9992	24.0594	24.5619	24.3756	24.7042	24.3955	24.8627	24.8272	25.2074	25.3899	24.7393	25.2715	25.4121	25.218	25.5011	24.7777	25.1493	24.8225	21.2823	23.5707	23.8079	24.1338	25.4541	25.1658	25.1498	24.8745	24.6147	24.3626	24.9941	24.1477	24.7326	25.1013	25.1984	25.1487	25.3289	25.139	24.9853	24.7947	23.2544	23.2978	24.0886	26.2986	25.8286	25.7765	25.5407	24.9106	25.5839
HSP90AA1	29.1251	29.1792	29.3308	29.3303	29.0994	29.102	29.341	29.2285	28.9692	29.2857	29.5789	29.4055	29.1676	29.1891	29.1808	29.0869	29.3439	29.4505	29.2501	29.0957	29.5652	29.4171	29.6263	29.6568	29.0884	29.0412	29.1506	29.0713	29.1887	29.274	29.4223	29.3713	28.9997	28.9423	28.9301	28.8646	29.2109	29.1954	29.0982	29.1135	29.2279	29.2256	29.1597	29.4452	29.5944	29.2809	29.574	29.2524	28.7194
HNRNPC	16.977	18.3285	16.7136	16.8033	18.3085	18.2071	16.6862	16.0372	17.1103	18.4081	18.1831	19.1343	19.3478	18.1642	16.8999	17.9621	16.4228	16.9917	17.3968	17.8335	18.6716	17.2196	18.6996	18.8956	17.4637	18.0274	17.3725	18.3615	18.5974	18.0541	16.6541	17.4235	18.7823	18.5536	17.7758	17.2964	18.3303	18.9038	19.2166	17.4878	17.3378	17.6958	19.1708	17.1	17.663	18.2907	16.4272	17.0903	17.0711
UNKNOWN_P07910-2	16.977	18.3285	16.7136	16.8033	18.3085	18.2071	16.6862	16.0372	17.1103	18.4081	18.1831	19.1343	19.3478	18.1642	16.8999	17.9621	16.4228	16.9917	17.3968	17.8335	18.6716	17.2196	18.6996	18.8956	17.4637	18.0274	17.3725	18.3615	18.5974	18.0541	16.6541	17.4235	18.7823	18.5536	17.7758	17.2964	18.3303	18.9038	19.2166	17.4878	17.3378	17.6958	19.1708	17.1	17.663	18.2907	16.4272	17.0903	17.0711
UNKNOWN_P07910-4	16.977	18.3285	16.7136	16.8033	18.3085	18.2071	16.6862	16.0372	17.1103	18.4081	18.1831	19.1343	19.3478	18.1642	16.8999	17.9621	16.4228	16.9917	17.3968	17.8335	18.6716	17.2196	18.6996	18.8956	17.4637	18.0274	17.3725	18.3615	18.5974	18.0541	16.6541	17.4235	18.7823	18.5536	17.7758	17.2964	18.3303	18.9038	19.2166	17.4878	17.3378	17.6958	19.1708	17.1	17.663	18.2907	16.4272	17.0903	17.0711
UQCRH	27.8086	27.318	26.9491	27.5392	27.3923	27.5942	27.3157	27.3148	27.6079	27.3948	27.2455	26.9547	27.4957	27.8384	27.5794	27.5809	27.2102	26.806	27.4877	27.4046	27.0081	27.2543	27.3826	27.0785	27.4207	27.5465	27.7104	27.5204	27.5895	27.4192	27.3826	27.1436	27.193	27.0038	27.3255	27.0718	27.4389	27.359	27.3803	27.5139	27.1252	26.8943	26.9945	27.3938	26.9763	26.6607	26.4836	27.1029	27.1542
LAMB1	22.3573	23.3449	22.9931	23.4571	22.8254	22.3537	21.6977	21.898	22.7683	21.8601	22.6319	22.2749	22.5853	22.7592	21.6316	21.8245	16.4228	16.9917	17.3968	20.6186	23.8702	23.9381	23.9701	24.3372	22.8909	22.6724	22.0821	22.9009	22.7799	23.2808	23.2284	23.1112	22.8155	22.2988	22.413	22.4829	20.2717	21.3653	21.1646	21.0534	23.9202	24.0157	24.2236	24.2563	21.9148	21.6833	20.2919	21.2261	22.3269
YES1	23.8424	23.9569	23.6938	23.4883	22.8644	23.5786	23.515	23.6904	23.0284	24.2639	24.5534	24.8518	24.9974	24.4205	24.1786	24.7506	23.529	23.3979	23.7683	24.1989	22.6509	23.093	23.2466	23.7148	24.047	24.2683	23.5133	24.0776	23.4507	23.7299	23.8604	23.6209	23.9516	24.1945	24.6304	24.1764	23.9239	23.9087	23.887	23.7464	22.9714	21.9995	22.4625	21.9313	23.8865	24.1036	24.0147	23.8922	24.101
UNKNOWN_P07948-2	16.977	18.3285	21.7235	20.9984	18.3085	21.3353	21.4438	21.0314	17.1103	18.4081	18.1831	19.1343	19.3478	18.1642	16.8999	22.0575	21.4227	21.9712	17.3968	22.1505	18.6716	17.2196	18.6996	21.5179	21.9361	21.7688	21.7792	21.8294	21.6323	18.0541	16.6541	21.4937	21.9311	22.5471	21.8774	22.1508	18.3303	21.7041	22.5255	21.9691	17.3378	17.6958	22.3942	17.1	17.663	21.4543	21.6129	17.0903	17.0711
TPM2	25.8727	24.4009	22.0922	24.6376	18.3085	18.2071	16.6862	16.0372	17.1103	18.4081	18.1831	19.1343	19.3478	22.7837	16.8999	17.9621	16.4228	16.9917	17.3968	17.8335	18.6716	20.8357	20.872	18.8956	17.4637	18.0274	17.3725	18.3615	18.5974	18.0541	16.6541	17.4235	23.6079	23.0944	21.5326	24.9041	18.3303	18.9038	19.2166	17.4878	17.3378	17.6958	19.1708	17.1	17.663	18.2907	16.4272	17.0903	17.0711
UNKNOWN_P07951-2;P07951-3	16.977	18.3285	16.7136	16.8033	18.3085	18.2071	16.6862	16.0372	17.1103	18.4081	18.1831	19.1343	19.3478	18.1642	16.8999	17.9621	16.4228	16.9917	17.3968	17.8335	18.6716	17.2196	18.6996	18.8956	17.4637	18.0274	17.3725	18.3615	18.5974	18.0541	16.6541	17.4235	18.7823	18.5536	17.7758	17.2964	18.3303	18.9038	19.2166	17.4878	17.3378	17.6958	19.1708	17.1	17.663	18.2907	16.4272	17.0903	17.0711
FH	27.6189	27.4235	27.9877	27.5252	27.2321	27.2429	27.3981	27.4266	27.1111	27.1592	27.1802	26.9833	27.0433	27.6303	27.6146	27.2194	27.6213	27.7338	27.2268	27.3143	27.7698	27.8605	28.0446	27.8018	27.3114	27.3701	27.1462	27.3332	27.3132	27.0361	27.2608	27.026	26.8636	26.9289	26.995	26.6629	27.3249	27.3163	27.3828	27.2605	27.9239	27.5519	27.5365	27.8301	27.0765	26.9146	27.4069	27.0507	27.2313
SP1	22.8228	23.3235	23.8853	23.4343	23.6264	23.92	23.6625	23.4701	23.0271	23.0905	23.2904	24.237	23.1911	23.2099	23.6659	23.3808	23.7182	23.7836	23.1598	23.6985	24.1612	23.9814	24.1954	24.1584	24.0923	24.0023	23.7838	23.9917	23.6004	23.6083	23.3401	22.5032	23.435	23.8766	23.6363	23.4923	24.7303	23.8645	24.0058	23.9287	23.8307	23.5193	23.8199	23.2394	23.9275	24.2547	24.7954	23.4311	23.0383
ANXA6	26.6435	26.8393	26.9357	26.6849	26.4254	26.4968	26.6901	26.5377	26.313	26.6516	26.8045	26.7981	26.7995	25.9958	26.0751	26.3708	26.5617	26.5428	26.7227	26.6165	26.2283	26.198	26.3762	26.343	26.7104	26.853	26.7746	26.6634	26.5067	26.4556	26.5159	26.6805	27.1781	27.1459	27.2539	27.089	26.6136	26.7211	26.6861	26.791	25.4329	25.4934	25.5549	25.6665	26.5832	26.6521	26.7519	26.6299	26.4306
RHOC	23.5208	22.5367	23.7864	24.2392	22.7341	22.6812	23.555	23.4176	24.7849	24.6953	24.4859	25.5897	23.1333	20.5085	24.3071	24.7254	23.3711	23.8322	23.3801	21.5102	24.9706	24.1015	22.9593	23.3518	23.6062	23.9031	22.5669	23.3464	25.3245	23.2194	23.426	23.8309	23.4016	23.6751	22.4403	24.0093	25.6014	24.7616	24.5802	23.6931	24.1572	24.497	24.247	21.7515	23.3702	23.6117	23.1249	21.8602	24.1469
GLI1	16.977	22.5946	16.7136	16.8033	18.3085	23.3328	16.6862	16.0372	17.1103	18.4081	18.1831	19.1343	19.3478	23.8474	16.8999	17.9621	16.4228	16.9917	22.9481	17.8335	23.1794	17.2196	23.5141	18.8956	17.4637	18.0274	17.3725	23.0299	18.5974	18.0541	16.6541	17.4235	18.7823	23.0363	17.7758	23.5382	18.3303	18.9038	19.2166	17.4878	17.3378	17.6958	19.1708	23.9291	17.663	18.2907	16.4272	17.0903	17.0711
CD55	16.977	23.5537	16.7136	23.4668	18.3085	18.2071	21.6179	22.0449	17.1103	18.4081	18.1831	19.1343	19.3478	21.7267	16.8999	17.9621	22.4684	23.3675	17.3968	22.2768	24.5891	24.8211	24.5091	24.8432	23.5011	23.3728	22.841	22.618	18.5974	18.0541	16.6541	17.4235	18.7823	18.5536	17.7758	23.7156	23.7252	18.9038	23.4378	23.7481	23.3478	17.6958	22.1837	17.1	21.6264	22.2323	16.4272	17.0903	17.0711
ABCB1	16.977	18.3285	16.7136	16.8033	18.3085	18.2071	16.6862	16.0372	17.1103	18.4081	18.1831	19.1343	19.3478	18.1642	16.8999	17.9621	16.4228	22.2653	17.3968	17.8335	18.6716	17.2196	18.6996	18.8956	17.4637	18.0274	17.3725	18.3615	18.5974	18.0541	16.6541	17.4235	18.7823	18.5536	17.7758	17.2964	18.3303	18.9038	19.2166	17.4878	17.3378	17.6958	19.1708	17.1	17.663	18.2907	16.4272	17.0903	17.0711
SLC3A2	26.6043	26.4333	26.8389	26.7462	25.7755	25.6511	25.8721	26.3141	26.2347	25.7996	26.4453	26.5953	25.8846	26.1971	26.279	26.5427	26.6223	26.6327	26.5416	26.4779	26.1354	25.9373	26.0703	25.9778	25.5443	26.0226	25.512	25.4909	26.0398	25.8325	26.4941	26.0445	25.762	25.7122	25.7872	25.8313	25.7658	25.5625	25.3951	25.3663	24.9861	25.0137	25.0689	25.6243	26.1279	25.8762	25.7472	25.9114	26.2183
PFKM	26.3678	26.2642	26.5345	26.5179	26.3174	26.0955	26.2489	26.5048	25.3283	25.7294	25.691	26.1625	25.3204	25.7397	25.9633	25.7529	26.5318	27.0025	26.2008	26.4664	26.4605	26.3202	26.4787	26.2294	26.4025	26.7473	25.961	26.028	25.5531	25.7613	25.9303	26.1328	26.6867	26.6067	26.1654	26.7379	26.588	26.1749	26.6083	26.0792	25.2245	25.122	25.5556	25.2467	26.3025	26.5279	26.4756	26.3099	25.2303
HSP90AB1	29.7414	29.8683	29.9735	29.8983	29.9497	30.0375	30.1837	30.0538	29.8108	30.185	30.2269	30.0087	29.9899	29.8677	30.0077	29.9197	30.0373	30.0638	29.8589	29.7633	29.7773	29.7628	30.0093	29.8234	29.5509	29.674	29.5953	29.7018	29.9229	29.843	30.0393	29.9072	29.8379	29.8433	29.9311	29.753	29.6648	29.6233	29.5687	29.5872	29.6943	29.7531	29.6542	29.8689	29.9749	29.9579	30.0733	29.8238	30.5
SRPRA	24.8373	24.4945	25.0299	24.5694	24.5689	24.4634	24.4778	24.6645	25.0051	24.6249	25.0382	25.1503	25.0208	25.0026	25.0563	25.3057	25.0461	24.7919	24.7349	24.674	24.7411	24.7857	24.8293	24.724	24.4693	24.6146	24.7304	24.4889	24.5481	24.9474	24.6757	24.694	24.7725	24.7219	24.8918	24.848	24.7501	24.9127	24.6445	24.6774	25.0003	24.8999	24.9299	25.1105	24.5864	24.5341	24.5648	24.5713	25.6324
ASNS	27.2417	27.2246	27.1695	27.3637	25.7411	25.7832	25.9285	26.0902	26.2181	26.7694	27.2183	27.3494	26.6061	25.4434	25.6109	26.256	27.6787	27.6537	28.2687	28.2028	25.7924	25.8461	25.6794	26.2316	25.4267	25.6909	25.4926	25.2684	26.3615	26.3122	26.2619	26.6338	25.531	25.208	25.581	25.6719	25.8016	25.8726	26.0524	25.5902	25.8083	25.6874	25.8581	25.7226	25.4561	25.7009	25.9853	25.6204	27.2095
HMBS	24.4585	24.6346	24.7809	24.5991	24.2403	24.3864	24.5703	24.7212	23.6588	23.9855	24.1293	23.7884	23.6486	23.2686	23.2891	23.7014	24.5484	24.3883	24.6966	23.2098	23.6363	24.3307	24.4663	24.292	24.541	24.1384	24.5508	24.5982	24.1906	24.2456	24.2438	24.5113	24.5488	23.978	24.325	24.5333	24.7747	24.6575	24.4404	24.7523	24.0031	20.3872	23.7321	23.8968	23.8077	24.1982	24.2588	23.9541	24.0792
PDHA1	26.017	26.2032	26.2855	26.2939	26.0945	25.9839	25.9549	26.0672	25.9138	25.7871	25.8387	26.049	26.2609	25.8545	26.1429	26.0966	25.7507	25.5666	25.6619	25.8366	25.9939	25.8802	26.0403	25.9767	26.3098	26.338	26.3293	26.2504	25.4487	25.9071	25.6037	25.9287	26.212	26.2965	26.4228	26.5397	26.5044	26.6082	26.5036	26.4699	25.7815	26.0987	26.0074	25.9652	25.7409	25.7055	25.7547	25.872	25.6829
CYC1	25.2191	24.6394	24.4788	25.0223	24.56	24.4778	24.4911	24.5164	24.8623	24.6925	25.0537	25.2366	25.0632	24.9623	25.0928	25.0873	24.9953	24.6776	24.6325	24.317	24.7832	24.6157	24.5481	24.7747	24.5749	24.7952	24.1943	24.6295	24.1021	24.4734	24.5372	24.666	24.792	24.4581	24.533	24.7448	24.4243	24.5717	24.5275	24.4799	23.7372	23.2461	23.5523	24.4079	24.7806	24.7164	24.8662	24.2621	24.7895
SNRPB2	26.2695	26.1365	25.7409	26.1635	26.2029	26.1066	26.2179	25.8874	26.2995	26.3015	26.175	26.3413	26.2772	26.2972	26.364	26.3524	25.784	26.0617	25.9557	25.9498	26.0236	26.1109	25.9858	26.0383	26.1963	26.1875	26.3814	26.2367	26.0747	26.1602	26.1102	26.3376	26.0603	25.9475	25.9984	26.0214	26.5792	26.2054	26.1139	26.4485	26.4433	26.3294	26.5271	26.7238	26.1927	26.1045	26.0295	25.9642	25.9906
SNRNP70	26.9718	26.8452	27.0572	26.9366	27.1964	26.9801	27.1531	27.1665	27.2293	26.8716	26.6875	27.0853	27.0969	27.1694	27.2462	27.2052	26.8782	26.8014	26.6	26.8311	27.0847	27.1943	27.043	27.2338	27.0948	26.9936	27.0487	27.0993	27.1954	27.0526	26.9319	27.1254	26.981	27.0579	26.8192	26.7875	27.4574	27.252	27.0147	27.2613	26.966	27.0944	27.1303	26.9477	26.5994	26.9025	26.7684	27.0536	26.9247
HCK	16.977	18.3285	16.7136	16.8033	18.3085	18.2071	16.6862	16.0372	17.1103	18.4081	18.1831	19.1343	19.3478	18.1642	16.8999	17.9621	16.4228	16.9917	17.3968	17.8335	18.6716	17.2196	18.6996	18.8956	17.4637	18.0274	17.3725	18.3615	18.5974	18.0541	16.6541	17.4235	18.7823	18.5536	17.7758	17.2964	18.3303	18.9038	19.2166	17.4878	17.3378	17.6958	19.1708	17.1	17.663	18.2907	16.4272	17.0903	17.0711
ITGA5	21.3645	22.8501	22.2271	21.8158	21.4513	21.7809	21.9977	22.2224	22.7104	22.7043	18.1831	19.1343	22.7857	23.2123	23.6619	23.2009	23.1905	23.3863	22.1101	23.3171	18.6716	17.2196	21.6321	18.8956	22.3334	22.0473	22.2069	22.6249	22.1636	18.0541	16.6541	17.4235	21.9604	18.5536	22.2556	21.9861	18.3303	22.0513	22.4928	22.3892	17.3378	17.6958	22.3547	17.1	17.663	21.8131	16.4272	17.0903	22.0409
NFIC	23.9378	22.3942	22.9374	21.7342	22.9938	22.434	22.549	21.7506	23.3845	21.9986	22.4738	22.3537	22.0431	23.7063	23.4427	22.7051	21.901	21.1667	22.1352	22.2154	22.552	21.9664	22.7724	22.3948	23.8075	23.5842	23.1481	23.5874	22.4443	22.333	24.1233	22.6049	23.3095	22.1614	22.649	23.1576	22.8225	23.6152	22.7875	23.5815	22.7606	22.316	23.1427	17.1	22.2875	22.9523	23.1923	23.4229	22.6063
VIM	29.9778	29.884	30.2475	29.9135	29.602	29.5483	29.292	29.3996	30.7694	30.4396	30.2537	30.243	30.5386	31.2625	31.2522	30.6853	29.0674	29.0057	28.5918	28.5976	29.4231	29.5761	29.6186	29.334	29.2518	29.2555	29.3595	29.5127	30.1388	30.1465	30.0689	30.2277	30.1503	29.8938	29.8496	30.019	29.2068	29.3046	29.1694	29.4394	29.6848	29.8209	29.779	29.9785	29.3174	29.272	29.5329	29.9855	29.727
RPS17	27.6977	27.2396	27.3677	27.1639	27.2132	27.2493	27.513	27.2624	27.4948	27.3333	27.5949	27.552	27.2862	27.8539	27.7577	27.5347	27.4256	27.3187	26.9413	27.0918	26.7848	27.0604	27.0183	26.9577	26.9237	27.1599	27.1974	27.1955	27.3818	27.4161	27.6682	27.6765	27.2846	27.0768	27.1007	27.2507	27.3307	26.9919	26.5103	27.0799	27.5543	27.406	27.2704	27.3179	27.2309	27.307	27.3637	27.2403	27.0292
GNAI3	22.7055	23.2214	24.9173	23.3916	23.9623	23.7588	23.7653	23.6731	23.8338	23.9123	24.3441	24.3702	23.8943	24.9593	25.3095	24.2052	23.7632	24.3216	22.9105	22.5152	22.8004	17.2196	20.7447	22.2826	23.547	23.3676	23.9342	23.0505	23.5404	23.4184	23.3366	23.6028	23.9015	24.1016	24.0414	23.4695	22.8508	22.5303	22.0972	22.0532	23.295	23.0782	23.046	23.4599	23.7093	24.585	24.0991	23.4186	22.6644
ANXA5	27.1038	27.4123	26.9602	27.3905	27.1094	27.3492	27.3182	27.3562	26.931	27.5009	27.6183	27.6947	27.0456	26.141	26.2861	26.8261	27.5034	27.2104	27.6604	27.4314	27.3601	27.151	27.2891	27.4087	27.4807	27.6423	27.4992	27.2463	27.2182	27.1844	27.2068	27.362	27.5408	27.6648	27.6024	27.7629	27.5343	27.4922	27.4646	27.3556	26.2861	26.4091	26.212	26.3222	27.415	27.3211	27.4814	27.0597	27.6577
RPSA;RPSA2	29.9032	30.1045	29.7179	30.085	29.9004	29.8779	29.9094	29.6824	30.0681	30.2881	30.176	30.1818	30.5777	30.2476	30.2255	30.4319	29.9447	29.4995	30.1779	30.1115	29.9228	29.8112	29.9061	30.1895	29.8095	29.8722	29.7624	29.6683	30.1176	30.2256	29.925	30.3163	29.9024	30.0306	30.1439	29.9219	29.6725	29.7533	29.8466	29.7144	29.7764	29.651	29.7883	29.5401	29.8805	30.0886	30.2241	29.8285	30.1604
CD63	16.977	18.3285	16.7136	16.8033	18.3085	18.2071	16.6862	16.0372	17.1103	18.4081	18.1831	19.1343	19.3478	18.1642	16.8999	17.9621	16.4228	16.9917	17.3968	17.8335	18.6716	17.2196	18.6996	18.8956	17.4637	18.0274	17.3725	18.3615	18.5974	18.0541	16.6541	17.4235	18.7823	18.5536	17.7758	17.2964	18.3303	18.9038	19.2166	17.4878	17.3378	17.6958	19.1708	17.1	20.6843	18.2907	16.4272	17.0903	17.0711
MRPL3	25.5398	24.5021	25.9099	25.2131	24.3823	24.1458	23.752	23.2584	24.373	24.0471	23.373	22.6531	24.2686	23.5712	24.7595	24.9969	23.9466	23.9784	25.2754	24.4731	25.0951	24.4839	24.3363	24.9022	23.7282	23.603	23.6795	23.5993	24.1027	18.0541	23.0384	17.4235	22.5815	23.7605	23.9948	17.2964	18.3303	18.9038	23.9926	23.8626	24.3985	17.6958	19.1708	25.5877	25.1023	25.5935	23.8354	17.0903	23.8222
SNRPA	27.5259	28.0658	28.2172	27.7708	27.8374	28.0094	27.8307	27.5218	27.5226	27.5991	27.5248	27.695	27.7147	27.707	28.0103	27.6737	27.4138	27.5939	27.5831	27.545	27.7019	27.6442	27.8153	27.9147	27.749	27.9269	27.8678	27.7369	27.1634	27.5562	27.0657	27.5387	27.5746	27.4545	27.6789	27.6711	27.5135	27.6441	27.7395	27.5874	27.3865	27.6829	27.4856	27.3992	27.5889	27.6666	27.9288	27.4808	27.741
ENO2	27.4045	26.997	27.3165	26.9067	26.8877	27.1204	27.1993	27.4356	26.9642	27.2161	27.0198	26.7812	26.4078	26.3798	26.4677	26.4122	27.216	27.4814	27.18	26.9585	27.1127	27.2073	27.4603	27.3033	27.1537	27.0673	27.0834	27.3653	26.9868	26.9663	27.2401	27.0671	27.1639	27.2035	26.9886	27.1803	27.7788	27.5888	27.3467	27.3815	26.2787	25.935	26.027	26.2014	26.6464	26.7615	26.916	26.9494	26.9828
ACAA1	23.7784	23.8784	24.3398	24.3664	24.6293	24.3565	24.5726	24.5232	24.8149	24.4646	24.3672	24.1009	24.9071	25.4184	25.4927	24.3263	24.6194	24.7613	23.8264	23.8579	24.1344	24.1843	24.2092	23.9455	23.9336	24.1683	24.2183	24.1018	24.284	23.8909	24.5783	24.3946	24.3403	23.7785	23.8255	23.8644	24.0929	24.0402	24.2707	24.0794	23.9631	23.5211	23.6032	24.2684	24.0906	23.581	23.9946	23.9617	24.6886
SRP19	23.5853	20.7103	23.1722	21.0755	24.2815	23.2147	22.6107	23.6467	23.5911	23.7303	23.6516	23.7033	22.4522	25.2031	25.2062	23.4858	24.9085	25.3701	23.2254	24.4415	24.0195	23.8753	23.9321	24.1344	22.6623	23.6405	22.7698	23.9422	23.3877	21.9551	23.6004	24.135	23.751	21.5889	22.7347	22.9667	23.5941	23.5323	22.7651	23.8147	24.2857	23.2237	23.284	24.2583	24.1838	24.2349	24.1767	22.6571	23.9366
GSTP1	30.3146	30.5216	29.5938	30.5386	30.094	30.1298	30.2756	30.0664	30.1325	30.4084	30.8914	30.602	30.0464	29.2131	29.3999	30.0233	30.7579	30.5829	31.2515	31.0909	31.807	31.7391	31.7113	31.9999	30.749	31.0051	30.7717	30.5997	30.501	30.6813	30.5592	30.7194	30.481	30.6135	30.6999	30.5988	30.6279	30.4597	30.7369	30.6948	31.0994	30.9732	31.0747	31.2933	30.6962	30.7833	30.7087	30.1833	31.4507
SNRPC	26.2141	26.1413	26.8169	26.4191	26.2457	25.9163	25.7249	26.4055	26.1483	25.9913	25.988	25.1679	25.7389	27.8188	27.5204	26.0519	27.0183	26.7515	25.3856	25.6506	25.7903	25.9774	25.4271	25.9655	26.2427	26.1608	25.8643	26.0505	26.2049	25.2019	25.8906	25.6629	25.9845	25.8297	25.9945	25.7209	26.1901	25.8009	26.0319	25.7833	26.1488	25.9066	25.4197	26.7975	27.6748	26.3082	25.8734	25.6366	25.8897
VIL1	16.977	18.3285	16.7136	16.8033	18.3085	18.2071	16.6862	16.0372	17.1103	18.4081	18.1831	19.1343	19.3478	18.1642	16.8999	17.9621	16.4228	16.9917	17.3968	17.8335	18.6716	17.2196	18.6996	18.8956	17.4637	18.0274	17.3725	18.3615	18.5974	18.0541	16.6541	17.4235	18.7823	18.5536	17.7758	17.2964	18.3303	18.9038	19.2166	17.4878	17.3378	17.6958	19.1708	17.1	17.663	18.2907	16.4272	17.0903	17.0711
LGALS1	27.3588	27.4342	28.1069	27.4096	26.7004	26.5924	27.1425	26.6509	28.7065	28.7314	28.6516	28.7588	28.9624	29.4086	29.3666	28.86	27.6179	27.5649	27.5641	27.4139	28.2898	28.2639	28.302	28.0883	28.1676	28.184	28.412	28.3347	28.1694	28.3379	28.2887	27.8852	28.8724	28.9838	28.871	28.5659	28.3675	28.3864	28.1366	28.2658	26.3257	26.4926	26.3659	24.3542	27.954	27.2444	27.4012	27.5624	28.0361
QDPR	25.8634	25.8672	26.0776	25.7482	25.649	25.7566	25.8535	26.0075	25.0484	25.6576	25.2124	25.0266	25.2412	25.1338	25.2468	25.2431	26.3393	26.1723	26.1024	26.2812	25.6595	25.722	25.9168	25.7012	26.3352	26.3984	26.1969	26.2965	25.521	25.5312	25.2697	25.5571	25.8497	26.0419	25.8082	25.8798	25.6133	25.7278	26.3805	26.1843	24.8593	25.4214	25.1847	25.219	25.4049	25.5154	25.0587	25.3655	25.7191
HMGB1	28.1301	26.919	28.1016	27.6901	27.4556	27.2791	27.4809	28.3536	26.8179	26.3742	27.3945	26.7167	25.5992	27.666	27.5455	25.8515	27.119	27.6194	25.8184	25.8518	26.5636	26.902	26.9382	27.158	27.2767	26.9282	27.2984	27.2345	26.8038	26.5537	27.6597	27.3927	27.2327	26.6701	26.5296	26.721	27.4053	26.8722	27.2279	26.7462	26.9944	26.1732	26.147	27.4511	27.4111	27.3239	27.6471	27.2965	27.4714
RBP1	23.9515	22.4742	23.5744	23.2946	20.3008	20.4405	20.9691	23.9951	17.1103	20.1026	22.8901	19.1343	19.3478	20.7548	20.8439	21.6188	24.929	24.8137	23.6832	23.9255	22.9266	23.0913	23.2785	23.2423	22.8466	22.9614	22.7957	23.0641	20.4251	18.0541	22.5328	20.8571	23.584	22.5987	22.6336	22.8814	22.8555	23.2771	19.2166	20.9162	24.0156	22.8277	23.5163	25.7756	23.0552	21.2599	23.1459	22.662	19.7371
GNAO1	18.3102	18.3285	16.7136	22.4571	18.3085	18.2071	17.8056	22.0735	23.421	22.0423	22.8148	23.1808	23.2199	20.1096	22.5835	23.4591	24.1748	22.5345	24.2815	23.5833	22.656	17.2196	18.9511	18.8956	21.5664	18.0274	21.2445	19.1863	21.7224	18.0541	16.6541	21.4795	18.8551	22.8774	22.774	22.7757	22.666	22.518	23.3449	22.5856	17.3378	17.6958	19.1708	17.1	23.227	23.472	23.5123	23.0324	24.144
UNKNOWN_P09493-10;P09493-4	16.977	18.3285	16.7136	16.8033	18.3085	18.2071	16.6862	16.0372	17.1103	18.4081	18.1831	19.1343	19.3478	18.1642	16.8999	17.9621	16.4228	16.9917	17.3968	17.8335	18.6716	17.2196	18.6996	18.8956	17.4637	18.0274	17.3725	18.3615	18.5974	18.0541	16.6541	17.4235	18.7823	18.5536	17.7758	17.2964	18.3303	18.9038	19.2166	17.4878	17.3378	17.6958	19.1708	17.1	17.663	18.2907	16.4272	17.0903	17.0711
UNKNOWN_P09493-3;P09493-8	16.977	18.3285	16.7136	16.8033	18.3085	18.2071	16.6862	16.0372	17.1103	18.4081	18.1831	19.1343	19.3478	18.1642	16.8999	17.9621	16.4228	16.9917	17.3968	17.8335	18.6716	17.2196	18.6996	18.8956	17.4637	18.0274	17.3725	18.3615	18.5974	18.0541	16.6541	17.4235	18.7823	18.5536	17.7758	17.2964	18.3303	18.9038	19.2166	17.4878	17.3378	17.6958	19.1708	17.1	17.663	18.2907	16.4272	17.0903	17.0711
UNKNOWN_P09493-5	27.2593	26.9856	27.7015	27.0439	26.8173	26.5802	26.4263	26.5404	27.8386	27.6904	27.0706	27.1431	27.3349	27.7499	27.9839	27.3356	26.5999	26.4455	26.2959	26.5003	25.1538	25.4762	25.2915	25.1537	26.9473	26.7535	26.8916	26.8477	27.3228	26.9281	26.8853	26.4193	27.3775	27.5695	27.6039	27.5833	26.5668	26.7978	26.5197	26.6429	25.7582	25.5514	25.4427	25.5478	25.7974	26.3559	25.9338	26.1647	27.1924
UNKNOWN_P09493-9;P09493-7	16.977	18.3285	16.7136	16.8033	18.3085	18.2071	16.6862	16.0372	17.1103	18.4081	18.1831	19.1343	19.3478	18.1642	16.8999	17.9621	16.4228	16.9917	17.3968	17.8335	18.6716	17.2196	18.6996	18.8956	17.4637	18.0274	17.3725	18.3615	18.5974	18.0541	16.6541	17.4235	18.7823	18.5536	17.7758	17.2964	18.3303	18.9038	19.2166	17.4878	17.3378	17.6958	19.1708	17.1	17.663	18.2907	16.4272	17.0903	17.0711
CLTA	27.6615	27.2093	27.1891	27.4559	27.6775	27.3905	27.5115	27.0457	27.4889	27.3457	27.1663	27.7949	27.7033	27.1455	27.1172	27.6258	27.1083	26.8146	27.5301	27.4487	27.3384	27.4009	27.1935	27.4709	27.2856	27.655	27.6971	27.2373	27.8133	27.9628	27.5631	27.4555	27.5462	27.6205	27.5003	27.8053	27.4588	27.3174	27.6865	27.4274	27.3056	27.7802	27.8226	27.3017	26.9259	27.3169	27.0615	27.342	27.9305
CLTB	25.3335	25.4458	25.5192	25.396	25.6782	25.5123	25.836	24.8638	25.7397	25.4819	25.7807	25.7448	25.8424	25.634	25.5134	26.0137	25.4773	25.359	25.7363	25.6709	25.8421	25.671	25.9782	25.9009	25.9229	25.7759	25.8452	25.8149	25.9426	25.9864	25.6043	25.9087	25.7361	25.8646	26.226	25.9621	26.3195	25.9979	26.3895	26.0833	26.3266	26.3327	26.173	25.8787	26.2227	26.2816	25.9508	25.6662	26.1649
ANXA4	24.6278	25.0541	25.0315	24.8949	25.0261	25.04	25.2139	25.0567	24.1836	24.9417	24.8562	25.0553	25.0779	24.281	24.5263	24.8738	25.208	25.3715	25.4859	25.706	24.3382	24.2494	24.4193	24.4746	25.5525	25.4621	25.5088	25.6774	24.9109	24.9717	24.9729	24.8328	25.6922	25.6447	25.6156	25.6009	24.9501	25.1918	24.9433	25.0045	24.4015	24.3822	24.5224	24.0216	24.5063	25.1113	24.7203	24.7492	24.9396
CNP	25.1635	25.2714	24.7742	25.3923	25.5888	25.5256	25.5609	25.4504	25.5326	25.4018	25.3669	25.0851	25.3758	25.4962	25.8901	25.5227	25.247	25.4574	25.2504	25.4152	25.3101	25.1099	25.2411	25.0492	25.6198	25.4576	25.7044	25.4702	25.0778	25.1317	25.3785	25.1541	25.2325	25.3924	25.3621	25.3418	25.3152	25.5035	25.3573	25.5836	24.3423	24.2367	23.9217	24.1271	25.1475	25.2137	25.3756	25.3305	24.7767
HMOX1	16.977	18.3285	23.086	16.8033	18.3085	18.2071	16.6862	16.0372	17.1103	22.8445	18.1831	19.1343	19.3478	22.0109	22.9372	17.9621	16.4228	21.7961	17.3968	17.8335	18.6716	17.2196	18.6996	18.8956	17.4637	18.0274	17.3725	18.3615	18.5974	18.0541	16.6541	17.4235	18.7823	18.5536	17.7758	17.2964	18.3303	18.9038	19.2166	17.4878	17.3378	17.6958	19.1708	17.1	22.5664	18.2907	16.4272	17.0903	17.0711
PDGFRB	28.2809	28.762	16.7136	28.7937	28.8267	28.5727	28.7046	16.0372	28.6977	28.667	28.0862	28.5128	29.1769	28.4174	28.5502	29.3078	28.1817	27.9494	28.5518	28.9707	28.8861	29.0612	28.6584	28.7154	28.7579	28.8057	28.6395	28.6191	28.76	28.5787	27.6929	28.4356	28.3467	28.8551	28.6721	28.7101	28.475	28.4958	28.8742	28.7352	28.3385	28.5276	28.502	17.1	28.465	28.2748	27.9978	28.0831	28.5968
DLD	26.4463	26.2624	26.2805	26.3056	26.2902	26.3622	26.2472	26.2624	26.2425	26.0337	25.9963	25.8405	25.8947	26.7534	26.5738	26.0757	26.559	26.5275	26.2317	26.1631	26.1804	26.1894	26.0907	26.2043	26.396	26.4709	26.6472	26.419	25.9645	25.9263	25.9553	25.6695	26.2763	26.0762	25.9632	26.1027	26.6507	26.5682	26.3693	26.2073	26.2779	26.3134	26.3251	26.3708	25.7108	25.6089	25.706	26.1207	25.968
HNRNPA1;HNRNPA1L2	23.1949	23.6899	22.7579	23.5609	24.4299	23.9268	23.6167	23.6223	23.6986	24.0964	23.7468	23.6916	23.3916	25.0925	24.3648	23.7471	24.2636	23.6623	23.7219	23.7948	24.1907	23.6567	23.4812	23.7546	24.4634	24.3928	24.9974	24.5907	24.7462	24.5126	23.4367	24.0213	24.6127	24.4674	23.9239	23.9834	23.9425	24.0298	23.9238	24.4792	23.8711	23.4807	24.0304	23.9167	23.0856	24.2509	23.4882	23.9683	23.3481
HNRNPA1L3	16.977	18.3285	16.7136	16.8033	18.3085	18.2071	16.6862	16.0372	17.1103	18.4081	18.1831	19.1343	19.3478	18.1642	16.8999	17.9621	16.4228	16.9917	17.3968	17.8335	18.6716	17.2196	18.6996	18.8956	23.5852	18.0274	17.3725	18.3615	18.5974	24.1028	16.6541	17.4235	18.7823	18.5536	17.7758	23.6208	18.3303	18.9038	19.2166	17.4878	17.3378	17.6958	23.5745	17.1	23.596	23.1358	23.4477	22.9275	17.0711
SNRPA1	25.9695	25.7512	25.5912	25.7314	25.6039	25.6642	25.6616	25.7243	25.7824	25.6618	25.7562	25.509	25.4991	26.1245	26.2829	25.5932	26.0081	25.7721	25.5824	25.3597	25.1032	25.6954	25.6111	25.5525	25.5265	25.5681	25.5784	25.6528	25.4168	25.3564	25.8244	25.6585	25.7022	25.1549	25.4714	25.592	25.7468	25.7466	25.7229	25.8656	25.9555	25.6881	25.834	26.3413	25.4765	25.4289	25.6134	25.7318	25.3653
COX6C	26.4668	26.7282	26.4938	26.53	26.697	26.7805	26.4559	26.5576	26.394	26.0111	26.1333	25.9724	26.3222	26.028	26.1995	26.0176	26.7519	26.9081	26.8594	26.8832	25.5479	25.9971	25.7108	25.5424	26.36	26.4811	26.6235	26.3634	25.496	25.5298	25.2589	25.3926	26.3305	26.2536	26.4627	26.3228	26.5387	26.8804	26.7667	26.647	26.5107	26.635	26.7175	26.5084	26.4859	26.7417	26.5125	26.757	26.0496
PARP1	28.5928	28.5675	29.0668	28.5936	28.3792	28.3712	28.4604	28.5273	28.0455	27.9927	27.9744	28.1307	27.8443	28.3315	28.3689	28.0054	28.2894	28.2878	28.0959	27.9787	29.6582	29.6226	29.7643	29.7255	28.547	28.5201	28.5695	28.6142	28.0432	28.0015	28.1007	28.0865	28.3404	28.192	28.259	28.2922	28.642	28.6201	28.5222	28.4976	28.718	28.7328	28.7366	28.9127	28.2776	28.1782	28.2572	28.288	28.2005
POLA1	26.6801	26.6985	26.2602	26.295	27.2176	27.1775	26.9127	26.7649	27.3743	27.1462	27.1614	26.8149	27.4803	27.0867	27.3764	27.3784	26.9044	26.9568	27.0712	27.2167	26.6675	26.8608	26.279	26.5154	26.7716	26.9071	26.6897	26.6293	27.5333	27.3164	27.0663	27.492	26.8493	26.9776	26.805	26.756	26.3514	26.4855	26.776	26.9142	26.7362	26.7938	26.7864	26.125	27.0567	27.157	27.1433	27.4787	26.8787
UCHL1	28.7747	28.6595	29.3224	28.8731	28.915	28.9414	28.9526	29.034	28.5168	28.8069	28.859	28.3148	27.9377	28.3809	28.3799	28.0755	29.3341	29.414	28.4027	28.679	28.6507	28.8436	28.9014	28.6223	28.8285	29.0598	28.9151	29.1333	28.7434	28.8053	29.0795	28.751	29.1169	28.8249	28.9012	28.8236	29.1824	29.1876	29.0968	29.2337	28.8635	28.7351	28.7495	29.2419	28.5492	28.2805	28.5228	28.5962	29.3753
LTA4H	25.9471	26.445	26.0254	26.1066	26.2881	26.4891	26.4403	26.1842	25.9067	26.2544	26.2958	26.3748	25.781	25.5082	25.5687	25.8982	26.5804	26.7764	26.6487	26.6261	26.4626	26.5794	26.5799	26.6249	26.4963	26.5269	26.6573	26.5387	26.3748	26.3323	26.2114	26.5632	26.5501	26.6182	26.7349	26.5969	26.4944	26.0498	26.4142	26.3923	27.0324	27.0098	26.8142	26.7632	26.9577	26.862	26.6819	26.2404	26.172
ALDOC	26.1627	26.9051	27.1284	26.5532	27.1173	26.7816	27.9339	26.9399	26.5803	26.7074	26.709	26.8069	26.5723	26.48	25.8269	26.9	27.7055	27.2683	27.6189	27.5894	27.8639	27.8299	27.745	27.9197	27.4741	27.4328	27.5039	27.5047	27.9146	27.6602	26.909	27.1887	27.2902	26.8059	27.1027	27.1891	27.4479	27.1738	27.4519	27.5875	26.7645	27.2323	27.2072	26.8692	26.6328	26.5714	26.3714	27.1169	27.1017
H2AZ1	24.8271	25.0852	23.9517	24.3256	24.1919	25.3234	25.5103	16.0372	17.1103	24.3692	26.2762	19.1343	26.3436	22.6557	23.9052	25.4903	23.2777	23.4228	25.678	25.9637	25.5168	17.2196	25.3815	25.6495	24.782	25.8923	23.9941	18.3615	25.4657	25.2831	25.3095	17.4235	24.7815	25.6451	24.5672	24.4736	24.3152	23.7157	25.4226	25.6325	25.2042	25.1509	25.2965	17.1	26.4492	25.3624	26.3629	17.0903	25.5331
H2AC17;H2AC12;H2AC14	16.977	18.3285	16.7136	16.8033	18.3085	18.2071	16.6862	16.0372	17.1103	18.4081	18.1831	19.1343	19.3478	18.1642	16.8999	17.9621	16.4228	16.9917	17.3968	17.8335	18.6716	17.2196	18.6996	18.8956	17.4637	18.0274	17.3725	18.3615	18.5974	18.0541	16.6541	17.4235	18.7823	18.5536	17.7758	17.2964	18.3303	18.9038	19.2166	17.4878	17.3378	17.6958	19.1708	17.1	17.663	18.2907	16.4272	17.0903	17.0711
UNKNOWN_P0CAP2;P0CAP2-3;P0CAP2-2	16.977	18.3285	16.7136	16.8033	18.3085	22.3662	16.6862	16.0372	17.1103	18.4081	18.1831	19.1343	19.3478	18.1642	22.1	17.9621	16.4228	16.9917	17.3968	17.8335	18.6716	17.2196	18.6996	18.8956	17.4637	18.0274	17.3725	22.6988	18.5974	18.0541	16.6541	17.4235	18.7823	18.5536	17.7758	17.2964	18.3303	18.9038	19.2166	17.4878	17.3378	17.6958	19.1708	17.1	17.663	18.2907	16.4272	17.0903	17.0711
PABPC4L	22.278	18.3285	16.7136	16.8033	18.3085	18.2071	16.6862	16.0372	17.1103	18.4081	18.1831	19.1343	19.3478	18.1642	16.8999	17.9621	16.4228	16.9917	17.3968	17.8335	18.6716	17.2196	18.6996	18.8956	17.4637	18.0274	17.3725	18.3615	18.5974	18.0541	22.874	17.4235	18.7823	18.5536	17.7758	17.2964	18.3303	18.9038	19.2166	17.4878	17.3378	17.6958	19.1708	17.1	17.663	18.2907	16.4272	17.0903	17.0711
DERPC	24.6527	24.199	23.2061	23.7668	24.5331	24.2947	24.2576	24.2159	24.3236	23.8572	23.428	23.3318	23.2295	22.5564	23.2168	23.4111	23.8605	24.0252	24.2683	24.3228	25.0336	24.9166	24.7816	25.0469	24.7949	24.3172	24.7533	24.5191	24.2645	23.2393	23.0764	23.2315	24.292	24.0078	24.341	24.108	24.6628	24.7652	24.7436	24.9306	23.9481	23.3308	24.4475	23.4838	22.6174	22.1423	23.7212	23.6604	24.4634
TMSB15A;TMSB15B;TMSB15C	26.5307	26.2346	27.1003	26.3135	25.3092	25.5549	25.9691	25.8136	25.2284	25.5244	25.5285	25.1062	23.893	24.5005	24.3409	24.6937	26.3434	26.2972	25.7218	25.9606	25.303	25.5625	25.4201	24.9211	26.4758	26.1329	26.5931	26.7109	26.0127	25.6302	26.1696	26.1892	26.4499	26.28	26.3082	26.1318	26.0219	26.1033	25.8587	25.9889	26.3729	26.1816	26.0336	26.6176	26.3755	26.4266	26.4052	26.1355	25.8542
TRAPPC2;TRAPPC2B	16.977	18.3285	16.7136	16.8033	18.3085	18.2071	16.6862	16.0372	17.1103	18.4081	18.1831	19.1343	19.3478	18.1642	16.8999	17.9621	16.4228	16.9917	17.3968	17.8335	18.6716	17.2196	18.6996	18.8956	17.4637	18.0274	17.3725	18.3615	18.5974	18.0541	16.6541	17.4235	18.7823	18.5536	17.7758	17.2964	18.3303	18.9038	19.2166	17.4878	17.3378	17.6958	19.1708	17.1	17.663	18.2907	16.4272	17.0903	17.0711
PET100	24.0616	23.4729	16.7136	16.8033	23.3417	23.3646	23.2627	16.0372	17.1103	18.4081	18.1831	19.1343	23.7015	18.1642	16.8999	23.5022	16.4228	16.9917	17.3968	23.8043	23.9692	24.1978	18.6996	23.9343	17.4637	18.0274	17.3725	18.3615	18.5974	23.4133	23.4427	17.4235	18.7823	18.5536	17.7758	17.2964	18.3303	18.9038	23.5318	17.4878	17.3378	23.5521	19.1708	17.1	23.9285	18.2907	16.4272	17.0903	17.0711
SULT1A3;SULT1A4;SULT1A1;SULT1A2	16.977	18.3285	16.7136	16.8033	18.3085	18.2071	16.6862	16.0372	17.1103	18.4081	18.1831	19.1343	19.3478	18.1642	16.8999	17.9621	16.4228	16.9917	17.3968	17.8335	22.6547	21.4802	21.6796	21.939	17.4637	18.0274	17.3725	18.3615	20.8792	19.8775	16.6541	17.4235	20.4621	21.1599	17.7758	20.1575	20.3512	18.9038	19.2166	20.66	23.617	23.0857	23.2031	23.2242	17.663	18.2907	16.4272	17.0903	17.0711
CT45A1;CT45A2;CT45A5;CT45A3;CT45A9;CT45A8;CT45A7;CT45A10;CT45A6	16.977	18.3285	16.7136	16.8033	18.3085	18.2071	16.6862	16.0372	17.1103	18.4081	18.1831	19.1343	19.3478	18.1642	16.8999	17.9621	16.4228	16.9917	17.3968	17.8335	18.6716	17.2196	18.6996	18.8956	17.4637	18.0274	17.3725	18.3615	18.5974	18.0541	16.6541	17.4235	18.7823	18.5536	17.7758	17.2964	18.3303	18.9038	19.2166	17.4878	22.0693	17.6958	19.1708	22	17.663	18.2907	16.4272	17.0903	17.0711
HSPA1A;HSPA1B	28.1992	28.1495	28.4711	28.257	28.4532	28.2965	28.5494	28.7508	28.3273	28.2704	28.4954	28.314	28.0079	28.6706	28.5131	27.9304	28.8141	28.8077	28.2732	28.389	28.2203	28.4945	28.586	28.4677	28.8506	28.831	28.6082	28.9016	28.3332	28.5587	28.5152	28.5269	28.6228	28.2903	28.456	28.2872	28.9511	28.755	28.603	28.7821	28.7409	28.3729	28.4286	28.814	28.9799	28.2943	28.4888	28.3758	28.9947
CALM3;CALM2;CALM1	28.4327	28.7452	29.5301	28.9428	28.9623	29.0611	29.3528	29.092	28.3734	28.567	28.5851	29.0291	28.3008	28.176	28.3562	28.113	28.5307	28.5812	28.3699	28.1195	28.7661	28.759	28.7421	29.0192	29.1356	29.2369	29.2911	29.0558	28.7221	29.1447	28.8322	29.1037	29.4092	29.325	29.3924	29.2967	29.3623	28.8881	29.1211	29.1705	28.6917	28.5302	28.6971	28.7444	29.1653	28.9467	28.6281	28.9756	28.0807
PGBD3	16.977	18.3285	16.7136	16.8033	18.3085	18.2071	16.6862	16.0372	17.1103	18.4081	18.1831	19.1343	19.3478	18.1642	16.8999	17.9621	16.4228	16.9917	17.3968	17.8335	18.6716	17.2196	18.6996	18.8956	17.4637	18.0274	17.3725	18.3615	18.5974	18.0541	16.6541	17.4235	18.7823	18.5536	17.7758	17.2964	18.3303	18.9038	19.2166	17.4878	17.3378	17.6958	19.1708	17.1	17.663	18.2907	16.4272	17.0903	17.0711
UNKNOWN_P0DPB5	16.977	18.3285	16.7136	16.8033	18.3085	18.2071	16.6862	16.0372	17.1103	18.4081	18.1831	19.1343	19.3478	18.1642	21.122	17.9621	16.4228	20.2369	17.3968	17.8335	18.6716	17.2196	18.6996	18.8956	17.4637	18.0274	17.3725	18.3615	18.5974	18.0541	16.6541	17.4235	18.7823	18.5536	17.7758	17.2964	18.3303	18.9038	19.2166	17.4878	21.1959	17.6958	19.1708	17.1	17.663	18.2907	16.4272	17.0903	17.0711
UNKNOWN_P0DPB6	24.0254	24.3253	24.6932	23.917	24.5025	24.4226	16.6862	23.9344	25.0959	24.9621	25.276	19.1343	24.9407	22.8889	23.5087	24.9088	24.5848	24.3672	24.7641	25.1904	24.9552	24.8668	24.884	24.7743	24.2347	24.4529	24.7768	24.2229	25.0155	24.5295	16.6541	24.3777	24.2105	24.0563	24.4524	24.6222	24.1544	24.145	24.5699	24.3167	24.4931	25.0061	25.5162	24.92	24.1423	24.3226	24.2345	24.2994	24.7416
ZFTRAF1	16.977	18.3285	16.7136	16.8033	22.6609	18.2071	16.6862	16.0372	21.7438	22.7279	18.1831	19.1343	19.3478	18.1642	16.8999	17.9621	16.4228	16.9917	17.3968	22.4062	22.311	22.0774	18.6996	18.8956	17.4637	18.0274	22.2435	22.5029	18.5974	18.0541	16.6541	17.4235	21.5099	22.1348	17.7758	21.4893	18.3303	18.9038	19.2166	17.4878	17.3378	17.6958	19.1708	17.1	17.663	18.2907	16.4272	17.0903	17.0711
GLI2	16.977	23.9117	16.7136	16.8033	18.3085	25.0684	25.4311	24.1162	17.1103	18.4081	24.8292	25.189	19.3478	24.3189	23.9742	17.9621	24.2381	16.9917	17.3968	17.8335	18.6716	17.2196	24.9719	18.8956	17.4637	18.0274	24.3235	24.6081	18.5974	18.0541	24.3121	17.4235	24.2144	18.5536	17.7758	17.2964	25.527	24.2181	23.3139	23.1297	17.3378	17.6958	19.1708	17.1	24.1459	24.9401	16.4272	23.9033	17.0711
FDX1	22.9016	21.6554	22.9746	22.3981	23.6042	22.4988	22.8514	23.379	24.4641	24.1273	24.2785	23.1138	24.0963	24.6758	24.4475	24.734	16.4228	23.0259	22.7558	22.9697	18.6716	22.102	21.4274	22.2635	22.1672	22.3683	23.0286	22.8304	23.2675	22.76	23.9134	23.0616	22.6922	22.8212	23.1296	22.1961	22.0045	22.2322	22.6598	22.428	23.5812	22.4931	23.2584	17.1	22.9322	22.9944	23.1964	22.9994	23.3009
RO60	25.5095	25.7299	25.9799	25.465	25.2821	25.3881	25.2218	25.2771	24.906	25.0285	24.9844	24.7402	25.3359	24.8215	24.746	25.0198	25.1621	25.3448	25.2599	25.5397	25.9792	25.8691	25.926	26.0888	25.4647	25.4764	25.2146	25.4024	25.3613	24.9588	25.0834	24.8601	25.0828	25.3667	25.2912	25.4541	24.5015	25.0795	25.2811	25.3276	25.2518	25.2393	25.35	25.6529	25.2124	25.7313	25.3764	25.186	25.5553
MYBL2	16.977	18.3285	16.7136	16.8033	18.3085	18.2071	16.6862	16.0372	17.1103	18.4081	18.1831	19.1343	19.3478	18.1642	16.8999	17.9621	16.4228	16.9917	17.3968	17.8335	18.6716	17.2196	18.6996	18.8956	17.4637	18.0274	17.3725	18.3615	18.5974	18.0541	16.6541	17.4235	18.7823	18.5536	17.7758	17.2964	18.3303	18.9038	19.2166	17.4878	17.3378	17.6958	19.1708	17.1	17.663	18.2907	16.4272	17.0903	17.0711
GAA	24.8106	24.9965	23.3672	24.8425	25.0255	24.5206	25.5979	25.564	22.005	22.1728	22.0601	22.9248	19.3478	23.0781	22.2617	24.2705	24.8537	24.4894	24.9182	25.0898	24.1622	23.7469	23.7534	25.0683	26.5373	26.558	26.3487	26.3769	22.0436	18.0541	22.8404	22.5977	25.1614	25.6701	25.5833	25.5424	24.7968	24.4543	24.7617	24.4917	22.601	17.6958	21.4777	17.1	24.8549	24.3041	23.7332	23.7736	17.0711
HLA-C	21.8843	23.4966	24.0732	23.7337	24.4242	24.4538	24.0494	24.6731	17.1103	23.813	23.4521	23.952	23.323	23.5082	23.4069	24.1696	22.8262	24.1301	24.3354	23.8018	24.6988	23.9852	24.4653	24.6606	24.4286	24.2434	24.3007	24.4766	23.8374	24.3481	24.4395	24.8913	24.8323	24.7326	24.9511	25.0481	24.496	24.2843	24.4173	24.1474	23.7532	23.7012	24.478	23.9812	24.0395	24.3207	24.0185	24.0987	23.6676
ARAF	26.1786	18.3285	23.6366	23.9216	23.7285	23.7622	24.2879	23.872	23.8784	23.9101	23.0992	23.381	24.2251	23.4529	23.5556	23.6037	23.8021	23.6206	23.6147	24.5541	22.833	22.9915	22.4905	23.2948	24.1585	23.8869	24.0635	24.2378	24.1259	24.0767	23.2168	23.6029	24.2328	23.9136	23.9898	23.7605	23.5424	23.2146	23.8053	24.4041	17.3378	24.1553	23.9322	24.0259	21.8334	22.4339	23.8448	23.7819	23.8376
H1-4	30.767	30.949	31.3973	30.7215	31.0194	30.9893	31.1691	30.6568	30.64	30.6829	30.7557	30.7083	30.8461	31.0949	30.7133	30.7491	30.9189	30.5745	30.5736	30.716	31.3673	31.4678	31.2487	31.4627	30.532	30.7462	30.7938	30.7796	30.917	30.6087	30.6201	30.6012	30.4759	30.5379	30.6633	30.5818	30.9778	30.722	30.8597	30.8751	30.8805	30.7558	30.6298	30.1022	30.8454	30.6892	30.9303	30.8836	30.7933
DLAT	27.0518	26.857	26.3824	26.7217	26.6981	26.6267	26.5481	26.6733	26.7141	26.7767	26.4736	26.3653	27.0669	26.7551	26.9516	26.9331	26.2453	26.3908	26.7688	26.7755	26.8961	26.9989	26.8156	26.8297	26.5879	26.679	26.4556	26.5347	26.1416	26.0888	26.2477	26.4468	26.4626	26.6364	26.3901	26.4564	26.7617	26.9714	26.985	26.9073	26.5838	26.6124	26.9518	26.8479	26.2524	26.1273	26.3112	26.3863	26.4677
PTPRF	22.088	21.3137	24.3551	22.1054	21.7105	21.6225	21.9748	22.8564	21.4634	21.4982	22.4275	21.9193	23.3029	22.3866	22.2853	17.9621	21.9262	22.3814	17.3968	22.7877	18.6716	23.5912	23.0929	23.4596	22.7333	23.74	22.8216	22.8235	23.5103	23.3189	22.7605	23.2862	24.2658	24.7763	21.26	23.6675	22.3518	21.6872	23.0824	23.634	22.5231	23.4348	23.5223	22.3874	22.2686	18.2907	23.1303	22.8804	23.1205
TXN	28.0267	27.5298	26.2695	27.9671	27.4846	27.7036	27.6627	27.9122	27.4522	27.3355	27.6552	27.1745	26.5171	26.4373	26.4572	26.7066	27.6562	27.6193	27.6948	27.5088	27.8799	28.1565	28.1172	28.2071	28.1187	28.5654	27.9775	28.3828	27.9684	27.8387	28.1297	27.8051	28.3413	27.9929	27.9798	27.9938	28.3087	28.0518	27.8491	27.9962	28.7155	28.3386	28.3537	28.6306	27.4922	27.4148	27.8761	27.7013	27.8823
COX5B	27.255	27.0956	27.4278	27.4209	27.2571	27.2877	27.0777	27.2684	26.6681	26.5339	26.3423	26.4281	26.4672	26.7778	26.7275	26.5835	27.3335	27.3476	27.1532	27.2933	26.4435	26.5998	26.6494	26.4973	26.9832	26.9035	27.1565	27.189	25.9619	26.2413	26.365	26.4467	27.0097	26.7524	26.8447	26.8816	27.2162	27.3866	27.328	27.4931	27.1741	27.3076	27.2676	27.0551	26.8597	27.1817	27.0158	27.3955	26.5892
CTSA	21.6919	23.0665	16.7136	22.9219	23.3678	23.5342	23.1694	23.2949	23.5763	24.1132	24.6957	24.5929	24.6759	23.2762	23.803	24.8601	22.9812	23.3126	23.9024	23.7018	22.6494	22.9547	22.5836	22.6533	23.1428	22.9187	23.1726	22.3824	23.6944	23.3029	24.1991	23.0672	22.9925	23.6981	23.3226	23.0684	22.5328	22.6264	22.686	22.7738	24.1315	23.41	23.5273	20.115	23.8743	23.5372	23.7638	22.7957	23.967
MGST1	23.0942	21.8833	22.5226	21.8182	21.7565	22.2895	23.7811	22.5644	22.6919	22.5867	22.4436	22.2881	21.9078	22.5967	24.2055	17.9621	22.4936	24.3127	22.4514	22.3954	22.3067	22.0246	22.0028	22.2137	22.4405	22.5956	22.385	22.1294	18.5974	21.6961	16.6541	22.4008	22.2018	22.7909	22.5653	21.8334	22.7858	22.0657	21.3233	21.6501	22.7247	17.6958	22.3078	24.0046	24.7578	23.2696	24.7589	22.0454	21.5681
UNKNOWN_P10636-2;P10636-5;P10636-3;P10636-4;P10636-6	20.4597	18.3285	16.7136	16.8033	20.9084	20.8539	21.324	16.0372	17.1103	18.4081	18.1831	19.1343	19.3478	18.1642	16.8999	17.9621	21.4534	20.6664	21.4932	17.8335	18.6716	17.2196	18.6996	18.8956	21.6294	21.4035	17.3725	21.4713	18.5974	18.0541	16.6541	17.4235	18.7823	18.5536	17.7758	17.2964	23.0967	21.9297	19.2166	21.8034	17.3378	17.6958	19.1708	17.1	21.6483	21.3102	16.4272	22.0326	17.0711
PRKAR1A	24.2643	24.1567	24.3154	24.1155	24.3237	24.6507	24.2874	24.694	24.8584	24.9034	24.815	24.8277	24.8472	25.0315	24.7159	25.0547	25.0451	24.9293	24.7041	24.7115	23.6006	23.8262	24.0006	23.7927	24.2651	23.9252	24.0323	24.2552	24.748	24.7974	25.3959	25.0548	24.6521	24.2862	24.3832	24.5835	24.4164	24.1683	23.9357	23.8521	23.5323	23.3191	23.6069	23.9136	24.6697	24.7111	25.2064	25.1255	24.9976
UROS	16.977	18.3285	22.6859	22.0384	18.3085	18.2071	16.6862	22.2707	17.1103	18.4081	18.1831	19.1343	19.3478	18.1642	16.8999	17.9621	16.4228	21.7347	17.3968	17.8335	18.6716	17.2196	18.6996	18.8956	17.4637	22.2656	22.3371	22.6567	18.5974	18.0541	16.6541	17.4235	22.4517	22.2802	22.7671	17.2964	18.3303	18.9038	19.2166	17.4878	21.7646	17.6958	21.9229	17.1	22.557	18.2907	21.5641	17.0903	17.0711
ESD	26.266	26.2241	26.275	26.0754	26.1343	26.1224	26.3347	26.6757	25.791	25.7489	25.8495	25.6769	25.2176	25.5057	25.5876	25.3157	26.7862	26.9246	26.2034	26.312	25.9547	26.0056	26.5528	26.0143	26.3136	26.1376	26.6174	26.8467	25.7046	26.0071	26.1052	26.1406	26.305	26.0527	26.0973	26.1966	25.8323	26.5048	26.185	25.9493	25.8035	26.0922	25.9269	26.0668	26.1346	26.1479	26.3771	26.3406	26.3764
HSPD1	30.427	30.6783	30.4437	30.613	30.5927	30.5796	30.5765	30.4686	30.951	30.617	30.6279	30.8049	30.7799	31.0404	30.9492	30.8743	30.5156	30.4466	30.4974	30.5814	30.5165	30.6659	30.4877	30.5172	30.5206	30.7128	30.5596	30.5407	30.6603	30.6813	30.6158	30.6068	30.5644	30.411	30.3861	30.4169	30.9022	30.8651	30.6605	30.828	30.748	30.7681	30.6872	30.6315	30.298	30.1506	30.2538	30.5969	30.7299
CLU	16.977	18.3285	16.7136	20.3977	18.3085	18.2071	16.6862	16.0372	22.9351	18.4081	23.5628	23.4894	22.5226	23.6856	22.9422	22.6342	22.5414	16.9917	22.5171	22.2848	18.6716	17.2196	18.6996	18.8956	17.4637	18.0274	17.3725	18.3615	18.5974	18.0541	25.6855	21.7116	18.7823	21.8499	21.7348	17.2964	21.7931	18.9038	21.4894	21.6475	17.3378	17.6958	19.1708	17.1	17.663	18.2907	16.4272	17.0903	17.0711
HSPA5	28.5592	28.5341	28.8065	28.5213	28.5288	28.3707	28.3969	28.4461	29.2341	28.982	28.9179	28.799	29.0782	29.7275	29.7215	29.1593	29.0797	28.9993	28.6769	28.6944	29.065	29.1751	29.2399	29.0985	28.2367	28.4935	28.3711	28.4386	28.6641	28.6219	28.6427	28.6118	28.5535	28.4116	28.3675	28.3816	28.5519	28.4842	28.5328	28.4852	28.647	28.5442	28.5257	28.7201	28.4429	28.3678	28.4309	28.458	28.7289
LAMC1	24.3488	24.3245	24.4643	23.962	24.1201	24.1893	23.5786	23.8174	24.8228	24.5276	24.3431	24.4371	24.4017	24.8533	24.8261	24.2774	23.5021	23.5008	22.4369	22.6592	25.1915	25.2786	25.3272	25.1776	24.4778	24.2576	23.9157	24.3418	23.676	24.5508	24.2319	23.9911	24.3108	24.2434	24.0867	24.2031	23.3944	23.6502	23.7191	23.8342	25.214	25.2782	25.2533	25.413	23.831	23.6953	23.6374	24.1075	23.8144
ACP2	23.9272	18.3285	16.7136	23.9105	21.1976	20.923	22.064	23.304	23.3524	23.2466	23.029	21.5672	22.0996	23.1273	22.1746	22.1871	20.7834	20.7888	21.4613	21.2869	21.408	21.6929	21.362	18.8956	21.3682	21.2468	21.3316	20.8614	21.5271	21.0624	23.8934	21.2851	21.1834	21.4668	21.1731	20.7294	20.8954	20.8607	20.9399	21.0674	17.3378	17.6958	19.1708	17.1	21.5801	21.2691	21.275	17.0903	20.6032
MAP2	16.977	18.3285	16.7136	16.8033	18.3085	18.2071	16.6862	19.7251	19.8155	19.4724	19.5143	19.1343	20.1168	20.2023	20.2723	19.994	16.4228	16.9917	17.3968	17.8335	18.6716	17.2196	18.6996	18.8956	17.4637	18.0274	17.3725	18.8155	18.5974	18.0541	18.9893	17.4235	23.2757	23.1164	21.266	23.339	18.3303	18.9038	19.2166	17.4878	17.3378	17.6958	19.1708	17.1	20.1421	20.132	19.7468	19.8809	18.2684
HSPA8	31.068	30.8679	30.862	30.8243	31.0584	31.088	31.0991	31.0101	31.3881	31.3845	31.3336	31.1946	31.2486	31.722	31.5032	31.2041	31.241	31.168	30.8386	30.8619	30.9396	31.0696	31.183	31.0007	30.6792	30.7	30.6864	30.9341	31.3803	31.1795	31.3858	31.3731	30.9879	30.8199	30.7246	30.7521	30.9886	30.7609	30.7079	30.6834	31.3639	31.2339	31.1942	31.4711	31.1984	30.9257	31.1658	31.1659	31.2743
SLC2A1	16.977	18.3285	16.7136	16.8033	18.3085	18.2071	16.6862	16.0372	17.1103	18.4081	18.1831	19.1343	19.3478	23.6499	24.2343	17.9621	16.4228	16.9917	17.3968	17.8335	18.6716	17.2196	18.6996	18.8956	17.4637	18.0274	20.966	18.3615	18.5974	18.0541	16.6541	17.4235	18.7823	18.5536	17.7758	17.2964	18.3303	18.9038	19.2166	17.4878	17.3378	17.6958	19.1708	17.1	17.663	18.2907	16.4272	17.0903	17.0711
EPB41	24.4961	24.0672	24.3687	24.3741	24.306	24.7509	24.5755	24.6756	24.3561	24.0702	24.2603	23.1003	24.3486	24.6347	24.7993	24.4593	24.6115	24.6107	24.497	24.5329	23.963	24.0275	24.1559	23.9295	24.5579	24.401	24.3752	24.5417	24.6348	24.723	24.3328	24.3495	24.4833	24.3431	24.369	24.2943	24.92	24.804	24.6371	24.6492	24.2665	23.9038	24.0838	24.4695	24.4932	24.7177	24.2817	24.6566	24.4651
UMPS	24.9963	25.7346	25.7207	25.4297	25.646	25.8842	25.7046	24.4295	25.3196	25.9052	25.8929	26.0464	25.6358	24.2547	24.6379	25.7125	25.1248	25.3928	26.0715	26.1077	26.4332	26.1055	26.2108	26.4957	25.3047	25.6701	25.5929	25.1546	25.8197	26.0147	25.8921	26.3499	25.7966	26.1421	26.0257	26.2505	25.7888	25.8015	25.6853	25.8214	26.0948	26.1322	26.3416	25.4666	26.3	26.2686	26.0056	26.0113	26.2144
PDHB	27.028	26.943	27.4101	27.0168	26.8415	26.8681	26.9385	27.1757	26.516	26.3177	26.7536	26.8467	26.9589	26.9967	26.6618	27.0476	26.4332	26.1794	26.5695	26.4759	26.7516	26.732	26.8209	26.9324	27.1812	27.0656	27.0686	27.158	26.8421	26.8162	26.7509	26.6613	27.3214	27.1577	27.0313	27.0723	27.4777	27.4182	27.5074	27.5899	27.0186	26.843	26.8079	26.7126	26.7696	26.6887	26.7528	26.9096	26.7597
DBT	24.4498	23.6509	24.0901	24.446	23.2714	23.6384	24.2303	24.2205	23.2175	23.3877	23.9429	23.4302	23.2193	23.3149	23.3626	23.6912	22.9776	22.2978	23.7001	23.7288	23.2073	23.4641	23.2457	22.9053	23.8825	23.9485	24.3756	23.572	23.8328	22.9675	24.7421	23.5498	23.8708	24.0503	23.8666	23.0067	24.0801	23.7004	23.7693	24.0503	24.5093	22.8271	23.5367	23.5391	22.5151	22.737	23.6463	22.7554	22.8472
PYGB	24.7888	24.651	24.0824	24.5557	24.3976	24.6599	24.7142	24.4878	24.7807	25.1754	25.4516	25.45	25.0213	23.698	23.896	24.6562	24.3477	24.4387	25.0419	24.9714	25.3913	25.1494	24.9593	25.09	24.8983	24.9626	24.9577	24.3305	24.5428	24.7911	24.6213	24.5208	24.5176	24.9994	24.8394	25.0833	24.7222	24.7633	24.9856	25.1572	25.0256	25.1087	25.4092	25.3345	24.7337	24.9288	24.6956	24.4393	23.8959
RALA	25.0975	25.4062	25.0113	25.1037	23.9498	25.0216	24.1305	24.3042	25.1496	24.7337	24.4269	24.4974	25.0722	23.6994	24.7479	24.0651	25.4731	25.2414	25.2919	24.7434	24.2017	24.5992	24.4856	24.2294	24.0895	24.2991	24.1904	24.1872	23.5996	23.9456	23.8837	23.7503	23.9397	23.8694	24.2875	24.6945	24.2721	24.1485	23.9802	24.57	24.4757	24.221	24.4385	24.3653	24.4848	24.2479	24.2642	23.6379	25.1926
RALB	23.4327	23.5159	16.7136	22.9165	23.2078	18.2071	22.9396	23.4324	23.8524	23.5074	23.3316	23.5962	23.32	23.3981	23.2687	23.8134	23.6769	16.9917	23.0632	23.8019	22.7937	22.513	22.477	22.7805	23.3948	24.0915	21.8566	24.0699	23.7261	23.3231	23.2028	23.2344	23.4273	23.3408	23.7492	23.6679	24.0114	23.7482	23.8468	23.4049	22.7522	22.5867	22.3556	17.1	22.9547	23.2547	23.4096	23.1119	22.7271
SPTB	16.977	18.3285	16.7136	16.8033	25.2549	25.2414	16.6862	16.0372	26.7762	18.4081	18.1831	24.6606	25.0858	18.1642	24.1149	17.9621	16.4228	16.9917	25.362	25.0555	18.6716	17.2196	25.3801	25.011	25.2165	25.6011	25.7507	24.3331	25.3364	25.532	20.9015	26.2556	24.9195	26.6148	25.1559	25.6333	26.5037	26.1188	19.2166	26.1035	17.3378	17.6958	25.8961	17.1	24.6723	18.2907	24.4447	26.1028	25.6158
LAMP1	24.7502	25.0418	25.2476	24.6669	25.1384	25.3795	25.4325	25.548	25.4168	25.0687	25.7531	25.8121	25.7116	25.5101	25.3474	25.7203	24.7092	25.2502	25.5052	24.9271	25.0826	24.858	24.8021	25.0439	24.4005	25.0516	24.9484	24.5915	25.2567	24.9527	24.1697	24.9193	25.4493	25.482	25.4718	25.5876	24.8264	24.6105	24.9229	24.8108	25.478	24.7366	25.0114	25.4565	25.4439	25.5404	25.1898	24.8534	24.1957
ACADM	25.4056	25.4356	25.6868	25.5982	25.4926	25.4449	25.8855	25.7675	25.4073	25.3448	25.5715	25.491	25.4369	25.614	25.435	25.5905	25.0892	25.0317	25.2392	25.1134	24.9044	24.685	24.7788	24.7724	25.4964	25.5691	25.3137	25.3827	25.4371	25.2403	25.6032	25.2537	25.4938	25.4831	25.6811	25.617	25.6308	25.2658	25.6158	25.3382	25.1266	24.9054	24.8697	24.9724	26.0039	25.7518	25.6638	25.2814	25.6415
FGFR1	16.977	18.3285	16.7136	16.8033	18.3085	18.2071	16.6862	16.0372	17.1103	18.4081	18.1831	19.1343	19.3478	18.1642	16.8999	17.9621	16.4228	16.9917	17.3968	17.8335	18.6716	17.2196	18.6996	18.8956	17.4637	18.0274	17.3725	18.3615	18.5974	18.0541	16.6541	17.4235	18.7823	18.5536	17.7758	17.2964	18.3303	18.9038	19.2166	17.4878	17.3378	17.6958	19.1708	17.1	17.663	18.2907	16.4272	17.0903	17.0711
TOP1	26.2556	26.0102	26.336	26.2431	26.0505	26.2098	26.2672	25.9866	26.45	26.2033	26.338	26.275	26.3451	26.6212	26.6573	26.4762	26.0802	26.0442	25.9495	25.812	26.6853	26.4793	26.5984	26.6572	25.9096	26.2317	25.9572	25.965	26.0644	25.9842	26.3541	26.2024	25.9171	25.8783	25.7704	25.8569	26.1734	26.0744	26.1972	25.995	26.5428	26.3596	26.2069	26.5162	26.0916	26.5059	26.1373	26.1953	26.0918
TOP2A	27.2107	27.0919	27.2445	27.0998	26.8593	26.9597	26.9467	27.0598	26.8181	26.6299	27.0332	27.1762	26.8398	26.9171	27.0922	27.0141	26.472	26.579	26.5834	26.6198	27.1834	27.2029	27.2362	27.1265	26.5978	26.6118	26.5765	26.7306	26.6497	26.6774	26.8207	26.7613	26.855	26.7561	26.9041	26.8844	27.2312	26.9104	27.0553	27.0237	26.8342	26.8352	26.7555	26.8344	27.1637	27.2002	27.0314	26.8567	26.8056
G6PD	26.5005	26.373	26.6597	26.6127	26.0176	26.3755	26.3935	26.4682	25.7639	26.2091	26.3943	26.6041	25.8898	25.7594	25.7152	26.0488	27.4517	27.3638	26.9317	26.8759	24.9862	25.0853	25.0963	25.4031	26.6364	26.7296	26.6056	26.7781	26.71	26.6784	26.9805	26.8414	26.8024	27.0251	26.8827	26.8412	26.4968	26.2512	26.4565	26.411	25.9252	25.615	25.7311	26.2181	27.7303	27.8176	27.588	27.2683	26.0278
UBL4A	25.4251	25.8065	25.6409	25.3474	25.6818	25.7159	25.6232	25.5419	25.7845	25.8575	25.7633	25.9778	26.183	25.3414	25.1624	26.2194	25.7786	25.3657	26.2345	26.2834	25.7885	25.8292	25.4598	25.553	26.1054	26.1323	26.0544	26.0591	26.3679	26.1731	26.0822	26.1676	25.9527	25.9959	26.0911	26.0011	26.1488	25.7592	26.0772	26.0397	25.8439	25.9448	26.0429	25.6889	25.9067	26.0163	25.8323	26.1545	26.0912
PC	22.5548	23.1181	23.6813	23.3865	23.2083	23.1642	22.8407	23.3134	24.0473	23.9279	23.1637	23.2947	24.304	24.5172	24.584	24.4919	23.8563	24.0732	23.3757	23.5484	22.8311	23.0883	22.7453	22.9242	23.3839	23.2535	23.0032	23.6203	23.7011	23.1362	23.2348	23.3129	23.461	23.6222	23.0631	23.2459	23.6146	23.7424	22.8862	23.4377	21.4891	22.5982	22.7521	20.676	23.294	23.836	23.3924	23.7724	23.0953
DMD	16.977	26.1749	25.4736	25.3496	26.0113	26.0306	25.5826	25.7903	25.0067	25.6943	18.1831	26.0099	25.2271	25.5449	24.4782	24.9697	25.8844	25.7133	25.4351	25.7058	25.5488	24.981	25.485	24.9718	25.7036	27.2526	26.0958	26.1329	21.2306	26.2258	23.9073	25.7613	25.5993	23.1441	25.8665	25.5849	26.3598	26.2868	25.8873	25.3597	25.528	25.5004	25.5415	26.1076	24.4611	25.6977	25.2712	25.4232	25.4922
MTHFD1	27.4458	27.4758	27.7643	27.3755	27.5717	27.503	27.5551	27.5371	27.028	27.237	27.1067	27.2631	26.8643	26.853	27.0344	26.9179	27.6058	27.6657	27.3623	27.3334	27.4339	27.3968	27.5314	27.4247	27.5282	27.5853	27.6157	27.6019	27.5276	27.3988	27.5591	27.4454	27.6549	27.5628	27.546	27.6274	27.6509	27.4746	27.3661	27.3894	28.6517	28.7994	28.7956	28.7424	27.5381	27.5241	27.3982	27.5253	26.4347
IGF2R	24.5292	24.302	25.0118	24.4879	24.2626	24.558	24.5802	24.6904	25.0812	25.0024	25.1463	25.1279	25.4093	24.9456	24.9988	25.4202	25.0546	25.0925	25.3696	25.4639	24.9317	24.6084	24.6004	24.8028	24.5009	24.4143	24.1539	24.2464	24.7282	24.6495	24.6009	24.5925	24.6505	24.9006	24.8388	25.019	24.8848	24.7399	24.9064	24.8415	24.5793	24.768	24.8787	24.5345	24.2499	24.485	24.1535	24.2414	24.6885
ADH5	26.8946	27.1908	26.6898	26.7875	26.7892	26.9654	27.2037	26.6322	26.3388	26.6404	26.9024	26.8504	26.7287	25.7584	25.651	26.7406	26.8145	26.7454	27.3191	27.2485	26.9856	27.0913	26.9179	27.2501	27.0652	27.2324	27.0026	26.9862	26.7503	27.0744	26.6181	26.8712	26.9869	27.2657	27.3667	27.2708	27.2154	27.0053	27.2878	27.1373	27.3002	27.1577	27.2327	27.0013	27.1535	27.0547	27.004	26.6294	27.4032
CDK4	24.6573	24.0367	24.8319	24.4635	23.9604	24.5511	24.3507	24.379	23.4094	24.577	24.6021	24.3872	22.8765	25.1697	24.7653	23.506	24.8603	25.1018	23.903	23.1471	22.9974	23.0873	23.7896	23.373	23.3663	23.2685	24.1567	24.1452	23.3352	23.5015	24.9375	24.0714	24.3568	23.2979	23.1933	23.6334	23.3795	23.7891	23.4982	23.3445	23.996	22.8863	23.3772	24.5499	24.835	23.7807	24.5602	24.266	24.0641
SRF	16.977	18.3285	16.7136	16.8033	18.3085	18.2071	16.6862	16.0372	17.1103	18.4081	18.1831	19.1343	19.3478	18.1642	16.8999	17.9621	16.4228	21.2441	17.3968	17.8335	18.6716	17.2196	18.6996	18.8956	17.4637	18.0274	17.3725	18.3615	18.5974	18.0541	16.6541	17.4235	18.7823	18.5536	17.7758	17.2964	18.3303	18.9038	19.2166	17.4878	17.3378	17.6958	19.1708	17.1	17.663	18.2907	16.4272	17.0903	17.0711
PRPS2	24.7594	24.8424	23.8199	24.9569	23.8605	24.1456	23.9335	24.7291	23.9834	24.7518	24.0011	25.0304	23.8099	24.3178	24.5422	23.6953	23.9669	25.1442	24.1225	23.702	23.051	23.7749	23.4163	23.384	24.5028	24.3214	24.4178	24.6866	23.3339	23.7429	25.1002	24.3984	23.6068	23.9182	23.9659	24.1392	24.9476	25.0586	24.1252	24.185	24.6417	24.7997	24.3566	25.2175	25.1241	24.3291	25.3054	24.9266	21.533
PABPC1	27.6748	27.4856	27.326	27.6069	27.7436	27.6508	27.5181	27.6232	28.0042	27.8653	27.7568	27.674	27.9768	28.2882	28.0579	27.9393	27.8663	27.8645	27.6728	27.5653	27.3525	27.507	27.3926	27.4989	27.2294	27.1973	27.289	27.4958	28.0389	28.0126	28.0177	27.9664	27.5074	27.4755	27.3194	27.4017	27.125	27.2518	27.0977	27.1367	27.8786	27.7113	27.7638	28.027	27.4996	27.3237	27.7851	27.7746	27.7391
PCNA	27.462	27.2839	27.2412	27.0644	27.4181	27.4992	27.073	27.1701	27.1944	27.4231	27.36	27.3598	27.4571	27.4491	27.7206	27.1776	27.3434	27.4981	27.2593	27.2337	27.4312	27.3584	27.3641	27.4436	26.6793	26.8904	26.9193	26.834	27.3085	27.2482	27.2509	27.4122	27.0426	26.8691	27.0031	27.0134	26.6044	26.8363	26.783	26.6626	26.9827	27.4905	27.2069	27.1533	27.4264	27.3593	27.5447	27.4305	27.2471
COX6A1	25.8058	23.3892	25.4051	23.6779	23.5683	24.5312	24.0261	25.7472	20.8824	18.4081	20.4028	20.5404	20.2127	22.5238	23.9288	17.9621	25.1094	24.9861	20.4195	17.8335	20.9831	17.2196	21.6949	18.8956	23.3822	23.7233	23.824	24.0192	18.5974	18.0541	16.6541	21.814	22.6807	22.7884	21.1997	22.9228	23.7055	22.7823	20.9444	23.1269	23.0393	22.7974	22.9685	26.3106	25.2666	25.159	25.3802	22.0264	25.4
[truncated: 4,905 more rows]
[truncated: 109 more columns]
