# Supplementary material for: Proteomic compensation by paralogs preserves protein interaction networks after gene loss in cancer
Source: Mol Syst Biol. 2025 May 28;21(8):8. doi: 10.1038/s44320-025-00122-4 (PMC12322171; doi:10.1038/s44320-025-00122-4)
Supplement: Supplementary file 4 — Dataset EV2 [file 44320_2025_122_MOESM4_ESM.xlsx]

## Sheet: Legend
**Dataset EV2: All self-abundance HAP1 tests** T-statistic, log fold change, p-values and FDRs are for a comparison of protein abundance when the gene has been knocked out, versus its abundance in the wild-type. "drop_in_KO" contains information on whether the gene passed the test.

## Sheet: Data
gene_name	t_stat	p_val	cohens_d	FDR	drop_in_KO	logFC
ARFGAP2	-9.5704	1.60477e-07	-5.525	2.70805e-07	True	-5.938
ARFGAP3	-15.1051	4.64029e-10	-8.721	1.25288e-09	True	-6.173
ARID1A	-24.28	7.64962e-13	-14.018	6.88466e-12	True	-4.86
ARID1B	-4.49621	0.000502828	-2.596	0.000617108	True	-3.545
CHMP1A	-21.8932	3.14517e-12	-12.64	2.12299e-11	True	-4.193
CHMP1B	-3.42747	0.0040836	-1.979	0.00459405	True	-2.633
COPS7A	-5.64244	6.07227e-05	-3.258	8.19756e-05	True	-4.958
COPS7B	-5.07427	0.000169546	-2.93	0.000217988	True	-3.836
CREBBP	-3.92469	0.00152581	-2.266	0.00179117	True	-2.795
DDX17	-18.9351	2.25475e-11	-10.932	1.21756e-10	True	-7.638
DDX5	-40.0173	7.72216e-16	-23.104	1.04249e-14	True	-8.015
EP300	-1.34148	0.201122	-0.775	0.217212	False	-2.012
MAGT1	-15.545	3.17102e-10	-8.975	9.51305e-10	True	-5.961
MBD2	-0.381144	0.708818	-0.22	0.708818	False	-0.256
MBD3	-9.90882	1.04625e-07	-5.721	2.17298e-07	True	-6.401
RAB1A	-11.4244	1.75317e-08	-6.596	3.94464e-08	True	-7.028
RAB1B	-16.9252	1.01986e-10	-9.772	4.58938e-10	True	-6.131
SEC23A	-9.16303	2.72713e-07	-5.29	4.33132e-07	True	-4.823
SEC23B	-52.2445	1.89178e-17	-30.163	5.10781e-16	True	-5.319
SEC31A	-15.581	3.07507e-10	-8.996	9.51305e-10	True	-6.22
SMARCA2	-0.640506	0.532188	-0.37	0.552656	False	-0.256
SMARCA4	-12.1601	7.8885e-09	-7.021	1.93627e-08	True	-6.446
SMARCC1	-8.2202	9.96927e-07	-4.746	1.49539e-06	True	-6.842
SMARCC2	-9.71819	1.32946e-07	-5.611	2.4408e-07	True	-5.792
VPS4A	-7.87224	1.65088e-06	-4.545	2.34599e-06	True	-5.365
VPS4B	-9.70259	1.356e-07	-5.602	2.4408e-07	True	-5.681
