# Supplementary material for: Proteomic compensation by paralogs preserves protein interaction networks after gene loss in cancer
Source: Mol Syst Biol. 2025 May 28;21(8):8. doi: 10.1038/s44320-025-00122-4 (PMC12322171; doi:10.1038/s44320-025-00122-4)
Supplement: Supplementary file 5 — Dataset EV3 [file 44320_2025_122_MOESM5_ESM.xlsx]

## Sheet: Legend
**Dataset EV3: All paralog HAP1 tests** T-statistic, log fold change, p-values and FDRs are for a comparison of protein abundance when its paralog has been knocked out, versus its abundance in the wild-type. "compensation" and "collateral_loss" contain information on whether each paralog is a compensation or collateral loss hit (see Methods).

## Sheet: Data
gene_pair	t_stat	p_val	cohens_d	FDR	compensation	collateral_loss	logFC
ARFGAP3_ARFGAP2	3.14935	0.00710075	1.818	0.023331	True	False	0.948
ARFGAP2_ARFGAP3	-0.185587	0.85543	-0.107	0.894314	False	False	-0.025
ARID3B_ARID1A	5.58062	2.69012e-05	2.547	0.000247491	True	False	1.444
ARID3A_ARID1A	2.64507	0.0164596	1.207	0.0445378	True	False	2.03
ARID1B_ARID1A	-0.542695	0.593997	-0.248	0.815687	False	False	0.354
ARID1A_ARID1B	-2.26061	0.0402403	-1.305	0.0841389	False	False	-0.451
ARID3B_ARID1B	-1.50073	0.155637	-0.866	0.286373	False	False	-0.54
ARID3A_ARID1B	0.828197	0.421454	0.478	0.625383	False	False	0.797
CHMP1B_CHMP1A	3.86261	0.00172415	2.23	0.00793109	True	False	0.717
CHMP1A_CHMP1B	-3.91332	0.00156033	-2.259	0.00793109	False	True	-0.571
COPS7B_COPS7A	-0.469948	0.645629	-0.271	0.82497	False	False	-0.106
COPS7A_COPS7B	0.257869	0.80026	0.149	0.869109	False	False	0.226
EP300_CREBBP	0.399914	0.695255	0.231	0.864371	False	False	0.695
BRD3_CREBBP	-3.58469	0.00298787	-2.07	0.0105725	False	True	-0.377
BRD2_CREBBP	0.302438	0.766765	0.175	0.869109	False	False	0.048
BRD4_CREBBP	0.95808	0.354276	0.553	0.561956	False	False	0.08
DDX5_DDX17	6.94583	6.80858e-06	4.01	7.82986e-05	True	False	0.399
DDX21_DDX17	8.23824	9.71577e-07	4.756	1.48975e-05	True	False	0.399
DDX50_DDX17	2.38389	0.0318353	1.376	0.0770509	False	False	0.146
DDX42_DDX17	2.94513	0.010648	1.7	0.0306129	True	False	0.333
DDX46_DDX17	2.4013	0.0307924	1.386	0.0770509	False	False	0.216
DDX21_DDX5	0.135994	0.893762	0.079	0.913624	False	False	0.007
DDX50_DDX5	0.506145	0.620631	0.292	0.815687	False	False	0.055
DDX42_DDX5	-0.288874	0.776911	-0.167	0.869109	False	False	-0.033
DDX46_DDX5	2.33159	0.0351754	1.346	0.0770509	False	False	0.225
DDX17_DDX5	3.06805	0.00834533	1.771	0.0255923	True	False	1.257
MBD2_MBD3	1.2956	0.216067	0.748	0.368114	False	False	1.153
RAB35_RAB1A	-0.241817	0.812428	-0.14	0.869109	False	False	-0.039
RAB18_RAB1A	-3.95353	0.00144172	-2.283	0.00793109	False	True	-1.159
RAB33B_RAB1A	1.71974	0.107499	0.993	0.214997	False	False	2.614
RAB1B_RAB1A	-0.279662	0.783826	-0.161	0.869109	False	False	-0.092
RAB35_RAB1B	-1.44492	0.17049	-0.834	0.301636	False	False	-0.241
RAB18_RAB1B	-2.33899	0.0346834	-1.35	0.0770509	False	False	-0.59
RAB33B_RAB1B	1.52084	0.150561	0.878	0.286373	False	False	2.327
RAB1A_RAB1B	-1.08732	0.295262	-0.628	0.485073	False	False	-0.262
SEC23B_SEC23A	20.0588	1.0334e-11	11.581	4.75364e-10	True	False	1.845
SEC23A_SEC23B	5.77142	4.83921e-05	3.332	0.000371006	True	False	0.936
SMARCA2_SMARCA4	18.8035	2.47738e-11	10.856	5.69798e-10	True	False	6.132
SMARCC2_SMARCC1	5.35176	0.000102129	3.09	0.000671132	True	False	0.651
SMARCC1_SMARCC2	3.63226	0.00271883	2.097	0.0104222	True	False	0.4
KATNA1_VPS4A	-0.921166	0.372565	-0.532	0.571267	False	False	-1.1
KATNAL2_VPS4A	0.0242787	0.980973	0.014	0.980973	False	False	0.006
VPS4B_VPS4A	0.519366	0.611618	0.3	0.815687	False	False	0.092
KATNA1_VPS4B	-0.777988	0.449525	-0.449	0.646192	False	False	-0.931
KATNAL2_VPS4B	0.340965	0.738193	0.197	0.869109	False	False	0.095
VPS4A_VPS4B	3.71407	0.00231204	2.144	0.00966852	True	False	0.659
