# Supplementary material for: Proteomic compensation by paralogs preserves protein interaction networks after gene loss in cancer
Source: Mol Syst Biol. 2025 May 28;21(8):8. doi: 10.1038/s44320-025-00122-4 (PMC12322171; doi:10.1038/s44320-025-00122-4)
Supplement: Supplementary file 6 — Dataset EV4 [file 44320_2025_122_MOESM6_ESM.xlsx]

## Sheet: Legend
**Dataset EV4: All self-abundance CPTAC tests**: Ordinary least squares regression models were fit for each testable protein to explain its abundance using its own hemizygous loss status across CPTAC samples, with lineage/study as a covariate. OLS coefficients, p-values (i.e. Two-tailed p values for the t-statistic for the A2 loss variable), FDRs (Benjamini Hochberg multiple testing correction ap…

## Sheet: Data
A2_gene_symbol	ols_p	ols_coef	n_A2_lost	lost_mean_quant	other_mean_quant	drop_when_lost
POLR2B	0.000786031	0.0590522	86	25.3793	25.2923	False
APPL1	4.79825e-28	-0.223898	232	25.3449	25.781	True
PZP	0.155142	-0.151058	52	22.8891	23.0685	False
A2M	0.0599635	-0.151043	53	29.1074	29.0499	False
C4A	0.00682395	-0.24879	55	25.5849	25.9032	True
C4B	0.0200225	-0.194785	55	26.2226	26.3478	True
C3	4.41318e-05	-0.233266	89	29.4994	29.6691	True
CD109	0.0106285	-0.167993	107	25.039	25.2036	True
A2ML1	0.238454	-0.255872	33	22.2556	23.0375	False
SRSF1	0.236309	-0.0871325	50	26.5673	26.6545	False
SRSF4	7.58037e-05	-0.11028	126	26.5369	26.6437	True
SRSF5	0.885052	-0.00490653	135	25.6811	25.7013	False
SRSF9	0.0333285	-0.0959372	61	26.4241	26.342	True
ENTPD2	0.0211893	-0.210859	44	19.1258	20.5062	True
ENTPD3	0.811828	0.0189364	109	20.6171	20.9236	False
ENTPD1	0.000583985	-0.169588	156	23.9614	23.9465	True
ENTPD4	0.00102653	-0.160056	134	20.4753	20.3933	True
MIB1	0.0259422	-0.0638871	120	23.1934	23.7625	True
MIB2	0.00175497	-0.101382	83	22.1838	22.4203	True
ABCF1	3.7742e-18	-0.241278	53	25.8416	26.0001	True
VSNL1	0.0451854	-0.360431	22	23.639	23.6697	True
HPCAL1	0.000497851	-0.287945	25	24.3267	24.9859	True
NCS1	1.34693e-05	-0.224475	98	21.6387	22.0054	True
TFDP1	0.00147967	-0.112981	113	21.6199	21.6864	True
TFDP2	0.44226	-0.0506012	34	19.7122	19.7067	False
COL4A2	0.000698005	-0.132387	117	25.2472	25.5772	True
COL4A3	0.235293	-0.0989677	53	21.7867	22.6456	False
COL4A1	0.00445243	-0.125693	118	24.5511	24.8238	True
COL16A1	0.0968264	-0.128897	100	23.6502	23.1531	False
CLSTN3	0.00138284	-0.27625	31	19.7478	20.6704	True
CLSTN1	0.0715631	-0.102051	120	25.0251	24.666	False
SLIT2	0.00897086	-0.140867	99	21.6728	22.1375	True
SLIT3	0.0164725	-0.158184	79	22.0274	22.1032	True
LMCD1	1.48799e-06	-0.25503	198	26.1057	26.4376	True
TES	0.0115755	-0.156039	36	27.255	27.4509	True
ACTG1	0.279428	-0.0870719	49	27.9674	27.9796	False
ACTB	0.00132132	-0.255131	30	29.9065	29.1454	True
ACTR1A	2.60573e-19	-0.246025	164	26.9182	26.8022	True
ACTBL2	0.152475	-0.0477801	96	25.6394	25.8555	False
CPA3	0.218461	-0.245385	21	24.1943	24.8035	False
CPB2	0.18229	-0.0749692	155	24.9061	24.7594	False
DDR1	0.0563295	-0.102681	52	23.4021	23.5383	False
ROR2	1.1199e-05	-0.317473	72	20.6707	21.0907	True
ROR1	0.16705	-0.123948	48	20.7449	20.6363	False
INSR	0.232486	-0.0488017	90	23.1536	23.3531	False
IGF1R	3.09488e-05	-0.22753	77	22.5499	22.957	True
DCUN1D4	0.000497956	-0.149433	66	20.3984	20.7249	True
DCUN1D3	0.00191446	-0.214448	38	22.1314	22.1412	True
DCUN1D5	1.92183e-09	-0.225567	107	22.817	22.7944	True
MAZ	0.481748	-0.0508737	29	23.7737	23.3769	False
VEZF1	0.000422837	-0.17888	50	23.4999	23.5441	True
PATZ1	6.54253e-05	-0.194933	95	21.2514	21.1673	True
LRG1	0.016692	-0.183671	84	26.405	26.5078	True
CPN2	0.775872	-0.0298859	26	24.5715	24.2392	False
GP5	0.323376	-0.123484	20	20.5954	20.097	False
IGFALS	0.0489266	-0.182359	32	23.8986	24.0348	True
CHAD	0.0954123	-0.472973	21	21.6293	21.5976	False
TCTN3	0.0108875	-0.147624	98	19.4985	19.5227	True
ZYG11B	0.00253413	-0.0828114	81	21.7642	21.9893	True
ZER1	5.11184e-14	-0.211713	98	22.5962	22.5632	True
RNF7	0.670546	-0.0279266	38	23.5595	23.2113	False
KLF13	0.00560021	-0.143816	99	20.9861	21.0286	True
KLF16	0.960784	0.00292415	78	21.2458	21.0309	False
SP3	0.0303375	-0.145089	22	24.0707	23.788	True
SP1	0.0564437	-0.0773779	45	24.2297	24.2459	False
SP2	0.05498	-0.0888349	48	22.0881	21.841	False
TSPAN15	2.34112e-06	-0.30296	143	22.1435	22.3311	True
TSPAN3	0.00924371	-0.226983	74	22.4383	22.3037	True
CD63	0.000161175	-0.387601	36	25.3829	25.8558	True
CD151	0.00155976	-0.18899	92	26.1859	26.5001	True
TSPAN14	4.08559e-10	-0.32928	143	22.5311	22.7665	True
RPRD1A	1.52336e-12	-0.184153	161	23.3064	23.7421	True
RARA	4.54758e-05	-0.288986	56	20.7843	20.0297	True
VDR	0.0657078	-0.183253	22	20.4594	20.0918	False
NR1H2	0.0882669	-0.114692	45	19.3687	19.3048	False
CCNB1	0.000165626	0.249466	123	22.3483	21.6595	False
CCNB2	0.381558	0.0675549	66	20.2352	19.8028	False
CCNA2	0.0105815	0.209069	75	21.3534	20.7244	False
RNPEPL1	0.000639738	-0.21044	39	19.1245	18.9904	True
LTA4H	0.000209962	-0.182867	37	27.9391	28.0352	True
PPM1M	3.00561e-07	-0.226925	147	19.8893	20.0374	True
PPM1H	1.71952e-07	-0.639079	25	22.9192	23.6297	True
EXOSC7	0.0824449	0.037255	219	24.2665	24.8027	False
EXOSC8	0.802333	-0.00559004	150	24.3801	24.1882	False
PEBP1	0.00142196	-0.16079	64	29.3684	29.4026	True
WDR5	0.723679	-0.0089091	88	24.7937	24.7749	False
PAFAH1B1	2.83771e-32	-0.209652	210	26.8082	27.1287	True
NLE1	1.24327e-08	-0.203994	66	23.326	23.389	True
SNRNP40	0.00353117	0.0574357	111	26.1328	25.9992	False
CREBBP	2.55824e-05	-0.173861	36	23.0458	22.9548	True
BRD4	1.98801e-05	-0.111302	71	24.4586	24.3709	True
BRD3	9.04755e-09	-0.182639	88	23.3023	23.3215	True
BRD2	0.011109	-0.0818015	53	23.4469	23.4616	True
EP300	1.00518e-08	-0.125613	127	24.0192	23.9859	True
RHOF	0.440716	-0.0575157	47	20.8261	21.407	False
RHOB	0.16302	-0.166673	20	24.2084	24.2593	False
RHOC	0.00066375	-0.191178	105	25.4395	25.303	True
RHOA	0.0550078	-0.0535463	241	27.0635	27.3758	False
FNBP1L	4.18604e-11	-0.233575	97	25.6955	25.5447	True
FNBP1	0.000548524	-0.134551	101	25.5056	25.4073	True
TRIP10	6.59691e-10	-0.203795	90	25.0408	25.0972	True
ZNF436	0.00251612	-0.187899	72	19.5257	19.7452	True
ZNF768	0.712946	-0.0295115	30	21.4671	20.9231	False
ZNF629	0.369843	-0.0595889	30	22.0501	21.7321	False
TARS3	2.15069e-07	-0.200914	79	22.4688	23.0528	True
HERC4	2.75315e-15	-0.161266	175	24.513	24.9425	True
HERC5	0.0577135	0.133927	76	22.2796	21.8983	False
HERC6	0.212332	-0.12688	70	22.3734	21.9423	False
UBE3A	3.98032e-27	-0.203058	119	24.3681	24.6741	True
TANC1	1.67996e-07	-0.274674	22	23.7979	23.9634	True
TANC2	0.000733569	-0.202953	41	23.2434	23.0444	True
ANKRD17	5.9695e-09	-0.148082	75	23.553	23.7016	True
ANKHD1	0.00661889	-0.129977	50	18.869	19.3205	True
CYP4X1	0.631508	-0.0672571	52	22.448	22.0805	False
CYP4F11	0.00972135	0.347626	57	21.4782	21.5486	False
CYP4F3	0.765373	-0.0372565	40	20.0929	20.4988	False
PABPC3	0.00279209	0.158372	89	20.6503	20.7974	False
ELAVL1	0.6464	-0.0130349	87	27.3899	27.0895	False
RBMS2	0.00980252	-0.15191	39	22.5797	22.7312	True
RBMS3	0.000233865	-0.150685	205	21.9189	21.5937	True
RBMS1	0.0256027	-0.170096	22	23.5666	23.3301	True
PABPC4	8.89876e-05	-0.134567	75	26.5322	26.4995	True
AGPAT3	2.12022e-06	-0.230525	88	24.3815	24.7043	True
AGPAT5	1.66353e-12	-0.214746	212	24.5936	25.1931	True
AGPAT4	4.88197e-05	-0.229121	93	21.3177	21.28	True
TXNL4B	5.78118e-08	-0.21326	100	21.9755	22.7684	True
FDX2	0.114821	-0.0775542	76	21.5851	21.512	False
DYRK1B	0.5155	-0.0463271	37	19.7121	19.5962	False
DYRK1A	1.073e-16	-0.197386	89	22.5365	22.9026	True
HNRNPC	0.357281	-0.0218203	118	28.7564	28.8064	False
RALY	0.141896	-0.0903156	23	28.0687	27.7844	False
FZD7	0.396514	-0.118756	39	19.7947	20.1382	False
AUH	1.57934e-10	-0.306334	94	24.6736	24.6515	True
ECHS1	3.35752e-15	-0.31808	160	27.7994	28.2517	True
ECH1	0.000184463	-0.243685	49	27.3265	27.4885	True
ECHDC3	0.000358463	-0.313011	98	22.4351	24.0796	True
ECI2	0.000173727	-0.227492	61	25.4446	25.6433	True
CDYL	0.00020489	-0.136007	61	23.1134	23.139	True
CDYL2	0.0246608	-0.142059	95	20.3307	19.2977	True
ECHDC2	0.0224189	-0.133771	83	22.3615	22.7954	True
YBX2	0.891885	-0.014174	123	21.5957	20.2182	False
YBX3	0.0501319	-0.106069	50	25.5352	25.6653	False
YBX1	0.055859	-0.0841029	54	27.6522	27.3571	False
MAP1LC3A	0.91503	-0.0151745	20	21.0134	22.2565	False
GABARAPL2	2.77492e-09	-0.321491	105	24.1903	24.3506	True
GABARAP	2.62035e-05	-0.152519	185	24.3464	24.4251	True
ENPEP	0.710621	-0.0218558	94	23.502	23.8927	False
ERAP1	4.383e-11	-0.314332	112	26.429	26.5362	True
ERAP2	0.068648	-0.225074	112	24.454	24.5485	False
LNPEP	1.53779e-12	-0.223323	112	24.4591	24.4535	True
NPEPPS	3.6409e-17	-0.306891	57	27.354	27.5842	True
ANPEP	0.357411	-0.0780547	88	25.0162	25.2596	False
ABCD3	0.00106526	-0.197655	83	25.4639	25.6178	True
ABCD4	3.86572e-10	-0.325258	104	20.4092	20.4575	True
NCCRP1	0.841624	-0.0344281	41	23.1163	22.7818	False
FBXO2	6.14384e-06	-0.356205	102	23.1511	23.4768	True
FBXO6	6.01057e-07	-0.256834	103	22.9827	23.2246	True
HFE	0.000321578	-0.237146	46	19.8575	19.9606	True
AZGP1	0.22442	-0.162798	28	27.0754	27.1578	False
FCGRT	0.04995	-0.0992466	70	23.7545	23.8834	True
USP4	3.20825e-18	-0.151955	241	23.8339	24.2403	True
USP15	0.000287943	-0.152951	27	25.4627	25.3446	True
USP19	2.97884e-05	-0.0714707	241	22.9085	23.056	True
CYBRD1	0.00237518	-0.358734	27	23.6157	23.9372	True
CYB561	0.00597668	-0.273137	31	20.5545	21.096	True
PPP1CA	2.88838e-05	-0.165968	31	26.193	26.4579	True
PPP1CB	0.00671347	-0.107355	27	26.5359	26.7463	True
PPP1CC	0.000137025	-0.13782	59	25.2542	25.3403	True
F13A1	0.00084842	-0.300321	61	27.8849	27.8912	True
EPB42	0.447599	-0.0551676	139	24.882	24.9778	False
COL10A1	0.388586	-0.0950952	63	21.1362	21.184	False
ADIPOQ	0.0857873	-0.204294	29	22.7682	22.6575	False
C1QB	0.682727	-0.0204053	121	26.8414	26.7376	False
C1QTNF5	0.881479	0.0104614	112	21.8698	21.9121	False
C1QC	0.673034	0.024383	121	27.1742	26.9014	False
COL8A1	0.19566	-0.144227	52	22.5913	23.3514	False
NCOR2	0.000779056	-0.119884	42	24.0897	23.9504	True
NCOR1	2.42067e-12	-0.134039	210	23.823	24.0111	True
RCOR1	7.69642e-05	-0.114703	128	23.0997	23.4148	True
ANGPTL2	0.00264798	-0.206266	92	23.7659	23.7837	True
FGL1	0.0105973	-0.219158	121	21.2882	21.5031	True
FGB	0.228302	-0.0895835	106	29.5561	29.7057	False
FGG	0.958048	-0.00520245	83	28.6756	28.7771	False
FGL2	0.18559	-0.145868	26	25.4753	25.3032	False
ANGPT2	0.840522	0.0137308	173	21.6883	22.1753	False
QPCT	0.263111	-0.157907	20	21.4934	21.722	False
TGFBR1	0.0528365	-0.135455	69	19.9254	19.9192	False
TGFBR2	1.44448e-06	-0.208689	179	21.2959	20.7431	True
DIP2A	2.70981e-07	-0.134609	86	23.2671	23.5783	True
DIP2C	0.000151232	-0.141857	139	23.0029	22.3274	True
DIP2B	0.00802465	-0.108071	57	24.6407	24.5729	True
SEMA3B	0.000173601	-0.188403	173	20.8692	20.639	True
SEMA3F	0.948986	0.00380846	151	20.8327	21.0908	False
SEMA4B	0.00839125	-0.147873	89	23.2702	23.711	True
SEMA4D	0.000100672	-0.15942	95	22.7661	22.6594	True
SYTL2	0.000919159	-0.227584	87	23.3242	23.6309	True
SYTL1	6.98152e-07	-0.248214	116	23.4272	23.3529	True
SYTL3	0.446918	-0.0581849	88	20.6147	20.4387	False
TENM2	0.935493	-0.00881946	67	21.442	21.0089	False
TENM3	0.0133854	-0.17622	59	20.2901	20.1238	True
TENM4	0.887387	-0.0129401	38	21.3974	21.1379	False
MME	0.253981	0.178645	23	25.6984	25.2227	False
ECE1	0.00132575	-0.13759	124	24.1965	24.3615	True
BICD2	1.32771e-10	-0.225407	97	23.9514	23.9579	True
CNOT6L	1.86888e-09	-0.18261	76	22.4608	22.4641	True
CALML5	0.472638	-0.12449	99	22.6277	24.2394	False
CALML3	0.0500525	-0.242893	115	23.8865	24.5797	False
CALML4	0.00294661	-0.332711	52	21.0074	22.0818	True
NACC1	0.0027092	-0.102625	73	23.4258	23.1661	True
ZBTB9	0.21746	-0.111976	26	17.6772	18.4674	False
ZBTB43	0.176313	-0.058924	68	19.8462	19.7007	False
NACC2	0.00368208	-0.159912	64	19.1227	19.5561	True
SKAP1	0.944633	-0.00713419	37	21.5407	21.2545	False
CDK1	0.491003	0.0475338	138	23.8506	24.0392	False
CDK5	7.12306e-11	-0.261414	42	24.0575	24.3613	True
CDK4	0.357993	-0.0592858	28	23.9214	23.7733	False
CDK2	0.875114	0.008317	41	23.8124	23.6515	False
ADCY6	0.360934	-0.0613869	33	20.144	20.1473	False
ADCY7	5.139e-05	-0.283363	49	18.771	19.2541	True
ADCY9	0.0659126	-0.209577	24	20.414	20.8254	False
JMY	0.874396	0.00609621	129	22.6644	22.6266	False
NEK8	0.0129936	-0.208078	36	18.0839	19.2138	True
NEK9	7.11609e-33	-0.262375	134	25.3607	25.7386	True
NEK6	5.94125e-10	-0.242082	93	23.1168	23.1787	True
CHKB	1.29818e-08	-0.174799	123	23.7954	23.9859	True
ETNK1	0.0824601	-0.110332	35	21.7824	21.9721	False
CHKA	0.00188904	-0.199059	31	20.9872	20.9381	True
SGTB	1.66645e-08	-0.184689	109	23.1141	23.2633	True
SGTA	7.18248e-07	-0.145374	86	25.7763	25.7452	True
MBL2	0.61953	-0.0408303	137	21.9487	22.413	False
TTC7B	1.53741e-08	-0.177702	123	22.496	22.7035	True
TRAF2	1.90125e-15	-0.220924	86	24.1441	24.1641	True
TRAF1	0.00442384	-0.15872	86	21.1331	21.2075	True
TRAF6	2.56553e-11	-0.201037	56	23.6389	23.7114	True
TRAF4	3.13662e-05	-0.219746	60	22.0702	21.8773	True
TRAF3	8.27257e-05	-0.1384	98	21.6569	21.6665	True
AFG3L2	2.20805e-08	-0.240433	120	25.317	25.4776	True
TCP11L2	0.0114355	-0.322783	26	20.1868	20.6892	True
TCP11L1	6.67548e-08	-0.183793	80	22.5808	22.6649	True
P3H2	0.129872	-0.20514	21	22.3626	22.3201	False
P3H3	0.190414	-0.106541	48	24.1434	23.7515	False
P3H4	0.516155	-0.0496591	69	23.263	22.8117	False
CRTAP	0.450518	-0.0332976	217	24.9051	25.0147	False
P3H1	0.0827579	-0.111298	54	25.3906	25.2389	False
THSD4	0.0527733	-0.164638	88	23.7041	23.8405	False
ADAMTSL2	0.18081	-0.10816	81	22.6865	22.4776	False
ADAMTSL3	0.0188644	-0.204692	57	21.3015	21.1355	True
ADAMTSL1	0.26766	-0.0672269	157	20.1177	20.6806	False
ABCC4	8.84073e-06	-0.231905	107	23.9755	24.074	True
ABCC1	0.115234	-0.136974	37	24.4104	24.1182	False
ABCC3	0.0901977	-0.183739	32	21.5512	22.5108	False
ATP6V0A2	0.131581	-0.0577	64	22.7839	23.3475	False
ATP6V0A1	0.741353	-0.0160853	70	24.8118	25.0332	False
ATP6V0A4	0.072736	-0.234612	35	19.6206	20.1866	False
TCIRG1	0.709243	-0.0281077	31	24.0449	24.2062	False
OSBPL11	3.5913e-11	-0.199799	56	23.3267	23.473	True
OSBPL9	3.23455e-14	-0.15328	90	24.1522	24.1881	True
OSBPL5	7.26275e-07	-0.189211	92	22.3126	21.8739	True
OSBPL8	1.52904e-11	-0.357834	36	24.1671	24.5781	True
OSBPL10	2.51629e-08	-0.182433	212	23.7336	23.4551	True
RDX	6.09389e-24	-0.305658	114	26.4683	26.9191	True
NF2	1.33244e-14	-0.178347	110	23.0356	23.3721	True
FARP2	2.0902e-07	-0.184159	67	22.9839	23.5217	True
FARP1	9.11283e-14	-0.262693	121	24.9413	25.2546	True
EZR	7.72554e-11	-0.264028	119	29.2191	29.342	True
HACD3	0.0152985	-0.125787	105	25.5952	25.5808	True
HACD4	0.00012438	-0.230477	111	18.7438	18.7056	True
HACD2	0.00248923	-0.265753	44	24.3194	24.7456	True
GALNT7	0.0002542	-0.209455	111	24.2242	24.5256	True
GALNT10	2.28442e-05	-0.278694	76	20.8124	21.6063	True
ARPP19	1.71567e-12	-0.203382	114	24.9756	25.4151	True
DAPK2	0.00269892	-0.178038	98	21.4038	21.0517	True
DAPK3	0.192093	-0.0548091	84	23.8974	23.8493	False
STK17B	0.00740306	-0.223387	27	22.7189	22.5387	True
STK24	1.1135e-20	-0.181804	122	25.0294	25.0688	True
STK3	1.44883e-08	-0.341104	20	23.7085	24.1357	True
STK10	9.62227e-17	-0.344721	81	25.3612	25.4297	True
SLK	2.67255e-25	-0.295774	158	26.0537	26.2143	True
MAP4K2	2.61208e-05	-0.196937	40	22.3515	21.9976	True
MAP4K1	0.00202167	-0.232898	46	21.3442	21.0446	True
MAP4K5	9.21616e-15	-0.21587	114	23.0531	23.58	True
MAP4K3	0.00655969	-0.143743	28	22.3638	22.1035	True
STK25	1.63842e-23	-0.345975	67	23.3568	23.4989	True
FBRS	0.00487048	-0.197046	29	21.6299	21.246	True
AUTS2	0.0856659	-0.14176	32	21.3268	21.3056	False
AHCYL1	2.14186e-10	-0.214583	83	25.5999	25.923	True
AHCY	0.0526413	-0.115751	22	28.4781	28.2847	False
AHCYL2	0.0029679	-0.185071	50	24.3478	24.6234	True
CD82	0.000879982	-0.278467	58	23.2717	23.4199	True
TSPAN4	0.29617	-0.0680306	60	19.7787	19.7487	False
TSPAN9	0.0177322	-0.198078	44	21.8376	22.0377	True
CD53	9.57207e-05	-0.276685	76	23.7752	23.5683	True
TSPAN8	0.0174638	-0.727207	21	21.292	23.2365	True
CD81	5.23159e-07	-0.257968	92	25.7753	25.9201	True
CD9	0.00346536	-0.269858	48	27.5901	27.8063	True
TSPAN1	0.023384	-0.316313	62	21.9077	22.5236	True
ADGRL4	0.00417996	-0.17877	53	20.3808	20.8249	True
ADGRE2	0.0375621	-0.146342	65	21.0127	20.7109	True
ADGRE5	1.29658e-07	-0.257499	71	24.4537	24.5822	True
ANGPTL4	0.534293	-0.0624375	80	21.7517	22.0276	False
FCN1	0.0542537	-0.200234	89	22.8023	22.9417	False
FCN2	0.0166989	-0.1854	89	22.278	22.1842	True
MFAP4	0.0163179	-0.215118	181	26.5304	26.4411	True
FCN3	0.00528964	-0.147084	131	23.6063	23.8295	True
OLFML1	0.00170446	-0.27038	93	24.8439	24.9947	True
OLFML2A	0.210904	-0.09174	75	20.9164	20.68	False
OLFM4	0.0205278	-0.266047	158	24.2971	25.0662	True
OLFM1	0.00343695	-0.245482	56	19.4017	20.2388	True
OLFML3	0.0132803	-0.185378	95	25.2214	25.1684	True
GOLPH3	0.00183397	-0.183559	23	25.7755	25.7943	True
ARF5	2.55382e-09	-0.284779	44	26.0295	26.249	True
ARL15	0.131809	-0.0665219	88	22.2147	22.455	False
ARL2	0.0850812	-0.107394	41	23.5669	23.5745	False
ARF6	5.74305e-18	-0.241759	123	25.4985	25.9881	True
ARL8B	2.27395e-07	-0.173606	202	24.9777	25.3431	True
ARL3	9.48397e-11	-0.238356	164	26.5196	26.3732	True
ARF4	4.39577e-14	-0.237838	240	26.5987	27.3485	True
FGD3	0.0183345	-0.118152	96	23.3321	23.3425	True
FGD4	0.000119277	-0.163897	48	23.4822	23.7581	True
FGD2	0.00331364	-0.170077	55	22.7233	22.6812	True
FGD6	0.180191	-0.0915745	34	22.7722	22.8154	False
FGD5	2.80543e-05	-0.148452	195	22.5809	22.4586	True
PLEKHF1	0.00205935	-0.199116	38	23.352	23.1411	True
PLEKHF2	0.0381799	-0.119796	21	23.9986	24.1802	True
CUL3	7.49674e-16	-0.191253	65	25.7369	25.8198	True
CUL5	6.74244e-42	-0.27166	138	25.3592	25.5741	True
CUL4A	3.57988e-20	-0.200947	117	25.3568	25.4854	True
CUL1	1.73699e-05	-0.124119	51	27.2427	27.1146	True
CUL2	4.63889e-24	-0.221902	132	25.7041	25.9253	True
HDAC5	5.04354e-06	-0.230716	44	22.6793	22.8259	True
HDAC4	0.00247352	-0.0974454	62	23.7477	23.4485	True
HDAC7	0.000160072	-0.163486	34	23.3145	23.4176	True
NOTCH3	0.926793	-0.00528642	69	23.9713	23.7036	False
NOTCH1	0.0574759	-0.108655	83	21.8304	21.8958	False
NOTCH2	0.00422927	-0.145686	47	22.9073	23.0449	True
CTSL	3.68405e-05	-0.158679	93	25.4894	25.2435	True
CTSH	0.000112943	-0.26387	92	26.1171	26.4895	True
CTSW	0.276899	-0.161694	21	20.4538	20.5738	False
CTSF	0.0707446	-0.20954	23	22.39	22.3648	False
SESN1	9.87489e-06	-0.166249	105	20.7186	20.764	True
SESN3	0.00038558	-0.255154	75	20.0523	20.5118	True
SESN2	0.0810134	-0.127994	52	18.8359	19.8871	False
DPY19L3	0.0466837	-0.16058	29	20.2704	21.0586	True
DPF2	0.758771	0.0120962	40	24.3427	24.2192	False
PHF10	0.470835	-0.020116	121	22.7237	22.6753	False
KAT7	0.206834	-0.0597432	42	23.3301	23.3171	False
KAT8	0.41273	0.0409149	30	23.49	23.1968	False
KAT5	0.0788725	-0.100263	37	21.3522	21.4132	False
KBTBD6	4.03094e-06	-0.204646	107	19.6989	19.9053	True
TMC5	0.0506635	-0.286665	29	22.9127	23.2498	False
TMC6	0.129105	-0.137073	24	19.5832	19.8326	False
AKT2	5.5496e-12	-0.233175	52	24.0352	24.0975	True
RPS6KA4	4.30259e-05	-0.207982	46	23.1176	23.4645	True
RPS6KA1	1.4138e-23	-0.331747	138	24.6754	25.0709	True
RPS6KB1	1.07851e-10	-0.206978	51	22.9951	22.9169	True
RPS6KA5	7.37384e-09	-0.240054	131	23.0709	23.5139	True
RPS6KB2	0.00229792	-0.194855	27	21.4792	22.0452	True
AKT1	2.16041e-27	-0.277966	117	25.0849	25.6395	True
MAML3	0.337019	-0.0785949	63	20.2562	20.2789	False
MAML2	7.05421e-06	-0.195808	76	20.7795	21.4144	True
MAML1	8.5949e-05	-0.195626	74	20.5837	20.5319	True
CNOT7	1.15658e-09	-0.111043	210	22.7817	22.8398	True
MGST2	0.0913934	-0.0834402	98	24.0885	23.9803	False
ALOX5AP	0.0101314	-0.165432	135	25.8596	25.6855	True
KSR1	1.00683e-07	-0.217333	59	22.9741	23	True
RAF1	1.40002e-09	-0.133562	201	22.5999	22.7729	True
KSR2	0.91995	-0.0137713	37	21.5906	22.6926	False
BRAF	0.00385711	-0.111015	54	22.5723	22.896	True
CRIP2	2.75739e-10	-0.285246	118	27.1897	27.6517	True
CSRP2	0.0037277	-0.296986	35	26.835	26.9395	True
SYNE2	4.94115e-06	-0.153754	147	25.5275	25.8885	True
FLNB	0.000220403	-0.140099	235	28.0323	28.1958	True
FLNC	0.00543555	-0.333202	50	25.9377	26.5921	True
SYNE1	8.75965e-11	-0.216514	110	24.7936	24.8392	True
PCBP3	0.459896	-0.0584898	60	20.0545	20.1459	False
PCBP4	0.244234	-0.0713987	103	19.8426	21.2143	False
HNRNPK	0.439591	-0.0165151	98	29.9087	29.8935	False
NOVA2	0.163275	-0.0817488	78	25.0346	25.0083	False
PCBP2	0.0202803	-0.0788126	45	27.9383	27.7736	True
RCC1L	0.0328621	-0.116593	40	23.4555	23.5554	True
RCC1	7.82201e-06	-0.124836	147	26.0355	25.9168	True
CCN2	0.074587	-0.111638	106	23.3961	23.3881	False
CCN1	0.184084	-0.102948	74	22.662	22.6851	False
IRS1	4.3829e-06	-0.300387	61	23.735	23.4124	True
IRS2	0.400246	-0.0471225	120	22.7918	22.6362	False
ETS1	2.18465e-06	-0.257081	100	21.5081	21.6281	True
GABPA	0.144838	-0.0370373	90	24.056	24.1424	False
ERG	0.000361384	-0.201426	66	20.0243	20.5911	True
FLI1	1.90782e-06	-0.206989	100	21.5411	21.6721	True
ERF	2.9469e-06	-0.226889	58	21.0043	21.0152	True
RCN1	0.0275648	-0.137536	63	25.7787	25.7859	True
CALU	5.93764e-08	-0.283909	50	27.9944	28.1596	True
RCN2	4.64678e-10	-0.238338	93	25.9643	26.3921	True
SDF4	2.70294e-08	-0.228099	84	24.9579	25.2233	True
RCN3	0.087485	-0.124101	70	26.4076	25.8259	False
RBP5	0.0170014	-0.315862	39	21.7946	22.6716	True
RBP7	0.647497	-0.0324527	110	23.0204	23.0793	False
RBP1	0.124814	-0.217946	31	25.8943	26.4404	False
FABP5	0.303095	-0.149039	26	28.5315	28.7472	False
FABP7	7.62398e-05	-0.761255	92	25.0945	25.095	True
FABP4	0.588007	0.116757	26	26.3283	26.2625	False
CRABP1	0.551631	-0.0888008	85	23.2452	23.4824	False
MED13	0.0238582	-0.0995012	54	21.2991	21.5882	True
SIX4	0.00589355	0.204562	55	20.9568	20.8524	False
SIX5	0.336631	-0.0625057	61	20.5519	20.2721	False
PPIF	2.58752e-07	-0.25229	146	26.2757	26.4118	True
PPIE	0.672683	0.0131515	75	24.0505	24.3978	False
PHACTR2	5.05211e-12	-0.253895	105	22.4618	22.5214	True
PHACTR4	2.3962e-07	-0.118603	140	22.2695	22.6491	True
RBM47	0.000111922	-0.142468	133	24.4394	24.3349	True
HNRNPR	0.205123	-0.0298645	126	27.6361	27.5779	False
SYNCRIP	3.92928e-13	-0.184641	109	28.0401	28.1821	True
CDC42BPB	7.5395e-34	-0.260342	127	24.6727	25.1237	True
ROCK2	0.000443286	-0.155089	25	25.5986	25.8827	True
ROCK1	2.33872e-17	-0.207211	97	24.8832	25.6527	True
CIT	0.470629	-0.0610832	55	22.0656	22.5234	False
STK38L	4.47583e-05	-0.182998	31	24.3381	24.434	True
STK38	9.67022e-06	-0.135432	59	24.4272	24.6006	True
DMPK	0.304911	-0.111759	41	19.2624	19.7919	False
PPIC	0.00202353	-0.192414	102	25.3376	24.912	True
CWC27	0.523701	-0.0171303	108	23.7253	23.4866	False
PPIL4	5.25587e-09	-0.123874	123	24.2104	24.3606	True
PPIL3	0.00698463	-0.146096	43	25.1108	25.2257	True
PPIH	4.59647e-06	-0.147149	54	25.5697	25.5584	True
PPIL1	1.72331e-07	-0.16478	59	26.2293	26.3938	True
PPWD1	3.13226e-05	-0.099275	113	24.4768	24.1824	True
PPIB	1.78693e-16	-0.280689	108	29.7261	29.7815	True
PPIL2	1.41232e-21	-0.22181	98	23.5777	23.7206	True
ADAM28	9.68048e-09	-0.437086	116	20.0125	20.7011	True
ADAM8	0.0086438	-0.235925	77	19.5015	20.3972	True
CREB1	0.00519416	-0.110448	47	23.5723	23.2965	True
ATF1	0.795069	-0.0176442	55	22.9018	22.5192	False
ING5	0.207892	-0.0908994	63	22.3395	22.4413	False
ING4	0.813002	0.0141559	44	22.5852	22.5809	False
ING3	0.00948692	-0.114878	37	21.7433	21.9709	True
NMNAT1	6.22144e-25	-0.320306	128	23.7775	24.0853	True
NMNAT3	0.0161799	-0.237835	31	22.5348	22.7726	True
TRIM24	0.771049	-0.0140451	51	22.9979	23.01	False
TRIM28	0.00272692	-0.107114	53	28.5506	28.3733	True
TRIM2	0.0204847	-0.120746	113	23.9249	24.2943	True
TRIM3	1.4495e-14	-0.253129	95	24.2619	24.2841	True
TRIM33	0.000131814	-0.102135	97	24.5676	24.5783	True
PIAS2	0.000284356	-0.157935	86	20.9252	20.718	True
PIAS4	0.0310119	-0.0926171	76	21.2739	20.9033	True
ZMIZ1	0.0572155	-0.0582342	143	22.6297	22.6176	False
PIAS1	6.42516e-07	-0.216112	74	20.8168	20.8949	True
SET	1.07102e-05	-0.160467	101	27.6323	27.4977	True
TSPYL1	0.680035	0.0156567	100	23.3478	23.2301	False
TSPYL5	0.438602	0.125991	20	22.5186	22.7151	False
SRGAP3	0.92443	-0.00427465	179	21.5839	22.0143	False
ARHGAP24	9.72011e-06	-0.213426	79	22.3533	22.3654	True
ARHGAP22	0.0045454	-0.255443	111	20.5848	19.7483	True
SH3BP1	0.000148236	-0.112429	115	23.7947	24.0612	True
ARHGAP44	2.69689e-05	-0.221055	151	20.5323	21.0714	True
ARHGAP17	4.76295e-17	-0.287401	38	24.8416	25.0798	True
SRGAP1	0.152224	-0.0907986	34	22.8026	22.5662	False
FILIP1	0.069807	-0.124254	82	21.3455	21.5636	False
LUZP1	7.3761e-11	-0.17226	124	25.2341	25.7942	True
FILIP1L	0.0111737	-0.189518	60	23.8703	24.4525	True
HOMER3	0.00271805	-0.14451	68	23.713	23.6989	True
HOMER1	0.11983	-0.0756738	122	21.5148	21.6592	False
HOMER2	0.00124489	-0.2103	67	21.0945	21.598	True
ACO1	3.65156e-20	-0.283361	137	26.9719	27.2657	True
ACO2	4.38736e-13	-0.262842	127	28.0149	28.1219	True
IREB2	3.68716e-07	-0.188441	96	25.0871	25.0492	True
BTBD2	0.00121644	-0.129323	81	21.6341	21.7151	True
BTBD1	0.125259	-0.072271	65	20.8445	20.6273	False
MBTD1	0.529142	-0.0494828	27	20.2303	20.026	False
SFMBT1	0.427433	0.0361554	128	20.0581	20.2517	False
L3MBTL2	0.511387	0.0240994	98	20.9447	20.5504	False
EHMT1	1.21463e-05	-0.126923	87	23.6628	23.5747	True
EHMT2	0.17818	0.0453429	55	26.1591	26.2168	False
NSD2	0.364771	-0.0443259	100	22.027	21.9209	False
NSD3	1.519e-15	-0.212915	112	23.0938	23.2113	True
NSD1	0.277269	-0.0525673	72	20.3631	20.8543	False
PHETA1	0.139622	-0.0963517	37	20.3248	20.6961	False
ENPP1	0.500604	-0.0466621	88	22.8785	23.0982	False
ENPP2	0.842085	-0.0271579	20	22.3909	22.5552	False
DENND2B	3.87765e-05	-0.165365	97	22.53	22.7434	True
DENND2A	0.0353545	-0.204884	32	20.8066	20.8443	True
DENND2D	3.22034e-07	-0.235398	82	22.987	22.867	True
DENND1A	4.23684e-09	-0.148682	92	22.7408	22.7102	True
DENND1C	4.55946e-05	-0.223949	81	21.121	20.8796	True
DENND4A	7.4513e-10	-0.189374	84	21.8985	22.3025	True
DENND4C	6.57012e-20	-0.157869	217	24.9419	24.7959	True
DENND5A	2.03748e-05	-0.18695	86	20.2646	20.6627	True
ALDH1A3	9.21647e-05	-0.350233	83	23.9681	24.1609	True
ALDH1A2	0.438657	-0.0621885	83	22.5257	22.9369	False
ALDH1B1	0.000673471	-0.172443	133	25.4739	26.0916	True
ALDH2	0.00492098	-0.216761	65	27.4526	27.6496	True
ALDH1L2	0.0431302	-0.205779	35	24.3883	24.211	True
ALDH7A1	0.000357726	-0.177979	116	26.3867	27.0105	True
ALDH1L1	0.0576544	-0.25333	41	24.79	24.1331	False
ALDH1A1	0.00359206	-0.196334	101	28.4017	28.183	True
ATP1B3	0.067153	-0.124546	43	24.7323	25.3606	False
GPD1	0.0411894	-0.262079	53	25.6258	25.2681	True
CDK17	0.0101035	-0.133055	35	22.2247	22.4413	True
KDM1B	0.00549403	-0.107221	61	21.5642	21.6361	True
KDM1A	0.00160689	0.0708603	122	25.0268	24.8555	False
MYO10	0.579477	-0.0507573	22	21.9817	22.158	False
MYO5A	1.37849e-05	-0.158376	116	23.9385	24.2827	True
MYO5B	3.66529e-05	-0.159416	190	23.7862	23.762	True
MYO5C	6.91014e-11	-0.332881	117	23.1631	23.3775	True
NRAS	0.000252939	-0.185277	95	23.3824	23.6244	True
KRAS	0.000427982	-0.166734	37	23.9145	23.9474	True
RALA	0.000166315	-0.29143	24	25.2272	25.5677	True
RRAD	0.000350488	-0.345065	62	20.8849	22.0038	True
MRAS	0.108588	-0.145194	32	21.6433	21.5688	False
RRAS	7.16107e-05	-0.196372	70	25.0188	25.3596	True
RRAS2	1.5251e-05	-0.231059	72	24.1099	24.3151	True
CERS4	0.0378167	-0.190563	76	21.8099	21.6969	True
CERS5	0.34895	-0.123591	46	20.4287	20.9488	False
CERS6	0.186526	-0.179219	20	22.1776	22.3452	False
DHRS7B	5.15239e-15	-0.286599	166	23.9553	24.2588	True
DHRS7	9.88777e-12	-0.321614	121	25.9313	26.3483	True
KDSR	5.27013e-09	-0.17728	199	24.1822	24.4331	True
HSD17B11	1.07745e-07	-0.259725	93	25.2867	25.7001	True
SDR16C5	0.000238754	-0.785108	20	22.888	22.8681	True
RDH10	0.00314461	-0.341269	29	22.6074	23.037	True
DHRS3	0.103695	-0.105337	103	23.0723	23.6287	False
SUCLA2	2.39172e-27	-0.341343	155	26.4854	26.8463	True
PHETA2	0.00861236	-0.147584	66	20.2456	20.4009	True
SEPTIN9	2.24282e-10	-0.205175	50	27.9122	27.995	True
SEPTIN3	0.0526787	-0.150773	95	22.5839	21.3867	False
SEPTIN4	0.0373265	-0.148033	55	23.4372	23.5371	True
SEPTIN1	0.000626101	-0.398849	29	23.7125	23.4976	True
SEPTIN2	8.19682e-05	-0.118428	67	27.9382	28.1569	True
CYP2U1	7.47788e-05	-0.250387	51	23.4183	22.517	True
CYP2J2	0.0089042	-0.33275	38	18.0632	20.0935	True
STRIP1	1.2038e-06	-0.0881041	82	23.6384	23.6084	True
GNAI3	1.06743e-10	-0.221012	86	25.3735	25.4015	True
GNAO1	0.0189388	-0.181412	87	22.4558	23.4887	True
GNA11	1.52544e-05	-0.145066	85	24.0566	24.4124	True
GNA13	0.000389816	-0.142547	45	24.7233	24.8355	True
GNAQ	1.58288e-14	-0.277748	99	23.8597	24.2437	True
GNA14	0.0250038	-0.216089	57	20.0052	20.2444	True
GNA15	0.268803	-0.0932297	52	21.1334	21.1427	False
GNAI2	2.50154e-14	-0.207194	226	26.265	26.722	True
MINDY2	7.83232e-08	-0.17602	91	21.7387	21.8389	True
ITIH5	0.0540681	-0.117697	129	23.8679	23.8874	False
ITIH1	0.000665611	-0.169039	235	27.6728	27.8003	True
ITIH3	0.03363	-0.111756	235	25.2547	25.0928	True
ITIH4	4.16539e-05	-0.192229	233	28.0718	27.9991	True
ITIH2	0.269155	-0.0761662	128	28.3877	27.9	False
AMPD3	0.000126438	-0.195739	81	24.718	24.762	True
AMPD2	1.34909e-11	-0.197663	85	25.1191	25.4062	True
ACBD7	0.165827	-0.14584	107	23.4187	21.172	False
AP3S1	5.23467e-20	-0.211996	107	25.2927	25.3767	True
CADM1	1.3177e-05	-0.248118	114	23.4804	24.2372	True
CADM4	0.239484	-0.0812545	59	22.8915	22.9531	False
NECTIN1	0.00574448	-0.144684	105	23.3673	22.6722	True
PVR	0.00107338	-0.194839	63	22.8409	23.1057	True
NECTIN2	0.000106981	-0.147095	69	24.1756	24.1177	True
NECTIN3	0.00193527	-0.268152	40	21.4554	21.2024	True
MST1R	0.0482275	-0.0983306	155	20.4402	21.2337	True
AXL	0.0822469	-0.112533	50	20.4455	20.3051	False
MET	0.14412	-0.154598	33	22.3031	22.6904	False
PCCB	0.398791	0.0529977	51	25.249	25.0096	False
GRK6	1.22036e-08	-0.248442	79	22.7051	22.5704	True
GRK5	1.90411e-07	-0.195712	146	21.513	20.8747	True
GRK2	9.17701e-08	-0.257891	23	24.2196	24.4632	True
GRK3	0.00363646	-0.132324	79	20.8611	20.9664	True
SH2B2	0.0329558	-0.238753	20	19.0513	19.6359	True
SH2B1	0.106147	-0.0924398	28	22.3908	22.3246	False
GMIP	5.34844e-05	-0.161536	67	23.7792	23.5444	True
BCR	2.75565e-22	-0.270079	99	23.6026	23.7365	True
ARHGAP45	0.00273486	-0.142015	89	24.6346	24.6702	True
ABR	1.75993e-18	-0.195938	200	24.7444	24.8793	True
ARHGAP29	0.000726227	-0.199418	74	24.1226	23.6332	True
CLCN7	0.0157024	-0.142117	33	23.1627	23.3924	True
CLCN3	7.32447e-11	-0.261839	113	23.3637	23.4612	True
ATXN2L	0.547192	-0.0214828	28	25.9781	25.7298	False
PROS1	0.000257409	-0.225658	120	25.1946	25.6257	True
CD93	0.735784	-0.0289406	30	23.7187	23.6512	False
CD248	0.894851	0.0117088	31	23.1642	23.187	False
SCUBE2	0.333148	-0.122474	70	21.9177	20.8727	False
SCUBE3	0.207589	0.169306	48	21.3333	20.7276	False
GAS6	0.00117584	-0.13183	115	21.2677	21.5202	True
SERINC1	0.000214444	-0.16335	110	23.5812	23.5554	True
SERINC3	0.000235305	-0.390179	20	22.1312	22.5485	True
SERINC5	0.476645	-0.0448436	103	20.4789	20.9525	False
MPV17	0.0354162	-0.227104	20	23.4536	24.0765	True
PXMP2	0.205513	-0.114974	33	20.5373	20.9001	False
RAB33B	0.000315909	-0.131993	103	22.236	22.4346	True
RAB43	3.34625e-06	-0.292964	42	22.9592	23.4555	True
RAB19	0.21224	-0.119929	39	20.3135	20.6169	False
RAB18	1.63765e-09	-0.252801	132	25.8343	25.9683	True
RAB35	0.005035	-0.102673	61	25.3889	25.5974	True
RAB1B	4.18451e-06	-0.250598	31	27.1991	27.3025	True
RAB30	8.51893e-06	-0.239616	71	21.6056	21.2212	True
DNAJB6	2.12503e-06	-0.228239	49	25.0514	24.9255	True
DNAJB2	5.0437e-19	-0.403964	56	24.0116	24.4424	True
DNAJB1	3.24961e-05	-0.157041	71	26.9924	26.8761	True
DNAJB4	0.764722	-0.0164991	82	24.1666	24.1497	False
DNAJB5	0.00654575	-0.148262	97	20.9371	20.9889	True
PPP6R1	5.39531e-13	-0.211238	59	24.7441	24.755	True
PPP6R3	6.4798e-09	-0.171317	34	24.8234	24.9618	True
PPP6R2	6.24458e-38	-0.240291	130	26.8796	26.7306	True
PSTPIP2	1.59409e-05	-0.166416	189	23.8919	23.9877	True
SGIP1	0.0241569	-0.202924	45	19.632	20.7047	True
FCHO1	0.00416083	-0.193868	59	20.4971	20.3689	True
FCHO2	1.77639e-26	-0.291434	110	24.5649	24.9543	True
PSTPIP1	0.000780354	-0.189492	78	22.798	22.976	True
GPSM2	0.151764	-0.0872471	73	19.2949	19.6242	False
GPSM1	0.0143977	-0.0974463	80	22.0652	22.1674	True
MKRN1	0.0187136	-0.099336	54	22.4897	22.5148	True
MKRN2	2.31608e-20	-0.212019	202	23.6266	23.8152	True
CDC42SE2	4.23603e-05	-0.203088	110	21.2775	21.5638	True
SLC2A3	0.163003	-0.173292	37	19.9192	20.9204	False
SLC2A5	0.022624	-0.194138	88	22.4168	22.6425	True
SLC2A1	0.816951	0.0262308	54	26.4068	26.3007	False
DPP7	1.47317e-13	-0.383724	85	25.8773	26	True
PRCP	1.22532e-07	-0.241752	78	25.4397	25.5786	True
CTSB	3.71867e-06	-0.184975	209	28.5168	28.5663	True
CTSO	3.4681e-13	-0.376539	93	21.5326	22.0612	True
CTSC	0.00235389	-0.169415	88	26.9933	27.118	True
TINAGL1	0.0223967	-0.123161	100	25.2085	25.6884	True
GABPB1	0.486839	-0.0216462	137	23.8898	23.9341	False
OMD	0.00157771	-0.377202	90	23.2295	23.5572	True
ASPN	1.24299e-05	-0.389056	97	27.1724	27.4624	True
LUM	0.139633	-0.207461	31	30.0692	29.9113	False
DCN	0.0307666	-0.312797	31	29.4668	29.3158	True
SHF	0.0114613	-0.211857	76	19.2606	19.5147	True
SHB	2.6164e-05	-0.190752	118	20.4572	20.7143	True
CASP8	1.16644e-10	-0.337824	40	24.7563	24.648	True
CASP9	7.46543e-09	-0.1803	94	25.1272	24.704	True
CASP2	0.00482679	-0.129387	45	22.4069	22.3494	True
CASP6	1.72463e-09	-0.24229	99	24.4773	24.6656	True
CASP7	1.1791e-09	-0.270463	145	24.3178	24.9124	True
CASP3	3.04555e-11	-0.200932	126	25.2432	25.4095	True
CASP10	1.43225e-05	-0.300024	42	23.0382	23.2295	True
ANTXR2	6.24969e-12	-0.31521	79	21.2704	21.8658	True
LTBP1	0.0123418	-0.302625	21	25.0058	25.4692	True
LTBP4	0.0316469	-0.176643	56	24.1131	24.6597	True
LTBP2	0.800914	0.0177337	139	25.5107	26.2264	False
FBLN1	0.534992	-0.0347945	129	28.3691	28.2602	False
EFEMP2	0.555424	-0.0639826	38	24.9955	25.2674	False
FBLN2	0.444178	-0.0512339	198	26.9168	26.9511	False
FBLN5	0.181703	-0.104163	131	26.4618	26.9609	False
FBN3	0.401885	0.0766493	70	23.0295	23.0188	False
FBN1	0.0954574	-0.123937	114	26.7677	26.392	False
FBN2	0.0296481	0.26233	90	23.1815	22.444	False
LTBP3	0.116843	-0.1283	37	23.4972	23.5346	False
KHSRP	3.38081e-06	-0.110851	88	27.8165	27.7541	True
FUBP3	1.92712e-10	-0.136911	83	26.2175	26.2249	True
FUBP1	0.200694	-0.0353035	82	27.9218	27.742	False
DIAPH1	1.07205e-07	-0.165205	87	26.6877	26.5757	True
DIAPH3	0.734817	-0.0174093	120	19.6349	19.798	False
DAAM1	4.39377e-06	-0.192674	112	22.6349	22.9693	True
DAAM2	0.8221	-0.0234932	27	20.1639	20.229	False
FMNL1	0.471895	-0.0467148	66	24.878	25.3477	False
FMNL3	0.000153438	-0.205251	44	22.7773	22.9481	True
FMNL2	0.586649	-0.0382385	24	23.6538	23.9707	False
INF2	4.18405e-11	-0.231734	117	25.1464	25.3817	True
MAGI1	0.00348991	-0.0925103	231	23.5601	23.7718	True
MAGI3	0.000445619	-0.146187	94	22.4943	22.4025	True
SECISBP2L	8.28908e-06	-0.122242	100	21.7676	21.9407	True
CC2D1A	1.12816e-09	-0.168816	72	24.6215	24.8447	True
PAPOLA	2.65259e-09	-0.130922	120	23.3708	23.822	True
PAPOLG	0.0890298	0.129132	20	21.4923	20.9964	False
NME6	0.830632	0.00736634	221	21.5455	21.3049	False
NME1	3.41725e-08	-0.326996	46	26.3945	26.4576	True
NME4	0.00245365	-0.383715	22	21.0559	21.8874	True
NME3	1.95574e-08	-0.34525	32	25.3397	25.6067	True
CHCHD3	2.69525e-05	-0.196929	44	26.754	26.9667	True
NTM	0.197442	-0.0885304	97	21.6629	22.5601	False
LSAMP	0.919942	0.0103602	33	22.1856	22.9023	False
NEGR1	0.0136703	-0.223609	58	21.7421	22.4968	True
NCAM1	0.000322928	-0.273288	106	23.1223	23.879	True
NCAM2	0.236362	-0.103983	67	21.2459	22.0242	False
CAMSAP3	0.128604	-0.0652955	90	23.648	23.3389	False
CAMSAP1	0.000243575	-0.113569	88	23.2664	23.2893	True
AK1	4.72828e-11	-0.367906	96	27.3252	27.5745	True
CMPK1	1.63686e-11	-0.322625	62	27.2732	27.4719	True
GALNT3	0.0527159	-0.254375	22	23.511	23.7253	False
GALNT12	0.000286184	-0.240517	64	21.36	21.7734	True
GALNT1	6.65256e-08	-0.202685	161	23.1728	23.2928	True
GALNT11	0.309696	-0.0802486	46	25.2293	24.6509	False
GALNT5	0.191478	-0.180972	20	22.2336	22.5516	False
GALNT6	0.00165385	-0.361074	47	23.0205	22.8724	True
GSTA4	0.00905695	-0.279711	42	23.1254	23.2401	True
HPGDS	1.74422e-05	-0.279916	85	22.4096	22.3823	True
SULT1A1	0.0160747	-0.252713	29	23.7076	23.524	True
SULT1B1	0.0307445	-0.205277	62	21.4388	22.3223	True
SULT2B1	0.052128	-0.18175	70	23.4628	23.0663	False
MPP2	0.002873	-0.243966	50	21.671	21.2042	True
MPP7	0.0127772	-0.145954	132	22.4526	23.4666	True
TJP3	0.000683196	-0.189339	84	24.1412	23.7079	True
TJP1	5.44712e-16	-0.210068	127	26.1906	26.2553	True
KHNYN	1.05459e-11	-0.181548	109	22.3316	22.825	True
ZC3H12A	0.0296012	-0.118296	54	20.9824	20.8504	True
N4BP1	2.12174e-27	-0.297112	81	23.8728	23.8836	True
ZC3H12C	0.849517	0.0129727	44	21.4388	21.6816	False
PDS5A	0.191962	-0.0311675	138	25.0905	25.2808	False
VPS13A	2.33827e-13	-0.189535	98	23.979	23.8673	True
VPS13C	1.25116e-25	-0.305444	96	25.5654	25.8616	True
KMT2D	0.000356969	-0.122054	46	23.323	23.3139	True
KMT2B	0.348348	-0.0460181	48	22.0309	22.0324	False
KMT2A	0.000126426	-0.0987605	118	22.3422	22.1331	True
EZH2	0.477358	0.0604328	44	23.1077	22.135	False
EZH1	0.0665893	-0.0916111	55	20.3606	20.6037	False
SETD1A	0.622829	-0.0215112	25	23.3247	22.5045	False
SETD1B	0.00385269	-0.11775	57	21.0917	21.1388	True
KMT2C	8.61965e-05	-0.198239	66	23.1184	22.9006	True
VIM	1.88027e-05	-0.213836	135	32.0433	31.6836	True
DES	0.00669125	-0.461213	50	26.8719	27.9477	True
PRPH	0.0191701	-0.304498	44	22.3386	23.2303	True
NEFM	0.0284694	-0.241449	98	21.4264	23.0672	True
INA	0.0202271	-0.201597	141	25.2287	22.1441	True
NEFH	0.964446	-0.00515567	60	22.4218	21.7797	False
NEFL	0.854713	-0.0164536	184	21.676	23.0896	False
LMNB2	4.26741e-08	-0.182593	89	28.0633	28.1233	True
LMNB1	0.00689474	-0.0797851	115	28.7948	28.81	True
ALDH3B1	0.0185474	-0.235365	29	22.4905	22.7131	True
ALDH3A1	0.0326337	0.281058	109	25.364	24.5823	False
ALDH3A2	2.89382e-05	-0.186068	182	25.8692	26.1179	True
PDE2A	0.00822899	-0.237929	43	22.2893	21.659	True
PDE5A	0.00127094	-0.164077	93	23.0731	23.2192	True
PTPN18	1.08839e-05	-0.435118	20	23.4403	23.3493	True
PTPN12	9.87714e-11	-0.290108	32	25.0012	25.2389	True
FOS	0.0813696	-0.154461	67	18.9545	19.668	False
TNFAIP3	0.000272632	-0.144909	102	22.1216	22.1855	True
GPBP1	0.0111378	-0.0938665	95	20.3793	20.4062	True
NCOA7	1.80552e-13	-0.236794	105	23.2828	23.1951	True
SULF2	0.0242956	-0.24313	25	22.3255	22.412	True
GNS	0.0341633	-0.121051	31	25.7883	25.6781	True
SULF1	0.807276	0.0362581	29	23.5739	23.9064	False
MAP1B	0.33944	-0.0686182	107	26.0495	26.4056	False
MAP1A	0.000485076	-0.157144	137	24.9775	24.9462	True
PURA	8.96327e-19	-0.323564	91	26.5	26.8855	True
PRKAR1A	0.453462	0.0357633	45	26.8842	26.6559	False
PRKAR2A	9.49043e-23	-0.198585	242	26.6837	27.1209	True
PRKAR2B	0.027749	-0.228219	27	24.5149	24.6006	True
SMARCD3	0.00487534	-0.240204	26	20.3616	20.9655	True
SMARCD2	0.372805	-0.0316171	45	24.2931	24.3881	False
SMARCD1	0.948302	0.00284826	48	23.4262	23.2358	False
SLC26A6	0.0714964	-0.103378	209	20.7685	21.0005	False
SLC26A2	0.392168	-0.0668005	86	21.6012	21.5457	False
MAST2	0.82777	0.0114008	61	21.0242	20.8429	False
MAST4	4.68618e-10	-0.2405	109	22.6454	23.0998	True
MAST3	2.52049e-05	-0.189963	65	21.3313	21.7095	True
SMAD5	0.00439405	-0.0967175	90	21.6846	22.0027	True
SMAD4	7.34195e-31	-0.222865	190	24.5217	24.7227	True
SMAD2	4.50491e-29	-0.265692	186	23.6628	24.0346	True
SMAD1	0.00282731	-0.147541	84	21.2838	21.3786	True
SMAD3	1.78535e-08	-0.272482	82	22.8776	23.2329	True
CNTN1	0.191457	-0.16477	25	22.8695	22.5011	False
CHL1	1.22532e-05	-0.263462	203	22.659	22.9684	True
NRCAM	0.500899	-0.0966641	25	22.3949	23.0933	False
SPARC	0.119698	-0.123569	48	25.6682	25.9844	False
TMX1	1.63279e-09	-0.255064	110	25.5626	25.7909	True
TPD52	0.000986669	-0.299034	32	24.5043	24.5459	True
TPD52L1	0.000700825	-0.242716	108	24.0855	24.31	True
SNX11	5.65988e-06	-0.188045	46	22.0037	22.015	True
KBTBD11	5.89725e-08	-0.170733	222	23.0569	23.7142	True
KLHDC7A	0.329759	-0.0810736	59	19.7987	20.1922	False
PPM1K	0.000157506	-0.236106	77	20.3975	20.9447	True
PPM1F	0.000605923	-0.0942105	100	25.0996	25.3866	True
ILKAP	4.46025e-06	-0.161255	59	24.9148	24.9755	True
PPM1L	0.317036	0.12135	20	21.0955	20.8033	False
CELSR1	0.000108813	-0.18632	111	21.868	22.2534	True
CELSR2	0.450905	-0.0483694	81	22.0593	22.8047	False
CHST14	0.000156103	-0.15142	119	21.5127	21.8246	True
SEC11C	8.30485e-08	-0.342507	201	25.0382	25.1163	True
MCRIP2	0.0239001	-0.24302	25	20.5344	20.9053	True
RNF13	0.0726249	-0.173983	24	22.285	22.0039	False
RNF167	0.0172556	-0.0856792	160	21.3609	21.5943	True
ASRGL1	0.00304257	-0.287259	45	24.4574	24.5916	True
TASP1	0.000134857	-0.202136	38	21.2011	21.4217	True
AGA	4.21562e-07	-0.235062	106	23.359	23.5022	True
USP3	7.45625e-08	-0.172058	93	22.6477	22.8372	True
USP22	2.99058e-06	-0.185601	139	21.9372	22.1221	True
CHP1	0.0407407	-0.0576066	144	25.0183	25.0136	True
TESC	0.129728	-0.179249	28	21.2304	21.8737	False
TRIM4	0.0800853	-0.0786649	28	23.431	23.3589	False
TRIM5	9.18682e-06	-0.179695	98	23.433	23.2183	True
TRIM38	4.84588e-05	-0.216634	53	23.5224	23.6965	True
TRIM21	4.53676e-16	-0.299913	96	24.8454	25.0784	True
TRIM68	2.18709e-06	-0.220349	71	20.7316	20.8935	True
TRIM22	1.56811e-09	-0.295981	98	24.032	24.0421	True
SLC9A9	0.00659917	-0.277967	27	21.9323	21.9751	True
SFRP2	0.751178	-0.035427	95	24.2985	23.9161	False
SFRP1	0.0622184	-0.161452	93	22.5775	22.7428	False
CANX	7.10436e-06	-0.223447	88	28.7585	29.0418	True
CALR	0.000809009	-0.122097	74	30.8235	30.6002	True
CLGN	0.32435	0.114818	66	22.4225	22.4683	False
SH3BP5L	0.00118166	-0.209385	26	23.0582	23.0388	True
HABP4	1.5956e-06	-0.179997	97	24.4323	24.3559	True
GPT2	0.00028869	-0.284771	86	22.3999	22.5388	True
CAMK1	1.56949e-08	-0.180216	205	23.918	23.7626	True
CAMK1D	1.60386e-05	-0.196584	142	24.2932	23.873	True
CAMK4	0.0153011	-0.149477	91	22.1511	22.2868	True
CAMK2G	1.23176e-09	-0.199172	162	25.2191	24.6261	True
CAMK2D	8.78969e-11	-0.263377	88	26.0827	26.4412	True
PARP2	4.02686e-05	-0.183439	83	21.3514	21.8746	True
ATP2A3	3.24607e-12	-0.346348	208	24.1431	24.0368	True
ATP2A2	0.637561	-0.0284303	61	27.0454	27.4118	False
ATP1A1	0.890191	-0.00769305	83	27.6789	27.5869	False
ATP2C1	0.0124095	-0.164455	37	24.0329	24.3368	True
NAA16	1.53704e-15	-0.201078	160	22.6714	22.7689	True
ST3GAL4	0.0139347	-0.192004	67	19.6831	19.8389	True
CAPN1	4.60678e-10	-0.249754	40	27.7023	27.9335	True
CAPN5	0.000234171	-0.247264	64	23.0121	23.7912	True
LOXL1	0.0241619	-0.130546	89	22.6301	22.7415	True
LOXL2	0.550571	0.034511	222	23.9584	23.7966	False
LOXL4	0.0929051	-0.160102	61	20.935	21.0454	False
LOX	0.0127294	-0.185014	102	23.1454	23.0838	True
GLIPR1	0.0440771	-0.260689	31	20.8731	21.1657	True
CRISP3	0.256261	-0.160656	42	23.261	23.2614	False
EIF4EBP1	4.60637e-05	-0.14692	117	23.4445	23.496	True
EIF4EBP2	4.13888e-08	-0.185414	141	24.0861	24.0022	True
EIF4EBP3	0.207585	-0.085082	66	19.2159	19.7048	False
NEDD9	2.38069e-05	-0.268446	54	20.7142	20.9508	True
BCAR1	4.44977e-06	-0.146402	106	24.1449	24.3857	True
EFS	0.503466	-0.0425025	69	21.5818	21.5257	False
AFAP1L2	0.000229572	-0.206289	155	23.5518	23.8505	True
AFAP1	0.000615263	-0.148693	111	24.8001	24.5117	True
AFAP1L1	0.0588477	-0.0974712	81	22.0921	21.9009	False
CORO1C	0.0108078	-0.135484	50	27.6892	27.9544	True
CORO1A	9.14066e-06	-0.414118	30	28.5363	28.7382	True
CORO2A	5.40734e-08	-0.315917	89	24.377	24.3346	True
CORO2B	0.00232205	-0.196624	75	22.5183	23.2504	True
CORO1B	0.000181994	-0.173472	30	27.4452	27.6322	True
AFF4	0.154597	0.0417614	105	22.8411	22.7885	False
AFF1	0.000896749	-0.164836	82	21.0999	21.2756	True
PDLIM1	0.000534215	-0.164838	159	26.8392	27.7961	True
PDLIM3	0.000247567	-0.251034	125	26.3714	26.5504	True
PDLIM4	0.0704661	-0.125794	97	25.8403	26.1464	False
CARMIL2	4.57653e-05	-0.263142	78	21.0029	21.2218	True
CARMIL1	1.46806e-09	-0.270529	57	24.2053	24.4984	True
PLPP2	0.00029826	-0.376187	63	20.2203	20.9694	True
PLPP3	0.341644	-0.0743117	64	22.0941	22.6646	False
CYTH4	0.0403698	-0.103641	87	22.069	22.3393	True
CYTH2	0.0177389	-0.109471	74	22.1529	21.8484	True
CYTH3	0.0498666	-0.164382	29	21.6145	22.0878	True
CYTH1	0.00414091	-0.148683	48	22.8044	22.9044	True
ARFGEF2	0.0001036	-0.209154	22	24.9208	24.9635	True
ARFGEF1	3.81415e-10	-0.257095	41	24.4287	24.8027	True
ACP3	0.184968	-0.141209	33	22.2978	21.8053	False
ACP2	9.00876e-07	-0.189992	71	24.6067	24.6026	True
KIAA1217	2.62326e-05	-0.160897	136	25.0669	25.66	True
NFS1	0.000737615	-0.236246	20	24.4127	24.5216	True
CAVIN2	0.00433901	-0.40478	22	26.1456	26.3969	True
CAVIN1	0.257544	-0.0928581	70	27.9932	28.1702	False
CAVIN3	0.000814294	-0.210188	95	26.5259	26.8019	True
ZNF384	0.0012299	-0.163344	46	21.6896	21.9984	True
ZNF362	0.00160795	-0.178841	66	20.106	20.2957	True
CPNE8	0.927145	0.00762963	22	22.5796	22.7166	False
CPNE1	0.000972196	-0.355408	20	26.4514	26.5873	True
CPNE2	7.08946e-08	-0.203263	93	23.3934	23.9244	True
CPNE3	3.79384e-08	-0.279456	26	26.7385	27.0208	True
RLF	0.103596	-0.0924871	57	22.8171	22.0269	False
ZNF292	0.000882386	-0.143006	94	19.9335	20.2734	True
NUCB1	2.16965e-06	-0.155093	78	26.7968	26.6747	True
TPST2	0.000738801	-0.172425	88	20.4116	21.0903	True
EXT2	0.212256	-0.0595398	55	22.7165	22.6277	False
EXTL3	0.000711713	-0.186163	105	20.012	21.1883	True
SLC12A6	0.00213759	-0.125208	118	21.6165	21.9666	True
SLC12A2	0.103768	-0.142839	55	24.7267	25.0722	False
SLC12A9	0.0818759	-0.0976053	31	22.9106	23.507	False
SLC12A4	1.16422e-05	-0.179061	104	22.2416	22.8685	True
WNT5A	0.0415089	0.157146	136	22.7483	21.3887	False
TTC9	0.00113119	-0.209601	111	22.2122	22.924	True
TTC9C	2.37567e-07	-0.214481	47	23.8885	23.8536	True
RAB11A	0.00614669	-0.188674	57	19.0116	19.0393	True
RAB11B	0.00037461	-0.124858	88	25.69	25.5816	True
RAB2A	5.55982e-09	-0.29941	32	26.7367	26.9951	True
RAB14	6.85081e-10	-0.174785	94	27.0967	27.2013	True
RAB2B	1.84406e-07	-0.16465	118	23.7596	23.9104	True
RERG	0.00997701	-0.292857	35	21.3925	21.8309	True
RAP2B	0.359761	-0.0718703	31	24.0968	24.1682	False
RAP2A	9.016e-06	-0.198927	109	21.2606	21.0443	True
RAP1A	1.01044e-09	-0.212451	85	24.7946	24.7981	True
RAP1B	0.00496979	-0.150739	28	25.6389	25.736	True
MAP3K5	1.98762e-09	-0.198481	106	22.988	22.8627	True
MAP3K2	0.0107119	-0.136761	22	22.7411	22.6789	True
MAP3K3	0.156646	-0.101627	35	20.8646	20.841	False
MAP3K6	3.35036e-06	-0.172417	123	21.9354	22.2652	True
MSI2	1.34523e-06	-0.254823	52	24.792	24.8432	True
TARDBP	0.527402	0.0206615	103	24.8462	24.3869	False
DAZAP1	0.504205	0.016191	91	26.6905	26.2235	False
HNRNPAB	0.572356	-0.0220612	80	28.1737	28.0751	False
HNRNPDL	0.535831	0.0171079	98	27.9541	27.8888	False
HNRNPD	0.000964066	-0.094914	96	28.9749	29.0425	True
MSI1	0.0451505	-0.226045	47	21.2458	21.4577	True
COPG1	0.0164606	-0.0851145	42	27.0957	27.3019	True
DHX35	0.578826	0.0333921	21	21.7823	21.662	False
DHX34	0.953388	-0.00281004	82	21.4787	20.8408	False
DHX33	0.0799588	0.0569501	186	21.8117	21.4726	False
DHX40	0.000761589	-0.164067	52	22.4966	22.55	True
DHX15	0.102922	-0.0324872	108	27.2983	27.243	False
DHX16	7.40112e-05	-0.112522	52	24.9046	25.1167	True
DHX32	2.75185e-05	-0.161355	151	21.5178	22.4483	True
DHX38	5.70949e-24	-0.213974	104	24.3635	24.442	True
DHX8	4.63764e-05	-0.125761	68	23.4134	23.511	True
MST1	0.0281732	-0.102831	239	23.6878	23.4668	True
PLG	0.398913	-0.0499788	128	27.8004	27.6399	False
F2	0.783393	0.018815	70	27.7598	27.6395	False
F12	0.0232539	-0.15197	79	26.1648	26.1624	True
HABP2	0.260153	-0.059857	154	24.5831	24.5669	False
PLAU	0.471589	-0.0536999	157	22.0734	22.8196	False
HGFAC	0.00220579	-0.151269	104	22.4804	22.5113	True
PLAT	0.00157083	-0.27144	88	23.3657	23.3559	True
UBE2Q2	0.00022456	-0.226487	69	20.5892	20.6353	True
ATP8B1	0.0676445	-0.0876411	165	22.7559	22.4682	False
ATP11A	1.66073e-10	-0.309474	109	23.501	23.7364	True
ATP11B	0.680426	0.0321561	26	22.2039	22.3564	False
ATP8A1	0.154246	-0.134409	41	20.5542	21.8919	False
SSBP2	6.84467e-09	-0.398362	98	20.4295	20.7135	True
SSBP4	0.000109472	-0.239053	56	20.3217	20.6297	True
SSBP3	0.0616659	-0.113566	64	21.857	22.0988	False
KIF1A	0.460908	0.0944404	37	22.1696	22.1994	False
KIF1C	1.72429e-24	-0.197373	212	23.5757	23.946	True
KIF13A	2.8522e-06	-0.165522	62	23.1277	23.1521	True
KIF13B	2.41396e-28	-0.341635	213	25.0937	25.4225	True
KIF16B	6.5099e-06	-0.209744	42	23.0482	23.1222	True
KIF3A	0.0236657	-0.0628085	102	23.7361	23.9244	True
KIF11	0.179952	0.0892612	164	24.1924	24.0497	False
KIF1B	2.10976e-09	-0.134081	124	24.2992	24.6886	True
CDKN2A	0.000140859	-0.314878	126	21.6171	22.2503	True
CDKN2C	0.000570404	-0.177896	91	23.6038	23.9507	True
ANXA2	3.43407e-11	-0.313901	97	30.5578	30.7044	True
ANXA3	0.000267654	-0.337281	77	27.0488	27.3379	True
ANXA8L1	0.0528944	-0.324993	54	22.3007	22.2442	False
ANXA8	0.029553	-0.390775	49	21.8414	21.8551	True
ANXA6	6.02566e-14	-0.353917	85	28.7589	29.187	True
ANXA11	2.6051e-18	-0.2841	143	27.018	27.6669	True
ANXA7	3.18245e-23	-0.235221	163	27.7477	28.0216	True
ANXA1	1.04111e-09	-0.374782	100	29.6574	29.9253	True
MX1	2.61745e-06	-0.494789	89	26.1347	26.0636	True
DNM1	7.0973e-10	-0.32312	99	23.8535	24.2615	True
DNM2	9.34708e-11	-0.168305	77	26.8036	26.8085	True
MX2	0.000413965	-0.255297	88	24.9949	24.8097	True
DNM1L	0.000239935	-0.127434	46	26.4879	26.5849	True
RASSF1	3.32362e-06	-0.168121	185	20.6615	20.9304	True
RASSF3	0.544346	-0.0679899	23	19.4845	20.0613	False
CST3	0.00402749	-0.282823	30	25.9977	26.3537	True
CST6	0.0961684	-0.309419	21	19.7168	20.7964	False
ACAD11	0.0337523	-0.222542	33	23.6399	22.3753	True
TNFAIP8L3	0.00384137	-0.19093	105	21.4576	21.6617	True
TNFAIP8	7.25422e-12	-0.35184	104	24.7728	24.8825	True
PIK3CD	5.38727e-07	-0.203669	113	22.5569	22.8345	True
PIK3CB	6.98732e-06	-0.190538	39	23.1451	23.0553	True
PIK3C2A	1.35622e-13	-0.199544	67	23.8948	24.016	True
PIK3CA	2.92229e-05	-0.244797	24	22.7163	22.6887	True
PDE4A	0.0253609	-0.128695	52	19.2273	19.4787	True
PDE4D	1.1222e-06	-0.259423	103	21.6897	22.1651	True
CCDC85B	0.00299579	-0.229801	27	20.1637	20.442	True
CCDC85C	2.20953e-07	-0.207834	90	21.2445	21.4686	True
CCNT1	0.000113788	-0.17773	44	23.283	23.3458	True
CCNT2	0.930029	-0.00607201	34	22.0448	21.8819	False
CCNL2	3.64459e-11	-0.289568	68	20.4451	20.5314	True
DPP8	2.82978e-15	-0.213801	79	22.5712	22.9028	True
DPP9	9.1288e-08	-0.150596	87	24.979	24.9624	True
PCCA	2.60908e-15	-0.299802	125	24.7861	25.2895	True
MCCC1	0.996676	0.000321456	27	25.5569	25.2457	False
TNFRSF14	0.122383	-0.127612	42	19.7647	20.44	False
TXNDC12	4.89525e-09	-0.178905	85	26.3824	26.5461	True
SMPDL3A	6.31137e-11	-0.394059	106	22.7524	22.6931	True
SMPDL3B	1.87952e-06	-0.296319	133	22.243	22.7032	True
ARFIP2	1.0968e-17	-0.314399	95	24.1264	24.3113	True
PUM2	0.00193433	-0.148595	23	23.059	23.0777	True
EPS8L2	8.38279e-12	-0.327969	91	25.1086	25.5294	True
EPS8	8.78419e-05	-0.212125	50	24.5469	24.6739	True
EPS8L1	0.069322	-0.159569	55	23.9162	24.0485	False
RDH11	1.10579e-10	-0.254438	134	24.043	24.0703	True
DHRS13	0.0169789	-0.136166	58	21.6851	21.2857	True
RDH14	7.44249e-09	-0.2838	22	24.5461	24.7431	True
WWOX	0.0293991	-0.0869357	117	22.3689	22.2852	True
RDH13	0.00657638	-0.167676	61	24.2933	24.5487	True
PLXNA1	0.140592	-0.0861127	38	22.1212	23.0557	False
PLXNC1	0.00200436	-0.219434	32	22.5077	22.6207	True
PLXNB1	0.0472276	-0.0638936	237	22.3431	22.5861	True
PLXND1	0.00845527	-0.137975	44	22.5721	22.2999	True
PLXNB2	3.84991e-16	-0.166023	131	25.3357	25.5025	True
PKN1	2.7404e-09	-0.182886	71	24.2118	24.3056	True
PRKCD	2.3056e-10	-0.180009	233	24.9008	25.0438	True
PRKCA	0.0275029	-0.139248	41	25.0534	25.285	True
PRKCI	0.157898	-0.0684539	29	23.7128	23.9133	False
PRKCZ	2.86638e-10	-0.283867	78	21.4362	21.6113	True
PRKCB	0.044441	-0.177167	39	24.3692	24.3592	True
PRKCQ	1.10665e-05	-0.267377	117	21.0999	22.1323	True
PRKCH	3.62303e-08	-0.222864	104	21.3149	22.0807	True
PKN2	1.08281e-07	-0.13897	83	24.3041	24.4351	True
RABL2B	0.244765	-0.0773487	71	20.6785	20.6162	False
RAN	8.99059e-05	-0.134135	48	29.1576	29.1025	True
ACAP3	5.29006e-07	-0.240904	74	19.8451	20.099	True
ACAP1	8.96955e-05	-0.160577	201	22.9261	22.9411	True
AGAP3	7.94069e-10	-0.248978	43	23.0387	23.2908	True
AGAP2	0.0518331	-0.157413	26	21.8655	21.7325	False
AGAP1	0.000103627	-0.1838	62	22.6032	22.8995	True
ASAP2	0.0162384	-0.155414	25	23.397	23.6574	True
ASAP3	1.90605e-06	-0.191188	111	22.1261	21.9898	True
ACAP2	4.86153e-12	-0.223943	37	24.9242	25.1414	True
MMP1	0.16223	-0.156238	95	27.1503	26.6833	False
MMP8	0.906498	-0.0135365	99	22.7923	22.7554	False
MMP10	0.286127	-0.150897	88	22.9766	22.7832	False
MMP3	0.0181571	-0.273195	86	22.2133	21.3757	True
MMP12	0.682559	0.0456695	100	23.5656	23.5111	False
MMP11	0.504724	0.0561155	68	22.6054	22.5875	False
MMP14	0.251668	-0.055943	111	24.4452	24.7212	False
MMP15	0.00350061	-0.169161	93	20.8779	20.6662	True
KPNA3	4.84149e-16	-0.216107	164	25.1501	25.0932	True
KPNA2	0.0913294	-0.113289	59	24.2415	24.222	False
KPNA6	3.9788e-12	-0.145362	109	25.0376	25.1288	True
KPNA1	5.90559e-12	-0.204887	46	24.1909	24.5448	True
KPNA4	7.20604e-05	-0.210783	23	25.5658	25.4892	True
PGM5	2.86084e-05	-0.311906	109	25.0635	25.3836	True
MEX3D	0.137586	-0.0714954	78	21.4276	21.3514	False
GLT8D1	1.18724e-06	-0.173668	225	21.6522	21.9371	True
NT5DC2	0.284142	0.0418155	234	22.6538	22.8772	False
NT5C2	3.25025e-11	-0.19865	171	25.4325	25.3254	True
NT5DC3	0.344119	-0.081609	36	23.1018	23.2811	False
DVL1	7.4149e-08	-0.227773	78	22.046	22.0217	True
DVL2	1.50899e-12	-0.162301	190	23.3895	23.8006	True
DVL3	0.00357796	-0.147366	27	22.8067	22.8093	True
S100B	0.00138584	-0.318127	83	24.7971	25.1414	True
S100P	0.122112	-0.201023	112	26.3867	26.2951	False
RAI1	6.26177e-05	-0.105652	175	22.7806	22.8939	True
EIF4G3	3.77524e-18	-0.186662	121	24.3418	24.5176	True
EIF4G1	0.000140516	-0.159184	27	27.0261	27.3434	True
MYH11	0.0621197	-0.266168	37	27.5756	27.8076	False
MYH14	0.00253755	-0.228777	68	26.8373	26.8647	True
MYH10	2.66632e-06	-0.182812	214	28.5182	28.5069	True
MYH9	2.39401e-07	-0.181803	102	30.4662	30.7345	True
HMGN4	1.56099e-05	-0.324327	58	26.0903	26.3836	True
FGFR1OP2	0.30856	-0.0469543	32	22.7924	22.7183	False
CA12	0.000755737	-0.312979	98	23.2756	23.6684	True
CA9	0.78232	-0.0277892	115	23.3013	23.1263	False
CA13	0.038324	-0.205336	27	23.0037	23.2562	True
CA4	0.143367	-0.180342	43	22.4344	22.989	False
CA8	0.770623	-0.0371071	29	21.6245	22.1719	False
CA3	0.346804	-0.17123	25	25.2847	24.9818	False
PLIN2	0.737042	-0.022542	218	25.5075	25.5691	False
PLIN3	5.86212e-06	-0.17962	86	28.1121	28.059	True
PLIN1	0.348446	-0.120075	63	23.5799	23.2272	False
GPX8	0.0102078	-0.18895	90	23.8614	23.7411	True
GPX3	0.000981397	-0.264979	85	26.2047	26.6294	True
GPX4	6.16822e-10	-0.237957	89	26.6165	26.6171	True
GPX2	0.335358	0.158869	72	23.0679	23.355	False
GPX7	0.0112782	-0.165451	83	24.4033	24.563	True
SORBS2	2.15066e-10	-0.325925	127	25.5996	25.9926	True
SORBS1	0.02724	-0.139012	157	26.0297	26.1511	True
SH3RF1	2.65543e-10	-0.220997	85	21.4241	22.0794	True
PRR12	0.00121786	-0.0997617	71	22.5306	22.418	True
ZFAND6	4.3817e-05	-0.158444	86	23.0447	23.2535	True
GPBP1L1	0.00344137	-0.145082	50	20.3041	20.2785	True
PRKACA	8.16838e-07	-0.190106	72	25.8522	26.0184	True
PRKACB	6.95557e-07	-0.264408	73	24.3889	24.6991	True
PRKG1	0.00549966	-0.156473	141	23.9005	24.7172	True
AKAP8	0.00693692	-0.0826418	70	24.8299	24.6561	True
AKAP8L	0.273084	-0.0362505	69	24.7245	24.5517	False
ZNF326	0.632995	0.0175782	78	25.0763	24.8127	False
PGAM1	1.23512e-13	-0.296013	156	28.5647	28.2866	True
BPGM	0.255302	-0.100402	43	25.8374	25.613	False
PDLIM5	5.59942e-09	-0.307942	91	26.9017	27.029	True
LDB3	0.000139608	-0.295846	162	22.0596	23.4963	True
FHL3	0.25427	-0.0723363	71	25.6882	25.7774	False
FHL5	0.0562722	-0.132925	113	22.4441	22.3909	False
LPXN	0.0467129	-0.14167	47	23.98	24.0912	True
PXN	4.1341e-06	-0.191629	61	26.0209	26.3521	True
TGFB1I1	0.000337886	-0.373231	30	25.7693	26.0944	True
PDLIM7	0.000239845	-0.264308	79	27.1596	27.342	True
PANK3	0.00513204	-0.141021	73	19.9851	20.2675	True
PANK2	0.00323122	-0.130572	44	22.2136	22.8319	True
TUT7	8.22175e-15	-0.206444	100	23.1142	23.1921	True
TUT4	0.369511	-0.0556602	83	22.782	23.1738	False
DHX58	0.0250561	-0.133468	64	21.8106	22.1687	True
IFIH1	0.00337014	-0.334538	20	23.486	23.5333	True
LRRC8E	0.0101327	-0.140804	78	21.3342	21.82	True
LRRC8A	0.000387595	-0.13604	95	21.9359	22.2261	True
LRRC8D	0.269031	-0.0562364	72	20.9296	20.9017	False
LRRC8C	0.000551181	-0.191163	71	21.652	21.2755	True
CHPT1	0.317439	-0.113667	30	20.1464	20.0836	False
SELENOI	0.130939	-0.139084	28	22.1804	22.3361	False
CEPT1	3.22173e-07	-0.227505	83	22.2504	22.5742	True
PLSCR4	0.000150821	-0.394443	23	21.614	21.6697	True
PLSCR1	0.00241011	-0.341726	26	23.5217	23.8685	True
PLSCR3	8.83267e-05	-0.118324	198	21.4058	21.7527	True
SEC22B	3.74853e-10	-0.268686	71	27.0815	27.1265	True
SEC22A	0.000438708	-0.230801	45	23.2055	23.2374	True
EPHA4	0.0077183	-0.216043	48	21.0323	21.3381	True
EPHA2	0.0188492	-0.161517	79	21.2518	21.6765	True
EPHA1	7.31857e-05	-0.308098	34	21.2122	20.8248	True
EPHB3	0.867498	-0.0229847	23	21.6885	22.3865	False
EPHB4	0.018509	-0.173685	31	22.5448	22.5071	True
RFLNB	0.000131187	-0.16726	182	19.8932	20.0338	True
STT3A	0.00079101	-0.172048	106	25.7267	26.3088	True
HSD17B8	0.0631931	-0.110497	53	24.9418	24.8898	False
DCXR	0.00302046	-0.201808	47	26.3493	26.3697	True
DHRS2	0.549227	-0.116622	49	21.7287	22.0969	False
DHRS4	1.80686e-07	-0.288798	108	25.6133	25.7531	True
BDH2	1.93301e-11	-0.366805	91	25.8962	26.4984	True
HPGD	5.55764e-05	-0.423574	111	23.1575	23.7346	True
CBR4	0.00257656	-0.151896	113	24.3144	24.4819	True
HDAC2	0.0586346	-0.0514201	114	25.6759	25.6988	False
HDAC1	0.645707	-0.0123391	111	25.9395	25.8301	False
HDAC3	0.0163637	0.0634677	87	23.6466	23.1564	False
LAMB1	0.580416	-0.0445301	27	26.9613	27.1297	False
LAMB2	0.00016003	-0.181228	241	26.5863	26.5461	True
LAMC3	0.149637	-0.113651	88	21.3722	21.9866	False
LAMA1	0.216053	-0.146661	53	22.1548	22.7152	False
LAMA2	0.517257	-0.044577	107	24.8597	24.8419	False
LAMA3	0.0210575	-0.175814	118	24.3272	24.6157	True
WWP1	0.804915	-0.0239745	23	21.9408	21.8511	False
ITCH	4.22327e-09	-0.214612	24	23.6346	23.8724	True
HACE1	2.4937e-13	-0.211584	111	21.8723	21.7838	True
SMURF2	0.00303316	-0.162199	37	21.3592	21.3332	True
NEDD4	1.00025e-08	-0.176367	119	23.2887	23.6168	True
NEDD4L	1.1714e-08	-0.195696	202	24.0305	24.4398	True
WWP2	2.55849e-17	-0.293377	105	22.1647	22.5392	True
LIMK1	0.0154249	-0.124564	38	22.8331	23.3413	True
LIMK2	1.04453e-07	-0.162169	117	22.6958	22.9791	True
TFEB	3.43649e-05	-0.206191	48	22.7403	22.6306	True
MITF	2.4135e-05	-0.165721	190	22.2379	22.0485	True
TXNDC5	1.7955e-06	-0.316147	62	28.0003	28.449	True
PDIA6	6.89061e-10	-0.392172	25	28.8686	29.3211	True
PDIA4	1.47966e-08	-0.304319	51	28.7013	29.1085	True
PDIA3	1.18387e-14	-0.217057	137	29.8252	29.8401	True
P4HB	1.31584e-06	-0.27085	47	30.0778	30.1936	True
PDIA5	6.17248e-06	-0.296962	45	25.7452	26.0429	True
MTMR10	6.94932e-14	-0.221744	118	23.0547	23.2772	True
MTMR12	0.0433733	-0.103343	23	23.6885	23.7873	True
ARIH2	4.4603e-05	-0.0843696	243	23.099	23.2804	True
ARIH1	2.88116e-20	-0.211263	98	25.0123	25.2266	True
NRP2	0.992548	-0.00075645	35	22.5146	22.806	False
DCBLD1	3.54073e-06	-0.229267	83	20.251	20.701	True
DCBLD2	0.000127264	-0.338921	39	20.0203	20.4904	True
NRP1	0.0600532	-0.0974268	120	24.3216	24.3932	False
MFGE8	0.0214853	-0.167892	86	25.2528	25.5799	True
EDIL3	0.974417	-0.00237585	109	21.9165	22.2531	False
PRDX2	0.000107753	-0.212232	74	29.8749	29.892	True
PRDX3	4.07155e-10	-0.233771	158	28.2061	28.3903	True
MAP2K1	4.96441e-15	-0.219425	99	25.8415	26.0353	True
MAP2K2	2.12688e-14	-0.200416	85	24.8938	24.9519	True
MAP2K4	5.06913e-25	-0.2215	215	24.4032	24.7264	True
MAP2K3	1.56897e-14	-0.173043	163	24.2831	24.4132	True
MAP2K6	0.0498601	-0.124348	44	25.1048	24.9245	True
MAP2K7	2.18872e-05	-0.116228	88	23.3468	23.2805	True
MAP2K5	1.67364e-06	-0.206103	67	21.2811	21.6587	True
MOB3B	4.91694e-08	-0.24397	137	19.3854	19.7384	True
MOB3A	0.000890729	-0.132817	86	22.5102	22.7956	True
MOB2	1.50262e-14	-0.21017	90	23.584	23.7606	True
MOB3C	3.89043e-06	-0.246495	47	20.8643	21.2842	True
MAPK14	1.45666e-08	-0.159962	60	24.9794	25.0676	True
MAPK12	0.000135395	-0.237377	97	20.956	21.154	True
MAPK13	0.00178256	-0.168565	55	24.1476	24.1116	True
MAPK9	2.06661e-19	-0.251574	80	23.5425	23.5777	True
MAPK8	7.04259e-16	-0.25247	139	22.5577	23.0098	True
FOXJ2	0.095807	-0.0862015	58	21.139	21.188	False
FOXK1	0.00519199	-0.144035	27	24.6596	24.712	True
FOXK2	1.3761e-07	-0.221609	53	22.7581	22.8428	True
FOXJ3	0.00647309	-0.12658	45	21.7069	21.765	True
GRAP	6.05362e-06	-0.196181	143	20.5507	20.7108	True
GRAP2	0.0749451	-0.108592	91	22.1917	22.692	False
NCK1	9.0633e-08	-0.193416	49	24.5012	24.7053	True
GRB2	0.000949711	-0.150428	49	26.9644	27.038	True
IRF5	5.03698e-09	-0.300767	49	22.659	22.344	True
IRF3	1.26904e-08	-0.174394	70	24.6359	24.5571	True
IRF7	0.0124266	-0.168895	74	20.7538	21.0606	True
IRF9	4.47291e-11	-0.251853	106	23.7367	24.0985	True
IRF8	0.00497287	-0.153483	114	22.4215	22.4109	True
IRF4	0.00529797	-0.294103	49	21.9832	22.2119	True
CIRBP	1.77172e-06	-0.220835	89	27.0678	26.9264	True
TRA2B	0.774327	-0.0172826	31	27.3595	27.2237	False
TRA2A	0.127272	-0.112393	22	25.2403	24.7899	False
RBMXL1	0.000102444	-0.167519	64	25.3665	25.468	True
RASAL3	0.000483095	-0.174207	69	23.4745	23.6039	True
RASAL1	0.945967	0.0070216	44	22.4837	22.8486	False
RASA3	4.37178e-21	-0.287935	116	22.8978	22.9379	True
RASA2	0.000249724	-0.150569	35	24.05	23.8705	True
DAB2IP	9.80604e-11	-0.213568	93	24.0182	24.1082	True
SAP30	0.00885235	0.117338	111	23.1514	23.0326	False
ITPR3	0.0299199	-0.15302	54	24.9063	25.049	True
ITPR1	1.00527e-13	-0.266312	203	23.7454	24.1722	True
ITPR2	0.0131069	-0.187845	33	24.7868	24.8252	True
VRK1	0.0075912	-0.0985092	119	24.5244	24.7558	True
VRK3	0.0115688	-0.106818	64	21.6021	21.7277	True
CSNK1G1	0.0625537	-0.079454	85	20.9409	21.0846	False
CSNK1G3	0.0553689	-0.086272	94	20.6698	20.6248	False
CSNK1G2	0.0538673	-0.124467	38	19.4111	19.6607	False
CSNK1D	3.85465e-05	-0.176357	50	23.5009	23.5754	True
CSNK1A1	0.408362	0.0307789	88	26.0632	25.3659	False
ZNF516	0.000333282	-0.144376	136	21.134	21.6111	True
ZNF217	0.981559	0.00205339	21	22.8076	21.8039	False
SCGN	0.115242	-0.343481	32	23.1053	23.1406	False
CALB2	0.00353863	-0.339549	97	24.3146	23.8444	True
DTX2	0.00136711	-0.248977	28	21.8893	21.8626	True
DTX3L	2.08811e-13	-0.43413	45	25.0535	25.6487	True
ATP13A2	0.0314308	-0.113769	75	19.9041	20.6807	True
ATP13A3	0.0186882	-0.167046	29	23.3497	23.1846	True
BIN2	0.0147055	-0.162464	58	24.5574	24.8394	True
SHKBP1	0.00021711	-0.168177	53	21.6833	21.8559	True
HMCN2	0.154171	-0.131656	51	20.0663	20.2283	False
C8A	0.0533054	-0.143303	64	26.2014	26.0969	False
C8B	0.140599	-0.0998651	64	25.9568	25.8461	False
EMILIN2	0.00196339	-0.171528	114	24.5494	25.0302	True
EMILIN1	0.0734438	-0.209702	21	25.9315	26.2062	False
SIPA1L1	1.85834e-25	-0.275544	134	24.0416	24.067	True
SIPA1L3	0.18541	-0.0512172	54	23.2308	22.7634	False
RAP1GAP2	1.42424e-05	-0.158346	202	22.0512	22.435	True
RAP1GAP	0.00403502	-0.172527	111	22.3083	23.0553	True
SIPA1	0.0100746	-0.117828	37	24.0916	24.1596	True
RALGAPA2	0.00101474	-0.175416	37	23.166	23.1621	True
RALGAPA1	1.06556e-09	-0.163877	117	24.1634	23.9588	True
TIMP2	0.107357	-0.123725	51	24.8064	24.3993	False
TIMP3	0.0364904	-0.158593	112	24.6244	24.6401	True
AKR1C1	0.649028	0.0681802	105	23.3394	24.3106	False
AKR1C3	0.0804114	-0.191717	129	25.0998	26.0749	False
AKR1C2	0.483287	-0.109249	111	23.6709	24.1018	False
AKR1B1	0.000800573	-0.27347	43	27.7116	28.1281	True
AKR1B10	0.260625	-0.277422	43	25.5857	25.0398	False
AKR1A1	4.00779e-09	-0.254798	70	27.8523	28.0726	True
BRMS1	0.0121005	-0.222444	23	21.6703	21.8539	True
GPAT4	3.77761e-06	-0.200344	90	22.2826	22.2534	True
ADAMTS1	0.201584	-0.120784	53	19.9917	20.3084	False
PPP1R14B	0.0797763	-0.0900639	46	23.8614	23.6436	False
PPP1R14C	0.000269499	-0.356707	105	21.6353	21.9784	True
LRCH4	3.55604e-05	-0.187313	31	23.661	24.124	True
LRCH1	8.81877e-23	-0.220219	154	22.7761	23.053	True
LRCH3	3.40521e-05	-0.152987	40	23.8785	23.9675	True
PPM1B	0.0195689	-0.187466	24	21.8326	22.1719	True
PPM1A	5.72932e-24	-0.208781	123	25.2971	25.5709	True
LRP1	3.65991e-10	-0.410715	37	26.2239	26.4057	True
LDLR	0.00857703	-0.194413	72	21.8762	21.8785	True
VLDLR	0.000222736	-0.18456	178	21.4865	21.7002	True
ADAMTS2	0.0558251	-0.160761	71	21.1478	20.8563	False
ADAMTS7	0.556183	-0.0522653	67	21.0762	21.1418	False
DMTN	0.00226531	-0.144384	218	23.7698	24.1058	True
LPP	0.00374956	-0.274101	24	26.9371	27.4213	True
ZYX	0.00434938	-0.156727	45	27.8503	28.1611	True
AJUBA	1.93177e-05	-0.262587	92	21.6802	21.9279	True
LIMD1	2.18211e-16	-0.174318	221	24.7777	24.5798	True
ABLIM2	6.74472e-05	-0.263244	105	24.5825	24.3251	True
ABLIM3	0.000101909	-0.250599	83	22.3291	22.8861	True
ABLIM1	4.77627e-08	-0.240862	156	25.5903	25.746	True
TRIP6	1.16496e-06	-0.2633	31	25.4481	25.7656	True
HSP90AB1	0.00113288	-0.123683	47	29.7373	30.0065	True
TRAP1	0.0159349	-0.160964	35	26.2822	26.4415	True
HSP90B1	1.4565e-06	-0.268478	36	30.0862	30.1786	True
HSP90AA1	5.27919e-13	-0.173299	129	29.4419	29.7928	True
B9D2	0.191346	-0.102878	36	20.211	20.0783	False
LRRC40	3.40027e-19	-0.278349	74	24.7684	25.0613	True
SHOC2	1.02047e-18	-0.212242	150	23.7164	23.8865	True
SCRIB	1.59751e-09	-0.274264	24	24.751	25.0356	True
ERBIN	3.63592e-08	-0.144341	115	23.914	24.3513	True
LGALS3	2.01735e-14	-0.36835	131	28.7296	29.1876	True
LGALS9	0.66244	-0.0281857	62	24.9209	24.6698	False
LGALS4	0.458539	-0.172583	24	22.6933	25.312	False
GULP1	0.0430201	-0.213669	23	24.1411	24.001	True
NUMB	1.25418e-17	-0.163713	153	24.3663	24.6748	True
NUMBL	0.000294985	-0.197293	56	23.3396	23.4501	True
LDLRAP1	5.01445e-18	-0.333501	123	22.4194	22.5692	True
RAVER1	3.45777e-05	-0.101279	78	24.8946	24.7783	True
TYK2	0.000314604	-0.143203	77	22.2405	22.456	True
JAK2	1.83116e-15	-0.252564	152	21.22	21.281	True
JAK3	0.0232392	-0.155114	61	22.2208	21.3899	True
JAK1	8.34778e-11	-0.197013	67	23.7199	24.1228	True
ATG4B	1.91571e-14	-0.249194	67	23.6219	23.7068	True
ATG4C	4.57392e-07	-0.185645	60	21.5137	21.6588	True
SERPINA10	0.167139	-0.0789593	110	22.4855	22.4453	False
SERPINA3	0.065009	-0.11897	119	28.6601	28.7545	False
SERPINA5	0.00200155	-0.199996	119	23.2879	23.57	True
SERPINA6	0.0248828	-0.122464	120	25.7151	25.8067	True
SERPINA4	0.0172627	-0.131098	119	24.9247	25.1564	True
SERPINA1	0.310307	-0.0594391	120	30.5357	30.666	False
SERPIND1	0.190752	-0.0880493	93	26.2474	26.2443	False
RAB3IL1	0.0427769	-0.11296	39	22.2574	22.179	True
CNN2	0.684213	-0.0231096	89	28.2514	27.7966	False
CNN1	0.0280857	-0.22758	78	27.4789	27.6193	True
TAGLN	0.141013	-0.119113	120	29.9378	30.1866	False
CNN3	0.0231473	-0.136553	80	27.7584	27.9533	True
BRPF1	0.00892655	-0.0714146	200	21.9535	22.066	True
BRPF3	0.00262424	-0.186243	35	19.9006	20.0468	True
BRD1	1.64317e-05	-0.132743	124	22.2378	22.2802	True
KLC3	0.866924	-0.0147609	65	22.8466	22.4693	False
KLC2	0.00157056	-0.179548	31	24.1054	24.0752	True
KLC4	1.14355e-07	-0.216263	57	24.4786	24.6357	True
KLC1	2.7775e-09	-0.173553	127	22.7114	22.9669	True
SYNJ2	5.68649e-15	-0.264302	117	22.3613	22.6869	True
SYNJ1	3.12841e-09	-0.187786	87	22.7728	23.5712	True
INPP5D	5.33767e-09	-0.336209	65	24.2418	24.4825	True
INPPL1	5.45219e-10	-0.202273	49	24.4268	24.5974	True
PTPRA	7.47572e-07	-0.174088	54	22.6449	23.0894	True
PTPRK	2.05327e-10	-0.239035	108	23.1192	23.3797	True
PTPRU	0.28481	-0.0766937	66	20.4085	21.278	False
PTPRM	0.0061178	-0.128702	81	22.2032	22.1891	True
PTPRS	0.0090577	-0.131697	82	22.3276	22.5456	True
PTPRF	0.318491	-0.0569473	53	25.0174	24.6266	False
PTPRD	0.107338	-0.116223	129	21.2214	20.9497	False
PTPRE	2.55895e-08	-0.187378	159	23.4881	23.1422	True
SCARF1	0.346401	-0.058296	153	20.4039	20.1822	False
SCARF2	0.314174	-0.0793284	85	24.8252	24.6457	False
HSPA4	4.94302e-11	-0.150941	109	28.4127	28.4589	True
HSPH1	1.74279e-07	-0.190695	138	27.165	27.0477	True
HYOU1	1.17859e-20	-0.305558	118	27.3585	27.6718	True
HSPA4L	0.0823655	-0.113907	108	25.179	25.3446	False
TBC1D9B	3.61338e-20	-0.214228	79	24.4357	24.8013	True
TBC1D9	0.00648336	-0.161746	71	20.7402	21.1064	True
CPXM1	0.0270712	-0.199927	46	22.2747	22.6202	True
CPZ	0.0234524	-0.15783	96	22.2205	22.2637	True
CPN1	0.00462184	-0.163095	163	23.6431	23.4904	True
CPXM2	0.588469	-0.0445079	74	22.425	22.4842	False
CPE	0.602829	-0.0394884	103	22.6825	23.3965	False
CPM	0.29727	-0.124912	27	23.2206	23.6508	False
TMTC4	0.00885652	-0.185279	73	20.548	20.8103	True
TMTC3	0.0162259	-0.161043	37	23.8741	23.9906	True
AP3S2	0.591715	-0.0365606	42	19.2803	20.0157	False
PPP2R5E	2.68975e-21	-0.22357	146	23.7076	23.9965	True
PPP2R5C	4.43522e-08	-0.151749	124	23.6637	23.8969	True
PPP2R5D	1.47056e-09	-0.197547	57	24.4896	24.6916	True
PPP2R5B	3.48378e-07	-0.241917	37	21.861	21.6232	True
CLK1	0.906933	-0.0105371	21	19.5853	19.2737	False
CLK3	0.00683199	-0.107237	72	21.6212	21.6684	True
RANBP9	2.38342e-17	-0.229662	57	23.6476	23.7335	True
RANBP10	3.26876e-13	-0.233521	105	22.8075	22.6947	True
PRMT6	0.141667	-0.110061	73	22.2467	21.344	False
CARM1	4.38352e-05	-0.12161	77	26.1399	25.998	True
PRMT1	4.84708e-05	-0.142156	70	26.6788	26.4784	True
PRMT3	0.00101098	-0.137837	69	23.6999	23.5334	True
PRMT2	0.00260747	-0.143187	61	20.5488	21.4775	True
WDFY2	9.39226e-05	-0.138466	152	21.9761	21.7887	True
WDFY1	2.86685e-14	-0.252012	64	24.8985	25.3282	True
CLIP2	0.000191505	-0.191197	40	24.0228	24.3774	True
CLIP1	0.000294062	-0.129859	64	25.2049	25.2895	True
RIOK1	2.56953e-05	-0.180147	61	22.3111	22.4752	True
CYB5R2	1.9562e-05	-0.270181	94	24.4601	24.2767	True
CYB5R3	1.04505e-13	-0.204334	124	27.2868	27.4617	True
CHD3	1.68038e-05	-0.14658	211	23.5977	23.6463	True
CHD6	0.000438851	-0.256391	20	21.7107	22.0546	True
CHD9	0.00172647	-0.189578	85	21.2577	21.907	True
CHD8	1.30766e-10	-0.201074	104	22.2591	22.8017	True
CHD2	0.479241	-0.0170047	83	23.5458	23.6034	False
CHD1	0.000921944	-0.10994	111	23.0045	22.7962	True
CHD4	0.0785776	0.068121	47	24.9512	24.8271	False
ZBTB47	0.00198052	-0.171574	103	18.3457	19.7659	True
PKNOX1	0.581606	0.0279087	80	21.7453	21.6461	False
PCDH7	6.64667e-07	-0.335723	98	21.1677	21.5926	True
PCDH1	0.00155827	-0.158453	90	22.6538	23.2703	True
ITGA5	0.0724484	-0.147305	36	24.0669	24.3458	False
ITGA2B	0.588846	-0.0549055	68	22.2728	22.6532	False
ITGA9	0.000385431	-0.259099	132	20.3716	21.1266	True
ITGA7	0.00274222	-0.296553	37	22.8254	23.1311	True
ITGA3	0.060364	-0.181353	40	24.2539	25.1452	False
ITGA6	0.0229356	-0.272095	22	24.6969	25.5094	True
ITGAV	0.0190275	-0.2299	21	26.0389	26.4057	True
PITPNA	1.88322e-23	-0.250318	210	25.9489	26.457	True
PITPNM2	0.259341	-0.110682	26	20.0885	20.41	False
PITPNM1	1.53696e-06	-0.282274	29	23.1121	23.2235	True
PITPNC1	0.00353326	-0.174204	44	23.2678	23.78	True
PITPNB	3.15718e-22	-0.289926	101	25.724	25.9674	True
RTN3	1.50179e-05	-0.263064	53	26.0642	26.1394	True
RTN4	0.0629117	-0.144789	20	26.831	27.1826	False
RTN1	0.0031636	-0.148728	119	24.2839	23.9953	True
FKBP4	1.06976e-07	-0.28717	43	27.509	27.7112	True
FKBP5	0.929877	0.00610032	60	26.007	25.89	False
FKBP3	1.75469e-21	-0.255028	120	26.7271	27.2234	True
FKBP1B	0.349021	-0.0797439	24	21.1666	21.713	False
FKBP1A	2.9992e-06	-0.197608	49	26.4884	26.6481	True
PPP4R3A	1.45695e-17	-0.190095	130	24.0903	24.3915	True
PPP4R3B	0.677483	-0.0261293	27	22.1404	21.8527	False
PSMB7	0.218637	-0.0401685	95	27.2275	27.1479	False
SDCBP2	1.57352e-05	-0.536947	45	22.4181	22.7503	True
MBD3	0.0030395	0.131418	92	23.7953	23.4418	False
MBD2	5.20021e-07	-0.0910299	193	24.1004	23.9701	True
OSBP	1.23323e-23	-0.266666	45	25.7037	25.9587	True
OSBPL7	0.0513043	-0.0981795	47	22.0562	22.3436	False
OSBPL1A	9.90285e-12	-0.186461	130	23.5144	24.2202	True
OSBP2	0.000425801	-0.192916	95	21.9207	21.809	True
ZDHHC7	5.69268e-06	-0.350987	78	19.606	19.8349	True
ZDHHC3	0.143643	-0.0718481	209	21.655	21.6973	False
ZDHHC21	0.000110266	-0.220046	135	20.8327	20.6613	True
ZDHHC20	7.92537e-07	-0.173299	138	21.2301	21.2812	True
GRHL1	0.408239	-0.0985131	21	21.8514	21.1305	False
TFCP2	0.000818789	-0.152621	58	23.6929	23.7034	True
UBP1	1.02191e-12	-0.165339	217	22.8074	23.1302	True
EHF	0.0942161	-0.151572	45	21.2894	21.5922	False
ELF1	1.10822e-16	-0.184704	162	23.4133	23.4512	True
ELF2	0.00662406	-0.0955687	101	22.1278	22.2226	True
KLF5	0.321016	-0.0625142	83	21.3726	21.45	False
KLF4	0.280197	-0.11141	54	19.1833	19.4441	False
KLF3	0.993047	0.000428647	99	22.084	21.8784	False
STXBP1	5.36539e-09	-0.292474	96	24.1059	24.6193	True
STXBP3	1.1644e-06	-0.129725	82	25.6198	25.6611	True
STXBP2	0.000265158	-0.114636	90	26.5892	26.3332	True
ZMYM2	0.00423807	-0.0770763	148	23.2942	23.2507	True
ZMYM4	0.000121186	-0.119815	88	25.4677	25.2275	True
SARDH	0.0686933	-0.107359	90	23.1487	22.9759	False
PDPR	2.79627e-08	-0.203882	102	24.6747	24.7628	True
FREM2	0.0940183	-0.135263	108	21.2599	22.1139	False
FRAS1	0.0901509	-0.147875	47	22.6996	22.4359	False
BPNT2	0.00188543	-0.206203	36	24.5051	24.8153	True
VAMP3	2.86351e-08	-0.213038	116	23.8572	24.1509	True
THOP1	0.00692534	-0.0745025	86	26.3716	26.4044	True
CDH11	0.0128695	-0.142653	104	23.6104	23.8722	True
KTN1	5.80354e-21	-0.273192	122	26.8692	27.4227	True
FLT1	0.587686	0.0264732	141	24.5297	24.3552	False
PDGFRA	0.00491763	-0.260879	48	19.663	20.0867	True
CSF1R	2.88057e-05	-0.252826	85	21.8665	21.9594	True
PDGFRB	0.000919041	-0.158341	87	25.0737	25.141	True
KIT	0.16285	-0.192869	59	22.8848	22.8709	False
FGFR1	0.163053	-0.0886683	65	19.7234	20.3345	False
TNS2	8.4843e-05	-0.201958	45	23.0014	23.4238	True
TNS1	0.00176317	-0.200257	55	26.3747	26.8801	True
GAK	9.12762e-36	-0.256915	109	24.9895	25.2284	True
DNAJC6	0.655823	-0.0466962	36	20.0958	22.4654	False
RIPK2	0.00101275	-0.203075	24	23.002	23.4947	True
RIPK3	0.000264744	-0.156458	103	21.6393	22.6923	True
TRIM26	8.46764e-15	-0.245154	53	23.7895	23.9263	True
TRIM41	0.160401	-0.0609129	76	20.6524	20.6077	False
TRIM27	8.3143e-06	-0.227411	52	21.9247	22.1211	True
NFKBIB	0.0396269	-0.0922059	48	24.081	23.7652	True
NFKBIA	5.14882e-05	-0.170884	104	22.6459	22.7223	True
BCL3	0.220961	-0.0691676	62	21.8255	21.4828	False
NFKBIE	0.0058501	-0.132087	44	23.4705	23.4108	True
RAB20	5.19126e-11	-0.256048	111	21.0637	21.4565	True
RAB21	9.39589e-05	-0.214136	23	25.4178	25.5453	True
RAB17	0.114125	-0.145393	42	21.3395	21.5903	False
RAB5B	0.00079476	-0.148836	41	25.3424	25.5632	True
RAB5C	0.000160721	-0.158367	68	25.8913	26.059	True
RAB5A	1.89154e-07	-0.139722	210	25.0564	25.3581	True
RAB31	0.000118205	-0.169334	118	24.1422	24.358	True
HAPLN3	0.104028	-0.126003	80	22.4643	22.8414	False
HAPLN1	0.807439	0.026412	112	24.0309	23.6802	False
JAM2	0.000214495	-0.297066	39	20.1239	20.9216	True
JAM3	0.000808519	-0.189544	114	21.3963	22.1415	True
UBR1	1.13576e-30	-0.215477	139	24.922	25.2397	True
UBR2	1.142e-14	-0.196241	60	23.5441	23.7416	True
MAFF	0.0788858	-0.110412	94	20.306	20.4887	False
MAFG	0.016818	-0.220704	40	20.5748	20.4204	True
PIP5K1C	9.75444e-06	-0.165361	85	23.4868	23.648	True
PIP4K2A	2.04359e-23	-0.382653	133	25.6086	25.3786	True
PIP4K2C	3.89208e-09	-0.306864	31	25.3789	25.5058	True
PIP4K2B	2.86043e-16	-0.268686	64	24.9171	24.7732	True
RAB32	4.31884e-08	-0.209028	107	23.9898	24.0287	True
RAB23	1.26145e-05	-0.308706	40	24.115	24.3926	True
RAB38	0.172652	-0.13289	65	22.1252	21.2877	False
RAB7A	2.69833e-12	-0.269459	42	27.1651	27.5266	True
TMOD3	2.6074e-07	-0.113435	116	26.6944	26.7431	True
TMOD2	0.000101291	-0.15582	116	23.436	23.6672	True
TMOD1	0.000361112	-0.258401	94	24.7555	24.8085	True
PRAG1	1.41039e-13	-0.193638	196	22.3115	22.4286	True
PEAK1	6.15183e-07	-0.173816	86	22.5502	23.069	True
FRY	0.0240251	-0.0817388	144	21.6693	21.353	True
EPN1	5.94971e-14	-0.220761	56	24.7738	24.9131	True
EPN2	9.27286e-16	-0.200555	183	23.4868	23.9769	True
CLINT1	2.48856e-05	-0.106334	90	26.3179	26.2693	True
EPN3	0.325912	-0.1165	29	21.2583	20.4184	False
SH3GL2	0.00215461	-0.196533	139	22.4642	21.6996	True
SH3GL1	2.9162e-08	-0.157321	84	26.2949	26.3327	True
SH3GLB1	5.07162e-15	-0.227889	78	26.2591	26.3999	True
SH3GLB2	6.56148e-13	-0.230619	103	25.6285	25.7054	True
FZR1	0.913897	-0.00505956	75	20.6852	20.6256	False
CDC20	0.0177958	-0.24264	45	20.581	20.3053	True
FAM3B	0.0199859	-0.219809	69	21.71	21.608	True
FAM3C	0.0118601	-0.191435	37	25.2844	25.5568	True
FGF1	0.00326012	-0.214245	86	21.1514	22.073	True
ZNF280D	0.0210726	-0.111891	63	20.6974	20.1012	True
TFRC	0.0191226	-0.222015	43	25.6362	25.9509	True
FOLH1	0.0211973	-0.232649	44	21.4875	21.6698	True
NAALADL2	0.0901131	-0.163555	27	21.0929	21.6126	False
RSBN1L	9.93378e-05	-0.176483	30	23.6097	23.3244	True
FLRT3	0.000680041	-0.393789	27	21.3381	21.3471	True
FLRT2	0.0043712	-0.271367	72	20.8048	20.8688	True
GIPC1	0.00139184	-0.122932	71	25.0173	24.929	True
GIPC3	0.34774	-0.0551969	67	21.0534	21.4125	False
GIPC2	0.0240085	-0.172746	66	21.4609	22.3448	True
VTI1B	5.26781e-14	-0.206171	134	23.8333	24.0651	True
TULP3	0.122408	-0.0820188	38	21.5722	21.6929	False
TUB	0.226011	-0.107232	71	18.8909	19.759	False
LSM6	0.742752	-0.0112463	94	26.8039	26.7123	False
CBX5	0.0655762	-0.112739	37	26.4039	26.2538	False
CBX1	4.71826e-06	-0.234575	50	25.4752	25.1458	True
ACOX1	0.0109193	-0.145977	47	25.828	25.9309	True
ACOX2	0.000138636	-0.208934	169	23.5822	22.7489	True
ACOX3	2.0054e-24	-0.476692	112	23.2626	23.8379	True
SMAP2	1.28036e-07	-0.188057	71	24.6341	24.8789	True
SMAP1	4.91247e-16	-0.253938	88	24.6786	24.8083	True
ADAP2	0.180671	-0.0706749	73	21.9945	21.6451	False
SLC4A7	1.58731e-05	-0.190104	204	22.6771	22.396	True
SLC4A4	0.14198	-0.133698	56	21.8912	23.262	False
SLC4A2	0.000745651	-0.232183	41	22.7735	23.0894	True
SLC4A1	0.946585	0.00772558	66	26.3759	26.4954	False
ACTR3B	0.000314248	-0.203572	57	22.1909	22.6558	True
AP1S3	4.55772e-07	-0.37786	62	20.8568	21.1696	True
AP4S1	3.20357e-10	-0.20939	108	20.6216	20.7074	True
AP2S1	1.49073e-09	-0.162818	86	26.0235	25.8535	True
AP1S1	0.128504	-0.0896655	34	24.4593	24.2744	False
PTPN2	5.95232e-20	-0.26105	119	22.9491	23.6471	True
PTPN3	0.000261434	-0.152472	87	21.3799	21.3531	True
PTPN21	1.54878e-06	-0.235993	76	21.0884	20.6541	True
BLNK	2.6448e-11	-0.307236	152	24.3361	22.6575	True
LCP2	8.35236e-10	-0.337022	79	24.218	24.279	True
ZBTB7A	3.94103e-06	-0.139776	85	23.0656	22.7982	True
MAPRE1	2.78687e-05	-0.22448	21	27.8357	27.719	True
MAPRE3	0.075253	-0.16657	21	24.5527	24.7198	False
MAPRE2	8.4098e-08	-0.173593	161	25.0412	25.2683	True
GRB7	0.0185207	-0.168012	48	23.7019	23.3377	True
APBB1IP	9.92365e-07	-0.24998	130	24.9003	24.567	True
RAPH1	0.000484228	-0.145541	60	24.1657	24.4396	True
LCK	0.000238321	-0.216002	92	20.9261	21.2872	True
SRC	0.0527364	-0.126666	21	24.0397	24.3864	False
YES1	2.43773e-06	-0.188025	109	23.588	23.9204	True
LYN	0.00210724	-0.203741	42	23.8645	24.3848	True
FGR	0.000342925	-0.263065	109	21.2868	21.7862	True
FRK	0.0574714	-0.106871	94	22.4875	22.358	False
FYN	7.45859e-09	-0.251722	110	21.8057	21.5881	True
UBA6	4.30281e-17	-0.270374	74	26.4949	26.6068	True
UBA7	1.07106e-10	-0.203608	239	25.172	25.1885	True
TNFAIP1	0.232238	-0.0837992	42	19.2899	19.3948	False
KCTD10	0.0013199	-0.118706	45	23.3361	23.0389	True
SH3BGRL2	0.000740661	-0.170027	102	24.1503	24.2466	True
SH3BGRL3	6.96148e-08	-0.205992	131	28.9177	28.9475	True
HNRNPA1L2	0.00296619	0.157517	135	20.6686	20.3073	False
HNRNPA0	0.414822	-0.0264687	94	28.1816	28.069	False
HNRNPA1	0.810637	0.0173345	37	25.9866	25.8131	False
HNRNPF	3.83344e-08	-0.138074	136	27.5958	27.9985	True
HNRNPH3	0.0504505	-0.0486961	161	27.6975	27.6756	False
GRSF1	0.15627	-0.0472334	98	25.1034	25.068	False
ESRP1	0.618264	-0.0468591	26	24.1455	24.2252	False
ESRP2	9.56624e-05	-0.199962	101	24.5117	24.3969	True
RBM12B	0.992599	-0.000428962	21	24.599	24.7372	False
RBM12	0.0162518	0.112841	20	25.9146	25.7688	False
HNRNPH1	0.172712	0.0361296	88	28.1471	27.9258	False
SLC16A1	0.396139	-0.0612061	108	23.8847	24.3178	False
SLC16A3	0.230246	-0.102352	49	23.0594	23.6744	False
SLC16A7	0.980824	-0.00407024	20	21.8694	21.8409	False
LCP1	9.91325e-05	-0.18507	155	28.5911	28.6186	True
PLS1	0.249879	-0.102579	39	24.7507	25.2631	False
BCHE	0.409857	0.102419	22	23.0701	22.568	False
CES2	0.00302426	-0.258985	104	22.3815	23.8321	True
CES1	0.707347	-0.0433425	88	26.2597	25.8992	False
CES3	0.0122738	-0.255038	57	19.3915	20.6933	True
SLC39A10	0.146405	-0.101552	28	22.1702	22.4524	False
SLC39A6	0.0438474	-0.109678	98	21.4067	22.0548	True
CNPY3	0.000122611	-0.158947	59	25.6214	25.7253	True
TOM1L2	5.27593e-16	-0.206771	199	24.27	24.6799	True
TOM1L1	0.00252806	-0.201668	47	23.2081	23.2399	True
STAM2	0.000324261	-0.175551	20	24.8003	24.7999	True
STAM	1.57487e-12	-0.204204	135	25.3687	25.0151	True
TOM1	3.28757e-23	-0.250566	116	25.8707	26.0255	True
MIER1	8.72874e-15	-0.214328	68	23.5579	23.6373	True
MIER3	0.851769	0.0116507	78	19.6787	19.6492	False
TAF6L	0.139142	-0.063051	48	22.7976	22.8603	False
TWF2	3.80642e-24	-0.231061	229	25.8756	26.1511	True
MAPKAPK3	9.73327e-15	-0.20608	231	23.7732	23.6873	True
MAPKAPK5	0.467608	-0.0432669	43	19.3096	19.7243	False
MKNK1	2.01738e-06	-0.19646	55	21.7817	21.6989	True
MKNK2	0.0584078	-0.120366	67	19.9182	19.4281	False
DCLK2	0.00219401	-0.190927	89	19.9834	21.0985	True
STK33	5.07631e-06	-0.436781	52	21.3757	21.8689	True
DCLK1	1.80253e-06	-0.303374	148	24.4662	24.3106	True
PHKG2	0.163663	-0.0793989	31	23.2687	23.1072	False
CTBP2	1.72214e-05	-0.14507	154	24.6832	25.3568	True
PHGDH	0.0059074	-0.219644	70	26.9815	27.1782	True
CTBP1	3.20853e-17	-0.223916	109	25.5918	25.9162	True
MRC1	0.000846153	-0.234382	135	23.9104	24.6081	True
MRC2	0.287564	-0.0792636	61	25.1567	25.1182	False
DCP1B	0.0341133	-0.0819411	39	22.7653	22.848	True
SOD3	0.00012056	-0.261814	109	26.4396	26.4838	True
CCS	0.000120005	-0.188951	30	25.3512	25.8467	True
CAPZA2	0.0027575	-0.134836	36	27.3147	27.4028	True
CAPZA1	1.36729e-09	-0.167456	106	27.9356	27.7309	True
ACSL5	0.000904805	-0.225042	154	22.6459	24.3345	True
ACSL1	1.47698e-08	-0.251566	126	25.7147	25.9039	True
PGGT1B	4.21199e-16	-0.224399	106	24.728	24.8947	True
DHX30	0.00535456	-0.0550681	242	24.5701	24.6515	True
YTHDC2	3.56457e-14	-0.203191	105	24.3473	23.9688	True
DHX57	0.000291269	-0.16337	32	22.9428	23.3539	True
DHX29	9.65245e-09	-0.136884	104	24.7461	24.7206	True
DHX36	1.56742e-10	-0.236074	24	23.7218	24.0942	True
MMP2	0.070294	-0.139687	87	25.2364	24.895	False
MMP19	0.0425579	-0.200273	38	21.7107	21.122	True
PPP1R13L	0.00207707	-0.149195	78	24.3797	24.4718	True
PPP1R12C	9.49119e-08	-0.209277	60	24.2765	24.3533	True
PPP1R12A	0.000193013	-0.152343	39	26.7654	26.8474	True
PPP1R13B	9.55088e-19	-0.293611	117	22.4499	22.503	True
RNF126	7.30938e-06	-0.165612	85	23.5602	23.5206	True
ACADL	0.00229599	-0.416185	32	22.7098	22.7445	True
GCDH	4.48809e-07	-0.206578	74	25.0892	25.2189	True
ACADVL	7.47488e-13	-0.207377	208	27.1089	27.3051	True
ACAD8	2.14559e-20	-0.387717	119	23.9894	24.5837	True
ACADSB	0.00554288	-0.164556	156	24.6895	25.1469	True
ACADS	3.67081e-07	-0.336738	62	25.0388	25.2127	True
IVD	5.92351e-13	-0.277313	129	26.2908	26.4942	True
ACAD9	3.31671e-06	-0.225633	42	25.1462	25.3681	True
ACADM	7.67362e-08	-0.290242	66	26.3647	26.721	True
NRBP2	5.14216e-05	-0.287202	24	22.9544	22.9095	True
WNK2	0.160813	-0.106196	78	21.5008	22.0345	False
WNK1	2.98833e-06	-0.144591	54	25.0716	25.1138	True
NRBP1	0.807219	-0.0138913	20	24.8232	24.8047	False
ARID4A	1.89064e-09	-0.178897	117	22.2848	22.9905	True
EVL	0.0206673	-0.120707	115	25.4959	25.7652	True
VASP	3.23182e-10	-0.218728	78	27.175	27.3534	True
PLCG1	2.50059e-07	-0.269369	22	24.492	24.6398	True
PLCG2	1.00315e-14	-0.386127	117	24.8153	25.129	True
DST	0.000448631	-0.231996	41	25.7611	25.649	True
DSP	0.308905	-0.0927701	54	27.448	27.441	False
PLEC	2.54967e-06	-0.380057	24	28.7809	29.1762	True
EVPL	0.0210928	-0.212096	42	25.2863	25.5158	True
PPL	4.18508e-05	-0.451533	36	27.224	27.3153	True
MACF1	2.16929e-05	-0.132301	84	26.2834	26.5915	True
PFKFB3	0.0358691	-0.0859278	126	22.9759	23	True
PFKFB4	0.08071	-0.072837	142	21.2754	21.5022	False
SUMO3	0.001678	-0.211709	88	25.0013	25.2786	True
SUMO2	0.165387	-0.0914092	49	27.1912	27.064	False
UACA	8.32572e-09	-0.191156	89	25.0937	25.6197	True
PFN1	5.38464e-16	-0.17679	211	30.4091	30.2604	True
PFN2	0.397556	-0.0925612	25	27.2301	27.1209	False
MAPK8IP3	0.345953	-0.101521	28	21.1593	21.3616	False
ARHGEF10L	6.1691e-16	-0.283681	114	23.7389	23.9173	True
ARHGEF10	2.76503e-10	-0.163092	213	22.9208	23.2078	True
SPAG9	4.51508e-09	-0.208528	45	25.3795	25.5892	True
PRKAA2	0.03241	0.168321	64	22.4758	22.5488	False
ITGA11	0.421668	-0.0648901	83	22.548	22.4576	False
ITGA2	0.0203035	-0.166146	85	25.3119	25.3335	True
ITGA1	0.00122723	-0.189023	84	25.2447	25.4075	True
ITGAM	0.0545129	-0.237522	31	25.0267	25.2072	False
ITGAX	0.0401643	-0.202394	28	23.9904	24.2921	True
ITGAL	0.00206647	-0.301913	31	23.0615	23.6017	True
DDAH2	1.81427e-06	-0.252745	54	26.6443	27.0821	True
PCBD2	5.89163e-09	-0.240712	112	23.5672	23.9099	True
ANO6	0.0130971	-0.175678	32	24.2516	24.2124	True
RAB6A	0.000411672	-0.134534	65	25.3458	25.3621	True
RAB6B	0.634225	0.0539023	33	23.4296	22.8403	False
RAB34	0.14322	-0.0783257	63	23.9929	24.2825	False
PPP1R3G	0.069178	-0.135357	56	21.5365	21.657	False
PEX11A	0.942823	-0.00882604	43	19.8973	19.5204	False
MINK1	1.0637e-16	-0.196517	212	23.8791	24.0849	True
TAOK1	1.35506e-25	-0.248945	78	23.5993	23.7299	True
TAOK2	0.0614786	-0.0848273	28	23.2614	23.0292	False
TAOK3	6.08117e-05	-0.13219	66	24.7185	24.9884	True
AKAP13	2.53291e-19	-0.22502	87	24.5229	24.7654	True
ARHGEF28	0.0658028	-0.0849239	108	21.6833	21.6875	False
ARHGEF18	1.17721e-06	-0.208566	70	20.0896	19.851	True
ARHGEF12	9.33367e-25	-0.241111	116	24.2225	24.4003	True
ARHGEF1	2.68487e-09	-0.185761	60	25.4413	25.351	True
CHCHD6	0.0219183	-0.142229	40	23.8474	23.9948	True
DGKH	5.64119e-06	-0.140114	151	22.4221	22.6266	True
DGKE	0.0438454	-0.193531	40	19.3949	19.5657	True
DGKA	2.71486e-05	-0.247323	42	24.4298	24.4939	True
DGKQ	1.86371e-08	-0.202358	96	21.8601	22.2252	True
DGKD	0.844541	-0.0105479	41	20.3328	20.0123	False
GPD1L	6.75006e-15	-0.359206	213	25.4657	26.213	True
STAT1	0.463711	-0.090582	21	27.9812	27.7672	False
STAT2	6.37843e-05	-0.220872	39	25.1524	25.1089	True
STAT5A	0.0183426	-0.110569	69	23.4816	23.3723	True
STAT6	4.9639e-10	-0.2935	37	24.7724	25.2537	True
STAT5B	4.44997e-10	-0.214886	69	23.1672	23.3473	True
STAT3	2.43412e-07	-0.173414	70	26.6984	26.7817	True
FAM76B	0.00023145	-0.1467	92	22.5349	22.5471	True
IPO13	1.33039e-05	-0.168289	50	22.9033	23.0447	True
GNG2	0.000446137	-0.16019	111	24.766	24.8874	True
GNG12	0.000165505	-0.192552	62	26.4696	26.7138	True
GNG7	0.000863116	-0.203091	88	22.1382	22.7686	True
GNG5	0.43096	-0.0319424	74	27.1184	26.9198	False
GNG10	0.015351	-0.151415	80	23.3076	23.3	True
NFATC3	1.6756e-06	-0.166086	103	22.0387	21.637	True
NFATC1	4.03196e-10	-0.179391	165	21.7215	21.8753	True
NFATC4	5.15032e-06	-0.217918	86	21.2057	22.4465	True
NBEAL2	4.38623e-07	-0.135235	224	24.3087	24.4637	True
WDFY4	8.01726e-10	-0.279306	141	22.4627	22.9891	True
NBEA	0.000731083	-0.188091	143	23.3427	23.4523	True
LRBA	1.21611e-16	-0.261987	116	25.9177	26.0431	True
NBEAL1	2.05607e-05	-0.174104	58	22.7158	23.0392	True
WDFY3	1.02813e-17	-0.237613	84	22.869	23.3395	True
ELOVL1	0.00229576	-0.257368	53	23.1572	23.291	True
ELOVL5	0.0256371	-0.207264	33	21.775	21.7717	True
SLC34A2	0.0201707	-0.331677	76	22.8227	23.4426	True
SLC34A3	0.129751	-0.167556	62	22.3117	22.6993	False
NID2	0.00217584	-0.142349	112	26.974	27.0709	True
ARHGDIA	3.50569e-05	-0.205481	47	29.0305	29.015	True
ARHGDIB	0.00263645	-0.221763	51	28.793	28.8252	True
SPPL2B	0.0213079	-0.15599	65	19.8302	20.2156	True
SPPL2A	0.00859687	-0.115429	142	22.8053	23.1955	True
TMED1	0.00134188	-0.15049	77	23.7079	23.8535	True
TMED3	0.00876039	-0.136378	90	24.463	24.3184	True
TMED2	0.659201	-0.0236084	67	27.0127	27.3667	False
TMED7	7.67412e-07	-0.434744	48	20.991	21.3058	True
TMED5	1.98524e-06	-0.225594	108	24.63	24.8456	True
TACSTD2	0.334232	-0.0882301	60	25.9859	25.223	False
TBC1D22B	7.07999e-09	-0.214328	53	21.7655	21.9765	True
TBC1D22A	2.86261e-18	-0.180757	120	24.6165	24.7647	True
TENT5A	0.130335	-0.104433	64	19.8565	19.6408	False
TENT5C	0.0239992	-0.177478	66	24.8263	24.7444	True
C2CD2	0.0448666	-0.111597	74	21.6513	21.8799	True
CHMP2A	7.3541e-10	-0.26433	53	26.3876	26.3836	True
SEPTIN11	8.65117e-06	-0.171083	76	26.5153	26.7936	True
SEPTIN8	3.28644e-10	-0.214848	102	25.5701	25.9838	True
SRSF10	0.0240392	0.0589742	129	26.6733	26.6153	False
SRSF8	1.38946e-05	-0.225419	85	20.161	20.39	True
SRSF2	0.77696	-0.00880507	50	28.0209	27.8274	False
USP20	0.0133541	-0.0953232	80	20.7092	20.6529	True
USP33	0.016082	-0.0895399	68	21.5184	21.6344	True
BTF3	0.0108281	-0.0821421	109	26.5684	26.3886	True
RILPL1	0.00208419	-0.129198	63	23.2465	23.3017	True
RILP	0.00497048	-0.111256	175	20.7834	21.2357	True
JUNB	0.0923175	-0.0825173	74	23.0186	22.8223	False
JUND	0.0109733	-0.103977	65	22.2416	21.9524	True
JUN	0.00490127	-0.164716	61	21.2935	21.3266	True
MTSS2	4.34498e-06	-0.206976	96	22.5477	22.8131	True
ACTN4	2.90836e-07	-0.206131	48	29.503	29.5354	True
ACTN1	5.6657e-08	-0.221892	135	28.9561	29.405	True
SPTBN2	0.000154871	-0.335882	30	25.2513	25.3119	True
SPTAN1	0.075929	-0.0513275	100	28.4787	28.5489	False
SPTBN4	0.0528345	-0.195896	35	21.8798	22.629	False
SPTB	0.113243	-0.123619	132	26.412	26.3993	False
ACTN3	0.43482	-0.120519	20	20.6042	20.9315	False
RABEP2	1.54219e-05	-0.196146	28	24.9863	24.8327	True
ZKSCAN8	0.00721096	-0.166078	38	21.2481	21.233	True
ZKSCAN1	0.00853757	-0.163886	28	23.7405	23.3482	True
ZNF397	0.000231572	-0.195952	80	20.1099	20.3492	True
ZNF24	5.79784e-16	-0.216743	160	22.6342	23.1938	True
ZSCAN26	0.0428083	-0.238059	27	19.766	19.9685	True
ORMDL3	0.0764753	-0.10323	43	20.3715	20.1599	False
ORMDL2	0.984252	0.00202538	26	20.1494	19.977	False
RABEP1	9.54662e-22	-0.23526	214	24.587	24.7457	True
SDK2	0.720727	-0.0396253	20	20.1809	20.9479	False
SRPK1	3.06912e-06	-0.197558	60	23.5356	23.7168	True
SRPK2	0.00434569	-0.120748	44	23.9165	23.7835	True
KHDRBS1	0.0242075	-0.0438732	111	27.8883	27.8341	True
QKI	1.47467e-10	-0.14943	125	25.3403	25.0599	True
KHDRBS3	0.385933	-0.0973863	23	24.2821	24.0559	False
G3BP1	0.596728	0.013422	85	27.3812	27.1397	False
FOXO1	7.19786e-16	-0.272537	151	21.3622	21.634	True
FOXO3	1.80632e-14	-0.239267	112	21.8461	22.0263	True
TGFB3	6.10868e-05	-0.26837	85	21.0054	21.7259	True
TGFB1	0.00458144	-0.138871	60	23.1242	23.037	True
PACS1	1.04992e-08	-0.224727	36	24.9764	25.0132	True
RAB11FIP2	0.00105018	-0.153179	145	21.7363	21.724	True
KDM5A	0.0745359	-0.0647361	43	22.1514	22.2942	False
SHANK3	0.00426022	-0.101541	110	22.4447	22.5131	True
SHANK2	0.00258014	-0.265528	25	23.4909	23.8035	True
EIF4A1	0.0514025	-0.0433258	209	28.1861	27.9861	False
EIF4A3	0.579189	-0.0178352	46	27.5149	27.3843	False
EIF4A2	0.000529411	-0.177302	29	26.4941	26.6621	True
PAFAH2	6.24252e-06	-0.157158	128	22.4069	22.6831	True
SPARCL1	0.271801	-0.09392	48	24.2839	24.5783	False
KDM2A	0.000212067	-0.15555	32	23.1778	23.2283	True
KDM2B	0.0720163	-0.082252	56	21.5033	21.2507	False
TBC1D16	0.000984621	-0.225881	32	20.615	20.3147	True
TBC1D17	4.84859e-06	-0.160374	69	24.1675	24.1466	True
TBC1D15	1.28557e-05	-0.182712	23	24.9679	25.0375	True
ARHGAP15	0.00123149	-0.355794	22	22.3823	22.226	True
ARHGAP27	0.231928	-0.0442832	65	23.1501	23.4227	False
ARHGAP12	1.51303e-12	-0.226033	126	24.0519	24.3378	True
ARHGAP23	0.000338822	-0.317579	62	22.5157	22.2834	True
ARHGAP21	4.29093e-12	-0.203117	135	23.829	23.323	True
ARHGAP35	1.3193e-16	-0.240145	86	25.008	24.7274	True
ARHGAP42	0.00558182	-0.147427	69	20.8426	21.5166	True
ARHGAP5	2.28784e-20	-0.222679	105	24.0371	24.2361	True
ARHGAP26	1.02374e-10	-0.263676	88	23.0412	23.4551	True
ARHGAP10	1.81744e-10	-0.243096	93	24.3158	24.0398	True
ARHGAP9	0.00245705	-0.217642	34	23.5628	23.3117	True
RAC1	0.515752	-0.0605876	32	26.3653	25.8589	False
RAC3	0.223558	-0.110128	32	20.0786	19.6315	False
RHOG	6.52129e-08	-0.178772	100	25.708	25.9647	True
CDC42	8.77411e-07	-0.13992	122	27.8006	27.9537	True
RAC2	0.333171	-0.0587967	113	25.6	25.6756	False
NFKB2	3.08973e-19	-0.276505	164	24.1651	24.917	True
RELB	0.000803666	-0.154206	48	23.0913	22.8024	True
REL	0.0787959	-0.0962628	30	23.9991	23.719	False
RELA	5.70409e-14	-0.223561	37	25.548	25.8278	True
NFKB1	3.95317e-27	-0.280383	91	25.2847	25.5334	True
TCF12	0.00210599	-0.108644	90	21.4492	21.6432	True
TCF3	0.656517	-0.0257066	75	21.0078	21.0709	False
TCF4	4.46044e-06	-0.192469	143	21.5901	21.9302	True
P4HA2	0.0312472	-0.150831	99	25.1843	25.0383	True
P4HA1	0.236008	-0.0703597	165	26.5456	26.6772	False
CACNA2D1	0.258623	-0.140254	20	23.4754	23.7789	False
CACNA2D2	0.00206306	-0.219536	144	20.2018	20.9763	True
DYNLL2	1.92063e-07	-0.280051	49	26.836	26.8967	True
DNAL4	2.88652e-06	-0.267252	87	21.1782	21.3449	True
DYNLL1	0.0117563	-0.103565	62	28.0897	27.8643	True
GOT1	4.52976e-07	-0.246223	159	27.4361	27.1937	True
GOT2	3.0157e-05	-0.263794	104	26.0204	27.0417	True
TTC39B	3.47035e-16	-0.275427	200	22.7405	22.8865	True
TTC39C	4.4607e-06	-0.173877	102	22.9182	23.7985	True
TTC39A	0.012667	-0.18267	89	22.2485	22.1155	True
ITGB3	0.627974	-0.055252	38	19.8898	20.4479	False
ITGB6	0.00416685	-0.496656	22	23.9799	23.603	True
ITGB2	0.00380389	-0.19343	91	26.206	26.2193	True
ITGB1	3.57018e-06	-0.228776	120	26.7674	26.9437	True
ITGB5	0.00108598	-0.237726	46	23.6043	23.9936	True
CAP2	0.00167406	-0.206086	64	24.644	24.9268	True
KALRN	0.495359	-0.0630647	34	20.9122	21.6914	False
SPRY4	0.0797834	-0.143778	68	19.7451	21.247	False
SPRY1	0.00488602	-0.268312	57	19.1307	19.8873	True
SSH1	0.564919	-0.0355906	49	25.0019	24.9134	False
SSH2	0.0100186	-0.128142	70	21.5625	21.4528	True
SSH3	5.55304e-05	-0.26337	31	24.6308	25.0761	True
IKBKB	6.36225e-19	-0.244656	89	23.6744	23.7744	True
CHUK	1.00568e-09	-0.174541	127	23.3443	23.1883	True
TBK1	1.40025e-06	-0.138982	36	24.3311	24.2723	True
CGNL1	6.76382e-06	-0.240119	81	23.8752	24.0337	True
YAP1	2.04367e-11	-0.223972	107	25.1514	25.3913	True
SYNGR2	0.000145805	-0.257408	49	24.9825	25.2843	True
SYNGR1	0.302172	-0.0834973	85	21.9534	21.839	False
SAP30L	0.0332867	-0.0963069	81	23.078	22.8019	True
ARHGAP18	2.20546e-08	-0.189282	109	24.9633	24.9301	True
ARHGAP28	0.609245	-0.0331677	54	20.3358	19.9526	False
DLC1	0.000207593	-0.137711	144	20.388	20.5506	True
STARD13	4.02426e-07	-0.136405	145	22.155	22.2616	True
GIT1	3.57786e-15	-0.175484	78	24.6187	24.7428	True
ARAP1	2.74366e-10	-0.210426	54	24.5071	24.5721	True
ARAP3	0.00948307	-0.109146	87	22.5019	22.5055	True
GIT2	2.02998e-05	-0.131828	55	24.9843	25.144	True
PLEKHG2	0.0090359	-0.153264	47	20.7464	20.7865	True
PLEKHG3	2.61685e-07	-0.180148	128	22.5613	22.6711	True
PREX2	0.000192952	-0.421373	22	19.9324	21.1068	True
PLEKHG1	4.27576e-06	-0.170992	104	21.4818	21.7539	True
HSPA12A	8.31667e-08	-0.314269	157	25.0335	24.4981	True
APLP2	8.62144e-08	-0.233905	106	23.2561	23.5572	True
APP	0.000883759	-0.150906	93	25.0286	25.272	True
LAP3	7.02571e-14	-0.393593	111	28.4476	28.8685	True
ARHGEF16	0.000280771	-0.181303	87	24.0843	24.3028	True
NGEF	0.592312	-0.0587314	32	20.6783	21.0471	False
SLC44A2	0.00393506	-0.170139	78	24.6413	24.7616	True
SLC44A4	0.214155	-0.20378	33	20.3588	21.3644	False
SLC44A1	3.67031e-05	-0.185616	99	23.8242	24.215	True
FAM114A1	1.00856e-06	-0.183589	119	25.4134	25.5818	True
PLEKHA5	8.34719e-05	-0.2188	59	24.7177	25.1972	True
PLEKHA7	5.64311e-08	-0.245141	76	23.3197	23.9396	True
CSTB	1.67129e-10	-0.37851	88	28.2919	28.4925	True
DDX39B	0.0011705	-0.0855767	54	27.8969	27.9838	True
DDX39A	0.232381	-0.0481277	71	26.0156	25.6841	False
TBC1D2	0.000102612	-0.169391	93	23.7119	23.6498	True
TBC1D10A	3.2052e-18	-0.306686	95	21.9975	22.229	True
TBC1D10C	0.0130673	-0.225964	24	20.6582	21.433	True
TBC1D10B	0.00611644	-0.0913729	31	24.6428	24.5156	True
GRTP1	0.0126268	-0.164011	86	20.4858	20.9209	True
TBC1D2B	5.11861e-11	-0.204112	87	24.5145	25.0351	True
HSPA1L	0.00629843	-0.174345	47	21.4595	21.9984	True
HSPA2	5.92486e-07	-0.308004	137	26.1683	26.4561	True
HSPA8	0.0322949	-0.0365867	116	30.4099	30.3334	True
HSPA14	0.631877	-0.0154681	129	24.2984	24.5383	False
HSPA5	0.000248285	-0.107787	111	29.7508	29.8681	True
BSG	0.611232	0.0215377	88	26.0793	26.3934	False
NPTN	0.0316468	-0.0887461	92	25.6408	25.7802	True
VILL	0.052784	-0.166381	90	21.572	22.975	False
GSN	3.50716e-06	-0.296202	94	22.1979	22.5878	True
VIL1	0.538702	0.106164	46	23.2129	24.3911	False
USP5	4.17742e-19	-0.249821	47	27.346	27.4628	True
ALOX15B	0.0277859	-0.174624	155	22.8147	22.2015	True
ALOX15	0.00203984	-0.3011	162	22.9961	23.4584	True
ALOX5	0.000431346	-0.199444	136	25.0257	25.0699	True
LONP2	3.89074e-05	-0.14415	82	22.8762	22.6147	True
FAM118B	9.67665e-18	-0.277897	105	23.2537	23.4076	True
PHC1	5.72509e-05	-0.326996	36	19.909	20.1897	True
PHC2	0.00138137	-0.110157	79	23.2095	23.4034	True
PHC3	0.165405	-0.0968405	25	23.3861	22.891	False
PHLDA2	0.0919332	-0.149802	76	20.4335	20.2225	False
VPS37C	1.76515e-09	-0.276976	46	23.3696	23.3304	True
VPS37B	0.000145451	-0.148221	63	23.8459	23.9841	True
NDRG4	0.196809	0.119947	82	22.8966	23.0322	False
NDRG3	0.0049477	-0.128327	23	25.0939	25.0325	True
NDRG1	4.47813e-05	-0.467672	20	27.3974	27.5849	True
NDRG2	4.99418e-07	-0.245489	111	25.6464	25.7098	True
CKB	2.67072e-06	-0.343158	132	27.4783	27.7565	True
CKMT2	0.00940014	-0.215566	111	22.3176	22.0169	True
GUCY1A2	0.00276037	-0.16596	97	21.8715	22.7614	True
GUCY1A1	5.09226e-11	-0.286695	106	23.3551	23.5987	True
GUCY1B1	9.52631e-10	-0.250097	106	23.5415	23.9282	True
GZMH	0.00587341	-0.262511	64	20.3899	20.9134	True
CFD	9.59073e-05	-0.216276	88	25.1727	25.2258	True
GZMA	0.000773814	-0.265105	92	23.4237	23.1183	True
GZMK	5.74277e-08	-0.510997	80	21.0228	21.2092	True
CMA1	0.000177654	-0.328629	88	24.1244	24.5767	True
TNPO3	1.35236e-11	-0.227343	50	25.4836	25.5551	True
ANKRD28	1.50818e-09	-0.123442	199	24.0292	24.0843	True
ANKRD44	1.14385e-05	-0.281163	27	24.1255	24.3076	True
TNKS2	0.118106	-0.123077	123	21.2839	20.4102	False
TNKS	0.237521	-0.0579046	136	19.296	19.7292	False
ANK1	0.429735	-0.0655401	90	25.8155	25.6802	False
ANK2	1.57001e-06	-0.238322	102	23.6608	24.3102	True
ANK3	0.00181084	-0.163426	67	25.1606	25.1262	True
ANKRD52	0.108354	-0.0829258	40	22.7168	22.0261	False
MTX3	3.75272e-06	-0.158386	126	23.76	24.0314	True
EFNA5	0.00483802	-0.279768	52	19.0656	19.8029	True
EVI5L	0.000377385	-0.1322	82	22.1172	22.2437	True
RABGAP1	4.89429e-16	-0.201711	90	24.9767	25.0236	True
TBC1D1	2.14666e-14	-0.274224	104	22.9895	23.5751	True
TBC1D4	0.00131831	-0.114077	132	24.2122	24.2845	True
TBC1D12	0.00440478	-0.196865	97	19.2416	20.234	True
TBC1D14	0.0146976	-0.147501	97	22.5446	22.4041	True
EVI5	5.95281e-09	-0.172282	98	21.3468	21.9748	True
E2F3	2.08082e-05	-0.249539	40	19.2936	19.9518	True
E2F4	0.00032003	-0.170176	104	22.2458	22.2913	True
CHCHD10	0.000108209	-0.211589	99	22.7144	22.7411	True
TCEA1	3.85197e-06	-0.183905	43	25.8183	26.1152	True
TCEA3	0.0533875	-0.117111	125	23.2523	23.0709	False
IQGAP2	2.58486e-18	-0.456154	118	25.2704	25.9235	True
IQGAP1	1.01638e-09	-0.180922	91	28.3368	28.3997	True
ATP2B1	0.266173	-0.0904052	32	24.4802	24.6872	False
MACROD2	2.34617e-05	-0.412873	42	21.3027	22.0376	True
MACROD1	0.000906099	-0.192476	50	24.8684	25.0602	True
YIPF2	0.109522	-0.094691	76	21.5042	21.0573	False
TEAD3	0.0638305	-0.0959759	53	21.222	21.5038	False
TEAD1	0.428058	-0.0448315	71	21.327	21.2156	False
SPTLC2	2.21631e-12	-0.226041	137	23.6462	24.1715	True
CRELD2	4.96628e-15	-0.389151	124	25.153	25.4044	True
CDK5RAP2	2.64728e-08	-0.136915	95	22.6459	22.7418	True
SIRT3	7.46596e-08	-0.248462	90	23.0103	23.4392	True
RGS10	3.48292e-13	-0.320057	157	24.7866	24.9828	True
MTA3	0.0948476	-0.101722	28	23.0446	22.9408	False
MTA2	0.0748168	-0.0646054	46	25.612	25.5811	False
ATN1	2.09606e-05	-0.19414	42	22.4034	22.8207	True
RERE	0.133501	-0.0459868	108	22.1173	22.2593	False
MTA1	4.47699e-11	-0.197414	118	25.0428	25.329	True
SENP3	0.0113898	-0.125516	124	19.7334	19.8523	True
SENP1	0.180314	-0.0576615	35	22.5549	22.4706	False
SENP2	0.843867	0.0140355	28	20.7543	20.714	False
PLCL2	3.86944e-12	-0.236864	200	22.0605	22.2552	True
PLCL1	0.152831	-0.147328	22	22.0184	22.0503	False
PLCD3	0.00360176	-0.168143	65	21.9202	22.446	True
PLCD1	7.68068e-06	-0.198939	212	24.2745	24.695	True
PLCB4	0.0110115	-0.225163	44	23.0152	23.3503	True
PLCB2	1.01928e-05	-0.167067	124	23.5376	24.0655	True
PLCB3	1.03162e-08	-0.220999	47	24.9378	24.9308	True
PLCB1	0.000164083	-0.286495	43	22.2591	23.2839	True
RIN3	0.0130399	-0.0858388	120	22.9537	23.1315	True
RIN2	0.0649834	-0.106607	36	22.2866	22.674	False
RIN1	4.25219e-05	-0.333203	30	21.8876	22.0279	True
SPTLC3	0.0476474	-0.227031	23	20.2459	20.5386	True
STX7	1.91352e-22	-0.302056	105	25.6584	25.8481	True
STX12	7.84162e-11	-0.174492	138	25.3762	25.6932	True
SMARCA5	0.000226197	0.108892	93	25.9414	25.657	False
PPP3CB	9.20361e-12	-0.203367	164	23.8466	23.1747	True
PPP3CA	5.10243e-10	-0.190741	91	25.5439	25.7777	True
PPP3CC	2.4597e-18	-0.220192	196	22.3899	22.7207	True
TOR1B	1.09794e-08	-0.202629	100	23.2174	23.3066	True
TOR1A	5.94917e-10	-0.175055	100	23.25	23.3679	True
TOR2A	6.97038e-05	-0.182651	83	21.2046	21.2158	True
MON1A	0.00142737	-0.139563	176	20.5977	21.2412	True
VAT1	0.00274444	-0.12134	70	27.4877	27.4935	True
VAT1L	0.207537	-0.108654	80	20.1491	21.8936	False
TP53I3	0.00846018	-0.202718	35	25.7579	25.7146	True
MECR	0.000551796	-0.119253	117	24.7019	24.8039	True
CRYZ	0.00203443	-0.176791	65	27.1677	27.542	True
CAB39L	6.38485e-14	-0.343246	164	22.984	23.083	True
HIP1	2.44834e-05	-0.201223	40	24.8009	25.1888	True
TLN2	4.68356e-09	-0.280023	97	25.277	25.7146	True
TLN1	4.61317e-14	-0.234207	121	28.8954	29.1388	True
HIP1R	4.49276e-07	-0.260912	64	24.9633	25.0566	True
PNMA1	2.50065e-05	-0.210103	107	20.8767	20.7837	True
PNMA2	3.8837e-06	-0.385787	113	20.279	21.618	True
TNRC6C	0.000666077	-0.180501	45	21.1782	21.0801	True
TNRC6A	0.00673065	-0.134587	38	22.0329	21.9725	True
TNRC6B	5.19195e-22	-0.199012	123	23.9324	24.2649	True
FAM110A	0.0816244	-0.13837	26	20.0302	20.6595	False
FAM110D	0.0815709	-0.189101	101	24.4746	24.5582	False
ARFIP1	1.32509e-30	-0.290738	112	26.2068	26.4817	True
GAB2	0.000115779	-0.15967	69	22.1863	22.6687	True
GAB1	2.4955e-08	-0.240697	93	22.8497	23.0675	True
EMC9	0.0214736	-0.123323	86	20.7079	20.7242	True
SAFB2	0.0834528	-0.0445971	88	25.8384	25.6766	False
SLTM	0.00764132	-0.0586907	122	25.7781	25.8489	True
SAFB	0.325037	-0.0253672	87	26.8686	26.6147	False
UBE2G1	1.152e-18	-0.202201	211	24.3733	24.5495	True
UBE2R2	5.19539e-10	-0.155982	142	23.674	23.6977	True
CDC34	0.000133548	-0.179819	87	22.4675	22.5827	True
UBE2G2	0.0383992	-0.0706929	90	23.8895	24.0031	True
DTNB	0.0536928	-0.140795	31	22.1541	22.9244	False
DTNA	0.0295213	-0.110753	163	23.5897	23.5687	True
CEMIP2	0.0806565	-0.0677704	111	23.2771	23.3936	False
CEMIP	0.000350937	-0.294653	70	20.867	21.1211	True
CDK13	0.280667	-0.0612366	27	23.1262	23.1287	False
CDK12	6.66014e-06	-0.147065	65	23.6937	24.17	True
CDS1	0.000530738	-0.255731	80	21.2461	21.4485	True
NAP1L1	0.0191172	-0.137352	34	27.3625	27.1499	True
NAP1L4	1.58531e-20	-0.267084	93	26.8403	26.8821	True
PRKD2	1.2886e-14	-0.196161	82	23.5656	23.6468	True
PRKD1	0.000236715	-0.173715	102	22.3052	22.062	True
ZFYVE16	5.96193e-21	-0.173841	130	23.6533	23.9076	True
ZFYVE9	0.00352443	-0.110453	67	21.3143	21.257	True
LARP4B	6.49051e-20	-0.235903	140	24.0195	24.8783	True
TLE2	0.0153364	-0.216339	47	19.7514	19.7074	True
TLE3	0.118128	-0.0591694	82	23.4927	23.6053	False
TLE4	0.000342506	-0.235083	67	19.8312	20.1401	True
TLE1	0.00498669	-0.117638	99	21.8311	22.0463	True
TSPAN31	0.0101968	-0.303027	27	21.3978	21.72	True
YWHAQ	0.00706506	-0.135351	27	28.9543	28.9596	True
SFN	0.00338494	-0.249795	137	28.0998	27.9076	True
YWHAG	7.58175e-08	-0.223491	37	28.9747	29.0218	True
YWHAH	1.8629e-11	-0.167185	117	27.9986	28.0448	True
YWHAE	4.65658e-28	-0.191388	211	29.5954	29.7719	True
CAND2	0.00419852	-0.141221	192	22.0667	21.906	True
AGO2	0.0460814	-0.0869257	23	24.8571	24.9604	True
AGO1	7.83195e-05	-0.116198	93	23.6743	23.7323	True
AGO3	2.35459e-05	-0.121967	92	23.4596	23.6851	True
AGO4	0.0686276	-0.0823665	60	20.6868	20.1088	False
ANKRD12	2.08461e-06	-0.230412	64	20.9304	21.0357	True
ANKRD11	0.00188743	-0.189719	97	24.0726	23.2116	True
WASF1	0.103477	-0.0977073	91	21.4028	21.2289	False
WASF3	0.0122218	-0.124141	102	22.1763	22.0232	True
WASF2	4.99976e-08	-0.121155	130	26.0121	26.2054	True
GPAT3	0.115338	-0.120434	81	21.5675	21.8234	False
HNRNPLL	0.654371	-0.0182307	30	25.3996	25.3787	False
PTBP3	3.44014e-05	-0.11145	103	26.0183	25.9221	True
[truncated: 1,440 more rows]
