# Supplementary material for: Proteomic compensation by paralogs preserves protein interaction networks after gene loss in cancer
Source: Mol Syst Biol. 2025 May 28;21(8):8. doi: 10.1038/s44320-025-00122-4 (PMC12322171; doi:10.1038/s44320-025-00122-4)
Supplement: Supplementary file 7 — Dataset EV5 [file 44320_2025_122_MOESM7_ESM.xlsx]

## Sheet: Legend
**Dataset EV5: CPTAC proteomic results** All paralog CPTAC tests. Ordinary least squares regression models were fit for each testable protein to explain its abundance using its paralog's hemizygous loss status across CPTAC samples, with lineage/study as a covariate. OLS coefficients, p-values (i.e. t-statistics for the loss variable), FDRs (Benjamini Hochberg multiple testing correction applied t…

## Sheet: Data
gene_pair	A1	A2	ols_p	ols_coef	n_A2_lost	lost_mean_quant	other_mean_quant	FDR	compensation	collateral_loss	data_type
APPL2_APPL1	APPL2	APPL1	0.0306792	-0.0752037	133	24.7387	24.6184	0.10505	False	False	proteomics
C3_C4A	C3	C4A	0.00242731	-0.212696	55	29.4217	29.6539	0.0170277	False	True	proteomics
C3_C4B	C3	C4B	0.00242731	-0.212696	55	29.4217	29.6539	0.0170277	False	True	proteomics
C4A_C3	C4A	C3	0.0446896	-0.150777	89	25.879	25.9039	0.135831	False	False	proteomics
C4B_C3	C4B	C3	0.00259877	-0.205487	89	26.2552	26.3655	0.01784	False	True	proteomics
A2M_C3	A2M	C3	5.19887e-05	-0.25956	89	28.9524	29.0428	0.000859993	False	True	proteomics
PZP_C3	PZP	C3	0.0129633	-0.208636	89	22.8887	23.0908	0.0559561	False	False	proteomics
A2ML1_CD109	A2ML1	CD109	0.349959	-0.175144	54	22.5707	23.3419	0.53924	False	False	proteomics
A2M_CD109	A2M	CD109	1.89181e-05	-0.249126	107	29.0107	29.0389	0.000386501	False	True	proteomics
PZP_CD109	PZP	CD109	0.0102492	-0.195932	107	22.863	23.0647	0.047579	False	True	proteomics
SRSF5_SRSF4	SRSF5	SRSF4	0.0195671	0.0826602	126	25.7744	25.6953	0.0751048	False	False	proteomics
SRSF1_SRSF4	SRSF1	SRSF4	0.293405	0.0508935	126	26.901	26.6671	0.485193	False	False	proteomics
SRSF5_SRSF9	SRSF5	SRSF9	0.00570842	0.1351	61	25.8853	25.689	0.0313413	True	False	proteomics
SRSF1_SRSF9	SRSF1	SRSF9	0.00225708	0.209184	61	27.1159	26.6656	0.0161559	True	False	proteomics
ENTPD4_ENTPD2	ENTPD4	ENTPD2	0.504828	-0.0473943	53	20.6766	20.4051	0.673454	False	False	proteomics
ENTPD1_ENTPD2	ENTPD1	ENTPD2	3.12735e-06	-0.241361	86	23.7355	23.9595	9.71943e-05	False	True	proteomics
ENTPD3_ENTPD2	ENTPD3	ENTPD2	0.510491	-0.0665475	54	20.6598	20.8743	0.677872	False	False	proteomics
ENTPD4_ENTPD1	ENTPD4	ENTPD1	0.849713	0.012729	72	19.8451	20.4705	0.918105	False	False	proteomics
ENTPD2_ENTPD1	ENTPD2	ENTPD1	0.68175	0.0334832	117	22.0811	19.9828	0.808839	False	False	proteomics
ENTPD3_ENTPD1	ENTPD3	ENTPD1	0.731328	0.0320882	127	21.5117	20.6045	0.844651	False	False	proteomics
ENTPD1_ENTPD4	ENTPD1	ENTPD4	8.46325e-06	-0.163455	222	23.8709	23.9727	0.000206665	False	True	proteomics
ENTPD2_ENTPD4	ENTPD2	ENTPD4	0.42413	-0.0517225	119	19.7465	20.6928	0.608715	False	False	proteomics
ENTPD3_ENTPD4	ENTPD3	ENTPD4	0.934699	0.00637645	122	20.2968	21.0407	0.971844	False	False	proteomics
MIB2_MIB1	MIB2	MIB1	0.144456	-0.0468621	108	22.2496	22.411	0.303844	False	False	proteomics
MIB1_MIB2	MIB1	MIB2	0.99192	0.000312085	87	23.6282	23.7443	0.996319	False	False	proteomics
ABCF3_ABCF1	ABCF3	ABCF1	0.260314	0.0328553	53	25.1283	24.8794	0.450064	False	False	proteomics
NCALD_VSNL1	NCALD	VSNL1	0.218893	-0.149249	21	23.2346	23.5287	0.403076	False	False	proteomics
NCS1_VSNL1	NCS1	VSNL1	0.720121	-0.0394479	20	21.95	22.0176	0.836417	False	False	proteomics
NCALD_HPCAL1	NCALD	HPCAL1	0.0745673	-0.204661	24	23.0819	23.5201	0.194102	False	False	proteomics
NCS1_HPCAL1	NCS1	HPCAL1	0.539253	-0.0664186	21	21.8216	22.0115	0.701004	False	False	proteomics
VSNL1_NCS1	VSNL1	NCS1	0.058956	-0.178933	99	23.1335	23.7439	0.165296	False	False	proteomics
NCALD_NCS1	NCALD	NCS1	0.974727	0.0018932	100	23.6268	23.4656	0.987826	False	False	proteomics
HPCAL1_NCS1	HPCAL1	NCS1	0.115808	0.0672904	102	25.2056	24.9599	0.262177	False	False	proteomics
TFDP2_TFDP1	TFDP2	TFDP1	0.000142599	0.16279	100	19.8762	19.7949	0.0019043	True	False	proteomics
COL16A1_COL4A2	COL16A1	COL4A2	0.00533337	-0.201213	116	22.8807	23.1317	0.0299557	False	True	proteomics
COL4A3_COL4A2	COL4A3	COL4A2	0.0635267	-0.132981	79	22.2139	22.5638	0.174486	False	False	proteomics
COL16A1_COL4A1	COL16A1	COL4A1	0.00629514	-0.196687	117	22.8939	23.1301	0.0335566	False	True	proteomics
COL4A3_COL4A1	COL4A3	COL4A1	0.0422568	-0.145329	79	22.172	22.567	0.13125	False	False	proteomics
CLSTN1_CLSTN3	CLSTN1	CLSTN3	0.863498	-0.014221	47	24.8451	24.6958	0.926273	False	False	proteomics
SLIT3_SLIT2	SLIT3	SLIT2	0.0882933	-0.0996207	100	22.1215	22.1561	0.217782	False	False	proteomics
SLIT2_SLIT3	SLIT2	SLIT3	0.0553057	-0.126798	73	21.8456	22.1103	0.158165	False	False	proteomics
TES_LMCD1	TES	LMCD1	0.268891	-0.0415232	198	27.3102	27.2459	0.461007	False	False	proteomics
LMCD1_TES	LMCD1	TES	0.326841	0.0906043	36	26.7098	26.5034	0.519017	False	False	proteomics
ACTBL2_ACTB	ACTBL2	ACTB	0.0124936	-0.14137	30	26.0252	25.8268	0.0545718	False	False	proteomics
ACTA1_ACTB	ACTA1	ACTB	0.43413	-0.0867904	30	23.5105	23.3385	0.616924	False	False	proteomics
ACTR1A_ACTB	ACTR1A	ACTB	0.66109	0.0223341	30	26.7992	26.802	0.794859	False	False	proteomics
ACTR1B_ACTB	ACTR1B	ACTB	0.631878	0.0295913	30	25.2521	25.2496	0.773655	False	False	proteomics
ACTG1_ACTB	ACTG1	ACTB	0.854037	-0.0205685	29	28.9398	27.923	0.921225	False	False	proteomics
ACTBL2_ACTR1A	ACTBL2	ACTR1A	0.003134	-0.0875088	164	25.9263	25.7574	0.0203968	False	True	proteomics
ACTB_ACTR1A	ACTB	ACTR1A	0.0385739	-0.0818546	164	29.6079	29.1467	0.123082	False	False	proteomics
ACTA1_ACTR1A	ACTA1	ACTR1A	0.0467281	-0.126143	146	21.862	23.4225	0.139396	False	False	proteomics
ACTR1B_ACTR1A	ACTR1B	ACTR1A	0.429149	0.0255558	164	25.4397	25.224	0.611979	False	False	proteomics
ACTG1_ACTR1A	ACTG1	ACTR1A	0.859453	-0.0101334	156	28.4913	27.9179	0.924151	False	False	proteomics
ROR1_ROR2	ROR1	ROR2	0.842502	0.0145114	73	21.0399	20.6032	0.914279	False	False	proteomics
INSR_IGF1R	INSR	IGF1R	0.0428604	0.0866922	84	23.225	23.3644	0.132163	False	False	proteomics
DCUN1D5_DCUN1D4	DCUN1D5	DCUN1D4	3.15953e-06	0.199508	82	23.095	22.7872	9.76028e-05	True	False	proteomics
DCUN1D3_DCUN1D4	DCUN1D3	DCUN1D4	0.777875	-0.0139746	78	21.9204	22.1252	0.872944	False	False	proteomics
DCUN1D5_DCUN1D3	DCUN1D5	DCUN1D3	0.00228493	0.183914	40	23.0819	22.8155	0.0163191	True	False	proteomics
DCUN1D4_DCUN1D3	DCUN1D4	DCUN1D3	0.0446177	0.112238	38	20.4636	20.6926	0.135831	False	False	proteomics
DCUN1D3_DCUN1D5	DCUN1D3	DCUN1D5	0.773543	0.0131382	102	21.9212	22.1356	0.870278	False	False	proteomics
DCUN1D4_DCUN1D5	DCUN1D4	DCUN1D5	0.860251	0.00703331	89	20.3111	20.7626	0.924427	False	False	proteomics
MAZ_VEZF1	MAZ	VEZF1	0.00367598	0.167932	49	23.8798	23.3614	0.0226568	True	False	proteomics
MAZ_PATZ1	MAZ	PATZ1	0.000279324	0.142554	119	23.5236	23.3927	0.00308701	True	False	proteomics
CHAD_LRG1	CHAD	LRG1	0.508797	-0.10997	64	22.0954	21.5344	0.676286	False	False	proteomics
LRRC15_IGFALS	LRRC15	IGFALS	0.00607756	-0.454126	28	23.0475	22.9412	0.032806	False	True	proteomics
GP5_IGFALS	GP5	IGFALS	0.886988	-0.0181622	20	20.0952	20.1584	0.938461	False	False	proteomics
CPN2_IGFALS	CPN2	IGFALS	0.270763	-0.103757	32	24.1557	24.2398	0.46218	False	False	proteomics
TCTN1_TCTN3	TCTN1	TCTN3	0.120854	-0.122432	92	18.7798	18.9215	0.26985	False	False	proteomics
ZER1_ZYG11B	ZER1	ZYG11B	0.00220127	0.0984847	77	22.3866	22.5949	0.0158988	True	False	proteomics
ZYG11B_ZER1	ZYG11B	ZER1	0.00391063	0.0700727	100	22.1046	21.9368	0.0236804	True	False	proteomics
KLF16_KLF13	KLF16	KLF13	0.187655	0.0691418	104	21.0987	21.0647	0.364673	False	False	proteomics
SP1_SP3	SP1	SP3	0.00145205	0.179772	22	24.8217	24.2403	0.0115087	True	False	proteomics
SP4_SP3	SP4	SP3	0.532371	0.0592522	21	22.6603	22.5264	0.696586	False	False	proteomics
CD151_TSPAN15	CD151	TSPAN15	0.32938	0.0577837	144	26.5068	26.4667	0.520994	False	False	proteomics
CD63_TSPAN3	CD63	TSPAN3	0.148731	-0.0987098	92	25.7728	25.866	0.309787	False	False	proteomics
TSPAN14_TSPAN3	TSPAN14	TSPAN3	0.937337	-0.00437105	85	22.6069	22.778	0.972221	False	False	proteomics
CD151_TSPAN3	CD151	TSPAN3	0.396837	0.0497697	92	26.5697	26.4637	0.584261	False	False	proteomics
TSPAN3_CD63	TSPAN3	CD63	0.38035	0.109728	33	22.0943	22.3258	0.568143	False	False	proteomics
TSPAN14_CD63	TSPAN14	CD63	0.118668	0.130035	35	22.7421	22.7568	0.266898	False	False	proteomics
CD151_CD63	CD151	CD63	0.473505	0.0659775	36	26.3387	26.4764	0.647865	False	False	proteomics
TSPAN3_CD151	TSPAN3	CD151	0.972157	-0.00305313	74	22.1265	22.3386	0.987363	False	False	proteomics
CD63_CD151	CD63	CD151	0.00402908	-0.194707	92	25.6109	25.8739	0.024154	False	True	proteomics
TSPAN15_CD151	TSPAN15	CD151	0.184909	-0.087308	89	22.1737	22.3456	0.361885	False	False	proteomics
TSPAN14_CD151	TSPAN14	CD151	0.49404	0.0374262	90	22.8787	22.7622	0.665993	False	False	proteomics
TSPAN3_TSPAN14	TSPAN3	TSPAN14	0.423075	0.0656985	130	21.6748	22.4759	0.607711	False	False	proteomics
CD63_TSPAN14	CD63	TSPAN14	0.906784	-0.00784327	144	25.75	25.8691	0.951913	False	False	proteomics
CD151_TSPAN14	CD151	TSPAN14	0.215402	0.074161	144	26.5551	26.4595	0.39891	False	False	proteomics
RPRD1B_RPRD1A	RPRD1B	RPRD1A	0.0111353	0.0648455	161	25.4944	25.4178	0.0502147	False	False	proteomics
NR1H2_RARA	NR1H2	RARA	0.427928	-0.0570201	44	19.0734	19.3013	0.611463	False	False	proteomics
VDR_RARA	VDR	RARA	0.999977	-2.26446e-06	44	20.3044	19.9789	0.999977	False	False	proteomics
LTA4H_RNPEPL1	LTA4H	RNPEPL1	0.032264	-0.0860837	61	28.03	28.0587	0.108725	False	False	proteomics
RNPEP_RNPEPL1	RNPEP	RNPEPL1	0.374198	-0.0306252	61	27.1558	27.0873	0.562991	False	False	proteomics
RNPEP_LTA4H	RNPEP	LTA4H	0.607024	-0.0220903	37	27.24	27.0786	0.755538	False	False	proteomics
RNPEPL1_LTA4H	RNPEPL1	LTA4H	0.927152	-0.00656133	28	19.0595	18.9908	0.965759	False	False	proteomics
PPM1H_PPM1M	PPM1H	PPM1M	0.51996	-0.0365323	227	22.7677	23.8687	0.68579	False	False	proteomics
PEBP4_PEBP1	PEBP4	PEBP1	0.0465531	-0.210226	41	20.8544	21.0932	0.139197	False	False	proteomics
SNRNP40_PAFAH1B1	SNRNP40	PAFAH1B1	0.0268216	0.0358677	210	26.1178	25.9917	0.0961825	False	False	proteomics
WDR5_PAFAH1B1	WDR5	PAFAH1B1	1.74988e-09	0.114861	210	24.9195	24.7413	1.99409e-07	True	False	proteomics
WDR5_NLE1	WDR5	NLE1	0.0968918	0.0487604	66	24.9616	24.7505	0.232613	False	False	proteomics
EP300_CREBBP	EP300	CREBBP	4.144e-05	0.15289	36	24.6	23.95	0.00072527	True	False	proteomics
BRD3_BRD4	BRD3	BRD4	0.000158584	0.136717	70	23.6924	23.2837	0.00205879	True	False	proteomics
BRD2_BRD4	BRD2	BRD4	0.000171206	0.113301	71	23.8943	23.4588	0.00217852	True	False	proteomics
BRD2_BRD3	BRD2	BRD3	1.74605e-05	0.113559	88	23.702	23.4726	0.0003625	True	False	proteomics
BRD4_BRD3	BRD4	BRD3	3.85764e-11	0.157114	88	24.6455	24.3647	7.91279e-09	True	False	proteomics
BRD3_BRD2	BRD3	BRD2	6.94184e-05	0.158666	53	23.501	23.2918	0.00111243	True	False	proteomics
BRD4_BRD2	BRD4	BRD2	0.000269758	0.10821	53	24.6079	24.3611	0.00301377	True	False	proteomics
CREBBP_EP300	CREBBP	EP300	0.00514754	0.0673028	134	22.9548	22.9757	0.0290711	True	False	proteomics
RND3_RHOC	RND3	RHOC	0.627567	0.0244269	89	21.5406	21.2305	0.771167	False	False	proteomics
RHOA_RHOC	RHOA	RHOC	0.752804	-0.0108754	105	27.4981	27.2611	0.858817	False	False	proteomics
RHOF_RHOC	RHOF	RHOC	0.0251721	-0.128503	90	21.5499	21.3729	0.0915478	False	False	proteomics
RHOB_RHOC	RHOB	RHOC	0.321058	0.0594807	104	24.2976	24.2895	0.512893	False	False	proteomics
TRIP10_FNBP1L	TRIP10	FNBP1L	0.0559495	-0.0621988	97	25.0949	25.069	0.159394	False	False	proteomics
FNBP1_FNBP1L	FNBP1	FNBP1L	0.00031325	-0.145585	97	25.4132	25.4096	0.00339608	False	True	proteomics
TRIP10_FNBP1	TRIP10	FNBP1	0.0685399	-0.0572596	101	25.1184	25.0799	0.183441	False	False	proteomics
FNBP1L_FNBP1	FNBP1L	FNBP1	6.73299e-05	0.143911	101	25.7824	25.5628	0.00108917	True	False	proteomics
FNBP1_TRIP10	FNBP1	TRIP10	0.00809797	-0.115764	90	25.4774	25.4225	0.0407521	False	True	proteomics
FNBP1L_TRIP10	FNBP1L	TRIP10	0.0210032	0.0901897	90	25.9332	25.5438	0.0794279	False	False	proteomics
ZNF629_ZNF436	ZNF629	ZNF436	0.00750843	0.102123	107	21.8374	21.7411	0.0385418	True	False	proteomics
ZNF768_ZNF436	ZNF768	ZNF436	0.012048	0.115236	108	21.3014	20.9598	0.0532607	False	False	proteomics
TARS2_TARS3	TARS2	TARS3	0.00024951	0.143071	89	24.9841	24.5504	0.002837	True	False	proteomics
TARS1_TARS3	TARS1	TARS3	0.175503	0.0422375	89	27.482	27.3392	0.348169	False	False	proteomics
HERC6_HERC4	HERC6	HERC4	0.430825	-0.0734822	134	22.344	21.9302	0.613517	False	False	proteomics
HERC5_HERC4	HERC5	HERC4	0.41658	-0.0518687	155	22.0192	21.9157	0.600063	False	False	proteomics
UBE3A_HERC4	UBE3A	HERC4	3.27754e-08	0.103702	175	24.6657	24.626	2.50854e-06	True	False	proteomics
HERC4_UBE3A	HERC4	UBE3A	0.258281	-0.0233492	119	24.7663	24.8952	0.447981	False	False	proteomics
TANC2_TANC1	TANC2	TANC1	0.960101	0.00427299	22	23.1698	23.1195	0.983056	False	False	proteomics
TANC1_TANC2	TANC1	TANC2	0.232653	0.0421255	49	23.9067	23.9385	0.419495	False	False	proteomics
ANKHD1_ANKRD17	ANKHD1	ANKRD17	0.0846828	0.0921408	38	19.157	19.3345	0.211418	False	False	proteomics
ANKRD17_ANKHD1	ANKRD17	ANKHD1	1.40928e-13	0.178553	99	23.9129	23.7276	4.51675e-11	True	False	proteomics
RBMS3_RBMS2	RBMS3	RBMS2	0.0463479	-0.141562	37	21.518	21.6719	0.139096	False	False	proteomics
RBMS1_RBMS2	RBMS1	RBMS2	0.248592	0.0697516	40	23.6067	23.3198	0.436787	False	False	proteomics
ELAVL1_RBMS2	ELAVL1	RBMS2	0.00489883	0.113891	41	27.4542	27.1027	0.0281027	True	False	proteomics
RBMS1_RBMS3	RBMS1	RBMS3	0.123627	0.0544052	205	23.4296	23.3259	0.273023	False	False	proteomics
ELAVL1_RBMS3	ELAVL1	RBMS3	0.00746475	0.0645004	211	26.9755	27.1706	0.0383947	True	False	proteomics
RBMS2_RBMS3	RBMS2	RBMS3	0.0203887	-0.0795236	209	22.5124	22.8081	0.0775939	False	False	proteomics
RBMS3_RBMS1	RBMS3	RBMS1	0.296877	-0.093952	22	21.9017	21.6628	0.489514	False	False	proteomics
ELAVL1_RBMS1	ELAVL1	RBMS1	0.451926	0.0382275	24	27.3171	27.1148	0.632178	False	False	proteomics
RBMS2_RBMS1	RBMS2	RBMS1	0.0845614	-0.1291	23	22.5816	22.7457	0.211418	False	False	proteomics
PABPC1_PABPC4	PABPC1	PABPC4	0.00163685	0.0916344	75	27.244	26.8128	0.0127565	True	False	proteomics
PABPC3_PABPC4	PABPC3	PABPC4	0.276666	0.0721594	55	21.7819	20.6642	0.46746	False	False	proteomics
AGPAT4_AGPAT3	AGPAT4	AGPAT3	0.490097	0.0454582	66	21.1443	21.2867	0.661547	False	False	proteomics
AGPAT5_AGPAT3	AGPAT5	AGPAT3	0.0107587	0.108288	88	24.9511	25.0826	0.0491715	True	False	proteomics
LCLAT1_AGPAT3	LCLAT1	AGPAT3	0.096217	0.0734496	88	24.8273	24.4518	0.231644	False	False	proteomics
AGPAT4_AGPAT5	AGPAT4	AGPAT5	0.16192	-0.0699892	146	20.8878	21.4214	0.329495	False	False	proteomics
AGPAT3_AGPAT5	AGPAT3	AGPAT5	0.00615458	-0.0952627	212	24.5779	24.7402	0.0329788	False	True	proteomics
AGPAT5_AGPAT4	AGPAT5	AGPAT4	0.531614	0.0230309	122	25.0639	25.0795	0.695792	False	False	proteomics
LCLAT1_AGPAT4	LCLAT1	AGPAT4	0.00288614	0.111977	122	24.5263	24.4719	0.0192983	True	False	proteomics
AGPAT3_AGPAT4	AGPAT3	AGPAT4	0.0509487	-0.0818424	122	24.893	24.672	0.148954	False	False	proteomics
TXNL4A_TXNL4B	TXNL4A	TXNL4B	0.000965276	0.0957934	102	24.8469	24.3749	0.00832064	True	False	proteomics
DYRK1B_DYRK1A	DYRK1B	DYRK1A	0.528708	0.0477683	38	19.3955	19.613	0.692697	False	False	proteomics
ECHDC2_AUH	ECHDC2	AUH	0.00142821	-0.173704	92	23.1787	22.7732	0.0113609	False	True	proteomics
ECH1_AUH	ECH1	AUH	0.488214	0.0334187	94	27.6544	27.5162	0.660222	False	False	proteomics
ECHS1_AUH	ECHS1	AUH	0.511371	0.026832	94	28.2963	28.1894	0.678246	False	False	proteomics
ECHDC3_AUH	ECHDC3	AUH	0.660956	0.0350328	92	24.6652	23.8849	0.794859	False	False	proteomics
ECHDC2_ECHS1	ECHDC2	ECHS1	0.202848	-0.0669262	157	21.7212	23.0231	0.384814	False	False	proteomics
ECH1_ECHS1	ECH1	ECHS1	0.250649	0.054214	160	27.4209	27.5487	0.43929	False	False	proteomics
AUH_ECHS1	AUH	ECHS1	0.0401779	-0.093759	160	24.7031	24.6474	0.127013	False	False	proteomics
ECHDC2_ECH1	ECHDC2	ECH1	0.760324	0.0225888	49	22.9879	22.8485	0.862157	False	False	proteomics
ECHS1_ECH1	ECHS1	ECH1	0.862382	0.00972498	49	28.3579	28.2063	0.925748	False	False	proteomics
AUH_ECH1	AUH	ECH1	0.162976	-0.0885889	49	24.876	24.6443	0.331511	False	False	proteomics
ECHDC2_ECHDC3	ECHDC2	ECHDC3	0.18871	-0.0758419	128	21.401	23.0287	0.365885	False	False	proteomics
AUH_ECHDC3	AUH	ECHDC3	0.0347971	-0.105152	131	24.5947	24.6542	0.114446	False	False	proteomics
CDYL2_ECI2	CDYL2	ECI2	0.185133	-0.119899	33	19.1455	19.4307	0.361938	False	False	proteomics
CDYL2_CDYL	CDYL2	CDYL	0.21179	-0.112889	33	19.0535	19.4276	0.395281	False	False	proteomics
ECI2_CDYL2	ECI2	CDYL2	0.433315	0.0386532	123	25.7336	25.6052	0.616437	False	False	proteomics
CDYL_CDYL2	CDYL	CDYL2	6.17158e-07	0.151149	123	23.707	23.112	2.63732e-05	True	False	proteomics
ECH1_ECHDC2	ECH1	ECHDC2	0.00822179	0.134176	85	27.6396	27.5052	0.041013	True	False	proteomics
ECHS1_ECHDC2	ECHS1	ECHDC2	0.103196	0.0708982	85	28.2523	28.184	0.24186	False	False	proteomics
ECHDC3_ECHDC2	ECHDC3	ECHDC2	0.663795	-0.0383546	81	23.9084	23.919	0.796057	False	False	proteomics
AUH_ECHDC2	AUH	ECHDC2	0.857111	-0.00915079	85	24.81	24.637	0.922855	False	False	proteomics
GABARAP_GABARAPL2	GABARAP	GABARAPL2	0.211382	-0.0620701	95	24.7143	24.351	0.394888	False	False	proteomics
MAP1LC3A_GABARAPL2	MAP1LC3A	GABARAPL2	0.340268	0.0728571	95	21.7534	22.3097	0.530654	False	False	proteomics
GABARAPL2_GABARAP	GABARAPL2	GABARAP	0.915644	0.00424622	209	24.3155	24.376	0.957663	False	False	proteomics
MAP1LC3A_GABARAP	MAP1LC3A	GABARAP	0.40565	-0.0461636	192	21.5317	22.4191	0.592278	False	False	proteomics
ANPEP_ERAP1	ANPEP	ERAP1	0.537467	0.0490307	112	25.3177	25.1781	0.700237	False	False	proteomics
ENPEP_ERAP1	ENPEP	ERAP1	0.601096	0.032195	108	23.4481	23.8093	0.751408	False	False	proteomics
NPEPPS_ERAP1	NPEPPS	ERAP1	0.0639252	-0.049999	112	27.5481	27.6112	0.175111	False	False	proteomics
ANPEP_LNPEP	ANPEP	LNPEP	0.537692	0.0490313	112	25.3177	25.1759	0.700352	False	False	proteomics
ENPEP_LNPEP	ENPEP	LNPEP	0.601473	0.0321814	108	23.4481	23.8057	0.751548	False	False	proteomics
NPEPPS_LNPEP	NPEPPS	LNPEP	0.0639833	-0.0499999	112	27.5481	27.6119	0.175177	False	False	proteomics
ANPEP_NPEPPS	ANPEP	NPEPPS	0.383586	0.0924778	57	24.9567	25.2592	0.571479	False	False	proteomics
ENPEP_NPEPPS	ENPEP	NPEPPS	0.634619	-0.0365463	57	22.6859	23.9584	0.77578	False	False	proteomics
LNPEP_NPEPPS	LNPEP	NPEPPS	0.0835991	0.0734238	57	24.2721	24.4657	0.210455	False	False	proteomics
ERAP2_NPEPPS	ERAP2	NPEPPS	0.467972	-0.119911	57	24.11	24.5971	0.644418	False	False	proteomics
ERAP1_NPEPPS	ERAP1	NPEPPS	0.00349949	0.18221	57	26.502	26.5215	0.0218846	True	False	proteomics
ABCD4_ABCD3	ABCD4	ABCD3	0.527701	0.0388817	66	20.1667	20.4708	0.691907	False	False	proteomics
ABCD3_ABCD4	ABCD3	ABCD4	3.81145e-05	0.205445	150	25.624	25.6131	0.000681015	True	False	proteomics
NCCRP1_FBXO2	NCCRP1	FBXO2	0.00846498	-0.365768	75	23.3117	22.8748	0.0416188	False	True	proteomics
NCCRP1_FBXO6	NCCRP1	FBXO6	0.00846498	-0.365768	75	23.3117	22.8748	0.0416188	False	True	proteomics
FCGRT_HFE	FCGRT	HFE	0.0972313	-0.0917755	57	23.7079	23.8772	0.23321	False	False	proteomics
AZGP1_HFE	AZGP1	HFE	0.412357	-0.0779127	57	27.3239	27.1764	0.597673	False	False	proteomics
MR1_HFE	MR1	HFE	0.799792	-0.0211783	35	19.9254	19.5966	0.888119	False	False	proteomics
AZGP1_FCGRT	AZGP1	FCGRT	0.820893	0.0195589	70	27.4555	27.1292	0.900822	False	False	proteomics
MR1_FCGRT	MR1	FCGRT	0.570193	-0.0413053	52	19.6675	19.6218	0.726087	False	False	proteomics
HFE_FCGRT	HFE	FCGRT	0.395953	-0.0532495	53	20.0063	19.9595	0.583462	False	False	proteomics
USP15_USP4	USP15	USP4	0.809324	0.00471165	241	25.374	25.3671	0.893995	False	False	proteomics
USP4_USP15	USP4	USP15	0.96465	0.00169069	27	24.2439	24.1316	0.985207	False	False	proteomics
USP19_USP15	USP19	USP15	0.198368	0.049918	27	23.5143	23.0087	0.378716	False	False	proteomics
USP15_USP19	USP15	USP19	0.809324	0.00471165	241	25.374	25.3671	0.893995	False	False	proteomics
CYB561_CYBRD1	CYB561	CYBRD1	0.271148	0.13824	21	21.7207	21.1025	0.462249	False	False	proteomics
CYBRD1_CYB561	CYBRD1	CYB561	0.110207	-0.146671	44	23.899	23.8864	0.254339	False	False	proteomics
PPP1CC_PPP1CA	PPP1CC	PPP1CA	0.143591	0.0683372	31	25.4856	25.3458	0.302769	False	False	proteomics
PPP1CB_PPP1CA	PPP1CB	PPP1CA	0.0782277	0.0626742	31	27.1113	26.7324	0.200978	False	False	proteomics
PPP1CC_PPP1CB	PPP1CC	PPP1CB	0.986205	0.000882309	27	25.2736	25.3473	0.994014	False	False	proteomics
PPP1CA_PPP1CB	PPP1CA	PPP1CB	0.256515	-0.0490122	27	26.735	26.4801	0.446052	False	False	proteomics
PPP1CB_PPP1CC	PPP1CB	PPP1CC	0.935572	-0.00221427	59	26.7315	26.7524	0.972213	False	False	proteomics
PPP1CA_PPP1CC	PPP1CA	PPP1CC	0.270953	0.0336409	59	26.8319	26.4732	0.462225	False	False	proteomics
EPB42_F13A1	EPB42	F13A1	0.549148	-0.0617837	61	24.8729	24.9763	0.710043	False	False	proteomics
TGM2_F13A1	TGM2	F13A1	0.807132	-0.0190222	61	28.3483	28.3042	0.892871	False	False	proteomics
NCOR1_NCOR2	NCOR1	NCOR2	0.161546	0.0519941	42	24.1553	23.9502	0.328994	False	False	proteomics
NCOR2_NCOR1	NCOR2	NCOR1	4.06684e-07	0.0951557	210	23.9904	23.9539	1.98617e-05	True	False	proteomics
RCOR3_RCOR1	RCOR3	RCOR1	1.36441e-05	0.13555	122	22.9723	22.9832	0.000308524	True	False	proteomics
FGB_ANGPTL2	FGB	ANGPTL2	0.134815	-0.118704	92	29.4761	29.7127	0.289866	False	False	proteomics
FGG_ANGPTL2	FGG	ANGPTL2	0.187337	-0.143947	67	28.7358	28.7664	0.364434	False	False	proteomics
FGL1_ANGPTL2	FGL1	ANGPTL2	0.804688	-0.0273276	63	21.3512	21.4674	0.891244	False	False	proteomics
ANGPT2_ANGPTL2	ANGPT2	ANGPTL2	0.651506	-0.0410625	81	21.8202	22.043	0.788139	False	False	proteomics
FGL2_ANGPTL2	FGL2	ANGPTL2	0.0146825	-0.16338	92	25.1666	25.1815	0.0614125	False	False	proteomics
FGB_FGL1	FGB	FGL1	0.269991	-0.0658656	213	29.6856	29.6843	0.461804	False	False	proteomics
FGG_FGL1	FGG	FGL1	0.619012	-0.0441509	127	28.7553	28.7381	0.764337	False	False	proteomics
FGL2_FGL1	FGL2	FGL1	0.212769	-0.0625167	213	25.3797	25.1072	0.396037	False	False	proteomics
ANGPTL2_FGL1	ANGPTL2	FGL1	0.530873	-0.0321937	213	23.9358	23.7439	0.695178	False	False	proteomics
ACVR1_TGFBR2	ACVR1	TGFBR2	0.510796	0.0278028	193	21.5653	21.0771	0.677889	False	False	proteomics
TGFBR1_TGFBR2	TGFBR1	TGFBR2	0.0664188	0.11875	118	19.9285	19.9642	0.179639	False	False	proteomics
DIP2B_DIP2A	DIP2B	DIP2A	3.22455e-07	0.179941	87	25.0222	24.5568	1.63718e-05	True	False	proteomics
DIP2C_DIP2A	DIP2C	DIP2A	0.61629	0.0198972	84	22.2864	22.4559	0.762237	False	False	proteomics
DIP2B_DIP2C	DIP2B	DIP2C	4.36622e-06	0.15374	140	25.1201	24.4684	0.000123022	True	False	proteomics
DIP2A_DIP2C	DIP2A	DIP2C	0.574418	-0.0142619	140	23.7844	23.4872	0.729823	False	False	proteomics
DIP2C_DIP2B	DIP2C	DIP2B	0.212056	-0.0595159	57	22.679	22.4445	0.395571	False	False	proteomics
DIP2A_DIP2B	DIP2A	DIP2B	0.988707	-0.000454941	57	23.7589	23.5581	0.995198	False	False	proteomics
SEMA4D_SEMA3B	SEMA4D	SEMA3B	0.738311	0.0120452	225	22.8318	22.6328	0.848892	False	False	proteomics
SEMA3C_SEMA3B	SEMA3C	SEMA3B	0.143976	-0.0878495	153	21.9229	21.9148	0.303276	False	False	proteomics
SEMA4A_SEMA3B	SEMA4A	SEMA3B	7.42485e-05	-0.191858	208	21.2905	20.9829	0.00117514	False	True	proteomics
SEMA4B_SEMA3B	SEMA4B	SEMA3B	0.00046215	0.160643	226	24.0232	23.5963	0.00465601	True	False	proteomics
SEMA4C_SEMA3B	SEMA4C	SEMA3B	0.0110454	0.108961	185	20.6014	21.2753	0.0499708	True	False	proteomics
SEMA4D_SEMA4B	SEMA4D	SEMA4B	0.617194	-0.0225337	82	22.3501	22.7026	0.762643	False	False	proteomics
SEMA3C_SEMA4B	SEMA3C	SEMA4B	0.00545776	-0.22531	68	21.8878	21.9245	0.0305206	False	True	proteomics
SEMA3F_SEMA4B	SEMA3F	SEMA4B	0.882082	0.0119167	54	21.4116	20.9175	0.93518	False	False	proteomics
SEMA4A_SEMA4B	SEMA4A	SEMA4B	0.0697444	-0.113978	73	21.2133	21.0193	0.185503	False	False	proteomics
SEMA4C_SEMA4B	SEMA4C	SEMA4B	0.159747	0.0759208	75	21.4426	21.0809	0.326368	False	False	proteomics
SEMA3B_SEMA4B	SEMA3B	SEMA4B	0.322798	-0.0644886	67	20.852	20.6624	0.515191	False	False	proteomics
SEMA3C_SEMA4D	SEMA3C	SEMA4D	0.387532	-0.0637638	77	21.8708	21.9576	0.574827	False	False	proteomics
SEMA3F_SEMA4D	SEMA3F	SEMA4D	0.926136	0.00667374	66	20.9437	21.0005	0.965222	False	False	proteomics
SEMA4A_SEMA4D	SEMA4A	SEMA4D	0.1645	-0.0817071	85	21.2082	21.0222	0.333158	False	False	proteomics
SEMA4B_SEMA4D	SEMA4B	SEMA4D	0.0426533	0.111057	95	24.0165	23.6804	0.131922	False	False	proteomics
SEMA4C_SEMA4D	SEMA4C	SEMA4D	0.00867546	0.131948	82	21.3972	21.0523	0.0422486	True	False	proteomics
SEMA3B_SEMA4D	SEMA3B	SEMA4D	0.859931	-0.0107243	78	21.0201	20.6699	0.924341	False	False	proteomics
SYTL1_SYTL2	SYTL1	SYTL2	0.853287	0.0105432	81	23.8278	23.2938	0.920609	False	False	proteomics
SYTL3_SYTL1	SYTL3	SYTL1	0.320098	-0.0838496	87	19.433	20.6301	0.512157	False	False	proteomics
SYTL2_SYTL1	SYTL2	SYTL1	0.31474	-0.061441	127	24.0227	23.516	0.506746	False	False	proteomics
TENM4_TENM3	TENM4	TENM3	0.359921	0.0803928	39	21.0479	21.1672	0.549635	False	False	proteomics
TENM2_TENM3	TENM2	TENM3	0.756637	0.0359149	69	21.3734	20.9203	0.860684	False	False	proteomics
MME_ECE1	MME	ECE1	0.173436	-0.101692	123	25.419	25.261	0.346193	False	False	proteomics
BICD1_BICD2	BICD1	BICD2	0.818951	-0.0108326	95	22.1854	22.2251	0.900377	False	False	proteomics
ANGEL2_CNOT6L	ANGEL2	CNOT6L	0.1516	0.0524715	77	22.7044	22.4747	0.313723	False	False	proteomics
CALML5_CALML4	CALML5	CALML4	0.561414	-0.0960959	69	23.8103	24.2345	0.719913	False	False	proteomics
CALML3_CALML4	CALML3	CALML4	0.635366	0.0635183	70	24.577	24.4595	0.776455	False	False	proteomics
NACC2_NACC1	NACC2	NACC1	0.267994	-0.067656	55	18.8417	19.4752	0.459931	False	False	proteomics
NACC1_NACC2	NACC1	NACC2	1.47056e-06	0.150688	88	23.5141	23.1822	5.50439e-05	True	False	proteomics
CDK2_CDK5	CDK2	CDK5	0.000842235	0.173703	42	23.9974	23.6828	0.00748523	True	False	proteomics
CDK4_CDK5	CDK4	CDK5	0.344016	0.0548967	42	23.7149	23.7461	0.533538	False	False	proteomics
CDK1_CDK5	CDK1	CDK5	1.95656e-05	0.423134	41	24.95	24.0759	0.000395009	True	False	proteomics
ADCY3_ADCY7	ADCY3	ADCY7	0.464524	0.0557278	48	20.1279	20.2411	0.641724	False	False	proteomics
ADCY6_ADCY7	ADCY6	ADCY7	0.643812	-0.0232604	73	19.9196	20.231	0.78271	False	False	proteomics
NEK9_NEK8	NEK9	NEK8	0.630385	-0.0144074	63	25.7885	25.6667	0.772428	False	False	proteomics
NEK8_NEK9	NEK8	NEK9	0.131699	-0.0944597	73	19.1831	19.094	0.285079	False	False	proteomics
NEK7_NEK6	NEK7	NEK6	0.0354155	-0.0627736	95	24.8927	24.8041	0.115749	False	False	proteomics
CHKA_CHKB	CHKA	CHKB	0.212747	-0.0463736	106	21.1485	20.9304	0.396037	False	False	proteomics
ETNK1_CHKB	ETNK1	CHKB	0.265539	0.0398319	122	22.0812	21.9536	0.456787	False	False	proteomics
ETNK1_CHKA	ETNK1	CHKA	0.0257984	0.144734	34	22.2504	21.9562	0.093362	False	False	proteomics
CHKB_CHKA	CHKB	CHKA	0.327332	-0.0553884	33	23.9422	23.9565	0.519017	False	False	proteomics
SGTA_SGTB	SGTA	SGTB	3.31349e-06	0.127028	113	26.0332	25.7658	0.00010114	True	False	proteomics
SGTB_SGTA	SGTB	SGTA	0.9238	0.00340944	79	23.0368	23.1943	0.964619	False	False	proteomics
TTC7A_TTC7B	TTC7A	TTC7B	0.149944	0.0521441	116	21.8138	22.2312	0.311306	False	False	proteomics
TRAF3_TRAF2	TRAF3	TRAF2	0.168532	-0.0515352	80	21.5812	21.6496	0.338915	False	False	proteomics
TRAF6_TRAF2	TRAF6	TRAF2	0.840504	0.00508742	86	23.8411	23.7096	0.914126	False	False	proteomics
TRAF4_TRAF2	TRAF4	TRAF2	0.535986	0.0279147	83	22.2136	21.9118	0.699017	False	False	proteomics
TRAF5_TRAF2	TRAF5	TRAF2	0.114005	-0.074794	68	21.5838	21.7022	0.259426	False	False	proteomics
TRAF3_TRAF1	TRAF3	TRAF1	0.21046	-0.0453468	87	21.5908	21.6645	0.393802	False	False	proteomics
TRAF5_TRAF1	TRAF5	TRAF1	0.0076653	-0.123029	73	21.5412	21.7165	0.0391121	False	True	proteomics
TRAF3_TRAF6	TRAF3	TRAF6	0.447434	0.0368832	44	22.0193	21.6136	0.629304	False	False	proteomics
TRAF2_TRAF6	TRAF2	TRAF6	0.801408	-0.00848116	56	24.2566	24.1647	0.889143	False	False	proteomics
TRAF4_TRAF6	TRAF4	TRAF6	0.0873112	0.0935641	56	22.0729	21.9231	0.216714	False	False	proteomics
TRAF5_TRAF6	TRAF5	TRAF6	0.0608417	-0.114445	40	21.5299	21.6683	0.169457	False	False	proteomics
TRAF3_TRAF4	TRAF3	TRAF4	0.111484	-0.0712664	58	22.2854	21.5964	0.256101	False	False	proteomics
TRAF6_TRAF4	TRAF6	TRAF4	0.153678	0.0427517	64	23.7915	23.7193	0.316746	False	False	proteomics
TRAF2_TRAF4	TRAF2	TRAF4	0.255341	-0.0379585	64	24.2174	24.1615	0.444916	False	False	proteomics
TRAF5_TRAF4	TRAF5	TRAF4	0.107038	-0.0890383	55	22.1591	21.6046	0.248743	False	False	proteomics
TRAF6_TRAF3	TRAF6	TRAF3	0.847968	-0.00416117	125	23.6229	23.7256	0.917086	False	False	proteomics
TRAF1_TRAF3	TRAF1	TRAF3	0.708993	0.0205565	103	21.3222	21.2116	0.828936	False	False	proteomics
TRAF2_TRAF3	TRAF2	TRAF3	0.00627213	0.0670607	127	24.0513	24.189	0.0334687	True	False	proteomics
TRAF4_TRAF3	TRAF4	TRAF3	0.106362	0.0665883	113	21.7988	21.9463	0.247694	False	False	proteomics
TRAF5_TRAF3	TRAF5	TRAF3	0.824598	-0.0103548	79	21.4692	21.7231	0.902571	False	False	proteomics
SPG7_AFG3L2	SPG7	AFG3L2	0.000179375	-0.133951	120	23.3976	23.4738	0.00226421	False	True	proteomics
TCP11L1_TCP11L2	TCP11L1	TCP11L2	0.0902331	0.0808963	38	22.8375	22.6718	0.221183	False	False	proteomics
TCP11L2_TCP11L1	TCP11L2	TCP11L1	0.0399508	0.160736	60	21.0171	20.6424	0.126462	False	False	proteomics
ADAMTSL1_ADAMTSL3	ADAMTSL1	ADAMTSL3	0.708825	0.0336282	66	20.5329	20.5362	0.828936	False	False	proteomics
ABCC5_ABCC4	ABCC5	ABCC4	0.0279928	0.176279	84	21.6767	20.9019	0.0991346	False	False	proteomics
ABCC3_ABCC4	ABCC3	ABCC4	0.807329	0.0162869	117	21.7823	22.4967	0.892871	False	False	proteomics
ABCC1_ABCC4	ABCC1	ABCC4	2.4671e-06	0.240545	123	24.3798	24.112	8.10981e-05	True	False	proteomics
OSBPL8_OSBPL11	OSBPL8	OSBPL11	0.610823	0.0231036	56	24.3459	24.5609	0.758242	False	False	proteomics
OSBPL9_OSBPL11	OSBPL9	OSBPL11	0.00622359	-0.0689244	56	24.1524	24.1913	0.0333137	False	True	proteomics
OSBPL10_OSBPL9	OSBPL10	OSBPL9	0.458313	-0.0304316	86	22.9249	23.5769	0.636519	False	False	proteomics
OSBPL8_OSBPL9	OSBPL8	OSBPL9	0.745427	0.0117309	90	24.4746	24.5901	0.852867	False	False	proteomics
OSBPL11_OSBPL9	OSBPL11	OSBPL9	0.0549093	-0.0487754	90	23.8066	23.5515	0.157217	False	False	proteomics
OSBPL10_OSBPL5	OSBPL10	OSBPL5	0.0104257	-0.103148	93	23.2269	23.5595	0.047949	False	True	proteomics
OSBPL8_OSBPL5	OSBPL8	OSBPL5	0.132356	0.0528967	93	24.7136	24.564	0.286019	False	False	proteomics
OSBPL10_OSBPL8	OSBPL10	OSBPL8	0.9773	-0.00168093	36	23.5631	23.5194	0.989642	False	False	proteomics
OSBPL9_OSBPL8	OSBPL9	OSBPL8	0.0593108	0.055899	36	24.3398	24.1848	0.165837	False	False	proteomics
OSBPL5_OSBPL8	OSBPL5	OSBPL8	0.112959	-0.0913207	36	22.1541	21.9298	0.257384	False	False	proteomics
OSBPL11_OSBPL8	OSBPL11	OSBPL8	0.123204	0.0575922	36	24.191	23.5496	0.272726	False	False	proteomics
OSBPL8_OSBPL10	OSBPL8	OSBPL10	0.822291	0.00676748	212	24.4627	24.6174	0.902163	False	False	proteomics
OSBPL9_OSBPL10	OSBPL9	OSBPL10	0.341362	0.0163472	212	24.1699	24.2011	0.53108	False	False	proteomics
OSBPL5_OSBPL10	OSBPL5	OSBPL10	0.0733359	0.0590933	189	21.9486	21.9277	0.191982	False	False	proteomics
EZR_RDX	EZR	RDX	0.732485	0.0144602	114	29.3105	29.3287	0.845539	False	False	proteomics
NF2_RDX	NF2	RDX	0.0439903	-0.0453712	114	23.3238	23.3363	0.134757	False	False	proteomics
EZR_NF2	EZR	NF2	0.716893	-0.0155792	113	29.1673	29.357	0.834747	False	False	proteomics
RDX_NF2	RDX	NF2	0.740226	-0.0099575	113	26.7162	26.8993	0.849951	False	False	proteomics
FARP1_FARP2	FARP1	FARP2	0.586606	-0.0243582	67	25.0056	25.2099	0.739822	False	False	proteomics
FARP2_FARP1	FARP2	FARP1	0.753464	0.00856467	121	23.3985	23.5183	0.859239	False	False	proteomics
RDX_EZR	RDX	EZR	0.101401	0.0466247	119	27.2334	26.8305	0.239293	False	False	proteomics
NF2_EZR	NF2	EZR	0.0925016	0.0363443	119	23.5936	23.3066	0.22481	False	False	proteomics
HACD4_HACD3	HACD4	HACD3	0.0584996	-0.138881	61	18.8632	18.698	0.164345	False	False	proteomics
HACD2_HACD4	HACD2	HACD4	0.358023	0.0445288	201	25.1503	24.6823	0.547715	False	False	proteomics
HACD3_HACD4	HACD3	HACD4	0.000597799	0.140439	201	25.7191	25.5208	0.00567688	True	False	proteomics
HACD4_HACD2	HACD4	HACD2	0.0703157	-0.213072	23	18.5359	18.6617	0.186346	False	False	proteomics
GALNT10_GALNT7	GALNT10	GALNT7	0.0694321	-0.108958	93	20.9152	21.534	0.185056	False	False	proteomics
GALNT7_GALNT10	GALNT7	GALNT10	0.709519	0.0269568	82	24.5306	24.6272	0.829205	False	False	proteomics
ENSA_ARPP19	ENSA	ARPP19	0.702488	-0.0117474	114	26.5619	26.5345	0.82415	False	False	proteomics
STK17A_DAPK2	STK17A	DAPK2	0.762518	-0.0192896	75	21.1956	21.1027	0.863559	False	False	proteomics
DAPK3_DAPK2	DAPK3	DAPK2	0.093138	-0.0646555	105	23.7523	23.8168	0.225958	False	False	proteomics
STK17B_DAPK2	STK17B	DAPK2	0.487357	-0.0303772	102	22.4646	22.5637	0.659564	False	False	proteomics
STK17A_STK17B	STK17A	STK17B	0.766963	-0.0317799	24	21.4444	21.125	0.86706	False	False	proteomics
DAPK2_STK17B	DAPK2	STK17B	0.814659	-0.026015	25	21.5792	21.0557	0.897052	False	False	proteomics
DAPK3_STK17B	DAPK3	STK17B	0.442448	-0.0553865	27	23.8324	23.8062	0.624174	False	False	proteomics
STK25_STK24	STK25	STK24	0.728223	0.00905023	122	23.7118	23.5457	0.842392	False	False	proteomics
STK4_STK24	STK4	STK24	1.18646e-07	-0.157942	122	25.7304	25.5722	7.14704e-06	False	True	proteomics
STK3_STK24	STK3	STK24	0.275987	0.0318645	122	24.5126	24.265	0.466775	False	False	proteomics
MAP4K2_STK24	MAP4K2	STK24	0.334554	-0.0276579	121	22.4161	22.0205	0.525611	False	False	proteomics
STK25_STK3	STK25	STK3	0.557424	-0.0337788	20	23.3807	23.5075	0.717127	False	False	proteomics
STK4_STK3	STK4	STK3	0.864824	-0.01127	20	25.3938	25.486	0.926448	False	False	proteomics
STK24_STK3	STK24	STK3	0.414469	0.0343172	20	24.8847	25.0254	0.599345	False	False	proteomics
MAP4K3_STK10	MAP4K3	STK10	0.310307	0.0363779	74	22.1446	22.1364	0.502766	False	False	proteomics
SLK_STK10	SLK	STK10	0.79966	0.00852672	81	26.0941	26.2394	0.888119	False	False	proteomics
MAP4K5_STK10	MAP4K5	STK10	0.0524248	0.068047	80	23.8655	23.5875	0.152573	False	False	proteomics
STK10_SLK	STK10	SLK	2.02594e-06	-0.165612	158	25.2709	25.4752	6.97249e-05	False	True	proteomics
STK25_MAP4K2	STK25	MAP4K2	0.570855	-0.0229924	43	23.4709	23.4923	0.726569	False	False	proteomics
MAP4K3_MAP4K2	MAP4K3	MAP4K2	0.138523	0.0626932	42	22.4986	22.1038	0.295354	False	False	proteomics
MAP4K1_MAP4K2	MAP4K1	MAP4K2	0.00192754	-0.259236	37	20.5444	21.0425	0.0145359	False	True	proteomics
STK24_MAP4K2	STK24	MAP4K2	0.0149948	0.0738831	43	25.1575	25.0597	0.0622618	False	False	proteomics
MAP4K5_MAP4K2	MAP4K5	MAP4K2	0.028529	0.0941863	42	23.6011	23.5509	0.100272	False	False	proteomics
MAP4K3_MAP4K1	MAP4K3	MAP4K1	0.951433	0.0025608	45	22.4949	22.0709	0.978627	False	False	proteomics
MAP4K5_MAP4K1	MAP4K5	MAP4K1	0.298412	0.0433613	48	23.7232	23.5301	0.490782	False	False	proteomics
MAP4K2_MAP4K1	MAP4K2	MAP4K1	0.368168	0.040255	47	22.7737	21.9597	0.556922	False	False	proteomics
MAP4K3_MAP4K5	MAP4K3	MAP4K5	0.470133	0.0194467	120	22.1241	22.1242	0.645818	False	False	proteomics
MAP4K1_MAP4K5	MAP4K1	MAP4K5	0.0573555	-0.10962	93	21.1056	20.9418	0.162676	False	False	proteomics
STK10_MAP4K5	STK10	MAP4K5	0.0085162	-0.0880162	121	25.1541	25.4357	0.041769	False	True	proteomics
MAP4K2_MAP4K5	MAP4K2	MAP4K5	0.868591	0.00523441	106	22.2185	21.9981	0.928525	False	False	proteomics
MAP4K1_MAP4K3	MAP4K1	MAP4K3	0.637169	-0.0452538	29	21.206	20.9756	0.777213	False	False	proteomics
STK10_MAP4K3	STK10	MAP4K3	0.148153	-0.0900672	30	25.3253	25.4274	0.30921	False	False	proteomics
MAP4K5_MAP4K3	MAP4K5	MAP4K3	0.80481	0.0130575	30	23.5576	23.5497	0.891244	False	False	proteomics
MAP4K2_MAP4K3	MAP4K2	MAP4K3	0.53357	-0.0373118	27	22.9306	21.976	0.697285	False	False	proteomics
STK4_STK25	STK4	STK25	3.36119e-11	-0.255152	67	25.7067	25.5505	7.49398e-09	False	True	proteomics
STK3_STK25	STK3	STK25	0.710159	0.0140258	67	24.5939	24.2241	0.829543	False	False	proteomics
STK24_STK25	STK24	STK25	0.307541	0.0258562	67	25.2002	25.062	0.500658	False	False	proteomics
MAP4K2_STK25	MAP4K2	STK25	0.0081288	-0.0970628	67	22.4223	21.9993	0.0407871	False	True	proteomics
AUTS2_FBRS	AUTS2	FBRS	0.09077	0.141642	31	21.8442	21.2863	0.222141	False	False	proteomics
AHCYL2_AHCYL1	AHCYL2	AHCYL1	0.312715	-0.052539	83	24.6891	24.9243	0.504753	False	False	proteomics
AHCY_AHCYL1	AHCY	AHCYL1	0.0612025	0.0662608	83	28.6154	28.3219	0.169647	False	False	proteomics
AHCY_AHCYL2	AHCY	AHCYL2	0.121531	0.0718326	50	28.4133	28.325	0.270961	False	False	proteomics
AHCYL1_AHCYL2	AHCYL1	AHCYL2	0.0317056	0.0840425	50	25.7395	25.8297	0.107602	False	False	proteomics
TSPAN1_CD82	TSPAN1	CD82	0.33271	0.155778	45	22.1276	22.5107	0.524159	False	False	proteomics
TSPAN9_CD82	TSPAN9	CD82	0.483242	0.0529668	56	22.158	22.0607	0.656441	False	False	proteomics
CD53_CD82	CD53	CD82	0.313448	-0.0823841	55	23.5725	23.5692	0.505459	False	False	proteomics
TSPAN8_CD82	TSPAN8	CD82	0.0169555	-0.444981	58	21.7751	23.3148	0.0680344	False	False	proteomics
CD9_CD82	CD9	CD82	0.617348	0.0427967	58	28.1924	27.8334	0.76265	False	False	proteomics
TSPAN1_TSPAN9	TSPAN1	TSPAN9	0.188416	0.214832	39	22.5781	22.5668	0.365795	False	False	proteomics
CD53_TSPAN9	CD53	TSPAN9	0.0222902	-0.208781	44	23.739	23.575	0.0831996	False	False	proteomics
CD81_TSPAN9	CD81	TSPAN9	0.223261	-0.0854939	45	25.8737	25.9371	0.407561	False	False	proteomics
TSPAN4_TSPAN9	TSPAN4	TSPAN9	0.745416	-0.0301307	30	19.7455	19.7335	0.852867	False	False	proteomics
CD82_TSPAN9	CD82	TSPAN9	0.265149	-0.10779	43	23.4874	23.4068	0.45627	False	False	proteomics
TSPAN9_CD53	TSPAN9	CD53	0.354117	-0.0621317	80	22.3236	22.0402	0.543523	False	False	proteomics
TSPAN8_CD53	TSPAN8	CD53	0.00256861	-0.496222	82	22.3146	23.2924	0.0176566	False	True	proteomics
CD81_CD53	CD81	CD53	0.0144152	-0.133775	82	25.909	25.9122	0.0607906	False	False	proteomics
CD9_CD53	CD9	CD53	0.000251986	0.271333	82	28.3268	27.8015	0.00284834	True	False	proteomics
TSPAN4_CD53	TSPAN4	CD53	0.0336707	-0.139617	59	20.2158	19.7028	0.111756	False	False	proteomics
CD82_CD53	CD82	CD53	0.112726	-0.117518	82	23.5414	23.4126	0.257029	False	False	proteomics
CD81_TSPAN8	CD81	TSPAN8	0.880689	-0.0151132	22	25.952	25.9026	0.934832	False	False	proteomics
CD82_TSPAN8	CD82	TSPAN8	0.206156	-0.1779	21	23.0099	23.4168	0.388951	False	False	proteomics
TSPAN1_CD81	TSPAN1	CD81	0.98788	-0.00195023	78	21.8766	22.5194	0.994669	False	False	proteomics
TSPAN9_CD81	TSPAN9	CD81	0.887219	-0.00885331	91	22.1381	22.0561	0.938461	False	False	proteomics
CD53_CD81	CD53	CD81	0.0468344	-0.137501	82	23.5936	23.5587	0.139551	False	False	proteomics
TSPAN8_CD81	TSPAN8	CD81	0.0195025	-0.365825	91	21.6844	23.3447	0.0750253	False	False	proteomics
CD9_CD81	CD9	CD81	0.18453	0.0945138	92	28.2355	27.8111	0.361585	False	False	proteomics
TSPAN1_CD9	TSPAN1	CD9	0.23836	0.184185	43	22.4796	22.5754	0.425151	False	False	proteomics
CD53_CD9	CD53	CD9	0.0553938	-0.173849	45	23.6773	23.5825	0.15825	False	False	proteomics
CD81_CD9	CD81	CD9	0.164441	-0.0949098	48	25.7495	25.9481	0.333158	False	False	proteomics
TSPAN4_CD9	TSPAN4	CD9	0.307735	-0.0909248	33	19.5936	19.7385	0.500815	False	False	proteomics
CD82_CD9	CD82	CD9	0.426459	-0.0746668	46	23.3036	23.41	0.610691	False	False	proteomics
TSPAN9_TSPAN1	TSPAN9	TSPAN1	0.200379	0.0912057	69	22.0161	22.0677	0.381845	False	False	proteomics
TSPAN8_TSPAN1	TSPAN8	TSPAN1	0.0912433	-0.294338	72	22.167	23.3327	0.222912	False	False	proteomics
CD81_TSPAN1	CD81	TSPAN1	0.316719	-0.0581109	72	25.9382	25.914	0.508655	False	False	proteomics
CD9_TSPAN1	CD9	TSPAN1	0.00885845	0.207863	72	28.1539	27.8197	0.0428548	True	False	proteomics
TSPAN4_TSPAN1	TSPAN4	TSPAN1	0.219103	-0.0929911	42	19.7239	19.7614	0.403082	False	False	proteomics
CD82_TSPAN1	CD82	TSPAN1	0.0817771	-0.13701	70	22.8525	23.4808	0.207395	False	False	proteomics
ADGRE2_ADGRL4	ADGRE2	ADGRL4	0.000439268	-0.265989	55	21.1942	20.7139	0.00448719	False	True	proteomics
ADGRE5_ADGRL4	ADGRE5	ADGRL4	9.75947e-05	-0.192024	68	24.4723	24.5682	0.00143812	False	True	proteomics
ADGRL4_ADGRE2	ADGRL4	ADGRE2	0.0036394	-0.182371	55	20.3273	20.8464	0.0224874	False	True	proteomics
ADGRL4_ADGRE5	ADGRL4	ADGRE5	0.0152073	-0.154016	54	20.3022	20.8432	0.0629404	False	False	proteomics
MFAP4_FCN2	MFAP4	FCN2	9.62709e-05	-0.450163	90	26.2177	26.5243	0.00143602	False	True	proteomics
FCN3_FCN2	FCN3	FCN2	0.00746964	-0.158055	90	23.7854	23.808	0.0383947	False	True	proteomics
ANGPTL4_FCN2	ANGPTL4	FCN2	0.32401	0.097564	86	22.2247	22.0462	0.516267	False	False	proteomics
FCN2_MFAP4	FCN2	MFAP4	0.00297111	-0.18447	173	21.9438	22.2446	0.0196339	False	True	proteomics
FCN3_MFAP4	FCN3	MFAP4	0.00483883	-0.132238	182	23.7077	23.8362	0.0278804	False	True	proteomics
FCN1_MFAP4	FCN1	MFAP4	0.275197	-0.0882997	182	22.8837	22.9482	0.465899	False	False	proteomics
ANGPTL4_MFAP4	ANGPTL4	MFAP4	0.537398	-0.0502804	142	21.8615	22.113	0.700237	False	False	proteomics
FCN2_FCN3	FCN2	FCN3	0.00282883	-0.211857	127	22.0437	22.2018	0.019037	False	True	proteomics
MFAP4_FCN3	MFAP4	FCN3	0.0362994	-0.218888	131	26.2345	26.4792	0.117887	False	False	proteomics
FCN1_FCN3	FCN1	FCN3	0.123349	-0.142812	131	22.4217	23.0224	0.272726	False	False	proteomics
ANGPTL4_FCN3	ANGPTL4	FCN3	0.960435	-0.00467482	112	21.8032	22.0797	0.983056	False	False	proteomics
OLFML3_OLFML1	OLFML3	OLFML1	0.0522028	-0.149459	93	25.2707	25.1745	0.152014	False	False	proteomics
OLFM1_OLFML1	OLFM1	OLFML1	0.760872	-0.0256779	61	19.8671	20.247	0.862457	False	False	proteomics
OLFM1_OLFM4	OLFM1	OLFM4	0.306695	-0.0664852	115	20.4227	20.202	0.499784	False	False	proteomics
MYOC_OLFM1	MYOC	OLFM1	0.628755	0.0349048	72	22.4203	22.3039	0.772063	False	False	proteomics
OLFM4_OLFM1	OLFM4	OLFM1	0.315565	-0.147326	89	24.4521	25.162	0.507756	False	False	proteomics
OLFML1_OLFM1	OLFML1	OLFM1	1.89787e-07	-0.447426	89	24.8501	25.0351	1.00333e-05	False	True	proteomics
OLFML1_OLFML3	OLFML1	OLFML3	0.0210674	-0.197693	95	25.1054	24.9659	0.079612	False	False	proteomics
GOLPH3L_GOLPH3	GOLPH3L	GOLPH3	0.629847	-0.0393674	23	24.5886	24.3734	0.772117	False	False	proteomics
ARF4_ARF5	ARF4	ARF5	0.189776	-0.0764185	44	26.939	27.1598	0.367373	False	False	proteomics
ARL8B_ARF5	ARL8B	ARF5	0.790316	-0.014443	44	25.2583	25.2221	0.881606	False	False	proteomics
ARF1_ARF5	ARF1	ARF5	0.232777	-0.104449	43	21.7011	21.8642	0.419571	False	False	proteomics
ARL8A_ARF5	ARL8A	ARF5	0.285666	-0.0591837	44	23.7521	23.9196	0.477693	False	False	proteomics
ARF6_ARF5	ARF6	ARF5	0.0895689	0.0779143	44	26.1136	26.0343	0.220081	False	False	proteomics
ARL2_ARF5	ARL2	ARF5	0.159503	0.0871737	44	23.8622	23.5576	0.325998	False	False	proteomics
ARL3_ARF5	ARL3	ARF5	0.0809711	0.0982507	44	26.3572	26.4132	0.205816	False	False	proteomics
ARL15_ARF5	ARL15	ARF5	0.973899	-0.00192069	44	22.3249	22.3548	0.987363	False	False	proteomics
ARF4_ARF6	ARF4	ARF6	0.334337	0.0357753	123	26.988	27.1686	0.525591	False	False	proteomics
ARL8B_ARF6	ARL8B	ARF6	0.340661	0.0328175	123	25.2216	25.265	0.530654	False	False	proteomics
ARF1_ARF6	ARF1	ARF6	0.869819	0.00971354	116	21.8932	21.8795	0.928676	False	False	proteomics
ARL8A_ARF6	ARL8A	ARF6	0.425724	0.0278034	123	24.2338	24.0722	0.610149	False	False	proteomics
ARL2_ARF6	ARL2	ARF6	0.298967	0.0405939	123	23.5624	23.5713	0.491508	False	False	proteomics
ARL3_ARF6	ARL3	ARF6	0.0068821	0.0971571	123	26.3574	26.4511	0.0360116	True	False	proteomics
ARL15_ARF6	ARL15	ARF6	0.820892	-0.00865339	119	22.535	22.4579	0.900822	False	False	proteomics
ARF5_ARF6	ARF5	ARF6	0.273178	0.0333747	123	26.3545	26.2833	0.464322	False	False	proteomics
ARF1_ARL8B	ARF1	ARL8B	0.415828	-0.0454194	194	21.8399	21.8654	0.600063	False	False	proteomics
ARL8A_ARL8B	ARL8A	ARL8B	0.0206916	-0.0788007	202	23.8833	24.1069	0.0784232	False	False	proteomics
ARF6_ARL8B	ARF6	ARL8B	0.0975101	0.0453229	202	25.7266	26.036	0.233442	False	False	proteomics
ARL2_ARL8B	ARL2	ARL8B	0.179621	0.0506456	202	23.8033	23.518	0.354815	False	False	proteomics
ARL3_ARL8B	ARL3	ARL8B	0.966551	0.00144421	202	26.2821	26.4596	0.985353	False	False	proteomics
ARL15_ARL8B	ARL15	ARL8B	0.173994	0.0513867	201	22.8188	22.3852	0.346636	False	False	proteomics
ARF5_ARL8B	ARF5	ARL8B	0.0164892	0.0706107	202	26.1506	26.3575	0.0670553	False	False	proteomics
ARF4_ARL3	ARF4	ARL3	0.436477	0.0292801	164	27.3211	27.11	0.618673	False	False	proteomics
ARL8B_ARL3	ARL8B	ARL3	0.281334	0.0386048	164	25.4946	25.2079	0.472855	False	False	proteomics
ARF1_ARL3	ARF1	ARL3	0.0870428	-0.101117	161	21.8403	21.8633	0.216153	False	False	proteomics
ARL8A_ARL3	ARL8A	ARL3	0.213414	-0.0445584	164	24.7034	23.9076	0.396518	False	False	proteomics
ARF6_ARL3	ARF6	ARL3	0.754802	0.00915943	164	25.7841	25.9976	0.860139	False	False	proteomics
ARL2_ARL3	ARL2	ARL3	0.410704	0.0326271	164	23.774	23.5502	0.596699	False	False	proteomics
ARL15_ARL3	ARL15	ARL3	0.339561	0.0375011	162	22.9349	22.3529	0.530278	False	False	proteomics
ARF5_ARL3	ARF5	ARL3	0.35918	0.0285155	164	26.5961	26.245	0.548994	False	False	proteomics
ARF1_ARF4	ARF1	ARF4	0.834068	0.0104421	231	21.9252	21.8474	0.909248	False	False	proteomics
ARL8A_ARF4	ARL8A	ARF4	0.129231	-0.0460198	240	23.8938	24.1166	0.281638	False	False	proteomics
ARF6_ARF4	ARF6	ARF4	0.0121127	0.0620802	240	25.8113	26.0259	0.053407	False	False	proteomics
ARL2_ARF4	ARL2	ARF4	0.0120825	0.0847531	240	23.8152	23.5141	0.053321	False	False	proteomics
ARL3_ARF4	ARL3	ARF4	0.188722	0.0410478	240	26.3548	26.4594	0.365885	False	False	proteomics
ARL15_ARF4	ARL15	ARF4	0.414944	0.0275345	239	22.6077	22.4228	0.599591	False	False	proteomics
ARF5_ARF4	ARF5	ARF4	0.0140972	0.064824	240	26.252	26.3367	0.0595964	False	False	proteomics
FGD4_FGD3	FGD4	FGD3	0.489381	0.0220067	97	23.9878	23.7502	0.660907	False	False	proteomics
FGD2_FGD3	FGD2	FGD3	0.00335805	-0.131406	96	22.8637	22.6677	0.021312	False	True	proteomics
FGD2_FGD4	FGD2	FGD4	0.0173699	-0.15756	45	22.5422	22.6633	0.0693174	False	False	proteomics
FGD3_FGD4	FGD3	FGD4	0.543163	0.0454495	44	23.6241	23.3021	0.704792	False	False	proteomics
FGD4_FGD2	FGD4	FGD2	0.743515	-0.0127536	59	23.7911	23.7694	0.851439	False	False	proteomics
FGD3_FGD2	FGD3	FGD2	0.0106934	-0.160151	58	23.4071	23.3237	0.0489606	False	True	proteomics
FGD6_FGD5	FGD6	FGD5	0.712344	-0.0173102	136	22.2847	22.9719	0.831527	False	False	proteomics
PLEKHF2_PLEKHF1	PLEKHF2	PLEKHF1	0.616707	0.0234947	39	24.5165	24.2515	0.762237	False	False	proteomics
CUL2_CUL3	CUL2	CUL3	0.0110602	0.0616604	65	26.0466	25.9289	0.0499708	True	False	proteomics
CUL4A_CUL3	CUL4A	CUL3	0.0185516	0.0752016	65	25.5122	25.4641	0.0722342	False	False	proteomics
CUL1_CUL3	CUL1	CUL3	0.000560888	0.0888095	65	27.3615	27.0013	0.00538621	True	False	proteomics
CUL5_CUL3	CUL5	CUL3	0.051173	0.0507593	65	25.4853	25.5564	0.149357	False	False	proteomics
CUL2_CUL5	CUL2	CUL5	0.000143656	0.0695303	138	26.0273	25.913	0.00190847	True	False	proteomics
CUL4A_CUL5	CUL4A	CUL5	4.91465e-05	0.0974724	138	25.4625	25.4516	0.000826945	True	False	proteomics
CUL1_CUL5	CUL1	CUL5	0.0025135	0.0584242	138	27.3471	26.9502	0.0173475	True	False	proteomics
CUL3_CUL5	CUL3	CUL5	0.512154	-0.0116145	138	25.8254	25.8033	0.678489	False	False	proteomics
CUL2_CUL4A	CUL2	CUL4A	0.000373237	0.0646511	117	26.0676	25.9182	0.00394543	True	False	proteomics
CUL1_CUL4A	CUL1	CUL4A	1.24572e-07	0.102619	117	27.2643	27.0696	7.25916e-06	True	False	proteomics
CUL5_CUL4A	CUL5	CUL4A	0.182727	0.0261471	117	25.5816	25.5927	0.359013	False	False	proteomics
CUL3_CUL4A	CUL3	CUL4A	0.0592719	0.0325805	117	26.0397	25.8431	0.165819	False	False	proteomics
CUL2_CUL1	CUL2	CUL1	0.0362925	0.0579289	51	25.9522	25.957	0.117887	False	False	proteomics
CUL4A_CUL1	CUL4A	CUL1	0.562683	0.0199891	51	25.4561	25.5327	0.720873	False	False	proteomics
CUL5_CUL1	CUL5	CUL1	0.376413	0.0268523	51	25.4949	25.5206	0.565061	False	False	proteomics
CUL3_CUL1	CUL3	CUL1	0.234477	0.030591	51	25.8117	25.7906	0.421155	False	False	proteomics
CUL4A_CUL2	CUL4A	CUL2	0.00196671	0.0864669	132	25.1385	25.5143	0.0147231	True	False	proteomics
CUL1_CUL2	CUL1	CUL2	0.256184	0.0251434	132	26.4784	27.0591	0.445743	False	False	proteomics
CUL5_CUL2	CUL5	CUL2	0.577786	0.0125972	132	25.7608	25.5058	0.732788	False	False	proteomics
CUL3_CUL2	CUL3	CUL2	0.414189	0.0166103	132	25.9796	25.7672	0.599345	False	False	proteomics
HDAC7_HDAC5	HDAC7	HDAC5	0.25819	-0.0407589	61	23.7053	23.3743	0.447981	False	False	proteomics
HDAC4_HDAC5	HDAC4	HDAC5	0.0632963	-0.0598442	66	23.6434	23.4256	0.174039	False	False	proteomics
HDAC7_HDAC4	HDAC7	HDAC4	0.00264424	-0.0974613	62	23.4615	23.4263	0.0180554	False	True	proteomics
HDAC5_HDAC4	HDAC5	HDAC4	0.00939339	-0.123628	41	22.4744	22.8134	0.0448922	False	True	proteomics
HDAC4_HDAC7	HDAC4	HDAC7	0.0553329	0.0827312	34	23.6968	23.4472	0.158165	False	False	proteomics
HDAC5_HDAC7	HDAC5	HDAC7	0.677022	-0.0260083	23	22.6178	22.7943	0.804767	False	False	proteomics
NOTCH3_NOTCH2	NOTCH3	NOTCH2	0.00250592	0.176827	70	24.1712	23.6777	0.0173419	True	False	proteomics
NOTCH1_NOTCH2	NOTCH1	NOTCH2	0.896114	-0.00808707	64	22.2137	21.9189	0.944364	False	False	proteomics
CTSS_CTSL	CTSS	CTSL	0.000206617	-0.209648	93	25.0729	25.1354	0.00247554	False	True	proteomics
CTSF_CTSL	CTSF	CTSL	0.416271	0.0507775	90	22.5831	22.3342	0.600063	False	False	proteomics
CTSW_CTSL	CTSW	CTSL	0.0056195	-0.239285	66	20.4466	20.5934	0.0310526	False	True	proteomics
CTSH_CTSL	CTSH	CTSL	0.0922063	-0.114721	93	26.8582	26.4335	0.224411	False	False	proteomics
CTSK_CTSL	CTSK	CTSL	0.000155732	-0.289278	77	22.8573	23.0927	0.00203204	False	True	proteomics
CTSS_CTSH	CTSS	CTSH	0.0130566	-0.142792	92	25.2761	25.0959	0.0562169	False	False	proteomics
CTSL_CTSH	CTSL	CTSH	0.124721	-0.0611799	92	25.0452	25.2903	0.274964	False	False	proteomics
CTSF_CTSH	CTSF	CTSH	0.598241	-0.0370325	70	22.46	22.3493	0.749336	False	False	proteomics
CTSW_CTSH	CTSW	CTSH	0.0528721	-0.204734	44	20.5769	20.5713	0.15344	False	False	proteomics
CTSK_CTSH	CTSK	CTSH	0.114769	-0.119299	82	22.906	23.0349	0.260529	False	False	proteomics
SESN2_SESN1	SESN2	SESN1	0.0999247	-0.100864	79	20.0767	19.755	0.237201	False	False	proteomics
SESN3_SESN1	SESN3	SESN1	0.47751	-0.0456434	87	20.4631	20.4699	0.650789	False	False	proteomics
SESN2_SESN3	SESN2	SESN3	0.389581	0.0685594	45	18.8989	19.9351	0.577057	False	False	proteomics
SESN1_SESN3	SESN1	SESN3	0.0136841	-0.105691	82	21.1786	20.697	0.0583248	False	False	proteomics
DPY19L4_DPY19L3	DPY19L4	DPY19L3	0.0572899	0.192069	24	20.0618	20.3402	0.162662	False	False	proteomics
DPY19L1_DPY19L3	DPY19L1	DPY19L3	0.00958329	0.187316	47	23.4313	23.5096	0.0455029	True	False	proteomics
KBTBD2_KBTBD6	KBTBD2	KBTBD6	0.52081	-0.0159511	159	22.0943	21.709	0.686735	False	False	proteomics
AKT1_AKT2	AKT1	AKT2	0.112473	0.0573415	52	26.1984	25.5306	0.256766	False	False	proteomics
AKT3_AKT2	AKT3	AKT2	0.0219355	-0.152041	52	22.1646	22.3532	0.0820462	False	False	proteomics
RPS6KB2_AKT2	RPS6KB2	AKT2	0.3131	0.0485107	52	22.3585	22.1085	0.505057	False	False	proteomics
RPS6KB1_AKT2	RPS6KB1	AKT2	0.200808	0.0446599	52	23.5267	22.9449	0.382187	False	False	proteomics
RPS6KA1_RPS6KA4	RPS6KA1	RPS6KA4	0.878067	-0.00797096	46	24.8687	25.0274	0.933594	False	False	proteomics
RPS6KA5_RPS6KA4	RPS6KA5	RPS6KA4	0.394772	0.0547637	46	23.6161	23.47	0.582484	False	False	proteomics
RPS6KB1_RPS6KA4	RPS6KB1	RPS6KA4	0.0686808	-0.0679556	44	23.1969	22.9696	0.183531	False	False	proteomics
RPS6KA5_RPS6KA1	RPS6KA5	RPS6KA1	0.89217	0.00564718	138	23.4893	23.4711	0.941949	False	False	proteomics
RPS6KB2_RPS6KA1	RPS6KB2	RPS6KA1	0.64623	-0.016336	121	22.0824	22.1035	0.783928	False	False	proteomics
RPS6KB1_RPS6KA1	RPS6KB1	RPS6KA1	0.0287321	0.0536047	122	23.3934	22.9276	0.100528	False	False	proteomics
RPS6KA4_RPS6KA1	RPS6KA4	RPS6KA1	0.0477862	-0.0655713	138	23.3479	23.4946	0.141592	False	False	proteomics
AKT1_RPS6KB1	AKT1	RPS6KB1	0.0641946	0.0611047	62	25.6236	25.5292	0.175474	False	False	proteomics
RPS6KA1_RPS6KB1	RPS6KA1	RPS6KB1	0.000558076	0.157582	62	25.0083	24.9981	0.00536925	True	False	proteomics
AKT3_RPS6KB1	AKT3	RPS6KB1	0.111513	-0.10937	49	22.3922	22.4126	0.256101	False	False	proteomics
RPS6KA5_RPS6KB1	RPS6KA5	RPS6KB1	0.0641009	0.105616	62	23.4335	23.434	0.175312	False	False	proteomics
RPS6KB2_RPS6KB1	RPS6KB2	RPS6KB1	0.0989243	0.087027	47	21.9683	22.0436	0.236056	False	False	proteomics
RPS6KA4_RPS6KB1	RPS6KA4	RPS6KB1	0.000118026	0.177003	62	23.4408	23.4601	0.00164467	True	False	proteomics
AKT2_RPS6KB1	AKT2	RPS6KB1	0.800734	-0.00828625	62	23.9943	24.1348	0.888704	False	False	proteomics
RPS6KA1_RPS6KA5	RPS6KA1	RPS6KA5	0.373024	-0.0298042	131	24.7207	25.0616	0.561616	False	False	proteomics
RPS6KB2_RPS6KA5	RPS6KB2	RPS6KA5	0.473505	0.0254074	117	21.8936	22.0805	0.647865	False	False	proteomics
RPS6KB1_RPS6KA5	RPS6KB1	RPS6KA5	0.76044	0.00749002	117	23.0748	22.9769	0.862157	False	False	proteomics
RPS6KA4_RPS6KA5	RPS6KA4	RPS6KA5	0.00235139	-0.101013	131	23.2774	23.4769	0.0166777	False	True	proteomics
AKT1_RPS6KB2	AKT1	RPS6KB2	0.695556	-0.0177421	31	25.6407	25.5715	0.819877	False	False	proteomics
RPS6KA1_RPS6KB2	RPS6KA1	RPS6KB2	0.726845	0.0217895	31	24.8694	25.0187	0.841368	False	False	proteomics
AKT3_RPS6KB2	AKT3	RPS6KB2	0.0446589	-0.173004	29	22.2947	22.4372	0.135831	False	False	proteomics
RPS6KA5_RPS6KB2	RPS6KA5	RPS6KB2	0.370817	0.0694417	31	23.4698	23.4657	0.559608	False	False	proteomics
RPS6KB1_RPS6KB2	RPS6KB1	RPS6KB2	0.405127	-0.0379737	28	23.2567	22.9567	0.592278	False	False	proteomics
AKT2_RPS6KB2	AKT2	RPS6KB2	0.736569	-0.0154444	31	24.0286	24.1378	0.848162	False	False	proteomics
AKT3_AKT1	AKT3	AKT1	0.549726	0.0291196	107	22.488	22.4178	0.710524	False	False	proteomics
RPS6KB2_AKT1	RPS6KB2	AKT1	0.779146	-0.0103585	105	21.8254	22.0727	0.872944	False	False	proteomics
RPS6KB1_AKT1	RPS6KB1	AKT1	0.525557	0.0163805	106	23.0304	22.9777	0.689625	False	False	proteomics
AKT2_AKT1	AKT2	AKT1	0.881864	0.00379745	117	24.079	24.1465	0.93518	False	False	proteomics
MAML1_MAML2	MAML1	MAML2	0.385533	0.0404457	82	20.4904	20.5198	0.57342	False	False	proteomics
MAML3_MAML2	MAML3	MAML2	0.0216697	0.198958	58	20.2363	20.2629	0.0812893	False	False	proteomics
MAML2_MAML1	MAML2	MAML1	0.820126	-0.0108423	70	21.2644	21.3163	0.900822	False	False	proteomics
MAML3_MAML1	MAML3	MAML1	0.441087	-0.0746344	53	20.226	20.1721	0.622974	False	False	proteomics
CNOT8_CNOT7	CNOT8	CNOT7	1.36513e-31	0.33354	186	22.0878	21.6202	7.00037e-28	True	False	proteomics
MGST2_ALOX5AP	MGST2	ALOX5AP	0.949326	-0.00286536	137	23.964	23.9592	0.977374	False	False	proteomics
BRAF_KSR1	BRAF	KSR1	0.0838415	0.0632194	60	23.2548	22.9387	0.210755	False	False	proteomics
KSR2_KSR1	KSR2	KSR1	0.804866	0.0291165	46	22.058	22.7191	0.891244	False	False	proteomics
BRAF_RAF1	BRAF	RAF1	0.252771	0.0308577	200	22.8755	22.9929	0.44194	False	False	proteomics
RAF1_BRAF	RAF1	BRAF	0.253913	0.0370332	54	22.9641	22.7016	0.443315	False	False	proteomics
KSR1_BRAF	KSR1	BRAF	0.602911	0.0240174	54	22.7894	23.0405	0.75188	False	False	proteomics
CSRP1_CRIP2	CSRP1	CRIP2	0.40077	-0.0563299	118	28.5449	28.9454	0.588362	False	False	proteomics
CSRP2_CRIP2	CSRP2	CRIP2	0.155505	-0.0858858	118	26.8155	26.9696	0.320253	False	False	proteomics
CRIP2_CSRP2	CRIP2	CSRP2	0.00490749	-0.224639	35	27.5796	27.5864	0.0281027	False	True	proteomics
CSRP1_CSRP2	CSRP1	CSRP2	0.0608698	-0.210268	35	28.8355	28.8781	0.169457	False	False	proteomics
SYNE1_SYNE2	SYNE1	SYNE2	0.0335453	-0.0699726	125	24.6353	24.8296	0.111702	False	False	proteomics
FLNC_FLNB	FLNC	FLNB	2.72918e-06	-0.341999	235	25.9658	26.8629	8.74702e-05	False	True	proteomics
FLNB_FLNC	FLNB	FLNC	0.161785	0.0895021	50	28.4575	28.3274	0.329351	False	False	proteomics
SYNE2_SYNE1	SYNE2	SYNE1	0.00437923	0.105333	111	25.9669	25.8651	0.0257827	True	False	proteomics
PCBP4_PCBP2	PCBP4	PCBP2	0.580858	-0.0461373	39	21.17	20.9952	0.735104	False	False	proteomics
PCBP3_PCBP2	PCBP3	PCBP2	0.639743	-0.0492856	34	20.062	20.1381	0.77924	False	False	proteomics
HNRNPK_PCBP2	HNRNPK	PCBP2	0.000482579	0.107337	45	30.2823	29.8833	0.00480517	True	False	proteomics
PCBP1_PCBP2	PCBP1	PCBP2	1.64664e-05	0.109605	45	28.7274	28.4531	0.000353304	True	False	proteomics
RCC1_RCC1L	RCC1	RCC1L	0.0021099	0.151371	40	26.4962	25.9681	0.0154565	True	False	proteomics
RCC1L_RCC1	RCC1L	RCC1	0.00217831	0.0998938	147	23.6723	23.4902	0.0157774	True	False	proteomics
IRS2_IRS1	IRS2	IRS1	0.0130267	0.191672	62	22.5875	22.6888	0.0561353	False	False	proteomics
GABPA_ETS1	GABPA	ETS1	0.577885	0.0137636	105	24.2392	24.1272	0.732788	False	False	proteomics
ERG_ETS1	ERG	ETS1	0.129126	-0.0793309	82	20.0153	20.6134	0.281638	False	False	proteomics
ETS1_ERG	ETS1	ERG	0.0368623	-0.12629	79	21.5617	21.633	0.118962	False	False	proteomics
FLI1_ERG	FLI1	ERG	3.69652e-05	-0.198881	81	21.5036	21.688	0.000662788	False	True	proteomics
GABPA_FLI1	GABPA	FLI1	0.489422	0.0172128	104	24.2412	24.1289	0.660907	False	False	proteomics
ERG_FLI1	ERG	FLI1	0.120779	-0.0814585	81	20.0257	20.6081	0.26985	False	False	proteomics
ETV3_ERF	ETV3	ERF	0.000809561	0.189224	52	21.8174	20.9551	0.00727045	True	False	proteomics
RCN3_RCN1	RCN3	RCN1	0.768846	0.0225555	63	26.2125	25.8033	0.868041	False	False	proteomics
RCN2_RCN1	RCN2	RCN1	1.97111e-06	0.220011	63	26.9114	26.3259	6.82962e-05	True	False	proteomics
CALU_RCN1	CALU	RCN1	0.761732	0.0151173	63	28.4482	28.1826	0.863049	False	False	proteomics
SDF4_RCN1	SDF4	RCN1	0.935935	-0.00372492	63	25.2698	25.2117	0.972213	False	False	proteomics
RCN3_CALU	RCN3	CALU	0.111274	-0.133336	50	26.3523	25.9914	0.255936	False	False	proteomics
RCN2_CALU	RCN2	CALU	0.000343833	0.186164	50	26.5034	26.2817	0.00366565	True	False	proteomics
SDF4_CALU	SDF4	CALU	0.483143	0.0358475	50	25.1383	25.247	0.656441	False	False	proteomics
RCN1_CALU	RCN1	CALU	0.440059	0.0556825	50	25.6897	25.7916	0.622344	False	False	proteomics
RCN3_RCN2	RCN3	RCN2	0.974077	-0.00211742	93	25.9435	25.837	0.987363	False	False	proteomics
CALU_RCN2	CALU	RCN2	0.223213	-0.0510748	93	28.1718	28.2081	0.407561	False	False	proteomics
SDF4_RCN2	SDF4	RCN2	0.17048	-0.053919	93	25.1191	25.2257	0.341359	False	False	proteomics
RCN1_RCN2	RCN1	RCN2	0.198191	0.067641	93	25.9032	25.788	0.378553	False	False	proteomics
RCN3_SDF4	RCN3	SDF4	0.325807	-0.0659546	84	26.3233	25.7977	0.517898	False	False	proteomics
RCN2_SDF4	RCN2	SDF4	0.00048078	0.139387	84	26.566	26.3286	0.00479658	True	False	proteomics
CALU_SDF4	CALU	SDF4	0.323473	-0.0440033	84	28.3334	28.1881	0.515787	False	False	proteomics
RCN1_SDF4	RCN1	SDF4	0.326493	-0.0548391	84	25.6989	25.7988	0.518827	False	False	proteomics
CRABP1_RBP5	CRABP1	RBP5	0.390032	-0.158444	48	23.6118	23.4049	0.577058	False	False	proteomics
RBP1_RBP5	RBP1	RBP5	0.138961	-0.183638	46	26.3417	26.5289	0.295354	False	False	proteomics
RBP7_RBP5	RBP7	RBP5	0.166345	-0.139177	44	22.7771	23.055	0.335883	False	False	proteomics
FABP7_RBP5	FABP7	RBP5	0.238993	-0.357126	34	23.4673	25.403	0.425661	False	False	proteomics
FABP5_RBP5	FABP5	RBP5	0.417271	-0.0921114	48	29.0127	28.8027	0.600729	False	False	proteomics
FABP4_RBP5	FABP4	RBP5	0.0809077	-0.290913	48	26.9337	26.4229	0.205801	False	False	proteomics
CRABP2_RBP5	CRABP2	RBP5	0.206766	0.183349	46	27.6252	25.8453	0.389529	False	False	proteomics
CRABP1_FABP7	CRABP1	FABP7	0.361847	-0.119131	108	23.499	23.3839	0.551238	False	False	proteomics
RBP1_FABP7	RBP1	FABP7	0.685646	-0.033017	110	26.6226	26.4832	0.812007	False	False	proteomics
RBP7_FABP7	RBP7	FABP7	0.0770303	-0.121684	108	23.0957	23.0392	0.198998	False	False	proteomics
RBP5_FABP7	RBP5	FABP7	0.0358183	-0.192911	87	22.9219	22.484	0.116768	False	False	proteomics
FABP5_FABP7	FABP5	FABP7	0.18006	-0.105347	110	28.8657	28.8513	0.355407	False	False	proteomics
FABP4_FABP7	FABP4	FABP7	0.160425	-0.161827	110	26.2209	26.4976	0.327491	False	False	proteomics
CRABP2_FABP7	CRABP2	FABP7	0.823598	-0.0224392	107	26.1596	25.9534	0.902571	False	False	proteomics
MED13L_MED13	MED13L	MED13	0.830255	0.0111618	53	21.8108	21.2372	0.90644	False	False	proteomics
PPIE_PPIF	PPIE	PPIF	0.000229592	0.107976	146	24.7685	24.3225	0.00269416	True	False	proteomics
PHACTR4_PHACTR2	PHACTR4	PHACTR2	0.129208	0.0379894	107	22.7401	22.5688	0.281638	False	False	proteomics
PHACTR2_PHACTR4	PHACTR2	PHACTR4	0.973615	-0.00118949	140	22.4629	22.5335	0.987363	False	False	proteomics
SYNCRIP_RBM47	SYNCRIP	RBM47	1.69293e-07	0.126991	133	28.4073	28.1496	9.04309e-06	True	False	proteomics
HNRNPR_RBM47	HNRNPR	RBM47	1.42679e-09	0.1462	133	27.7334	27.5689	1.80966e-07	True	False	proteomics
HNRNPR_SYNCRIP	HNRNPR	SYNCRIP	2.23216e-09	0.146324	109	27.7267	27.565	2.43543e-07	True	False	proteomics
RBM47_SYNCRIP	RBM47	SYNCRIP	4.24744e-07	0.191965	109	24.5101	24.3457	1.99825e-05	True	False	proteomics
CDC42BPA_CDC42BPB	CDC42BPA	CDC42BPB	0.169849	-0.0433387	127	23.5053	23.7132	0.340394	False	False	proteomics
CIT_CDC42BPB	CIT	CDC42BPB	0.0204617	0.144567	116	22.4088	22.4793	0.0777816	False	False	proteomics
ROCK2_CDC42BPB	ROCK2	CDC42BPB	0.0422329	0.0477117	104	25.6565	25.9281	0.13125	False	False	proteomics
ROCK1_CDC42BPB	ROCK1	CDC42BPB	0.00295168	-0.066767	106	25.0965	25.6484	0.0195306	False	True	proteomics
CDC42BPG_CDC42BPB	CDC42BPG	CDC42BPB	0.297721	-0.0502772	71	23.0966	23.5711	0.490196	False	False	proteomics
CDC42BPB_ROCK2	CDC42BPB	ROCK2	0.406684	-0.0349001	26	25.0692	25.0888	0.592802	False	False	proteomics
CDC42BPA_ROCK2	CDC42BPA	ROCK2	0.521439	0.0408039	26	23.6089	23.6923	0.687035	False	False	proteomics
CDC42BPB_ROCK1	CDC42BPB	ROCK1	0.141318	0.0329557	132	24.8314	25.1089	0.299454	False	False	proteomics
CDC42BPA_ROCK1	CDC42BPA	ROCK1	0.035174	-0.0700031	132	23.252	23.7332	0.115254	False	False	proteomics
ROCK2_ROCK1	ROCK2	ROCK1	0.322276	0.0233358	125	25.7156	25.8977	0.514518	False	False	proteomics
CDC42BPG_ROCK1	CDC42BPG	ROCK1	0.134708	0.074015	70	22.4227	23.6057	0.289758	False	False	proteomics
STK38_STK38L	STK38	STK38L	0.00187224	0.126653	31	24.7531	24.5938	0.0142381	True	False	proteomics
DMPK_STK38	DMPK	STK38	0.857055	0.0255663	24	19.4193	19.6933	0.922855	False	False	proteomics
STK38L_STK38	STK38L	STK38	0.127037	0.0508163	59	24.4342	24.4481	0.278633	False	False	proteomics
PPIL3_PPIC	PPIL3	PPIC	0.00215396	-0.115725	102	25.0894	25.233	0.0156674	False	True	proteomics
PPIH_PPIC	PPIH	PPIC	0.00123092	0.0851437	102	25.7739	25.6037	0.0101507	True	False	proteomics
PPIL1_PPIC	PPIL1	PPIC	2.32545e-05	0.111809	102	26.6594	26.4301	0.00045515	True	False	proteomics
PPIB_PPIC	PPIB	PPIC	0.000237465	-0.131436	102	29.6725	29.8772	0.00276755	False	True	proteomics
CWC27_PPIL4	CWC27	PPIL4	0.164019	0.0320476	123	23.55	23.5085	0.332709	False	False	proteomics
PPIH_PPIL3	PPIH	PPIL3	0.380231	0.0327886	43	25.8922	25.5841	0.568131	False	False	proteomics
PPIL1_PPIL3	PPIL1	PPIL3	0.0580906	0.0704991	43	26.5696	26.4253	0.163855	False	False	proteomics
PPIB_PPIL3	PPIB	PPIL3	0.371199	-0.0464954	43	29.7171	29.8002	0.559839	False	False	proteomics
PPIC_PPIL3	PPIC	PPIL3	0.700991	-0.0350502	43	25.2476	24.9027	0.82277	False	False	proteomics
PPIL3_PPIH	PPIL3	PPIH	0.296275	-0.0506976	54	25.1183	25.2069	0.488991	False	False	proteomics
PPIL1_PPIH	PPIL1	PPIH	0.0139408	0.0819154	54	26.5519	26.3954	0.0591793	False	False	proteomics
PPIB_PPIH	PPIB	PPIH	0.01032	-0.116407	54	29.688	29.7758	0.0477755	False	True	proteomics
PPIC_PPIH	PPIC	PPIH	0.620832	0.0392928	54	25.3128	24.8857	0.766216	False	False	proteomics
PPIL3_PPIL1	PPIL3	PPIL1	0.600029	0.0245078	59	25.3243	25.2067	0.750659	False	False	proteomics
PPIH_PPIL1	PPIH	PPIL1	0.083118	0.0540636	59	25.6431	25.5623	0.209449	False	False	proteomics
PPIB_PPIL1	PPIB	PPIL1	0.21639	-0.0539593	59	29.5268	29.7875	0.399874	False	False	proteomics
PPIC_PPIL1	PPIC	PPIL1	0.687608	0.0309612	59	24.9633	24.8805	0.813366	False	False	proteomics
PPIL2_PPWD1	PPIL2	PPWD1	0.402395	0.0196763	113	23.9416	23.7018	0.590072	False	False	proteomics
PPIL3_PPIB	PPIL3	PPIB	0.226868	-0.0436257	108	25.0194	25.2413	0.412253	False	False	proteomics
PPIH_PPIB	PPIH	PPIB	0.134153	0.0363967	108	25.7447	25.5725	0.288686	False	False	proteomics
PPIL1_PPIB	PPIL1	PPIB	0.131978	0.0368786	108	26.4935	26.4086	0.285563	False	False	proteomics
PPIC_PPIB	PPIC	PPIB	0.755837	-0.0184907	108	25.2451	24.8857	0.860356	False	False	proteomics
PPWD1_PPIL2	PPWD1	PPIL2	0.00230599	0.0714179	98	24.0891	24.214	0.0164238	True	False	proteomics
ADAM15_ADAM28	ADAM15	ADAM28	0.425698	-0.0295824	207	22.1643	22.0764	0.610149	False	False	proteomics
ADAM8_ADAM28	ADAM8	ADAM28	0.211204	-0.0831613	131	20.5838	20.1814	0.394732	False	False	proteomics
ADAM15_ADAM8	ADAM15	ADAM8	0.448802	-0.0374486	157	22.1361	22.0834	0.629718	False	False	proteomics
ADAM28_ADAM8	ADAM28	ADAM8	0.0103507	-0.256158	75	19.1093	20.7092	0.0477755	False	True	proteomics
ATF1_CREB1	ATF1	CREB1	0.0296282	0.164593	46	22.8816	22.5245	0.10245	False	False	proteomics
ING4_ING3	ING4	ING3	0.165949	0.0932483	35	22.8735	22.6663	0.335441	False	False	proteomics
NMNAT3_NMNAT1	NMNAT3	NMNAT1	0.00844176	0.143129	128	23.1156	22.7661	0.0416188	True	False	proteomics
NMNAT1_NMNAT3	NMNAT1	NMNAT3	0.543444	-0.0332415	31	24.0003	24.0529	0.704978	False	False	proteomics
TRIM33_TRIM28	TRIM33	TRIM28	0.000259157	0.12573	53	25.0465	24.5849	0.00292079	True	False	proteomics
TRIM24_TRIM28	TRIM24	TRIM28	0.040668	0.0922568	53	23.4839	23.0815	0.127973	False	False	proteomics
TRIM3_TRIM2	TRIM3	TRIM2	2.93374e-05	-0.129102	113	24.2469	24.288	0.000559265	False	True	proteomics
TRIM2_TRIM3	TRIM2	TRIM3	0.0359877	0.122711	95	24.2942	24.2481	0.117171	False	False	proteomics
TRIM28_TRIM33	TRIM28	TRIM33	1.64529e-05	0.128974	97	28.5215	28.395	0.000353304	True	False	proteomics
TRIM24_TRIM33	TRIM24	TRIM33	1.46909e-05	0.164095	92	23.3945	23.0422	0.000327542	True	False	proteomics
PIAS1_PIAS2	PIAS1	PIAS2	0.755639	0.0101304	153	20.7336	20.8979	0.860356	False	False	proteomics
PIAS4_PIAS2	PIAS4	PIAS2	0.325102	0.0341325	134	20.984	20.8	0.516964	False	False	proteomics
PIAS1_PIAS4	PIAS1	PIAS4	0.0805162	0.0756187	76	21.401	20.8736	0.20511	False	False	proteomics
PIAS2_PIAS4	PIAS2	PIAS4	0.131322	0.0757427	62	21.4622	20.7241	0.284862	False	False	proteomics
PIAS2_PIAS1	PIAS2	PIAS1	0.266524	-0.0598111	50	21.3167	20.7357	0.457934	False	False	proteomics
PIAS4_PIAS1	PIAS4	PIAS1	0.249319	-0.0510234	72	20.7609	20.885	0.437395	False	False	proteomics
TSPYL5_SET	TSPYL5	SET	0.000199634	0.316926	100	23.673	22.8029	0.0024173	True	False	proteomics
TSPYL1_SET	TSPYL1	SET	0.846964	0.00749552	95	23.4126	23.2463	0.916681	False	False	proteomics
ARHGAP22_ARHGAP24	ARHGAP22	ARHGAP24	0.0555676	-0.188395	51	19.2914	20.0059	0.158659	False	False	proteomics
ARHGAP25_ARHGAP24	ARHGAP25	ARHGAP24	5.92782e-11	-0.334557	84	24.5962	24.7365	1.12585e-08	False	True	proteomics
ARHGAP24_ARHGAP22	ARHGAP24	ARHGAP22	0.0121603	-0.116969	136	22.6149	22.3525	0.0534801	False	False	proteomics
ARHGAP25_ARHGAP22	ARHGAP25	ARHGAP22	1.82839e-06	-0.238903	140	24.4573	24.7835	6.46619e-05	False	True	proteomics
ARHGAP17_SH3BP1	ARHGAP17	SH3BP1	0.141575	-0.0307034	115	25.0915	25.0796	0.299747	False	False	proteomics
ARHGAP44_SH3BP1	ARHGAP44	SH3BP1	0.166876	-0.0907063	83	20.9546	20.945	0.336243	False	False	proteomics
SH3BP1_ARHGAP44	SH3BP1	ARHGAP44	0.552112	0.0144597	212	24.2676	23.9999	0.712797	False	False	proteomics
ARHGAP17_ARHGAP44	ARHGAP17	ARHGAP44	0.00341129	-0.0490457	212	25.0978	25.0688	0.0214923	False	True	proteomics
SH3BP1_ARHGAP17	SH3BP1	ARHGAP17	0.440652	-0.0378031	38	24.3004	24.0515	0.622919	False	False	proteomics
ARHGAP44_ARHGAP17	ARHGAP44	ARHGAP17	0.0280897	-0.215018	33	20.7686	20.9816	0.0992943	False	False	proteomics
FILIP1_LUZP1	FILIP1	LUZP1	0.297865	-0.0670419	107	20.6241	21.6811	0.490196	False	False	proteomics
FILIP1_FILIP1L	FILIP1	FILIP1L	0.186203	-0.118006	54	21.8816	21.4649	0.362923	False	False	proteomics
HOMER2_HOMER3	HOMER2	HOMER3	0.581536	-0.0383886	62	21.1433	21.5903	0.735417	False	False	proteomics
HOMER1_HOMER3	HOMER1	HOMER3	0.621505	0.0312586	62	21.6141	21.466	0.76654	False	False	proteomics
HOMER1_HOMER2	HOMER1	HOMER2	0.0257017	0.130254	70	21.7983	21.5816	0.0931436	False	False	proteomics
HOMER3_HOMER2	HOMER3	HOMER2	0.0793687	-0.0754726	88	23.3772	23.7875	0.203298	False	False	proteomics
IREB2_ACO1	IREB2	ACO1	1.67274e-05	0.137754	137	25.0204	25.0856	0.000355926	True	False	proteomics
ACO2_ACO1	ACO2	ACO1	0.152737	-0.0489595	137	28.1462	28.1213	0.315313	False	False	proteomics
IREB2_ACO2	IREB2	ACO2	0.00340552	0.100748	127	25.0648	25.0698	0.0214923	True	False	proteomics
ACO1_ACO2	ACO1	ACO2	0.397221	-0.0282132	127	27.1175	27.2468	0.584658	False	False	proteomics
ACO2_IREB2	ACO2	IREB2	0.30382	0.0407487	96	28.1476	28.1218	0.496966	False	False	proteomics
ACO1_IREB2	ACO1	IREB2	0.897836	0.00471437	96	27.1579	27.2374	0.945723	False	False	proteomics
BTBD1_BTBD2	BTBD1	BTBD2	0.477999	0.0312879	75	21.002	20.5951	0.651116	False	False	proteomics
EHMT2_EHMT1	EHMT2	EHMT1	0.372074	0.0247519	87	26.3693	26.2052	0.560515	False	False	proteomics
NSD2_NSD3	NSD2	NSD3	0.11173	0.0821285	93	21.8406	21.8896	0.256102	False	False	proteomics
NSD1_NSD3	NSD1	NSD3	0.00651233	0.132087	79	20.6998	20.7634	0.0344636	True	False	proteomics
DENND2A_DENND2B	DENND2A	DENND2B	0.0142699	-0.165011	68	21.2237	21.1978	0.0602273	False	False	proteomics
DENND2D_DENND2A	DENND2D	DENND2A	0.999875	8.03785e-06	56	23.1127	23.1939	0.999977	False	False	proteomics
DENND2B_DENND2A	DENND2B	DENND2A	0.655072	-0.0235151	57	22.551	22.7918	0.79152	False	False	proteomics
DENND2A_DENND2D	DENND2A	DENND2D	0.000777522	-0.240904	59	20.7612	21.2684	0.00704812	False	True	proteomics
DENND1C_DENND1A	DENND1C	DENND1A	0.0183888	-0.131153	76	21.0133	20.8904	0.0717093	False	False	proteomics
DENND1B_DENND1A	DENND1B	DENND1A	0.0670204	-0.0966771	74	20.7087	20.4468	0.180789	False	False	proteomics
DENND1A_DENND1C	DENND1A	DENND1C	0.220563	-0.0326624	87	22.5886	22.72	0.404379	False	False	proteomics
DENND1B_DENND1C	DENND1B	DENND1C	0.0558431	-0.0997161	78	20.938	20.439	0.159179	False	False	proteomics
DENND4B_DENND4A	DENND4B	DENND4A	0.58737	-0.0200486	73	21.7058	22.2991	0.740603	False	False	proteomics
DENND4C_DENND4A	DENND4C	DENND4A	0.0577732	0.0444902	104	24.5169	24.9015	0.163177	False	False	proteomics
DENND4B_DENND4C	DENND4B	DENND4C	0.0531139	-0.0484993	186	22.3658	22.2184	0.153949	False	False	proteomics
DENND4A_DENND4C	DENND4A	DENND4C	0.943041	-0.0015186	212	22.3475	22.2524	0.975769	False	False	proteomics
DENND5B_DENND5A	DENND5B	DENND5A	0.764733	0.0199283	55	18.974	19.5728	0.865493	False	False	proteomics
ALDH1A1_ALDH1A3	ALDH1A1	ALDH1A3	0.00085563	-0.244146	85	27.7318	28.2313	0.00755193	False	True	proteomics
ALDH1L2_ALDH1A3	ALDH1L2	ALDH1A3	0.203689	-0.0877143	85	24.0132	24.1951	0.38557	False	False	proteomics
ALDH2_ALDH1A3	ALDH2	ALDH1A3	0.130985	0.10104	85	27.9176	27.6374	0.284495	False	False	proteomics
ALDH7A1_ALDH1A3	ALDH7A1	ALDH1A3	0.357727	0.0502345	85	26.8382	27.0183	0.547589	False	False	proteomics
ALDH1B1_ALDH1A3	ALDH1B1	ALDH1A3	0.506822	0.0415762	85	26.1621	26.0047	0.675224	False	False	proteomics
ALDH1L1_ALDH1A3	ALDH1L1	ALDH1A3	0.0385952	-0.198771	84	23.1025	24.1353	0.123082	False	False	proteomics
ALDH1L2_ALDH1B1	ALDH1L2	ALDH1B1	0.000240306	-0.208572	133	24.1946	24.1889	0.00279372	False	True	proteomics
ALDH2_ALDH1B1	ALDH2	ALDH1B1	0.0656703	-0.102542	133	27.4154	27.695	0.178367	False	False	proteomics
ALDH7A1_ALDH1B1	ALDH7A1	ALDH1B1	0.261697	0.0513582	133	26.8589	27.0314	0.451846	False	False	proteomics
ALDH1L1_ALDH1B1	ALDH1L1	ALDH1B1	0.947946	-0.00523876	132	23.9593	24.0786	0.977295	False	False	proteomics
ALDH1A2_ALDH1B1	ALDH1A2	ALDH1B1	0.00586279	-0.184654	129	22.5746	22.9733	0.0320175	False	True	proteomics
ALDH1A3_ALDH1B1	ALDH1A3	ALDH1B1	0.450981	0.0590213	121	24.4348	24.1037	0.631694	False	False	proteomics
ALDH1A1_ALDH2	ALDH1A1	ALDH2	0.000703121	-0.290288	65	27.4864	28.2153	0.0064501	False	True	proteomics
ALDH7A1_ALDH2	ALDH7A1	ALDH2	0.31232	0.0650987	65	27.1423	26.9857	0.504607	False	False	proteomics
ALDH1B1_ALDH2	ALDH1B1	ALDH2	0.434673	-0.057823	65	26.1936	25.9983	0.617111	False	False	proteomics
ALDH1L1_ALDH2	ALDH1L1	ALDH2	0.142624	-0.165596	64	23.4715	24.0943	0.30135	False	False	proteomics
ALDH1A2_ALDH2	ALDH1A2	ALDH2	0.01713	-0.245563	56	21.6595	22.9394	0.0686269	False	False	proteomics
ALDH1A3_ALDH2	ALDH1A3	ALDH2	0.321924	-0.111904	60	24.0909	24.1691	0.514115	False	False	proteomics
ALDH1A1_ALDH1L2	ALDH1A1	ALDH1L2	0.00647449	-0.297409	35	27.8654	28.187	0.0343342	False	True	proteomics
ALDH1B1_ALDH1L2	ALDH1B1	ALDH1L2	0.60618	0.0485954	35	25.8878	26.0157	0.754854	False	False	proteomics
ALDH1L1_ALDH1L2	ALDH1L1	ALDH1L2	0.818038	-0.032758	35	23.8258	24.0571	0.9	False	False	proteomics
ALDH1A2_ALDH1L2	ALDH1A2	ALDH1L2	0.104829	-0.206776	31	22.3033	22.8838	0.245127	False	False	proteomics
ALDH1A3_ALDH1L2	ALDH1A3	ALDH1L2	0.0464135	-0.292089	30	23.8774	24.175	0.139105	False	False	proteomics
ALDH1A1_ALDH7A1	ALDH1A1	ALDH7A1	0.314925	0.0690665	116	28.0438	28.1547	0.506885	False	False	proteomics
ALDH2_ALDH7A1	ALDH2	ALDH7A1	0.262546	-0.0689875	116	27.3682	27.6683	0.453159	False	False	proteomics
ALDH1B1_ALDH7A1	ALDH1B1	ALDH7A1	0.508457	0.0382176	116	25.7677	26.0139	0.676286	False	False	proteomics
ALDH1A2_ALDH7A1	ALDH1A2	ALDH7A1	0.0292958	-0.171134	103	22.5445	22.8834	0.101655	False	False	proteomics
ALDH1A3_ALDH7A1	ALDH1A3	ALDH7A1	0.00687052	-0.222136	115	24.4746	24.1597	0.0359878	False	True	proteomics
ALDH1L2_ALDH1A1	ALDH1L2	ALDH1A1	0.144785	-0.0920825	101	24.0437	24.2091	0.304287	False	False	proteomics
ALDH2_ALDH1A1	ALDH2	ALDH1A1	0.185052	-0.0819559	101	27.6283	27.6671	0.361917	False	False	proteomics
ALDH7A1_ALDH1A1	ALDH7A1	ALDH1A1	0.0954362	0.0847887	101	26.927	26.9976	0.22998	False	False	proteomics
ALDH1L1_ALDH1A1	ALDH1L1	ALDH1A1	0.103111	-0.145823	100	23.5228	24.0896	0.24177	False	False	proteomics
ALDH1A2_ALDH1A1	ALDH1A2	ALDH1A1	0.21242	-0.0922898	99	23.2005	22.9042	0.395962	False	False	proteomics
ALDH1A3_ALDH1A1	ALDH1A3	ALDH1A1	0.157278	-0.121036	93	24.2717	24.151	0.323255	False	False	proteomics
GPD1L_GPD1	GPD1L	GPD1	0.512777	-0.045718	53	26.2396	26.0436	0.678937	False	False	proteomics
CDK14_CDK17	CDK14	CDK17	0.0864318	-0.10887	34	21.5206	22.0035	0.214948	False	False	proteomics
CDK18_CDK17	CDK18	CDK17	0.0628671	0.153251	38	22.1505	22.4653	0.173231	False	False	proteomics
KDM1A_KDM1B	KDM1A	KDM1B	0.0573188	0.0533959	64	24.8473	24.8473	0.162662	False	False	proteomics
MYO10_MYO5A	MYO10	MYO5A	0.471619	0.0317342	98	22.2433	22.243	0.646994	False	False	proteomics
MYO5B_MYO5A	MYO5B	MYO5A	0.319315	-0.0471864	117	23.8274	23.7905	0.511326	False	False	proteomics
MYO5A_MYO5B	MYO5A	MYO5B	0.0574408	-0.0594138	188	23.9919	24.33	0.162738	False	False	proteomics
MYO5C_MYO5B	MYO5C	MYO5B	0.586237	-0.0238005	190	23.3898	23.3218	0.739699	False	False	proteomics
MYO5B_MYO5C	MYO5B	MYO5C	0.305817	-0.0484621	117	23.83	23.7901	0.49896	False	False	proteomics
MRAS_NRAS	MRAS	NRAS	0.0148226	-0.139655	85	21.2305	21.5791	0.0618471	False	False	proteomics
RALA_NRAS	RALA	NRAS	0.565291	0.0230242	96	25.8626	25.6578	0.722356	False	False	proteomics
RRAS2_NRAS	RRAS2	NRAS	0.00822124	0.129113	96	24.3942	24.3131	0.041013	True	False	proteomics
RALB_NRAS	RALB	NRAS	0.000534419	0.152686	96	25.5152	25.183	0.00520276	True	False	proteomics
KRAS_NRAS	KRAS	NRAS	1.70049e-05	0.141544	96	24.2383	23.9528	0.000359345	True	False	proteomics
RRAS_NRAS	RRAS	NRAS	0.824129	-0.00966092	96	25.3668	25.3198	0.902571	False	False	proteomics
MRAS_KRAS	MRAS	KRAS	0.0267422	-0.198391	31	21.4067	21.5903	0.0959648	False	False	proteomics
RALA_KRAS	RALA	KRAS	0.663305	0.0268437	37	25.892	25.6563	0.795984	False	False	proteomics
RRAS2_KRAS	RRAS2	KRAS	0.601214	-0.0391581	37	24.2266	24.3149	0.751408	False	False	proteomics
RALB_KRAS	RALB	KRAS	0.808442	0.0158961	37	25.3129	25.1846	0.89366	False	False	proteomics
RRAS_KRAS	RRAS	KRAS	0.475734	-0.0480129	37	25.4148	25.2982	0.649511	False	False	proteomics
GEM_KRAS	GEM	KRAS	0.260846	0.129213	26	19.9158	19.758	0.450708	False	False	proteomics
NRAS_KRAS	NRAS	KRAS	0.671404	-0.0328551	37	23.3841	23.6129	0.80013	False	False	proteomics
MRAS_RALA	MRAS	RALA	0.0427706	-0.219568	23	21.1105	21.26	0.132082	False	False	proteomics
RRAS2_RALA	RRAS2	RALA	0.332486	0.0921166	24	24.0835	24.2727	0.524052	False	False	proteomics
RALB_RALA	RALB	RALA	0.219306	0.101102	24	25.1527	25.1541	0.403082	False	False	proteomics
KRAS_RALA	KRAS	RALA	0.709708	0.0252701	24	24.0516	23.891	0.829205	False	False	proteomics
RRAS_RALA	RRAS	RALA	0.0446031	-0.162419	24	24.8214	25.3463	0.135831	False	False	proteomics
GEM_RALA	GEM	RALA	0.127831	-0.209522	20	19.5248	19.8248	0.279791	False	False	proteomics
NRAS_RALA	NRAS	RALA	0.0413023	0.201803	24	23.5786	23.5182	0.12941	False	False	proteomics
MRAS_RRAD	MRAS	RRAD	0.500857	-0.0412282	92	21.5019	21.5783	0.670349	False	False	proteomics
RALA_RRAD	RALA	RRAD	0.456172	0.0323706	105	25.478	25.7037	0.634727	False	False	proteomics
RALB_RRAD	RALB	RRAD	0.101376	0.0776927	105	25.0775	25.2103	0.239293	False	False	proteomics
RRAS_RRAD	RRAS	RRAD	0.960244	0.00234285	105	24.8374	25.3817	0.983056	False	False	proteomics
GEM_RRAD	GEM	RRAD	0.951696	0.00464291	88	19.4257	19.8185	0.978627	False	False	proteomics
MRAS_RRAS	MRAS	RRAS	0.0118382	-0.160361	66	21.5914	21.4494	0.0526052	False	False	proteomics
RALA_RRAS	RALA	RRAS	0.48589	-0.0320499	70	25.7424	25.6674	0.658642	False	False	proteomics
RRAS2_RRAS	RRAS2	RRAS	0.0149396	0.135825	70	24.4594	24.3121	0.0621333	False	False	proteomics
RALB_RRAS	RALB	RRAS	0.524068	-0.0320725	70	25.2649	25.2137	0.688694	False	False	proteomics
RRAD_RRAS	RRAD	RRAS	0.330156	0.0968462	49	21.9881	22.1004	0.521899	False	False	proteomics
KRAS_RRAS	KRAS	RRAS	0.0623053	0.0696817	70	24.2086	23.9419	0.171867	False	False	proteomics
GEM_RRAS	GEM	RRAS	0.193096	-0.107625	59	19.8031	19.7876	0.371417	False	False	proteomics
NRAS_RRAS	NRAS	RRAS	0.23186	-0.0712879	69	23.6064	23.5703	0.418507	False	False	proteomics
MRAS_RRAS2	MRAS	RRAS2	0.0702527	-0.116775	65	21.51	21.5474	0.186346	False	False	proteomics
RALA_RRAS2	RALA	RRAS2	0.724525	0.0158723	72	25.7436	25.673	0.839167	False	False	proteomics
RALB_RRAS2	RALB	RRAS2	0.753669	-0.0156293	72	25.2731	25.194	0.859239	False	False	proteomics
KRAS_RRAS2	KRAS	RRAS2	0.308204	0.0412049	72	24.1673	23.9623	0.501259	False	False	proteomics
RRAS_RRAS2	RRAS	RRAS2	0.0334382	-0.103595	72	24.9898	25.3457	0.11149	False	False	proteomics
GEM_RRAS2	GEM	RRAS2	0.285341	-0.0899719	54	19.3907	19.7781	0.477399	False	False	proteomics
NRAS_RRAS2	NRAS	RRAS2	0.616716	0.028584	72	23.76	23.5992	0.762237	False	False	proteomics
CERS2_CERS4	CERS2	CERS4	0.0124835	0.14732	86	24.8801	24.5803	0.0545718	False	False	proteomics
CERS5_CERS4	CERS5	CERS4	0.286007	0.120655	63	20.8923	20.9136	0.477693	False	False	proteomics
CERS6_CERS4	CERS6	CERS4	0.0114189	0.179796	82	22.5561	22.3139	0.0511295	False	False	proteomics
DHRS7_DHRS7B	DHRS7	DHRS7B	0.0444712	-0.0848071	166	26.1981	26.3601	0.135662	False	False	proteomics
KDSR_DHRS7B	KDSR	DHRS7B	0.286076	-0.0352019	166	24.2988	24.4153	0.477693	False	False	proteomics
HSD17B11_DHRS7B	HSD17B11	DHRS7B	0.677452	0.0164456	166	25.5741	25.6945	0.805093	False	False	proteomics
KDSR_DHRS7	KDSR	DHRS7	0.280867	0.039881	121	24.4996	24.3679	0.472225	False	False	proteomics
HSD17B11_DHRS7	HSD17B11	DHRS7	0.151246	-0.0643764	121	25.5548	25.6599	0.313367	False	False	proteomics
DHRS7B_DHRS7	DHRS7B	DHRS7	0.27342	0.0450418	121	24.0833	24.2263	0.464578	False	False	proteomics
DHRS7_KDSR	DHRS7	KDSR	0.275053	0.0427636	199	26.3215	26.3393	0.465809	False	False	proteomics
DHRS7B_KDSR	DHRS7B	KDSR	0.02885	0.0762591	199	24.1871	24.2309	0.10071	False	False	proteomics
DHRS7_HSD17B11	DHRS7	HSD17B11	0.111298	-0.0828631	93	26.2142	26.3504	0.255936	False	False	proteomics
DHRS3_HSD17B11	DHRS3	HSD17B11	0.245658	0.0795296	92	23.5362	23.5703	0.433793	False	False	proteomics
SDR16C5_HSD17B11	SDR16C5	HSD17B11	0.00757279	-0.335206	72	22.9673	22.9502	0.0387171	False	True	proteomics
RDH10_HSD17B11	RDH10	HSD17B11	0.707035	0.0274404	93	22.991	23.0106	0.827999	False	False	proteomics
DHRS7B_HSD17B11	DHRS7B	HSD17B11	0.366658	0.0418961	93	24.097	24.2288	0.555598	False	False	proteomics
DHRS3_SDR16C5	DHRS3	SDR16C5	0.094354	-0.16714	36	23.7007	23.5739	0.228015	False	False	proteomics
HSD17B11_SDR16C5	HSD17B11	SDR16C5	0.852017	0.0140181	37	26.0285	25.7075	0.91982	False	False	proteomics
DHRS3_RDH10	DHRS3	RDH10	0.00613905	-0.308977	28	23.4266	23.6196	0.0329645	False	True	proteomics
HSD17B11_RDH10	HSD17B11	RDH10	0.465983	0.0612064	29	25.8331	25.7415	0.642883	False	False	proteomics
SUCLG2_SUCLA2	SUCLG2	SUCLA2	0.179154	0.0510956	155	26.9487	27.0287	0.354165	False	False	proteomics
PHETA1_PHETA2	PHETA1	PHETA2	0.278766	0.0494609	80	20.6359	20.7335	0.469925	False	False	proteomics
SEPTIN3_SEPTIN9	SEPTIN3	SEPTIN9	0.937734	-0.00920079	39	21.8217	21.5292	0.972437	False	False	proteomics
SEPTIN2_SEPTIN9	SEPTIN2	SEPTIN9	0.685104	-0.0141315	50	28.2764	28.1156	0.811929	False	False	proteomics
SEPTIN7_SEPTIN9	SEPTIN7	SEPTIN9	0.639632	-0.0166924	50	28.8574	28.8526	0.77924	False	False	proteomics
SEPTIN1_SEPTIN9	SEPTIN1	SEPTIN9	0.105371	-0.146853	49	23.4921	23.485	0.246169	False	False	proteomics
SEPTIN3_SEPTIN4	SEPTIN3	SEPTIN4	0.698573	0.0433203	44	22.0718	21.5138	0.821436	False	False	proteomics
SEPTIN2_SEPTIN4	SEPTIN2	SEPTIN4	0.146672	-0.0477175	57	28.2196	28.1232	0.306865	False	False	proteomics
SEPTIN7_SEPTIN4	SEPTIN7	SEPTIN4	0.0526122	-0.0655956	57	28.7908	28.8648	0.152945	False	False	proteomics
SEPTIN1_SEPTIN4	SEPTIN1	SEPTIN4	0.157635	-0.122625	55	23.3939	23.4905	0.323601	False	False	proteomics
SEPTIN3_SEPTIN1	SEPTIN3	SEPTIN1	0.384318	0.114043	29	21.9979	21.548	0.572237	False	False	proteomics
SEPTIN2_SEPTIN1	SEPTIN2	SEPTIN1	4.39334e-06	-0.198141	31	28.0363	28.1496	0.00012311	False	True	proteomics
SEPTIN7_SEPTIN1	SEPTIN7	SEPTIN1	0.000386863	-0.157841	31	28.6735	28.8779	0.00403218	False	True	proteomics
SEPTIN4_SEPTIN1	SEPTIN4	SEPTIN1	0.00123955	-0.300587	30	23.5589	23.5218	0.0101865	False	True	proteomics
SEPTIN9_SEPTIN1	SEPTIN9	SEPTIN1	0.137931	-0.0603316	31	28.0599	28.0179	0.294467	False	False	proteomics
SEPTIN3_SEPTIN2	SEPTIN3	SEPTIN2	0.0179859	0.227286	57	21.7201	21.5517	0.0708928	False	False	proteomics
SEPTIN7_SEPTIN2	SEPTIN7	SEPTIN2	0.00082523	-0.102464	67	28.6934	28.8802	0.00735961	False	True	proteomics
SEPTIN1_SEPTIN2	SEPTIN1	SEPTIN2	3.96963e-06	-0.369722	66	23.4816	23.5306	0.000116321	False	True	proteomics
SEPTIN4_SEPTIN2	SEPTIN4	SEPTIN2	0.0068474	-0.172249	67	23.5501	23.5385	0.0359034	False	True	proteomics
SEPTIN9_SEPTIN2	SEPTIN9	SEPTIN2	0.00132765	-0.0903569	67	27.9066	28.0253	0.0107555	False	True	proteomics
CYP2J2_CYP2U1	CYP2J2	CYP2U1	0.659565	-0.0525944	43	19.1253	20.0034	0.794307	False	False	proteomics
CYP2U1_CYP2J2	CYP2U1	CYP2J2	0.45281	0.0554257	40	23.4592	22.4978	0.632323	False	False	proteomics
STRIP2_STRIP1	STRIP2	STRIP1	0.120875	0.141685	61	19.6783	19.8591	0.26985	False	False	proteomics
GNAI2_GNAI3	GNAI2	GNAI3	4.8939e-05	-0.139219	86	26.6791	26.5982	0.000826945	False	True	proteomics
GNA11_GNAI3	GNA11	GNAI3	0.915043	0.00365402	86	24.2094	24.458	0.957605	False	False	proteomics
GNAI1_GNAI3	GNAI1	GNAI3	0.497357	-0.0468788	86	23.562	23.5846	0.667964	False	False	proteomics
GNA13_GNAI3	GNA13	GNAI3	0.468119	-0.0238767	86	24.8853	24.8615	0.644434	False	False	proteomics
GNA15_GNAI3	GNA15	GNAI3	0.87271	0.0127424	63	21.5777	21.0407	0.929827	False	False	proteomics
GNA12_GNAI3	GNA12	GNAI3	0.00825377	-0.0926075	82	22.2331	22.2117	0.0410539	False	True	proteomics
GNA14_GNAI3	GNA14	GNAI3	0.053051	-0.204687	51	19.6952	20.3028	0.153872	False	False	proteomics
GNAO1_GNAI3	GNAO1	GNAI3	0.0437424	-0.148362	86	22.3663	23.4232	0.134157	False	False	proteomics
GNAQ_GNAI3	GNAQ	GNAI3	0.995475	-0.000215957	86	24.0826	24.2417	0.997745	False	False	proteomics
GNAI2_GNAO1	GNAI2	GNAO1	0.01254	-0.0889521	89	26.4751	26.6392	0.0547278	False	False	proteomics
GNA11_GNAO1	GNA11	GNAO1	0.704108	0.0132383	89	24.157	24.4781	0.825672	False	False	proteomics
GNAI1_GNAO1	GNAI1	GNAO1	0.111188	-0.118276	85	22.97	23.6422	0.255912	False	False	proteomics
GNA13_GNAO1	GNA13	GNAO1	0.0594578	0.0646453	89	24.8952	24.8752	0.166158	False	False	proteomics
GNA15_GNAO1	GNA15	GNAO1	0.107185	-0.148059	44	20.5093	21.0609	0.248743	False	False	proteomics
GNA12_GNAO1	GNA12	GNAO1	0.340542	-0.0370576	78	22.9171	22.1753	0.530654	False	False	proteomics
GNA14_GNAO1	GNA14	GNAO1	0.576886	-0.0664144	42	20.2221	20.1968	0.732064	False	False	proteomics
GNAQ_GNAO1	GNAQ	GNAO1	0.843319	0.00792661	89	23.8999	24.2809	0.914279	False	False	proteomics
GNAI3_GNAO1	GNAI3	GNAO1	0.523285	-0.0224364	89	25.4279	25.4127	0.688282	False	False	proteomics
GNAI2_GNA11	GNAI2	GNA11	0.0651095	-0.064245	85	26.4657	26.5675	0.17722	False	False	proteomics
GNAI1_GNA11	GNAI1	GNA11	0.864154	-0.0116711	83	23.1524	23.5677	0.926292	False	False	proteomics
GNA13_GNA11	GNA13	GNA11	0.190995	0.0423058	85	24.8097	24.8158	0.368897	False	False	proteomics
GNA12_GNA11	GNA12	GNA11	0.159387	-0.0507858	78	22.2289	22.1694	0.325953	False	False	proteomics
GNA14_GNA11	GNA14	GNA11	0.842524	0.0239137	39	20.4556	20.1249	0.914279	False	False	proteomics
GNAO1_GNA11	GNAO1	GNA11	0.190235	-0.0957745	84	22.5476	23.1781	0.368123	False	False	proteomics
GNAQ_GNA11	GNAQ	GNA11	0.455985	-0.0291515	85	23.8701	24.1964	0.634715	False	False	proteomics
GNAI3_GNA11	GNAI3	GNA11	0.480469	0.0241938	85	25.3703	25.3753	0.653713	False	False	proteomics
GNAI2_GNA13	GNAI2	GNA13	0.947777	0.00294271	45	26.5227	26.5955	0.977295	False	False	proteomics
GNA11_GNA13	GNA11	GNA13	0.0414786	0.0906606	45	24.4897	24.456	0.129855	False	False	proteomics
GNAI1_GNA13	GNAI1	GNA13	0.0794688	-0.169025	41	23.1734	23.6252	0.203351	False	False	proteomics
GNA15_GNA13	GNA15	GNA13	0.484408	-0.0910263	20	20.2076	21.0374	0.657502	False	False	proteomics
GNA12_GNA13	GNA12	GNA13	0.0201871	0.109112	42	22.3796	22.1937	0.0770806	False	False	proteomics
GNA14_GNA13	GNA14	GNA13	0.38556	0.136593	21	20.8335	20.1748	0.57342	False	False	proteomics
GNAO1_GNA13	GNAO1	GNA13	0.296691	-0.101299	44	23.6535	23.4181	0.489364	False	False	proteomics
GNAQ_GNA13	GNAQ	GNA13	0.34524	-0.0484579	45	24.1068	24.2549	0.534216	False	False	proteomics
GNAI3_GNA13	GNAI3	GNA13	0.0102439	0.114734	45	25.4376	25.3931	0.047579	True	False	proteomics
GNAI2_GNAQ	GNAI2	GNAQ	0.0103413	-0.0819509	99	26.5335	26.5922	0.0477755	False	True	proteomics
GNA11_GNAQ	GNA11	GNAQ	0.0876738	-0.0538533	99	24.2089	24.449	0.216909	False	False	proteomics
GNAI1_GNAQ	GNAI1	GNAQ	0.205868	-0.0812576	98	23.4234	23.5656	0.38855	False	False	proteomics
GNA13_GNAQ	GNA13	GNAQ	0.0465449	-0.0588537	99	24.7734	24.8608	0.139197	False	False	proteomics
GNA15_GNAQ	GNA15	GNAQ	0.972644	0.00286211	57	21.4645	20.995	0.987363	False	False	proteomics
GNA12_GNAQ	GNA12	GNAQ	0.939569	0.00244475	96	22.3376	22.2076	0.973946	False	False	proteomics
GNAO1_GNAQ	GNAO1	GNAQ	0.0489811	-0.134349	99	22.4818	23.3798	0.144436	False	False	proteomics
GNAI3_GNAQ	GNAI3	GNAQ	0.291329	0.0333623	99	25.4571	25.3888	0.483221	False	False	proteomics
GNAI2_GNA14	GNAI2	GNA14	0.00674995	-0.0861599	99	26.5192	26.5963	0.0354649	False	True	proteomics
GNA11_GNA14	GNA11	GNA14	0.127837	-0.0480385	99	24.2066	24.449	0.279791	False	False	proteomics
GNAI1_GNA14	GNAI1	GNA14	0.0839606	-0.110903	98	23.3782	23.5729	0.210818	False	False	proteomics
GNA13_GNA14	GNA13	GNA14	0.0462884	-0.0588537	99	24.7645	24.8634	0.139096	False	False	proteomics
GNA15_GNA14	GNA15	GNA14	0.969105	0.00322491	57	21.3912	21.0209	0.985939	False	False	proteomics
GNA12_GNA14	GNA12	GNA14	0.882659	-0.0047564	96	22.3493	22.2073	0.93518	False	False	proteomics
GNAO1_GNA14	GNAO1	GNA14	0.0473842	-0.135286	99	22.4737	23.379	0.14078	False	False	proteomics
GNAI3_GNA14	GNAI3	GNA14	0.146206	0.0458551	99	25.4619	25.3906	0.306393	False	False	proteomics
GNA11_GNAI2	GNA11	GNAI2	0.0432389	0.0551847	226	24.2612	24.4834	0.132772	False	False	proteomics
GNAI1_GNAI2	GNAI1	GNAI2	0.0450723	0.109783	225	23.7902	23.5071	0.136764	False	False	proteomics
GNA13_GNAI2	GNA13	GNAI2	0.990721	0.000298204	226	24.6608	24.9292	0.995769	False	False	proteomics
GNA15_GNAI2	GNA15	GNAI2	0.396577	0.0548964	127	21.5221	20.9258	0.584046	False	False	proteomics
GNA12_GNAI2	GNA12	GNAI2	0.0713275	-0.0500914	219	22.0605	22.2842	0.188133	False	False	proteomics
GNA14_GNAI2	GNA14	GNAI2	0.0659163	-0.172974	101	19.5888	20.4213	0.178657	False	False	proteomics
GNAO1_GNAI2	GNAO1	GNAI2	9.29654e-07	-0.282845	226	22.0794	23.7385	3.72442e-05	False	True	proteomics
GNAQ_GNAI2	GNAQ	GNAI2	0.471289	-0.0222186	226	23.872	24.3299	0.646713	False	False	proteomics
GNAI3_GNAI2	GNAI3	GNAI2	2.24649e-06	0.128496	226	25.4139	25.4027	7.62915e-05	True	False	proteomics
MINDY1_MINDY2	MINDY1	MINDY2	0.170836	-0.0549909	119	22.7921	23.0155	0.341806	False	False	proteomics
ITIH2_ITIH1	ITIH2	ITIH1	0.00123122	-0.166815	235	27.8998	27.9712	0.0101507	False	True	proteomics
ITIH5_ITIH1	ITIH5	ITIH1	2.67757e-07	-0.240156	235	23.767	23.8686	1.37306e-05	False	True	proteomics
ITIH2_ITIH3	ITIH2	ITIH3	0.00123122	-0.166815	235	27.8998	27.9712	0.0101507	False	True	proteomics
ITIH5_ITIH3	ITIH5	ITIH3	2.67757e-07	-0.240156	235	23.767	23.8686	1.37306e-05	False	True	proteomics
ITIH2_ITIH4	ITIH2	ITIH4	0.00210627	-0.16	233	27.9141	27.9661	0.015452	False	True	proteomics
ITIH5_ITIH4	ITIH5	ITIH4	1.29555e-07	-0.248255	233	23.7623	23.8699	7.46468e-06	False	True	proteomics
AMPD2_AMPD3	AMPD2	AMPD3	0.460242	-0.0220495	81	25.2713	25.4047	0.638289	False	False	proteomics
AMPD3_AMPD2	AMPD3	AMPD2	8.48854e-05	-0.195079	85	24.7967	24.7557	0.00129167	False	True	proteomics
AP3S2_AP3S1	AP3S2	AP3S1	0.00230446	0.194067	58	19.4162	19.9972	0.0164238	True	False	proteomics
CADM4_CADM1	CADM4	CADM1	0.46599	-0.0391912	111	22.7938	23.0947	0.642883	False	False	proteomics
CADM3_CADM1	CADM3	CADM1	0.00705922	-0.323446	51	20.0199	20.9559	0.0368257	False	True	proteomics
NECTIN2_NECTIN1	NECTIN2	NECTIN1	0.494556	0.0220698	107	24.2195	24.1363	0.666339	False	False	proteomics
NECTIN3_NECTIN1	NECTIN3	NECTIN1	0.86511	0.0152044	38	21.4805	21.306	0.926448	False	False	proteomics
NECTIN4_NECTIN1	NECTIN4	NECTIN1	0.0111468	0.155907	92	23.7045	23.0016	0.0502147	False	False	proteomics
PVR_NECTIN1	PVR	NECTIN1	0.800839	0.0120395	107	22.9414	23.1467	0.888704	False	False	proteomics
NECTIN3_PVR	NECTIN3	PVR	0.020275	-0.225207	33	21.2952	21.3102	0.0773013	False	False	proteomics
NECTIN4_PVR	NECTIN4	PVR	0.0129007	0.190543	53	23.7508	23.0474	0.0558269	False	False	proteomics
NECTIN1_PVR	NECTIN1	PVR	0.560756	0.0371418	63	23.2049	22.6797	0.719429	False	False	proteomics
CADM3_PVR	CADM3	PVR	0.00345364	-0.444093	27	20.2106	20.7135	0.0217166	False	True	proteomics
NECTIN3_NECTIN2	NECTIN3	NECTIN2	0.0312694	-0.202751	35	21.2635	21.3077	0.106403	False	False	proteomics
NECTIN4_NECTIN2	NECTIN4	NECTIN2	0.0319197	0.160711	56	23.6982	23.049	0.107971	False	False	proteomics
NECTIN1_NECTIN2	NECTIN1	NECTIN2	0.621543	0.0302619	69	23.1696	22.6813	0.76654	False	False	proteomics
NECTIN2_NECTIN3	NECTIN2	NECTIN3	0.856138	0.00783599	54	23.9996	24.1516	0.922855	False	False	proteomics
NECTIN4_NECTIN3	NECTIN4	NECTIN3	0.40467	0.0866113	27	23.2034	22.9673	0.592054	False	False	proteomics
PVR_NECTIN3	PVR	NECTIN3	0.363947	0.0593336	54	23.3604	23.1003	0.553075	False	False	proteomics
NECTIN1_NECTIN3	NECTIN1	NECTIN3	0.22712	0.0902397	49	22.5316	22.6843	0.412566	False	False	proteomics
MET_MST1R	MET	MST1R	0.743247	-0.0189618	226	23.1292	22.4392	0.851323	False	False	proteomics
GRK5_GRK6	GRK5	GRK6	0.0284171	-0.101582	72	20.9052	20.9527	0.100016	False	False	proteomics
GRK2_GRK6	GRK2	GRK6	6.63046e-05	-0.127822	70	24.8708	24.5844	0.0010794	False	True	proteomics
GRK3_GRK6	GRK3	GRK6	2.56402e-05	-0.222166	63	21.9694	21.0217	0.000496162	False	True	proteomics
GRK6_GRK5	GRK6	GRK5	2.23254e-05	-0.159649	155	22.4335	22.5794	0.000443154	False	True	proteomics
GRK2_GRK5	GRK2	GRK5	0.00560693	-0.0774857	80	24.492	24.5259	0.0310281	False	True	proteomics
GRK3_GRK5	GRK3	GRK5	0.00292604	-0.134913	138	22.103	20.7228	0.0194614	False	True	proteomics
GRK6_GRK2	GRK6	GRK2	0.0169112	-0.147091	31	22.2938	22.5459	0.0679098	False	False	proteomics
GRK5_GRK2	GRK5	GRK2	0.361663	-0.0590739	28	21.0344	21.0157	0.551238	False	False	proteomics
GRK3_GRK2	GRK3	GRK2	0.462815	-0.055932	25	22.0321	21.0114	0.640668	False	False	proteomics
GRK6_GRK3	GRK6	GRK3	0.646343	-0.0170319	99	22.3815	22.5519	0.783928	False	False	proteomics
GRK5_GRK3	GRK5	GRK3	0.012943	-0.0974115	83	21.0411	20.9919	0.0559155	False	False	proteomics
GRK2_GRK3	GRK2	GRK3	0.0406383	-0.0592529	75	24.4142	24.5083	0.127973	False	False	proteomics
SH2B1_SH2B2	SH2B1	SH2B2	0.713556	0.0211476	31	22.7495	22.3223	0.83208	False	False	proteomics
ARHGAP29_GMIP	ARHGAP29	GMIP	0.310071	0.0631852	63	24.332	23.6375	0.502764	False	False	proteomics
ABR_BCR	ABR	BCR	0.436934	-0.0227975	92	24.9006	24.8424	0.618779	False	False	proteomics
ARHGAP29_ARHGAP45	ARHGAP29	ARHGAP45	0.0824075	0.100947	81	24.2225	23.6811	0.208478	False	False	proteomics
BCR_ABR	BCR	ABR	0.962169	0.00102737	213	23.5821	23.8016	0.983653	False	False	proteomics
GMIP_ARHGAP29	GMIP	ARHGAP29	2.90896e-05	-0.152476	81	23.655	23.5421	0.00055661	False	True	proteomics
ARHGAP45_ARHGAP29	ARHGAP45	ARHGAP29	1.32243e-07	-0.262155	81	24.5983	24.6576	7.53489e-06	False	True	proteomics
CLCN3_CLCN7	CLCN3	CLCN7	0.804386	0.017275	33	23.4328	23.4648	0.891244	False	False	proteomics
CLCN7_CLCN3	CLCN7	CLCN3	0.635987	-0.0159844	112	23.3177	23.3964	0.776694	False	False	proteomics
GAS6_PROS1	GAS6	PROS1	0.00328054	-0.13159	104	21.5827	21.5267	0.0209758	False	True	proteomics
PROS1_GAS6	PROS1	GAS6	0.268586	-0.0675718	116	25.5537	25.569	0.460639	False	False	proteomics
SERINC5_SERINC1	SERINC5	SERINC1	0.124569	0.116845	60	20.6317	20.9119	0.274867	False	False	proteomics
SERINC3_SERINC1	SERINC3	SERINC1	0.00260618	0.139874	108	22.8761	22.5529	0.0178669	True	False	proteomics
SERINC1_SERINC3	SERINC1	SERINC3	0.139257	-0.148988	20	23.5433	23.5593	0.295697	False	False	proteomics
RAB30_RAB33B	RAB30	RAB33B	0.031881	-0.10433	99	21.333	21.3104	0.107971	False	False	proteomics
RAB43_RAB33B	RAB43	RAB33B	0.00308123	-0.11998	107	23.4483	23.4573	0.0201355	False	True	proteomics
RAB35_RAB33B	RAB35	RAB33B	0.510651	0.0181694	107	25.6925	25.5903	0.677872	False	False	proteomics
RAB18_RAB33B	RAB18	RAB33B	0.0853265	0.0662109	107	26.2102	25.9399	0.212508	False	False	proteomics
RAB19_RAB33B	RAB19	RAB33B	0.00085079	-0.23383	81	20.1712	20.6896	0.00752362	False	True	proteomics
RAB40C_RAB33B	RAB40C	RAB33B	0.500932	0.0716373	70	20.4485	20.3824	0.670349	False	False	proteomics
RAB1A_RAB33B	RAB1A	RAB33B	0.360257	0.0258104	107	27.6833	27.6849	0.549869	False	False	proteomics
RAB1B_RAB33B	RAB1B	RAB33B	0.881444	-0.00468365	107	27.2085	27.3201	0.935053	False	False	proteomics
RAB30_RAB43	RAB30	RAB43	0.0943027	0.126096	37	21.6219	21.2364	0.227998	False	False	proteomics
RAB35_RAB43	RAB35	RAB43	0.219009	0.0530008	42	25.5983	25.5627	0.403082	False	False	proteomics
RAB18_RAB43	RAB18	RAB43	0.0692173	0.108063	42	26.1592	25.9032	0.18458	False	False	proteomics
RAB19_RAB43	RAB19	RAB43	0.0646697	0.198484	32	20.9963	20.6764	0.176397	False	False	proteomics
RAB33B_RAB43	RAB33B	RAB43	0.971399	-0.0021067	42	22.4013	22.4193	0.987184	False	False	proteomics
RAB40C_RAB43	RAB40C	RAB43	0.775007	0.0457209	26	20.7487	20.3597	0.871207	False	False	proteomics
RAB1A_RAB43	RAB1A	RAB43	0.0116246	0.110023	42	27.5919	27.6761	0.0517677	False	False	proteomics
RAB1B_RAB43	RAB1B	RAB43	0.0765595	0.0840701	42	27.0714	27.3267	0.198381	False	False	proteomics
RAB30_RAB18	RAB30	RAB18	0.0987735	-0.0906068	124	22.2349	21.135	0.235915	False	False	proteomics
RAB43_RAB18	RAB43	RAB18	0.057667	-0.0872405	132	22.3394	23.6627	0.163177	False	False	proteomics
RAB35_RAB18	RAB35	RAB18	0.0465001	-0.0612462	132	25.9878	25.5176	0.139197	False	False	proteomics
RAB19_RAB18	RAB19	RAB18	0.128108	-0.140548	42	20.402	20.6756	0.280264	False	False	proteomics
RAB33B_RAB18	RAB33B	RAB18	0.160876	0.0579441	132	23.0656	22.299	0.328151	False	False	proteomics
RAB40C_RAB18	RAB40C	RAB18	0.374728	0.0998781	105	20.3872	20.4538	0.563191	False	False	proteomics
RAB1A_RAB18	RAB1A	RAB18	0.277478	-0.0340643	132	27.7347	27.6731	0.468216	False	False	proteomics
RAB1B_RAB18	RAB1B	RAB18	0.742651	-0.011412	132	27.4886	27.2689	0.851212	False	False	proteomics
RAB30_RAB35	RAB30	RAB35	0.51862	0.0410887	58	21.6623	21.3007	0.684879	False	False	proteomics
RAB43_RAB35	RAB43	RAB35	0.0799224	0.0940579	61	23.5352	23.4519	0.204222	False	False	proteomics
RAB18_RAB35	RAB18	RAB35	0.00462247	0.143591	61	26.0689	25.9559	0.0269364	True	False	proteomics
RAB19_RAB35	RAB19	RAB35	0.541152	-0.0562979	48	20.4295	20.6457	0.702895	False	False	proteomics
RAB33B_RAB35	RAB33B	RAB35	0.0280607	0.11002	58	22.4295	22.4204	0.0992943	False	False	proteomics
RAB40C_RAB35	RAB40C	RAB35	0.975088	-0.00473838	34	20.1673	20.3896	0.987997	False	False	proteomics
RAB1A_RAB35	RAB1A	RAB35	0.29985	0.0389763	61	27.5874	27.6859	0.492514	False	False	proteomics
RAB1B_RAB35	RAB1B	RAB35	0.114055	0.0667156	61	27.4614	27.3018	0.259426	False	False	proteomics
RAB43_RAB1B	RAB43	RAB1B	0.707223	0.0271085	31	23.105	23.4771	0.827999	False	False	proteomics
RAB35_RAB1B	RAB35	RAB1B	0.739203	-0.0164132	31	25.8287	25.5815	0.849537	False	False	proteomics
RAB18_RAB1B	RAB18	RAB1B	0.111908	0.109494	31	26.1434	25.9522	0.256202	False	False	proteomics
RAB33B_RAB1B	RAB33B	RAB1B	0.585257	-0.0360226	30	22.5894	22.4099	0.739211	False	False	proteomics
RAB40C_RAB1B	RAB40C	RAB1B	0.440708	0.126724	24	20.2184	20.3248	0.622919	False	False	proteomics
RAB1A_RAB1B	RAB1A	RAB1B	0.243109	0.0576766	31	27.7966	27.6846	0.431072	False	False	proteomics
RAB43_RAB30	RAB43	RAB30	0.363597	-0.0437569	77	23.234	23.4886	0.55278	False	False	proteomics
RAB35_RAB30	RAB35	RAB30	0.277217	0.0352212	77	25.6731	25.574	0.468083	False	False	proteomics
RAB18_RAB30	RAB18	RAB30	0.556292	0.0267896	77	26.0776	25.943	0.71657	False	False	proteomics
RAB19_RAB30	RAB19	RAB30	0.387	0.0789476	46	20.4806	20.6538	0.574395	False	False	proteomics
RAB33B_RAB30	RAB33B	RAB30	0.618754	0.0216177	76	22.4523	22.407	0.764203	False	False	proteomics
RAB40C_RAB30	RAB40C	RAB30	0.969212	0.00462487	53	20.8355	20.2799	0.985939	False	False	proteomics
RAB1A_RAB30	RAB1A	RAB30	0.84406	-0.00651107	77	27.5651	27.6984	0.914502	False	False	proteomics
DNAJB4_DNAJB6	DNAJB4	DNAJB6	0.224108	-0.0872921	49	24.2748	24.1314	0.408395	False	False	proteomics
DNAJB1_DNAJB6	DNAJB1	DNAJB6	0.0063356	0.126372	49	27.0982	26.8989	0.0337022	True	False	proteomics
DNAJB2_DNAJB6	DNAJB2	DNAJB6	0.512175	-0.0306962	49	24.3013	24.3349	0.678489	False	False	proteomics
DNAJB6_DNAJB2	DNAJB6	DNAJB2	0.0846587	0.079319	56	25.1932	24.978	0.211418	False	False	proteomics
DNAJB4_DNAJB2	DNAJB4	DNAJB2	0.19277	-0.0857149	56	24.2687	24.1427	0.370928	False	False	proteomics
DNAJB1_DNAJB2	DNAJB1	DNAJB2	0.000765815	0.143685	56	27.2162	26.8985	0.00697531	True	False	proteomics
DNAJB6_DNAJB1	DNAJB6	DNAJB1	0.00861336	0.109092	71	25.3002	24.9164	0.042066	True	False	proteomics
DNAJB4_DNAJB1	DNAJB4	DNAJB1	0.528508	0.0375304	71	24.1049	24.1444	0.692611	False	False	proteomics
DNAJB5_DNAJB1	DNAJB5	DNAJB1	0.0369631	0.147651	56	20.8228	20.9473	0.119202	False	False	proteomics
DNAJB2_DNAJB1	DNAJB2	DNAJB1	0.282704	0.0437422	71	24.4254	24.3919	0.47438	False	False	proteomics
DNAJB4_DNAJB5	DNAJB4	DNAJB5	0.96638	-0.00194634	121	24.3125	24.1061	0.985353	False	False	proteomics
DNAJB1_DNAJB5	DNAJB1	DNAJB5	0.00321318	0.0873979	121	27.0615	26.8659	0.0205965	True	False	proteomics
PPP6R2_PPP6R1	PPP6R2	PPP6R1	0.242485	-0.030873	59	27.5561	26.7628	0.430413	False	False	proteomics
PPP6R3_PPP6R1	PPP6R3	PPP6R1	0.146479	0.0370237	59	25.2327	24.9854	0.306714	False	False	proteomics
PPP6R2_PPP6R3	PPP6R2	PPP6R3	0.463452	-0.024425	34	26.7816	26.6219	0.641106	False	False	proteomics
PPP6R1_PPP6R3	PPP6R1	PPP6R3	0.75718	0.0115383	34	24.8779	24.77	0.860744	False	False	proteomics
PPP6R3_PPP6R2	PPP6R3	PPP6R2	0.00357594	0.0509456	130	25.0953	24.9861	0.0222002	True	False	proteomics
PPP6R1_PPP6R2	PPP6R1	PPP6R2	0.119726	-0.0314995	130	24.7951	24.7314	0.268455	False	False	proteomics
PSTPIP1_PSTPIP2	PSTPIP1	PSTPIP2	1.30273e-08	-0.239053	168	22.7821	23.0073	1.09515e-06	False	True	proteomics
FCHO1_SGIP1	FCHO1	SGIP1	5.62577e-06	-0.331681	49	20.4027	20.4111	0.000147943	False	True	proteomics
FCHO2_SGIP1	FCHO2	SGIP1	0.0661191	-0.0580484	67	24.7227	24.9318	0.179017	False	False	proteomics
SGIP1_FCHO1	SGIP1	FCHO1	0.386483	-0.0724975	51	19.9246	20.5243	0.574126	False	False	proteomics
FCHO2_FCHO1	FCHO2	FCHO1	0.599718	-0.0165741	70	24.9037	24.9231	0.750635	False	False	proteomics
SGIP1_FCHO2	SGIP1	FCHO2	0.0844106	-0.136067	69	19.308	20.802	0.211356	False	False	proteomics
FCHO1_FCHO2	FCHO1	FCHO2	1.35454e-07	-0.306637	91	20.3037	20.4596	7.63306e-06	False	True	proteomics
PSTPIP2_PSTPIP1	PSTPIP2	PSTPIP1	0.592495	-0.0277848	92	23.9201	23.9856	0.744317	False	False	proteomics
GPSM2_GPSM1	GPSM2	GPSM1	0.25399	0.0848563	47	19.4906	19.568	0.443315	False	False	proteomics
MKRN2_MKRN1	MKRN2	MKRN1	0.181146	0.045215	55	23.7939	23.7899	0.357001	False	False	proteomics
MKRN1_MKRN2	MKRN1	MKRN2	0.0344311	0.0603844	202	22.3522	22.6617	0.113472	False	False	proteomics
CDC42SE1_CDC42SE2	CDC42SE1	CDC42SE2	0.0293255	0.132623	103	22.6914	21.9934	0.101655	False	False	proteomics
SLC2A3_SLC2A5	SLC2A3	SLC2A5	0.599945	-0.046626	71	20.9519	20.8693	0.750659	False	False	proteomics
PRCP_DPP7	PRCP	DPP7	0.0166041	0.102941	85	25.8287	25.5555	0.0673288	False	False	proteomics
DPP7_PRCP	DPP7	PRCP	0.491495	-0.0379587	78	25.9272	25.9765	0.663085	False	False	proteomics
TINAGL1_CTSB	TINAGL1	CTSB	0.248802	-0.0482785	209	25.5834	25.6579	0.436787	False	False	proteomics
CTSC_CTSB	CTSC	CTSB	0.579112	0.0220649	209	27.2707	27.1176	0.733943	False	False	proteomics
CTSO_CTSB	CTSO	CTSB	0.790117	-0.0113048	175	22.1379	21.9784	0.881606	False	False	proteomics
CTSZ_CTSB	CTSZ	CTSB	0.0320808	-0.079577	209	27.5747	27.4306	0.108444	False	False	proteomics
CTSZ_CTSO	CTSZ	CTSO	0.00274941	-0.140738	106	27.4218	27.4532	0.0185757	False	True	proteomics
CTSB_CTSO	CTSB	CTSO	0.389355	-0.0446038	106	28.6178	28.5674	0.576889	False	False	proteomics
TINAGL1_CTSC	TINAGL1	CTSC	0.000650971	-0.199543	88	25.1727	25.675	0.0060584	False	True	proteomics
CTSB_CTSC	CTSB	CTSC	0.212994	-0.0722511	88	28.6389	28.5473	0.396312	False	False	proteomics
CTSC_TINAGL1	CTSC	TINAGL1	0.700567	-0.0203323	100	26.9963	27.1571	0.822649	False	False	proteomics
CTSB_TINAGL1	CTSB	TINAGL1	0.156311	0.0760497	100	28.6427	28.5544	0.321526	False	False	proteomics
DCN_OMD	DCN	OMD	4.96946e-05	-0.340814	97	29.1037	29.3644	0.000830078	False	True	proteomics
LUM_OMD	LUM	OMD	6.49191e-06	-0.367917	97	29.7608	29.9586	0.000164748	False	True	proteomics
FMOD_OMD	FMOD	OMD	0.00108603	-0.246084	97	25.3052	25.5658	0.00915978	False	True	proteomics
PRELP_OMD	PRELP	OMD	0.000115596	-0.36017	97	28.5097	28.6484	0.00161961	False	True	proteomics
DCN_ASPN	DCN	ASPN	4.96946e-05	-0.340814	97	29.1037	29.3644	0.000830078	False	True	proteomics
LUM_ASPN	LUM	ASPN	6.49191e-06	-0.367917	97	29.7608	29.9586	0.000164748	False	True	proteomics
FMOD_ASPN	FMOD	ASPN	0.00108603	-0.246084	97	25.3052	25.5658	0.00915978	False	True	proteomics
PRELP_ASPN	PRELP	ASPN	0.000115596	-0.36017	97	28.5097	28.6484	0.00161961	False	True	proteomics
OMD_DCN	OMD	DCN	0.56959	-0.110653	31	24.1403	23.4745	0.725825	False	False	proteomics
ASPN_DCN	ASPN	DCN	0.102185	-0.252654	31	27.4917	27.4009	0.24015	False	False	proteomics
FMOD_DCN	FMOD	DCN	0.120197	-0.195787	31	25.6723	25.5198	0.269039	False	False	proteomics
PRELP_DCN	PRELP	DCN	0.02741	-0.35042	31	28.6799	28.6153	0.0975421	False	False	proteomics
SHB_SHF	SHB	SHF	0.55689	0.0293066	96	20.6352	20.7035	0.716884	False	False	proteomics
SHE_SHF	SHE	SHF	0.368719	-0.0610253	83	19.8413	19.771	0.557427	False	False	proteomics
SHE_SHB	SHE	SHB	0.000109122	-0.262173	85	19.5575	19.8562	0.00155872	False	True	proteomics
SHF_SHB	SHF	SHB	0.840436	0.0172521	82	19.764	19.4366	0.914126	False	False	proteomics
CASP9_CASP8	CASP9	CASP8	0.769945	-0.013458	39	25.5425	24.754	0.868325	False	False	proteomics
CASP7_CASP8	CASP7	CASP8	0.573791	0.0384026	36	25.1945	24.8011	0.729219	False	False	proteomics
CASP10_CASP9	CASP10	CASP9	6.32816e-09	-0.263501	107	23.0519	23.2705	5.79478e-07	False	True	proteomics
CASP6_CASP9	CASP6	CASP9	0.0116296	0.100617	107	24.8662	24.6136	0.0517677	False	False	proteomics
CASP3_CASP9	CASP3	CASP9	0.325118	-0.0326017	107	25.3459	25.3876	0.516964	False	False	proteomics
CASP2_CASP9	CASP2	CASP9	0.040486	0.0670303	107	22.656	22.3625	0.127604	False	False	proteomics
CASP7_CASP9	CASP7	CASP9	0.663534	-0.0187286	102	24.865	24.8195	0.795984	False	False	proteomics
CASP8_CASP9	CASP8	CASP9	0.042153	-0.0684647	107	24.82	24.6528	0.131086	False	False	proteomics
CASP9_CASP2	CASP9	CASP2	0.778275	-0.0129106	39	25.1569	24.7235	0.872944	False	False	proteomics
CASP9_CASP6	CASP9	CASP6	0.453637	-0.0233138	90	24.8687	24.7489	0.632821	False	False	proteomics
CASP7_CASP6	CASP7	CASP6	0.562137	-0.0259273	90	24.8988	24.816	0.720544	False	False	proteomics
CASP10_CASP7	CASP10	CASP7	1.4308e-05	-0.199535	155	22.6079	23.3878	0.000320398	False	True	proteomics
CASP6_CASP7	CASP6	CASP7	0.000931	0.133344	155	24.2257	24.7214	0.00807812	True	False	proteomics
CASP9_CASP7	CASP9	CASP7	0.94464	-0.00210932	149	25.0661	24.6797	0.976276	False	False	proteomics
CASP3_CASP7	CASP3	CASP7	0.476634	0.0238453	155	25.6239	25.3212	0.65022	False	False	proteomics
CASP8_CASP7	CASP8	CASP7	0.343786	0.0323521	155	24.0405	24.8261	0.533415	False	False	proteomics
CASP9_CASP3	CASP9	CASP3	0.234121	-0.034557	112	24.7442	24.7549	0.420804	False	False	proteomics
CASP7_CASP3	CASP7	CASP3	0.775388	-0.0117605	111	24.9075	24.8147	0.871207	False	False	proteomics
CASP9_CASP10	CASP9	CASP10	0.769945	-0.013458	39	25.5425	24.754	0.868325	False	False	proteomics
CASP7_CASP10	CASP7	CASP10	0.700411	0.0254997	38	25.1213	24.8038	0.822649	False	False	proteomics
ANTXR1_ANTXR2	ANTXR1	ANTXR2	0.105997	-0.108528	80	23.1105	23.2126	0.247406	False	False	proteomics
LTBP3_LTBP1	LTBP3	LTBP1	0.172273	-0.15206	21	23.3753	23.5575	0.344411	False	False	proteomics
LTBP2_LTBP1	LTBP2	LTBP1	0.344488	-0.155343	21	26.2272	26.1076	0.533587	False	False	proteomics
LTBP4_LTBP1	LTBP4	LTBP1	0.596365	-0.0712374	21	23.7838	24.6316	0.747533	False	False	proteomics
LTBP3_LTBP4	LTBP3	LTBP4	0.251984	-0.0780043	56	23.3703	23.5014	0.440865	False	False	proteomics
LTBP2_LTBP4	LTBP2	LTBP4	0.378702	-0.088594	56	26.4934	26.1721	0.567003	False	False	proteomics
LTBP1_LTBP4	LTBP1	LTBP4	0.251738	-0.0877117	56	25.2245	25.519	0.440584	False	False	proteomics
FUBP1_KHSRP	FUBP1	KHSRP	1.06053e-15	0.212243	88	28.2975	27.7427	4.94401e-13	True	False	proteomics
FUBP3_KHSRP	FUBP3	KHSRP	7.28096e-05	0.094549	69	26.4998	26.1783	0.00115594	True	False	proteomics
FUBP1_FUBP3	FUBP1	FUBP3	0.000487729	0.0885886	99	27.9968	27.7451	0.00483245	True	False	proteomics
KHSRP_FUBP3	KHSRP	FUBP3	9.53398e-08	0.121893	99	27.8994	27.7677	6.03583e-06	True	False	proteomics
INF2_DIAPH1	INF2	DIAPH1	0.94535	-0.00283748	87	25.1603	25.3648	0.976582	False	False	proteomics
DAAM1_DIAPH1	DAAM1	DIAPH1	0.00153658	0.150236	87	23.1949	23.0401	0.0120852	True	False	proteomics
DAAM2_DIAPH1	DAAM2	DIAPH1	0.0689043	-0.169884	42	19.6714	20.2959	0.18384	False	False	proteomics
DIAPH3_DIAPH1	DIAPH3	DIAPH1	7.92566e-07	0.326559	80	20.7431	19.686	3.27764e-05	True	False	proteomics
DIAPH1_DAAM1	DIAPH1	DAAM1	1.47685e-05	0.114776	121	26.5133	26.5982	0.000327848	True	False	proteomics
FMNL3_DAAM1	FMNL3	DAAM1	0.0051619	-0.101035	119	22.8397	22.9596	0.0291202	False	True	proteomics
FMNL2_DAAM1	FMNL2	DAAM1	0.00073898	0.122727	118	24.0322	23.929	0.00674286	True	False	proteomics
DAAM2_DAAM1	DAAM2	DAAM1	0.741761	0.0264151	52	20.8128	20.0721	0.85076	False	False	proteomics
FMNL1_DAAM1	FMNL1	DAAM1	0.0139723	-0.116663	121	25.077	25.3558	0.059264	False	False	proteomics
DIAPH3_DAAM1	DIAPH3	DAAM1	0.000266379	0.252648	66	19.8064	19.743	0.00298251	True	False	proteomics
DAAM1_FMNL3	DAAM1	FMNL3	0.0702937	0.113165	43	23.5176	22.9079	0.186346	False	False	proteomics
FMNL2_FMNL3	FMNL2	FMNL3	0.318578	-0.0556553	44	24.0283	23.9559	0.510841	False	False	proteomics
DAAM2_FMNL3	DAAM2	FMNL3	0.250477	-0.132239	22	20.7946	20.1671	0.439278	False	False	proteomics
FMNL1_FMNL3	FMNL1	FMNL3	1.9401e-05	-0.311649	44	25.0828	25.364	0.000393234	False	True	proteomics
DIAPH1_INF2	DIAPH1	INF2	0.000244117	0.0977503	117	26.4765	26.6055	0.00279882	True	False	proteomics
MAGI3_MAGI1	MAGI3	MAGI1	0.324755	-0.0344745	222	22.0075	22.5964	0.516707	False	False	proteomics
MAGI2_MAGI1	MAGI2	MAGI1	0.00679182	-0.160308	159	20.8259	21.1154	0.0356484	False	True	proteomics
MAGI1_MAGI3	MAGI1	MAGI3	0.305704	-0.0401399	100	23.7272	23.7112	0.498934	False	False	proteomics
MAGI2_MAGI3	MAGI2	MAGI3	0.046217	-0.138799	69	20.2848	21.1558	0.139003	False	False	proteomics
SECISBP2_SECISBP2L	SECISBP2	SECISBP2L	0.254078	0.0413809	94	21.2746	21.26	0.443319	False	False	proteomics
CC2D1B_CC2D1A	CC2D1B	CC2D1A	0.120157	0.0376431	71	25.502	25.1312	0.269039	False	False	proteomics
PAPOLG_PAPOLA	PAPOLG	PAPOLA	0.0948127	0.0651296	87	20.9672	21.1082	0.228651	False	False	proteomics
NME6_NME1	NME6	NME1	0.50944	0.0431605	37	21.6597	21.3487	0.676965	False	False	proteomics
NME3_NME1	NME3	NME1	0.317261	0.0534486	46	25.8388	25.6173	0.509366	False	False	proteomics
NME4_NME1	NME4	NME1	0.00411773	0.308195	34	23.2281	21.8727	0.0244962	True	False	proteomics
NME1_NME4	NME1	NME4	0.0111534	0.181207	32	26.7145	26.5096	0.0502147	False	False	proteomics
NME6_NME4	NME6	NME4	0.0223942	0.164641	29	21.3441	21.3423	0.0833969	False	False	proteomics
NME1_NME3	NME1	NME3	0.0275333	0.157413	32	26.6655	26.5094	0.0978452	False	False	proteomics
NME6_NME3	NME6	NME3	0.0130744	0.178995	29	21.3349	21.3418	0.0562464	False	False	proteomics
CHCHD6_CHCHD3	CHCHD6	CHCHD3	4.8154e-08	0.312832	44	24.4422	23.9661	3.47794e-06	True	False	proteomics
LSAMP_NEGR1	LSAMP	NEGR1	0.415849	-0.0636273	55	22.5358	22.7769	0.600063	False	False	proteomics
NTM_NEGR1	NTM	NEGR1	0.969051	-0.00326633	58	22.4073	22.4397	0.985939	False	False	proteomics
NCAM2_NCAM1	NCAM2	NCAM1	0.414967	-0.0676705	84	21.8873	22.0059	0.599591	False	False	proteomics
CAMSAP2_CAMSAP1	CAMSAP2	CAMSAP1	0.811585	0.00770163	87	23.4662	23.3613	0.895216	False	False	proteomics
CAMSAP3_CAMSAP1	CAMSAP3	CAMSAP1	0.123256	0.0672772	89	23.6055	23.3399	0.272726	False	False	proteomics
CMPK1_AK1	CMPK1	AK1	0.770674	-0.011149	96	27.6143	27.4666	0.868766	False	False	proteomics
AK1_CMPK1	AK1	CMPK1	0.535199	-0.0431078	62	27.5497	27.5396	0.698455	False	False	proteomics
GALNT6_GALNT12	GALNT6	GALNT12	0.639087	0.044194	72	22.9794	22.8938	0.778811	False	False	proteomics
GALNT11_GALNT12	GALNT11	GALNT12	0.448973	-0.042473	88	24.5687	24.6178	0.629718	False	False	proteomics
GALNT5_GALNT12	GALNT5	GALNT12	0.371948	-0.0728301	64	22.6768	22.5132	0.56049	False	False	proteomics
GALNT2_GALNT12	GALNT2	GALNT12	0.0373348	0.10128	93	25.4582	25.3231	0.120033	False	False	proteomics
GALNT1_GALNT12	GALNT1	GALNT12	0.751727	0.0148578	93	23.2252	23.2897	0.85816	False	False	proteomics
GALNT3_GALNT12	GALNT3	GALNT12	0.415272	-0.0581959	83	23.4202	23.7383	0.599825	False	False	proteomics
GALNT6_GALNT1	GALNT6	GALNT1	0.000919701	0.236412	143	23.4005	22.7761	0.00802495	True	False	proteomics
GALNT11_GALNT1	GALNT11	GALNT1	0.79751	-0.0126634	118	24.927	24.5283	0.886545	False	False	proteomics
GALNT5_GALNT1	GALNT5	GALNT1	0.993765	0.000449981	146	22.8169	22.4347	0.997366	False	False	proteomics
GALNT2_GALNT1	GALNT2	GALNT1	0.330519	0.0383952	161	25.4073	25.33	0.522311	False	False	proteomics
GALNT12_GALNT1	GALNT12	GALNT1	0.56379	0.0286513	131	22.0444	21.6887	0.721336	False	False	proteomics
GALNT3_GALNT1	GALNT3	GALNT1	0.00102988	0.184846	150	24.1503	23.6164	0.00878741	True	False	proteomics
GALNT11_GALNT6	GALNT11	GALNT6	0.665231	0.034141	43	24.9704	24.6098	0.796453	False	False	proteomics
GALNT5_GALNT6	GALNT5	GALNT6	0.302897	-0.096562	47	22.1095	22.5428	0.495772	False	False	proteomics
GALNT2_GALNT6	GALNT2	GALNT6	0.303232	-0.0639158	55	25.0236	25.3528	0.496163	False	False	proteomics
GALNT1_GALNT6	GALNT1	GALNT6	0.115245	-0.0943609	55	23.1239	23.2975	0.261263	False	False	proteomics
GALNT12_GALNT6	GALNT12	GALNT6	0.43688	-0.0753733	27	22.0583	21.7604	0.618779	False	False	proteomics
GALNT3_GALNT6	GALNT3	GALNT6	0.410987	0.0762419	46	23.8473	23.7323	0.596699	False	False	proteomics
HPGDS_GSTA4	HPGDS	GSTA4	0.0190162	-0.211756	40	22.2818	22.3868	0.0735407	False	False	proteomics
GSTA4_HPGDS	GSTA4	HPGDS	0.00237762	0.256093	84	23.7246	23.2275	0.0168404	True	False	proteomics
SULT1C2_SULT1A1	SULT1C2	SULT1A1	0.354073	-0.175179	22	20.8893	23.0697	0.543523	False	False	proteomics
SULT1B1_SULT1A1	SULT1B1	SULT1A1	0.235525	-0.194849	20	21.3399	22.3101	0.422742	False	False	proteomics
SULT2B1_SULT1A1	SULT2B1	SULT1A1	0.227397	-0.17858	27	23.2973	23.0724	0.412921	False	False	proteomics
SULT1C2_SULT1B1	SULT1C2	SULT1B1	0.868801	0.0203251	52	22.6817	23.0359	0.928556	False	False	proteomics
SULT1A2_SULT1B1	SULT1A2	SULT1B1	0.496064	-0.0875811	44	20.0943	20.3455	0.667546	False	False	proteomics
SULT1A1_SULT1B1	SULT1A1	SULT1B1	0.0148618	-0.169093	75	23.6642	23.5542	0.0619606	False	False	proteomics
SULT2B1_SULT1B1	SULT2B1	SULT1B1	0.592783	-0.0520321	65	23.1933	23.0562	0.744317	False	False	proteomics
MPP7_MPP2	MPP7	MPP2	0.40333	0.0575919	68	23.2245	23.302	0.590815	False	False	proteomics
MPP2_MPP7	MPP2	MPP7	0.149947	0.110144	108	23.7994	20.5312	0.311306	False	False	proteomics
TJP1_TJP3	TJP1	TJP3	0.606136	0.0158879	85	26.4134	26.2192	0.754854	False	False	proteomics
TJP3_TJP1	TJP3	TJP1	0.627701	-0.0240186	119	24.1958	23.6583	0.771167	False	False	proteomics
N4BP1_KHNYN	N4BP1	KHNYN	0.641334	-0.0106466	107	23.6185	23.9215	0.780622	False	False	proteomics
ZC3H12C_ZC3H12A	ZC3H12C	ZC3H12A	0.0114411	0.209299	33	21.4028	21.6792	0.0511509	False	False	proteomics
KHNYN_N4BP1	KHNYN	N4BP1	0.784926	-0.00891995	81	22.9504	22.7753	0.877693	False	False	proteomics
VPS13C_VPS13A	VPS13C	VPS13A	0.0302662	-0.0621918	99	25.9061	25.8293	0.103945	False	False	proteomics
VPS13A_VPS13C	VPS13A	VPS13C	0.00891604	0.0704472	95	23.7553	23.9063	0.0430928	True	False	proteomics
KMT2C_KMT2D	KMT2C	KMT2D	0.0418094	0.119903	46	23.4788	23.0025	0.13027	False	False	proteomics
KMT2B_KMT2A	KMT2B	KMT2A	0.00509	0.0997987	117	22.1742	22.1036	0.0288886	True	False	proteomics
SETD1A_SETD1B	SETD1A	SETD1B	0.885142	0.00479737	52	23.4804	22.5274	0.937037	False	False	proteomics
KMT2D_KMT2C	KMT2D	KMT2C	0.0798294	0.0564155	61	23.7801	23.3899	0.204172	False	False	proteomics
PRPH_VIM	PRPH	VIM	0.00400532	-0.272917	133	22.6448	23.3516	0.0240507	False	True	proteomics
NEFM_VIM	NEFM	VIM	0.000689617	-0.451595	103	26.4573	21.8488	0.00634893	False	True	proteomics
NEFL_VIM	NEFL	VIM	0.251602	-0.138819	128	26.1224	22.1334	0.440497	False	False	proteomics
DES_VIM	DES	VIM	0.0463563	-0.269859	129	26.2828	28.2287	0.139096	False	False	proteomics
PRPH_DES	PRPH	DES	0.128322	-0.176037	55	22.046	23.2246	0.280612	False	False	proteomics
LMNB1_DES	LMNB1	DES	0.0643494	0.0743181	56	28.7791	28.7702	0.175737	False	False	proteomics
NEFM_DES	NEFM	DES	0.305636	-0.202505	25	22.8276	22.7916	0.498934	False	False	proteomics
NEFL_DES	NEFL	DES	0.0286232	-0.332524	50	22.1571	22.7791	0.100397	False	False	proteomics
INA_DES	INA	DES	0.0528523	0.247813	39	21.6357	22.9836	0.15344	False	False	proteomics
LMNB2_DES	LMNB2	DES	0.0904843	-0.0688977	56	27.9944	28.1484	0.221693	False	False	proteomics
VIM_DES	VIM	DES	0.00291173	-0.187293	56	31.381	31.7873	0.0194166	False	True	proteomics
LMNA_PRPH	LMNA	PRPH	0.439562	-0.0460725	47	30.2513	30.2004	0.621814	False	False	proteomics
LMNB1_PRPH	LMNB1	PRPH	0.00249711	0.132012	47	28.9379	28.7483	0.0173419	True	False	proteomics
NEFM_PRPH	NEFM	PRPH	0.21442	-0.250453	23	24.1912	22.7217	0.397809	False	False	proteomics
NEFL_PRPH	NEFL	PRPH	0.212535	-0.205818	40	23.049	22.7086	0.395973	False	False	proteomics
INA_PRPH	INA	PRPH	0.96012	-0.00735788	27	23.4576	22.8814	0.983056	False	False	proteomics
DES_PRPH	DES	PRPH	0.00410864	-0.503175	47	26.044	27.9817	0.0244705	False	True	proteomics
LMNB2_PRPH	LMNB2	PRPH	0.109355	0.0720942	47	28.1977	28.1283	0.252812	False	False	proteomics
VIM_PRPH	VIM	PRPH	0.00874676	-0.177333	47	31.8337	31.7663	0.0425151	False	True	proteomics
PRPH_NEFM	PRPH	NEFM	0.0463052	-0.135419	212	22.6899	23.3297	0.139096	False	False	proteomics
INA_NEFM	INA	NEFM	0.401701	-0.0614714	143	21.6087	23.2435	0.589223	False	False	proteomics
DES_NEFM	DES	NEFM	0.00842781	-0.259956	197	27.5695	27.9993	0.0416188	False	True	proteomics
NEFH_NEFM	NEFH	NEFM	0.0108302	-0.242779	104	20.6977	22.2739	0.0494106	False	True	proteomics
VIM_NEFM	VIM	NEFM	0.0418144	-0.0722585	221	31.6119	31.7963	0.13027	False	False	proteomics
PRPH_INA	PRPH	INA	0.00328533	-0.247858	168	22.5924	23.3111	0.0209803	False	True	proteomics
NEFM_INA	NEFM	INA	0.000199871	-0.514547	110	26.3817	21.7755	0.0024173	False	True	proteomics
NEFL_INA	NEFL	INA	0.143068	-0.165533	152	25.5071	22.0392	0.302039	False	False	proteomics
DES_INA	DES	INA	0.220733	-0.147703	163	26.5264	28.1768	0.404545	False	False	proteomics
NEFH_INA	NEFH	INA	0.00272327	-0.313826	128	24.6903	20.8729	0.0184234	False	True	proteomics
PRPH_LMNB2	PRPH	LMNB2	0.0041704	-0.276973	83	22.3994	23.2629	0.0247482	False	True	proteomics
LMNA_LMNB2	LMNA	LMNB2	0.149655	-0.0649751	89	30.437	30.2095	0.311078	False	False	proteomics
LMNB1_LMNB2	LMNB1	LMNB2	0.0322844	0.0697385	89	28.9258	28.7296	0.108725	False	False	proteomics
DES_LMNB2	DES	LMNB2	0.00244602	-0.40219	88	27.1082	28.1315	0.0170656	False	True	proteomics
PRPH_LMNB1	PRPH	LMNB1	0.0251639	-0.198481	111	22.4665	23.3501	0.0915478	False	False	proteomics
LMNA_LMNB1	LMNA	LMNB1	0.0631906	-0.0768232	115	30.2562	30.2245	0.173857	False	False	proteomics
NEFL_LMNB1	NEFL	LMNB1	0.00989277	-0.290898	99	21.604	22.7888	0.0463712	False	True	proteomics
DES_LMNB1	DES	LMNB1	0.000922566	-0.395109	115	27.5407	27.9619	0.00803212	False	True	proteomics
LMNB2_LMNB1	LMNB2	LMNB1	0.0994035	0.0510018	115	28.1485	28.1826	0.236649	False	False	proteomics
ALDH3A2_ALDH3B1	ALDH3A2	ALDH3B1	0.00826958	0.25504	31	26.507	26.0722	0.0410915	True	False	proteomics
ALDH3B1_ALDH3A2	ALDH3B1	ALDH3A2	0.0480503	-0.0977571	163	22.7784	22.6981	0.142264	False	False	proteomics
PDE5A_PDE2A	PDE5A	PDE2A	0.0261106	0.148358	51	22.9114	23.241	0.0940274	False	False	proteomics
PDE2A_PDE5A	PDE2A	PDE5A	0.000262314	-0.252436	79	21.7497	21.7213	0.00294343	False	True	proteomics
PTPN7_PTPN18	PTPN7	PTPN18	0.000662482	-0.345912	21	22.4859	22.4458	0.00614323	False	True	proteomics
PTPN12_PTPN18	PTPN12	PTPN18	0.454774	0.0440427	21	25.4503	25.283	0.63389	False	False	proteomics
PTPN18_PTPN12	PTPN18	PTPN12	0.298066	0.084804	30	23.711	23.4295	0.49037	False	False	proteomics
OTUD7B_TNFAIP3	OTUD7B	TNFAIP3	0.0283287	0.0593452	105	23.6319	23.3997	0.0998416	False	False	proteomics
GPBP1L1_GPBP1	GPBP1L1	GPBP1	0.101705	0.0660304	93	20.6427	20.2223	0.23942	False	False	proteomics
OXR1_NCOA7	OXR1	NCOA7	0.358599	-0.0332005	106	24.5352	24.2908	0.548433	False	False	proteomics
SULF1_SULF2	SULF1	SULF2	0.631989	-0.0728288	27	24.2102	24.0195	0.773655	False	False	proteomics
GNS_SULF2	GNS	SULF2	0.179622	0.0823734	27	26.0546	25.7824	0.354815	False	False	proteomics
SULF1_GNS	SULF1	GNS	0.292815	-0.154331	30	24.1318	23.9582	0.484529	False	False	proteomics
SULF2_GNS	SULF2	GNS	0.0357296	-0.215375	30	22.4295	22.3828	0.116553	False	False	proteomics
MAP1B_MAP1A	MAP1B	MAP1A	0.96176	-0.00302751	137	26.1829	26.3824	0.983601	False	False	proteomics
PURB_PURA	PURB	PURA	0.0217042	0.0702208	91	26.8889	26.8701	0.0813591	False	False	proteomics
PRKAR1B_PRKAR2A	PRKAR1B	PRKAR2A	0.60028	-0.0207335	237	21.7448	21.9558	0.75079	False	False	proteomics
PRKAR2B_PRKAR2A	PRKAR2B	PRKAR2A	1.40017e-05	-0.208671	242	24.2924	24.7932	0.000314914	False	True	proteomics
PRKAR1A_PRKAR2A	PRKAR1A	PRKAR2A	0.144033	-0.0407322	242	26.6134	26.7222	0.303276	False	False	proteomics
PRKAR2A_PRKAR2B	PRKAR2A	PRKAR2B	0.314355	-0.0437234	27	26.8904	27.0348	0.506286	False	False	proteomics
PRKAR1A_PRKAR2B	PRKAR1A	PRKAR2B	0.383537	-0.0529273	27	26.7925	26.7258	0.571479	False	False	proteomics
SMARCD1_SMARCD3	SMARCD1	SMARCD3	0.00251245	0.141261	42	23.504	23.2177	0.0173475	True	False	proteomics
SMARCD2_SMARCD3	SMARCD2	SMARCD3	0.000217552	0.13174	42	24.7893	24.6024	0.00257646	True	False	proteomics
MAST3_MAST4	MAST3	MAST4	5.3896e-07	-0.189709	107	21.2957	21.7079	2.38194e-05	False	True	proteomics
MAST2_MAST4	MAST2	MAST4	0.226484	0.0535063	96	20.8448	20.8804	0.411702	False	False	proteomics
MAST2_MAST3	MAST2	MAST3	0.282167	0.0564871	61	21.3672	20.8572	0.47379	False	False	proteomics
MAST4_MAST3	MAST4	MAST3	0.824353	-0.0108127	64	22.6146	22.9952	0.902571	False	False	proteomics
SMAD1_SMAD5	SMAD1	SMAD5	0.864943	0.00839	92	21.613	21.4421	0.926448	False	False	proteomics
SMAD2_SMAD5	SMAD2	SMAD5	1.71666e-09	0.195553	93	24.2987	23.9641	1.99409e-07	True	False	proteomics
SMAD3_SMAD5	SMAD3	SMAD5	0.00325069	0.143137	93	23.6074	23.1568	0.0208109	True	False	proteomics
SMAD4_SMAD5	SMAD4	SMAD5	1.62663e-06	0.131818	93	24.7904	24.702	5.91587e-05	True	False	proteomics
SMAD1_SMAD4	SMAD1	SMAD4	0.695674	0.0149644	150	21.0004	21.4554	0.819877	False	False	proteomics
SMAD3_SMAD4	SMAD3	SMAD4	0.0537855	0.0682824	183	23.1343	23.2137	0.154951	False	False	proteomics
SMAD5_SMAD4	SMAD5	SMAD4	0.842498	0.00506105	160	21.7184	22.0865	0.914279	False	False	proteomics
SMAD1_SMAD2	SMAD1	SMAD2	0.572264	0.021696	149	21.0157	21.4482	0.727816	False	False	proteomics
SMAD3_SMAD2	SMAD3	SMAD2	0.0202483	0.0831565	180	23.1838	23.2017	0.077257	False	False	proteomics
SMAD5_SMAD2	SMAD5	SMAD2	0.64072	0.0118288	159	21.7346	22.0744	0.78006	False	False	proteomics
SMAD2_SMAD1	SMAD2	SMAD1	0.000806082	0.10363	92	24.0763	23.9733	0.00725191	True	False	proteomics
SMAD3_SMAD1	SMAD3	SMAD1	0.0140593	0.11331	91	23.4012	23.1887	0.0594853	False	False	proteomics
SMAD5_SMAD1	SMAD5	SMAD1	0.0451694	0.0677264	84	21.922	22.0271	0.136891	False	False	proteomics
SMAD4_SMAD1	SMAD4	SMAD1	0.00409426	0.0748561	92	24.7078	24.6877	0.0244444	True	False	proteomics
SMAD1_SMAD3	SMAD1	SMAD3	0.237007	0.0624201	73	21.2182	21.3723	0.424213	False	False	proteomics
SMAD2_SMAD3	SMAD2	SMAD3	0.672316	0.0134191	89	23.9231	23.9874	0.80103	False	False	proteomics
SMAD5_SMAD3	SMAD5	SMAD3	0.456531	-0.0256735	75	21.7278	22.0515	0.634958	False	False	proteomics
SMAD4_SMAD3	SMAD4	SMAD3	0.532492	-0.0166177	89	24.7289	24.6886	0.696586	False	False	proteomics
NRCAM_CHL1	NRCAM	CHL1	0.499619	0.0474755	204	22.8342	23.5982	0.669816	False	False	proteomics
NFASC_CHL1	NFASC	CHL1	0.0966769	-0.120851	152	21.2936	21.8727	0.232324	False	False	proteomics
CNTN1_CHL1	CNTN1	CHL1	0.00964406	0.163382	196	22.083	22.6521	0.0457068	True	False	proteomics
TMX4_TMX1	TMX4	TMX1	0.579226	-0.0271289	110	23.8946	23.7484	0.733943	False	False	proteomics
TPD52L1_TPD52	TPD52L1	TPD52	0.94598	-0.00848466	32	24.181	24.2449	0.976839	False	False	proteomics
TPD52L2_TPD52	TPD52L2	TPD52	0.281745	-0.0490294	32	27.1481	27.2078	0.473236	False	False	proteomics
TPD52L2_TPD52L1	TPD52L2	TPD52L1	0.389827	-0.0232172	108	27.2819	27.231	0.577058	False	False	proteomics
TPD52_TPD52L1	TPD52	TPD52L1	0.532804	0.0339123	108	24.793	24.6587	0.696654	False	False	proteomics
SNX10_SNX11	SNX10	SNX11	0.414175	-0.0615615	37	20.0883	20.5264	0.599345	False	False	proteomics
KLHDC7A_KBTBD11	KLHDC7A	KBTBD11	0.241288	-0.072583	129	20.1722	20.0586	0.428881	False	False	proteomics
PPM1L_PPM1K	PPM1L	PPM1K	0.00381878	0.19857	77	20.9094	20.8311	0.0233128	True	False	proteomics
ILKAP_PPM1K	ILKAP	PPM1K	4.11866e-06	0.134312	89	25.1847	24.9503	0.000119325	True	False	proteomics
PPM1F_PPM1K	PPM1F	PPM1K	7.51591e-05	-0.115911	89	25.3894	25.3787	0.00118226	False	True	proteomics
PPM1L_PPM1F	PPM1L	PPM1F	0.269376	-0.078018	69	20.6582	20.8452	0.461361	False	False	proteomics
ILKAP_PPM1F	ILKAP	PPM1F	1.14565e-07	0.145535	100	25.1408	24.9386	6.99393e-06	True	False	proteomics
PPM1K_PPM1F	PPM1K	PPM1F	0.0180848	0.151425	76	20.9184	20.9366	0.0710643	False	False	proteomics
PPM1L_ILKAP	PPM1L	ILKAP	0.00176677	0.240922	56	20.9605	20.8297	0.0135629	True	False	proteomics
PPM1F_ILKAP	PPM1F	ILKAP	0.0117368	-0.0881707	59	25.5591	25.374	0.0521996	False	False	proteomics
PPM1K_ILKAP	PPM1K	ILKAP	0.00355145	-0.217188	56	20.4012	20.9215	0.0221286	False	True	proteomics
CELSR2_CELSR1	CELSR2	CELSR1	0.846061	0.0116621	93	22.6484	22.771	0.915897	False	False	proteomics
CHST12_CHST14	CHST12	CHST14	0.0548905	-0.108776	63	19.3441	19.3122	0.157217	False	False	proteomics
SEC11A_SEC11C	SEC11A	SEC11C	0.143316	0.0513907	201	25.9652	25.9282	0.302439	False	False	proteomics
MCRIP1_MCRIP2	MCRIP1	MCRIP2	0.60605	-0.0281778	32	24.4641	24.3599	0.754854	False	False	proteomics
RNF13_RNF167	RNF13	RNF167	0.816117	0.00987046	155	21.8649	22.0417	0.898272	False	False	proteomics
AGA_ASRGL1	AGA	ASRGL1	0.308732	0.0703239	42	23.594	23.4881	0.501959	False	False	proteomics
TASP1_ASRGL1	TASP1	ASRGL1	0.213294	0.0638901	44	21.4302	21.371	0.396438	False	False	proteomics
ASRGL1_TASP1	ASRGL1	TASP1	0.216753	-0.121215	44	23.6131	24.6678	0.400267	False	False	proteomics
ASRGL1_AGA	ASRGL1	AGA	0.00211431	-0.197909	120	23.9611	24.6561	0.0154668	False	True	proteomics
USP22_USP3	USP22	USP3	0.070499	0.0918538	82	22.0599	22.1561	0.186586	False	False	proteomics
USP3_USP22	USP3	USP22	0.462726	0.0190003	156	22.8367	22.7935	0.640668	False	False	proteomics
TESC_CHP1	TESC	CHP1	0.546813	-0.0405236	110	21.6696	21.8667	0.708453	False	False	proteomics
PPP3R1_CHP1	PPP3R1	CHP1	0.101705	-0.115232	124	23.0952	23.0948	0.23942	False	False	proteomics
TRIM4_TRIM5	TRIM4	TRIM5	0.00547821	-0.0698335	99	23.541	23.3927	0.0305683	False	True	proteomics
TRIM38_TRIM5	TRIM38	TRIM5	0.0423283	-0.0866342	90	23.7167	23.7066	0.131313	False	False	proteomics
TRIM11_TRIM5	TRIM11	TRIM5	0.213165	0.047599	94	21.5556	21.4037	0.396342	False	False	proteomics
TRIM5_TRIM38	TRIM5	TRIM38	0.0810341	0.0869836	57	23.476	23.2143	0.205816	False	False	proteomics
TRIM4_TRIM38	TRIM4	TRIM38	0.49714	-0.021302	57	23.5073	23.3968	0.667964	False	False	proteomics
TRIM22_TRIM38	TRIM22	TRIM38	0.597182	0.0323927	57	24.1246	24.0343	0.748375	False	False	proteomics
TRIM21_TRIM38	TRIM21	TRIM38	0.20845	0.0578184	57	25.1523	25.0552	0.391838	False	False	proteomics
TRIM68_TRIM38	TRIM68	TRIM38	0.987412	0.000933125	39	20.5378	20.8781	0.994609	False	False	proteomics
TRIM11_TRIM38	TRIM11	TRIM38	0.4065	0.0432729	49	21.4992	21.3895	0.592701	False	False	proteomics
TRIM4_TRIM21	TRIM4	TRIM21	0.00596753	-0.0703101	96	23.5469	23.3913	0.0322801	False	True	proteomics
TRIM38_TRIM21	TRIM38	TRIM21	0.0167188	-0.103611	88	23.7225	23.7024	0.0674541	False	False	proteomics
TRIM11_TRIM21	TRIM11	TRIM21	0.244225	0.0454894	91	21.5916	21.3953	0.432304	False	False	proteomics
TRIM4_TRIM68	TRIM4	TRIM68	0.00611251	-0.0700524	96	23.5469	23.3914	0.0328908	False	True	proteomics
TRIM38_TRIM68	TRIM38	TRIM68	0.0175294	-0.102822	88	23.7225	23.7021	0.069532	False	False	proteomics
TRIM11_TRIM68	TRIM11	TRIM68	0.248411	0.0450483	91	21.5916	21.3962	0.436787	False	False	proteomics
TRIM4_TRIM22	TRIM4	TRIM22	0.00550241	-0.0701665	98	23.5441	23.3925	0.0306366	False	True	proteomics
TRIM38_TRIM22	TRIM38	TRIM22	0.0431607	-0.0868512	89	23.7101	23.7074	0.132611	False	False	proteomics
TRIM11_TRIM22	TRIM11	TRIM22	0.199901	0.0493094	93	21.5753	21.4011	0.381218	False	False	proteomics
CLGN_CANX	CLGN	CANX	0.384641	0.10797	70	22.4604	22.6661	0.572551	False	False	proteomics
CALR_CANX	CALR	CANX	0.173219	-0.0471168	88	30.7688	30.6785	0.345931	False	False	proteomics
CLGN_CALR	CLGN	CALR	0.000203339	0.460336	61	22.5197	22.347	0.0024477	True	False	proteomics
CANX_CALR	CANX	CALR	0.011569	0.138403	74	29.0688	28.9766	0.0516325	False	False	proteomics
SH3BP5_SH3BP5L	SH3BP5	SH3BP5L	0.364952	0.0706487	23	21.7684	21.3153	0.553847	False	False	proteomics
SERBP1_HABP4	SERBP1	HABP4	0.00133053	0.0762568	98	28.27	28.2625	0.0107618	True	False	proteomics
GPT_GPT2	GPT	GPT2	0.338088	-0.0882844	75	22.2313	22.1911	0.529379	False	False	proteomics
CAMK2D_CAMK1	CAMK2D	CAMK1	0.379697	-0.0309892	205	26.1352	26.5013	0.567909	False	False	proteomics
CAMK1D_CAMK1	CAMK1D	CAMK1	0.87793	-0.00643692	205	23.9402	23.9656	0.933594	False	False	proteomics
CAMK4_CAMK1	CAMK4	CAMK1	0.00139987	-0.177001	174	21.4672	22.433	0.0112171	False	True	proteomics
CAMK2G_CAMK1	CAMK2G	CAMK1	0.456241	0.0231526	205	24.4451	24.8322	0.634727	False	False	proteomics
CAMK2D_CAMK1D	CAMK2D	CAMK1D	0.544961	0.0235842	142	27.1997	26.2701	0.706768	False	False	proteomics
CAMK4_CAMK1D	CAMK4	CAMK1D	0.00079735	-0.196384	129	23.0665	22.0045	0.00719471	False	True	proteomics
CAMK1_CAMK1D	CAMK1	CAMK1D	0.0532544	-0.0686942	142	24.5253	23.67	0.154113	False	False	proteomics
CAMK2D_CAMK4	CAMK2D	CAMK4	0.972355	-0.00139453	108	26.2786	26.4541	0.987363	False	False	proteomics
CAMK1D_CAMK4	CAMK1D	CAMK4	0.218596	0.0584393	108	24.2509	23.9139	0.402856	False	False	proteomics
CAMK2B_CAMK4	CAMK2B	CAMK4	0.0072214	-0.317998	55	20.4345	21.345	0.0375191	False	True	proteomics
CAMK1_CAMK4	CAMK1	CAMK4	2.96678e-09	-0.210295	108	23.3034	23.8107	3.07839e-07	False	True	proteomics
CAMK2G_CAMK4	CAMK2G	CAMK4	0.663561	0.0153018	108	24.6082	24.7969	0.795984	False	False	proteomics
CAMK2D_CAMK2G	CAMK2D	CAMK2G	0.659078	0.0165224	162	27.1512	26.2667	0.794307	False	False	proteomics
CAMK2B_CAMK2G	CAMK2B	CAMK2G	0.181066	-0.133649	128	24.1017	20.4661	0.357001	False	False	proteomics
CAMK4_CAMK2G	CAMK4	CAMK2G	0.00391133	-0.165585	144	23.053	21.9905	0.0236804	False	True	proteomics
CAMK1_CAMK2G	CAMK1	CAMK2G	0.00719968	-0.0917645	162	24.4633	23.6534	0.0374442	False	True	proteomics
CAMK1D_CAMK2D	CAMK1D	CAMK2D	0.184843	0.0649301	88	24.188	23.9237	0.361885	False	False	proteomics
CAMK2B_CAMK2D	CAMK2B	CAMK2D	0.122393	-0.171606	55	20.2802	21.2943	0.272056	False	False	proteomics
CAMK4_CAMK2D	CAMK4	CAMK2D	2.81814e-06	-0.300985	78	22.0072	22.2214	8.97603e-05	False	True	proteomics
CAMK1_CAMK2D	CAMK1	CAMK2D	0.040863	-0.0765264	88	23.573	23.8215	0.128398	False	False	proteomics
CAMK2G_CAMK2D	CAMK2G	CAMK2D	0.0653626	-0.0663261	88	24.5386	24.7627	0.177626	False	False	proteomics
PARP1_PARP2	PARP1	PARP2	0.000448948	0.124995	105	27.6924	27.8881	0.00454981	True	False	proteomics
ATP2C1_ATP2A3	ATP2C1	ATP2A3	0.0739669	0.0582562	208	24.4537	24.3913	0.192931	False	False	proteomics
ATP1A2_ATP2A3	ATP1A2	ATP2A3	0.0339772	-0.187341	107	21.7453	23.0656	0.112265	False	False	proteomics
ATP1A1_ATP2A3	ATP1A1	ATP2A3	3.65326e-06	0.183951	208	27.7351	27.5518	0.000108918	True	False	proteomics
ATP2A2_ATP2A3	ATP2A2	ATP2A3	0.00209467	0.113546	208	27.4913	27.383	0.015408	True	False	proteomics
ATP1A1_ATP2C1	ATP1A1	ATP2C1	0.499938	0.0540049	37	27.4965	27.5673	0.669893	False	False	proteomics
ATP2A2_ATP2C1	ATP2A2	ATP2C1	0.0831055	0.128823	37	27.3202	27.3487	0.209449	False	False	proteomics
ATP2A3_ATP2C1	ATP2A3	ATP2C1	0.0968914	-0.170376	36	23.638	24.0441	0.232613	False	False	proteomics
NAA15_NAA16	NAA15	NAA16	3.54819e-09	0.132511	160	26.0211	25.8551	3.49907e-07	True	False	proteomics
ST3GAL1_ST3GAL4	ST3GAL1	ST3GAL4	0.528455	0.0409245	84	20.3401	20.4093	0.692611	False	False	proteomics
CAPN2_CAPN1	CAPN2	CAPN1	0.119968	-0.0951321	40	27.4422	27.452	0.268761	False	False	proteomics
CAPN2_CAPN5	CAPN2	CAPN5	0.000679728	-0.168438	65	27.198	27.4608	0.00629178	False	True	proteomics
LOX_LOXL1	LOX	LOXL1	0.316058	-0.077323	88	22.9709	23.1193	0.507912	False	False	proteomics
LOXL3_LOXL1	LOXL3	LOXL1	0.973298	0.00325908	66	23.8069	23.5778	0.987363	False	False	proteomics
LOXL4_LOXL1	LOXL4	LOXL1	0.89929	0.0127147	53	20.5564	21.0555	0.946447	False	False	proteomics
LOXL3_LOX	LOXL3	LOX	0.958332	-0.00448832	90	24.1198	23.4365	0.981696	False	False	proteomics
LOXL1_LOX	LOXL1	LOX	0.0837602	-0.0941359	105	22.9023	22.7758	0.210755	False	False	proteomics
CRISP3_GLIPR1	CRISP3	GLIPR1	0.0983961	-0.268346	31	23.3036	23.263	0.235233	False	False	proteomics
EIF4EBP3_EIF4EBP1	EIF4EBP3	EIF4EBP1	0.503816	-0.0392781	95	19.9992	19.8646	0.672591	False	False	proteomics
EIF4EBP2_EIF4EBP1	EIF4EBP2	EIF4EBP1	0.130959	0.04612	116	24.1729	24.0282	0.284495	False	False	proteomics
EIF4EBP3_EIF4EBP2	EIF4EBP3	EIF4EBP2	0.541014	-0.0395844	126	19.8095	19.826	0.702893	False	False	proteomics
EIF4EBP1_EIF4EBP2	EIF4EBP1	EIF4EBP2	0.778959	-0.011461	139	23.4114	23.6032	0.872944	False	False	proteomics
EFS_NEDD9	EFS	NEDD9	0.351418	-0.0721284	43	21.5243	21.5328	0.540826	False	False	proteomics
BCAR1_NEDD9	BCAR1	NEDD9	0.187756	0.0502018	58	24.6311	24.3642	0.364701	False	False	proteomics
EFS_BCAR1	EFS	BCAR1	0.41654	0.0483302	100	22.4008	21.3947	0.600063	False	False	proteomics
NEDD9_BCAR1	NEDD9	BCAR1	0.285204	0.0589413	102	21.439	20.9227	0.477359	False	False	proteomics
AFAP1L1_AFAP1L2	AFAP1L1	AFAP1L2	0.796969	0.01282	145	22.937	21.7202	0.886135	False	False	proteomics
AFAP1_AFAP1L2	AFAP1	AFAP1L2	0.00557341	0.124622	156	24.4865	24.5884	0.0309312	True	False	proteomics
AFAP1L1_AFAP1	AFAP1L1	AFAP1	0.0230808	-0.108281	99	21.9859	21.9702	0.0852111	False	False	proteomics
AFAP1L2_AFAP1	AFAP1L2	AFAP1	0.00744481	-0.147041	111	23.7252	23.8399	0.0383689	False	True	proteomics
CORO1B_CORO1C	CORO1B	CORO1C	0.776808	0.0112385	50	27.705	27.6571	0.872229	False	False	proteomics
CORO2B_CORO1C	CORO2B	CORO1C	0.0103504	-0.20875	48	23.0993	23.2166	0.0477755	False	True	proteomics
CORO2A_CORO1C	CORO2A	CORO1C	0.435082	0.0621354	48	24.7129	24.2976	0.617179	False	False	proteomics
CORO1A_CORO1C	CORO1A	CORO1C	0.048742	-0.147103	50	28.6558	28.7319	0.143814	False	False	proteomics
CORO1B_CORO1A	CORO1B	CORO1A	0.858835	-0.00884989	30	27.7445	27.6508	0.923873	False	False	proteomics
CORO2B_CORO1A	CORO2B	CORO1A	0.00941517	-0.261975	29	22.7933	23.2593	0.0449544	False	True	proteomics
CORO2A_CORO1A	CORO2A	CORO1A	0.064576	0.180963	29	24.9928	24.2728	0.176235	False	False	proteomics
CORO1C_CORO1A	CORO1C	CORO1A	0.878911	0.0102937	30	27.9709	27.9602	0.933911	False	False	proteomics
CORO1B_CORO2A	CORO1B	CORO2A	0.723881	0.0103013	93	27.8667	27.6469	0.838759	False	False	proteomics
CORO2B_CORO2A	CORO2B	CORO2A	0.0333742	-0.12431	92	23.1367	23.1826	0.111349	False	False	proteomics
CORO1A_CORO2A	CORO1A	CORO2A	0.000248189	-0.200216	93	28.7074	28.7274	0.00282825	False	True	proteomics
CORO1C_CORO2A	CORO1C	CORO2A	0.915844	-0.00410891	93	28.0631	27.9406	0.957677	False	False	proteomics
CORO1B_CORO2B	CORO1B	CORO2B	0.954455	-0.00170726	88	27.8139	27.6445	0.979936	False	False	proteomics
CORO2A_CORO2B	CORO2A	CORO2B	0.218909	0.072245	87	24.5972	24.3002	0.403076	False	False	proteomics
CORO1A_CORO2B	CORO1A	CORO2B	2.41185e-05	-0.238011	88	28.6142	28.7301	0.000468484	False	True	proteomics
CORO1C_CORO2B	CORO1C	CORO2B	0.308879	-0.0410529	88	28.047	27.9347	0.502038	False	False	proteomics
CORO2B_CORO1B	CORO2B	CORO1B	0.116815	-0.160878	28	23.5761	23.2295	0.263279	False	False	proteomics
CORO2A_CORO1B	CORO2A	CORO1B	0.505524	0.0657142	29	23.9094	24.3425	0.673863	False	False	proteomics
CORO1A_CORO1B	CORO1A	CORO1B	0.00216029	-0.28593	30	28.533	28.7248	0.0156911	False	True	proteomics
CORO1C_CORO1B	CORO1C	CORO1B	0.539286	0.0410646	30	28.0619	27.9495	0.701004	False	False	proteomics
AFF4_AFF1	AFF4	AFF1	2.05306e-05	0.128254	90	22.9601	22.7754	0.000409653	True	False	proteomics
PDLIM4_PDLIM1	PDLIM4	PDLIM1	0.44571	0.0508608	159	25.7338	26.0675	0.627396	False	False	proteomics
PDLIM3_PDLIM1	PDLIM3	PDLIM1	0.519457	0.047131	159	26.2753	26.5867	0.685347	False	False	proteomics
PDLIM4_PDLIM3	PDLIM4	PDLIM3	0.00798491	-0.164392	125	25.7122	26.0685	0.0403778	False	True	proteomics
PDLIM1_PDLIM3	PDLIM1	PDLIM3	0.0788435	-0.0780308	125	27.7826	27.5934	0.202155	False	False	proteomics
CARMIL1_CARMIL2	CARMIL1	CARMIL2	0.198699	0.0516065	105	24.5804	24.4839	0.379206	False	False	proteomics
CARMIL2_CARMIL1	CARMIL2	CARMIL1	0.00301313	-0.224942	43	20.9859	21.1949	0.0198603	False	True	proteomics
PLPP3_PLPP2	PLPP3	PLPP2	0.171983	-0.0947939	86	21.6063	22.625	0.343966	False	False	proteomics
CYTH1_CYTH4	CYTH1	CYTH4	0.946934	0.00244719	107	23.0329	22.9273	0.977234	False	False	proteomics
CYTH2_CYTH4	CYTH2	CYTH4	0.977729	0.00120925	87	22.036	21.8526	0.989642	False	False	proteomics
CYTH3_CYTH4	CYTH3	CYTH4	0.888607	0.00652617	95	22.099	22.1535	0.939529	False	False	proteomics
CYTH4_CYTH2	CYTH4	CYTH2	9.93025e-07	-0.270584	70	22.4585	22.3702	3.94747e-05	False	True	proteomics
CYTH1_CYTH2	CYTH1	CYTH2	0.0293603	0.0907899	78	23.4304	22.9144	0.101661	False	False	proteomics
CYTH3_CYTH2	CYTH3	CYTH2	0.827606	-0.0115699	74	22.0155	22.1516	0.905089	False	False	proteomics
CYTH4_CYTH3	CYTH4	CYTH3	0.00851907	-0.221153	30	22.1143	22.4064	0.041769	False	True	proteomics
CYTH1_CYTH3	CYTH1	CYTH3	0.285887	0.0695819	32	23.3678	22.856	0.477693	False	False	proteomics
CYTH2_CYTH3	CYTH2	CYTH3	0.00244548	0.227196	29	22.3315	21.7942	0.0170656	True	False	proteomics
CYTH4_CYTH1	CYTH4	CYTH1	0.00294192	-0.204176	41	22.1392	22.2672	0.0195049	False	True	proteomics
CYTH2_CYTH1	CYTH2	CYTH1	0.63829	0.0278239	41	21.7969	21.8319	0.77821	False	False	proteomics
CYTH3_CYTH1	CYTH3	CYTH1	0.304776	0.0694663	42	22.1239	22.1584	0.498212	False	False	proteomics
ARFGEF1_ARFGEF2	ARFGEF1	ARFGEF2	0.806601	-0.0148646	22	24.9972	24.882	0.892587	False	False	proteomics
ARFGEF2_ARFGEF1	ARFGEF2	ARFGEF1	0.0236302	0.0899433	41	25.0891	24.9319	0.0869266	False	False	proteomics
ACP6_ACP2	ACP6	ACP2	0.459521	-0.0415368	71	22.9492	22.9851	0.637734	False	False	proteomics
ACP3_ACP2	ACP3	ACP2	0.672741	-0.0342332	66	21.7576	21.9997	0.80135	False	False	proteomics
SRCIN1_KIAA1217	SRCIN1	KIAA1217	0.0395625	-0.167946	126	22.8708	21.4609	0.125465	False	False	proteomics
SCLY_NFS1	SCLY	NFS1	0.966526	-0.00336987	20	26.069	25.2177	0.985353	False	False	proteomics
CAVIN3_CAVIN2	CAVIN3	CAVIN2	0.670482	-0.05278	22	26.8551	26.7758	0.799774	False	False	proteomics
CAVIN1_CAVIN2	CAVIN1	CAVIN2	0.136802	-0.194491	22	28.125	28.1896	0.292667	False	False	proteomics
CAVIN2_CAVIN3	CAVIN2	CAVIN3	0.114333	-0.113156	95	26.3158	26.3935	0.259885	False	False	proteomics
ZNF362_ZNF384	ZNF362	ZNF384	0.0591749	0.138694	35	20.3925	20.2503	0.165638	False	False	proteomics
ZNF384_ZNF362	ZNF384	ZNF362	0.00148574	0.126617	81	22.3718	22.0116	0.0117575	True	False	proteomics
CPNE3_CPNE1	CPNE3	CPNE1	0.789933	-0.0166087	20	27.3412	27.0632	0.881606	False	False	proteomics
CPNE2_CPNE1	CPNE2	CPNE1	0.753923	0.0214167	20	23.4165	23.9088	0.859328	False	False	proteomics
CPNE8_CPNE1	CPNE8	CPNE1	0.0213342	-0.198553	20	22.1379	22.8278	0.0802654	False	False	proteomics
CPNE1_CPNE2	CPNE1	CPNE2	0.184002	-0.0778257	93	26.9116	26.6445	0.360688	False	False	proteomics
CPNE3_CPNE2	CPNE3	CPNE2	0.579865	0.0176518	93	27.4737	27.045	0.734267	False	False	proteomics
CPNE8_CPNE2	CPNE8	CPNE2	0.00910338	-0.126876	90	21.9963	22.7678	0.043833	False	True	proteomics
CPNE1_CPNE3	CPNE1	CPNE3	0.985981	-0.00170026	26	26.5192	26.6217	0.994014	False	False	proteomics
CPNE2_CPNE3	CPNE2	CPNE3	0.410523	0.0489757	26	23.9477	23.9713	0.596699	False	False	proteomics
CPNE8_CPNE3	CPNE8	CPNE3	0.539016	0.0504688	24	23.3969	22.8018	0.701004	False	False	proteomics
RLF_ZNF292	RLF	ZNF292	0.0340425	0.100868	88	22.2717	22.0805	0.112408	False	False	proteomics
NUCB2_NUCB1	NUCB2	NUCB1	0.772079	0.0160741	78	27.0158	26.513	0.869461	False	False	proteomics
TPST1_TPST2	TPST1	TPST2	0.327641	-0.0558541	69	20.1561	20.4517	0.519044	False	False	proteomics
EXT2_EXTL3	EXT2	EXTL3	0.414368	0.0246275	195	22.9541	22.5408	0.599345	False	False	proteomics
SLC12A4_SLC12A6	SLC12A4	SLC12A6	0.00832199	-0.0880355	127	22.4587	22.8621	0.0412719	False	True	proteomics
SLC12A2_SLC12A6	SLC12A2	SLC12A6	0.63708	-0.0315732	92	25.4978	24.7664	0.777213	False	False	proteomics
SLC12A7_SLC12A6	SLC12A7	SLC12A6	0.723937	0.0151797	133	23.9804	24.0098	0.838759	False	False	proteomics
SLC12A2_SLC12A4	SLC12A2	SLC12A4	0.586176	-0.0591515	31	24.9855	24.9404	0.739699	False	False	proteomics
SLC12A9_SLC12A4	SLC12A9	SLC12A4	0.572403	0.0212076	104	23.1385	23.8086	0.727816	False	False	proteomics
SLC12A7_SLC12A4	SLC12A7	SLC12A4	0.0034116	0.155034	104	23.9264	24.0018	0.0214923	True	False	proteomics
SLC12A6_SLC12A4	SLC12A6	SLC12A4	0.692237	0.0204864	93	21.2474	21.9818	0.816795	False	False	proteomics
TTC9C_TTC9	TTC9C	TTC9	0.255598	0.0304925	131	23.965	23.8443	0.445061	False	False	proteomics
TTC9_TTC9C	TTC9	TTC9C	0.613967	-0.0483286	44	23.2419	22.8049	0.76063	False	False	proteomics
RAB25_RAB11A	RAB25	RAB11A	0.168226	0.0842999	97	25.6504	25.0787	0.338431	False	False	proteomics
RAB14_RAB11A	RAB14	RAB11A	0.0252689	0.0620349	102	27.2579	27.1925	0.0918349	False	False	proteomics
RAB2B_RAB11A	RAB2B	RAB11A	0.0386354	0.0684741	101	23.7749	23.9382	0.123134	False	False	proteomics
RAB4A_RAB11A	RAB4A	RAB11A	0.182167	0.0446161	102	24.355	24.3651	0.358188	False	False	proteomics
RAB2A_RAB11A	RAB2A	RAB11A	0.247895	0.037611	102	27.3039	27.0217	0.436091	False	False	proteomics
RAB11B_RAB11A	RAB11B	RAB11A	0.00158595	0.102902	102	25.7616	25.5851	0.0123975	True	False	proteomics
RAB25_RAB11B	RAB25	RAB11B	0.658972	0.0286749	86	25.7595	25.0787	0.794307	False	False	proteomics
RAB14_RAB11B	RAB14	RAB11B	0.126054	0.0463076	88	27.2534	27.1827	0.277308	False	False	proteomics
RAB2B_RAB11B	RAB2B	RAB11B	0.0750258	0.0630946	88	24.0147	23.8815	0.195197	False	False	proteomics
RAB4A_RAB11B	RAB4A	RAB11B	0.313028	0.036297	88	24.38	24.3498	0.505057	False	False	proteomics
RAB2A_RAB11B	RAB2A	RAB11B	0.142299	0.0508222	88	27.2515	27.0105	0.301034	False	False	proteomics
RAB11A_RAB11B	RAB11A	RAB11B	0.205489	0.0941257	48	19.2625	19.0388	0.387978	False	False	proteomics
RAB25_RAB2A	RAB25	RAB2A	0.935656	0.00851434	29	24.5733	25.0747	0.972213	False	False	proteomics
RAB14_RAB2A	RAB14	RAB2A	0.260862	0.0523047	32	27.3036	27.216	0.450708	False	False	proteomics
RAB2B_RAB2A	RAB2B	RAB2A	0.47175	-0.0408262	32	24.0182	23.9541	0.647	False	False	proteomics
RAB4A_RAB2A	RAB4A	RAB2A	0.0539479	0.107241	32	24.5259	24.3953	0.155157	False	False	proteomics
RAB11B_RAB2A	RAB11B	RAB2A	0.476151	0.0392606	32	25.8838	25.5904	0.649826	False	False	proteomics
RAB11A_RAB2A	RAB11A	RAB2A	0.364194	0.092441	24	19.1472	19.017	0.553195	False	False	proteomics
RAB25_RAB14	RAB25	RAB14	0.660849	-0.0276182	86	25.1053	25.1284	0.794859	False	False	proteomics
RAB2B_RAB14	RAB2B	RAB14	0.0862055	0.058021	94	24.1326	23.8991	0.214489	False	False	proteomics
RAB4A_RAB14	RAB4A	RAB14	0.0799284	0.0599323	94	24.4558	24.3571	0.204222	False	False	proteomics
RAB2A_RAB14	RAB2A	RAB14	0.00656783	0.0899183	94	27.1774	27.0404	0.0346857	True	False	proteomics
RAB11B_RAB14	RAB11B	RAB14	0.280345	0.0361797	94	25.7789	25.5865	0.471733	False	False	proteomics
RAB11A_RAB14	RAB11A	RAB14	0.843918	0.0128302	61	19.0748	19.0506	0.914502	False	False	proteomics
RAB25_RAB2B	RAB25	RAB2B	0.244063	-0.0725756	96	24.622	25.1598	0.432166	False	False	proteomics
RAB14_RAB2B	RAB14	RAB2B	0.215916	0.0330417	118	27.2332	27.191	0.399429	False	False	proteomics
RAB4A_RAB2B	RAB4A	RAB2B	0.00671159	0.0861937	118	24.452	24.3603	0.0353358	True	False	proteomics
RAB2A_RAB2B	RAB2A	RAB2B	0.173627	0.0417139	118	27.2304	27.0148	0.346193	False	False	proteomics
RAB11B_RAB2B	RAB11B	RAB2B	0.221561	0.0383778	118	25.7798	25.5587	0.405629	False	False	proteomics
RAB11A_RAB2B	RAB11A	RAB2B	0.668791	-0.0276193	64	18.9548	19.0361	0.798129	False	False	proteomics
RIT1_RERG	RIT1	RERG	0.978256	0.00153872	43	21.8953	21.8585	0.989642	False	False	proteomics
RAP1A_RERG	RAP1A	RERG	0.00345569	-0.128701	50	24.7254	24.8049	0.0217166	False	True	proteomics
RAP2B_RERG	RAP2B	RERG	0.169973	-0.0859085	50	24.0876	24.2623	0.340476	False	False	proteomics
RAP2A_RERG	RAP2A	RERG	0.176502	-0.0950563	40	20.5462	21.0923	0.350001	False	False	proteomics
RIT1_RAP2A	RIT1	RAP2A	0.165608	-0.0507792	117	22.1366	21.8772	0.335006	False	False	proteomics
RERG_RAP2A	RERG	RAP2A	0.609061	-0.0357005	90	21.1223	21.9001	0.757279	False	False	proteomics
RAP1B_RAP2A	RAP1B	RAP2A	0.0013575	-0.0907962	120	25.8513	25.7183	0.0109454	False	True	proteomics
RAP1A_RAP2A	RAP1A	RAP2A	0.000167673	-0.112974	120	24.7895	24.7595	0.00213888	False	True	proteomics
RAP2B_RAP2A	RAP2B	RAP2A	0.987837	0.000658287	120	24.5117	24.2458	0.994669	False	False	proteomics
RERG_RAP1A	RERG	RAP1A	0.238888	-0.100643	65	21.1569	21.7914	0.42565	False	False	proteomics
RAP1B_RAP1A	RAP1B	RAP1A	0.395093	-0.02751	85	25.9765	25.7509	0.582618	False	False	proteomics
RAP2B_RAP1A	RAP2B	RAP1A	0.08407	-0.0857524	85	24.4536	24.2536	0.210861	False	False	proteomics
RAP2A_RAP1A	RAP2A	RAP1A	0.573488	-0.0298151	77	20.7973	21.0717	0.729015	False	False	proteomics
RIT1_RAP1B	RIT1	RAP1B	0.168961	0.0988545	26	21.9514	21.8237	0.339511	False	False	proteomics
RAP1A_RAP1B	RAP1A	RAP1B	0.973679	-0.00191417	28	24.7283	24.7852	0.987363	False	False	proteomics
RAP2B_RAP1B	RAP2B	RAP1B	0.00319916	0.246389	28	24.2348	24.2436	0.0205928	True	False	proteomics
RAP2A_RAP1B	RAP2A	RAP1B	0.839758	-0.0179195	24	20.515	21.0215	0.913702	False	False	proteomics
MAP3K6_MAP3K5	MAP3K6	MAP3K5	0.122044	-0.057402	106	22.3147	22.209	0.271514	False	False	proteomics
MAP3K3_MAP3K2	MAP3K3	MAP3K2	0.11446	-0.14706	20	20.8755	20.8795	0.260057	False	False	proteomics
MAP3K5_MAP3K6	MAP3K5	MAP3K6	0.00540892	-0.0923558	124	22.6334	22.9085	0.0303136	False	True	proteomics
MSI1_MSI2	MSI1	MSI2	0.523862	0.0699569	47	21.6704	21.4645	0.688635	False	False	proteomics
HNRNPAB_MSI2	HNRNPAB	MSI2	0.00217347	0.137891	52	28.3018	27.9685	0.0157646	True	False	proteomics
DAZAP1_MSI2	DAZAP1	MSI2	0.174966	0.0397715	52	26.4104	26.1619	0.347624	False	False	proteomics
HNRNPD_MSI2	HNRNPD	MSI2	0.340593	0.0357378	52	29.1754	28.9993	0.530654	False	False	proteomics
HNRNPDL_MSI2	HNRNPDL	MSI2	0.778877	0.0099257	52	28.1581	27.8455	0.872944	False	False	proteomics
MSI1_HNRNPD	MSI1	HNRNPD	4.9108e-07	0.46949	73	21.3612	21.4742	2.22782e-05	True	False	proteomics
HNRNPAB_HNRNPD	HNRNPAB	HNRNPD	2.13236e-15	0.278586	96	28.3075	28.0074	7.81053e-13	True	False	proteomics
DAZAP1_HNRNPD	DAZAP1	HNRNPD	0.000784435	0.0786612	96	26.5126	26.1966	0.0070945	True	False	proteomics
TARDBP_HNRNPD	TARDBP	HNRNPD	0.000232185	0.12693	95	25.0214	24.3655	0.00271218	True	False	proteomics
MSI2_HNRNPD	MSI2	HNRNPD	0.00271568	0.1289	96	25.0303	24.8761	0.0183963	True	False	proteomics
HNRNPAB_MSI1	HNRNPAB	MSI1	7.50974e-05	0.170903	61	28.4564	28.0056	0.00118226	True	False	proteomics
DAZAP1_MSI1	DAZAP1	MSI1	0.0651528	0.0540195	61	26.7399	26.1952	0.177243	False	False	proteomics
HNRNPD_MSI1	HNRNPD	MSI1	0.0896957	0.0613263	61	29.1422	29.0342	0.220182	False	False	proteomics
HNRNPDL_MSI1	HNRNPDL	MSI1	0.366643	0.0316288	61	28.2064	27.8822	0.555598	False	False	proteomics
MSI2_MSI1	MSI2	MSI1	0.203101	-0.068847	61	25.0573	24.8803	0.384887	False	False	proteomics
COPG2_COPG1	COPG2	COPG1	0.00195573	0.139422	42	24.9194	25.0105	0.0146837	True	False	proteomics
DHX15_DHX40	DHX15	DHX40	0.000926384	0.0838959	66	27.3367	27.2219	0.00805169	True	False	proteomics
DHX16_DHX40	DHX16	DHX40	0.8246	0.00594651	66	24.9311	25.0867	0.902571	False	False	proteomics
DHX32_DHX40	DHX32	DHX40	0.273985	0.0513598	65	22.1935	22.3144	0.464981	False	False	proteomics
DHX38_DHX40	DHX38	DHX40	0.00362572	0.0712931	66	24.3027	24.4452	0.022455	True	False	proteomics
DHX35_DHX40	DHX35	DHX40	0.225501	0.0467593	57	21.7379	21.5903	0.410465	False	False	proteomics
DHX8_DHX16	DHX8	DHX16	0.0415089	0.0649629	52	23.5611	23.5229	0.12987	False	False	proteomics
DHX40_DHX16	DHX40	DHX16	0.737999	0.0160442	49	22.5945	22.5794	0.848892	False	False	proteomics
DHX33_DHX16	DHX33	DHX16	0.948237	-0.00373229	42	21.5933	21.5078	0.977374	False	False	proteomics
DHX15_DHX16	DHX15	DHX16	0.028096	0.0596805	52	27.3015	27.2375	0.0992943	False	False	proteomics
DHX32_DHX16	DHX32	DHX16	0.21559	0.0617164	52	22.377	22.3165	0.399114	False	False	proteomics
DHX34_DHX16	DHX34	DHX16	0.01504	0.148237	47	20.9814	20.842	0.0623484	False	False	proteomics
DHX38_DHX16	DHX38	DHX16	0.145344	0.0383568	52	24.7356	24.438	0.305335	False	False	proteomics
DHX35_DHX16	DHX35	DHX16	0.601075	0.0206745	52	21.6018	21.6191	0.751408	False	False	proteomics
DHX40_DHX32	DHX40	DHX32	0.0637926	0.0693993	148	22.5751	22.5752	0.174935	False	False	proteomics
DHX33_DHX32	DHX33	DHX32	0.0490666	0.0851938	130	21.1351	21.6388	0.144605	False	False	proteomics
DHX15_DHX32	DHX15	DHX32	9.69565e-05	0.0808575	152	27.2226	27.2545	0.00143812	True	False	proteomics
DHX16_DHX32	DHX16	DHX32	0.000101174	0.0867257	152	24.8113	25.2111	0.00146975	True	False	proteomics
DHX35_DHX32	DHX35	DHX32	0.00435497	0.0872023	149	21.5718	21.6271	0.0256988	True	False	proteomics
DHX8_DHX38	DHX8	DHX38	1.20425e-07	0.142235	104	23.6989	23.5113	7.14704e-06	True	False	proteomics
DHX40_DHX38	DHX40	DHX38	0.000192161	0.147077	101	22.8401	22.5587	0.00237196	True	False	proteomics
DHX33_DHX38	DHX33	DHX38	0.00394406	0.124461	101	22.0975	21.4689	0.0237757	True	False	proteomics
DHX15_DHX38	DHX15	DHX38	2.14684e-09	0.132081	104	27.5614	27.211	2.39326e-07	True	False	proteomics
DHX16_DHX38	DHX16	DHX38	1.29338e-05	0.102545	104	25.2594	25.1204	0.000294775	True	False	proteomics
DHX34_DHX38	DHX34	DHX38	0.0588437	0.0913118	99	21.7496	20.7722	0.165162	False	False	proteomics
DHX35_DHX38	DHX35	DHX38	0.00387876	0.0922488	102	22.1122	21.5602	0.0235388	True	False	proteomics
DHX15_DHX8	DHX15	DHX8	0.145807	0.0371941	68	27.4169	27.2212	0.305932	False	False	proteomics
DHX16_DHX8	DHX16	DHX8	0.865449	0.0046198	68	24.9552	25.1051	0.926459	False	False	proteomics
DHX34_DHX8	DHX34	DHX8	0.0456919	0.117726	62	21.7105	20.7877	0.137828	False	False	proteomics
DHX38_DHX8	DHX38	DHX8	0.0177652	0.0586863	68	24.378	24.448	0.0702388	False	False	proteomics
DHX35_DHX8	DHX35	DHX8	0.0406778	0.0782801	64	22.1025	21.5822	0.127973	False	False	proteomics
HGF_MST1	HGF	MST1	2.68772e-05	-0.273803	198	21.8595	21.4552	0.000518145	False	True	proteomics
PLG_MST1	PLG	MST1	0.19558	-0.0693345	239	27.6736	27.6767	0.375069	False	False	proteomics
F2_MST1	F2	MST1	0.00810795	-0.127235	239	27.6634	27.6552	0.0407623	False	True	proteomics
HGFAC_MST1	HGFAC	MST1	1.36574e-05	-0.178507	234	22.6686	22.4612	0.000308524	False	True	proteomics
PLG_F12	PLG	F12	0.899383	0.00959633	79	27.8447	27.6662	0.946447	False	False	proteomics
PLAU_F12	PLAU	F12	0.743106	0.0284167	78	23.4843	22.7064	0.851323	False	False	proteomics
PLAT_F12	PLAT	F12	0.223122	-0.119513	77	23.0258	23.3793	0.407561	False	False	proteomics
F2_F12	F2	F12	0.83103	-0.014495	79	27.6678	27.6388	0.907093	False	False	proteomics
HABP2_F12	HABP2	F12	0.169865	-0.0867037	79	24.441	24.5453	0.340394	False	False	proteomics
HGFAC_F12	HGFAC	F12	0.00491267	-0.16428	77	22.3832	22.4798	0.0281027	False	True	proteomics
PLG_HGFAC	PLG	HGFAC	0.740176	-0.0217693	110	27.7659	27.6575	0.849951	False	False	proteomics
F12_HGFAC	F12	HGFAC	0.0496498	-0.112275	110	26.1653	26.1591	0.145806	False	False	proteomics
PLAU_HGFAC	PLAU	HGFAC	0.685451	0.03065	104	23.1499	22.635	0.812007	False	False	proteomics
PLAT_HGFAC	PLAT	HGFAC	0.302687	-0.0848562	107	23.1318	23.3873	0.495587	False	False	proteomics
F2_HGFAC	F2	HGFAC	0.460068	-0.0425177	110	27.6444	27.6568	0.638289	False	False	proteomics
HABP2_HGFAC	HABP2	HGFAC	0.0965889	-0.0864864	110	24.5047	24.5624	0.232321	False	False	proteomics
MST1_HGFAC	MST1	HGFAC	0.534639	-0.0358413	110	23.5141	23.5144	0.698142	False	False	proteomics
PLG_PLAT	PLG	PLAT	0.334495	0.0694233	88	27.8846	27.646	0.525611	False	False	proteomics
F12_PLAT	F12	PLAT	0.266556	-0.0696854	88	26.3031	26.1558	0.457934	False	False	proteomics
PLAU_PLAT	PLAU	PLAT	0.516895	0.056359	77	22.8415	22.5931	0.682978	False	False	proteomics
F2_PLAT	F2	PLAT	0.907391	-0.00735465	88	27.8743	27.648	0.952334	False	False	proteomics
HABP2_PLAT	HABP2	PLAT	0.813619	-0.0135068	88	24.7287	24.5477	0.897052	False	False	proteomics
HGFAC_PLAT	HGFAC	PLAT	0.353631	-0.0493097	85	22.731	22.4941	0.543429	False	False	proteomics
UBE2Q1_UBE2Q2	UBE2Q1	UBE2Q2	0.616581	-0.0131985	89	23.8337	23.7784	0.762237	False	False	proteomics
ATP11B_ATP11A	ATP11B	ATP11A	0.756936	0.0135153	113	22.7494	22.6064	0.860684	False	False	proteomics
ATP8A1_ATP11A	ATP8A1	ATP11A	0.249073	-0.0846213	72	22.0682	21.8525	0.437114	False	False	proteomics
ATP8B1_ATP11A	ATP8B1	ATP11A	0.60245	0.0362489	68	22.215	22.5009	0.751853	False	False	proteomics
SSBP3_SSBP2	SSBP3	SSBP2	0.0504695	0.100212	113	22.2867	22.0857	0.14789	False	False	proteomics
SSBP4_SSBP2	SSBP4	SSBP2	0.0391872	-0.10829	97	20.4694	20.6493	0.124583	False	False	proteomics
SSBP3_SSBP4	SSBP3	SSBP4	1.08893e-05	0.2698	65	22.1386	22.0769	0.000250404	True	False	proteomics
SSBP2_SSBP4	SSBP2	SSBP4	0.173636	-0.10801	62	20.6025	20.648	0.346193	False	False	proteomics
KIF1B_KIF1C	KIF1B	KIF1C	0.250655	0.021571	209	24.3425	24.7287	0.43929	False	False	proteomics
KIF16B_KIF1C	KIF16B	KIF1C	0.248797	0.0299709	212	23.6598	22.9944	0.436787	False	False	proteomics
KIF13A_KIF1C	KIF13A	KIF1C	0.116721	-0.0361923	204	23.1229	23.184	0.263212	False	False	proteomics
KIF13B_KIF1C	KIF13B	KIF1C	0.045734	-0.0653903	201	25.2022	25.4025	0.137874	False	False	proteomics
KIF1A_KIF1C	KIF1A	KIF1C	0.869605	-0.0124585	134	22.0338	22.234	0.928659	False	False	proteomics
KIF1B_KIF13A	KIF1B	KIF13A	0.034609	0.0595495	65	24.8779	24.607	0.113985	False	False	proteomics
KIF1C_KIF13A	KIF1C	KIF13A	0.840706	-0.00600793	65	23.702	23.8658	0.914152	False	False	proteomics
KIF14_KIF13A	KIF14	KIF13A	0.153425	0.11812	44	20.7181	20.9261	0.316351	False	False	proteomics
KIF16B_KIF13A	KIF16B	KIF13A	0.0402338	0.0805599	65	23.5574	23.0869	0.127044	False	False	proteomics
KIF13B_KIF13A	KIF13B	KIF13A	0.563076	-0.0293687	58	25.222	25.3572	0.720906	False	False	proteomics
KIF1A_KIF13A	KIF1A	KIF13A	0.675892	-0.0499745	38	22.028	22.1953	0.804171	False	False	proteomics
KIF1B_KIF13B	KIF1B	KIF13B	0.0244164	0.0401048	216	24.9591	24.5632	0.0893701	False	False	proteomics
KIF1C_KIF13B	KIF1C	KIF13B	0.832614	-0.0040094	217	23.6831	23.9208	0.907856	False	False	proteomics
KIF16B_KIF13B	KIF16B	KIF13B	0.0147765	0.0608448	217	23.735	22.9708	0.0617554	False	False	proteomics
KIF13A_KIF13B	KIF13A	KIF13B	0.696257	0.00882477	211	23.3117	23.1372	0.820059	False	False	proteomics
KIF1A_KIF13B	KIF1A	KIF13B	0.0365247	0.168279	127	21.9464	22.2683	0.118385	False	False	proteomics
KIF1B_KIF16B	KIF1B	KIF16B	0.144068	0.0487032	42	24.4578	24.7321	0.303276	False	False	proteomics
KIF1C_KIF16B	KIF1C	KIF16B	0.79153	-0.0097349	42	23.7605	23.8585	0.882384	False	False	proteomics
KIF14_KIF16B	KIF14	KIF16B	0.337452	0.100376	29	20.5144	20.9547	0.528705	False	False	proteomics
KIF13A_KIF16B	KIF13A	KIF16B	0.698186	0.0169113	40	23.263	23.2212	0.821436	False	False	proteomics
KIF13B_KIF16B	KIF13B	KIF16B	0.0430757	-0.126972	40	25.1338	25.425	0.132588	False	False	proteomics
KIF1A_KIF16B	KIF1A	KIF16B	0.0374169	-0.311597	26	21.4772	22.0892	0.12009	False	False	proteomics
KIF3B_KIF3A	KIF3B	KIF3A	0.0171936	-0.0651762	102	23.838	24.0255	0.0687208	False	False	proteomics
KIF11_KIF3A	KIF11	KIF3A	9.73474e-12	0.514823	93	25.3332	23.9705	2.37713e-09	True	False	proteomics
KIF1C_KIF1B	KIF1C	KIF1B	0.108066	-0.0374056	126	23.5487	23.8965	0.250316	False	False	proteomics
KIF16B_KIF1B	KIF16B	KIF1B	0.188909	0.041566	126	23.8039	23.0545	0.366109	False	False	proteomics
KIF13A_KIF1B	KIF13A	KIF1B	0.27168	0.0309774	123	23.1549	23.1706	0.462918	False	False	proteomics
KIF13B_KIF1B	KIF13B	KIF1B	0.234153	-0.0477386	113	25.1744	25.374	0.420804	False	False	proteomics
KIF1A_KIF1B	KIF1A	KIF1B	0.0398121	0.205361	74	22.4228	22.1556	0.1261	False	False	proteomics
CDKN2C_CDKN2A	CDKN2C	CDKN2A	0.850181	-0.00746868	178	23.8902	23.7954	0.918225	False	False	proteomics
CDKN2A_CDKN2C	CDKN2A	CDKN2C	0.814653	-0.0233907	64	22.3928	22.0645	0.897052	False	False	proteomics
ANXA1_ANXA2	ANXA1	ANXA2	0.0244151	-0.141556	97	29.7502	29.9263	0.0893701	False	False	proteomics
ANXA3_ANXA2	ANXA3	ANXA2	0.665367	-0.0362151	97	27.5542	27.3068	0.796453	False	False	proteomics
ANXA8L1_ANXA2	ANXA8L1	ANXA2	0.940176	0.012361	60	22.0948	22.2146	0.974181	False	False	proteomics
ANXA8_ANXA2	ANXA8	ANXA2	0.523325	0.11228	54	21.4497	21.8813	0.688282	False	False	proteomics
ANXA6_ANXA2	ANXA6	ANXA2	8.8933e-05	-0.161365	97	29.0282	29.1491	0.00134528	False	True	proteomics
ANXA11_ANXA2	ANXA11	ANXA2	0.0638858	-0.0590321	97	27.6838	27.5763	0.175097	False	False	proteomics
ANXA4_ANXA2	ANXA4	ANXA2	0.15269	-0.0689614	97	28.8027	28.9127	0.315313	False	False	proteomics
ANXA7_ANXA2	ANXA7	ANXA2	0.375019	-0.0216602	97	27.9886	27.9859	0.563462	False	False	proteomics
ANXA1_ANXA3	ANXA1	ANXA3	0.736578	-0.0239568	77	29.9145	29.907	0.848162	False	False	proteomics
ANXA8L1_ANXA3	ANXA8L1	ANXA3	0.190949	-0.222034	59	23.0138	22.1223	0.368897	False	False	proteomics
ANXA8_ANXA3	ANXA8	ANXA3	0.169176	-0.243153	57	22.9057	21.7182	0.339677	False	False	proteomics
ANXA6_ANXA3	ANXA6	ANXA3	1.00395e-07	-0.247154	77	28.8374	29.1593	6.27836e-06	False	True	proteomics
ANXA11_ANXA3	ANXA11	ANXA3	0.367205	-0.0324983	77	27.4659	27.5917	0.556121	False	False	proteomics
ANXA4_ANXA3	ANXA4	ANXA3	0.571003	0.0307488	77	28.8451	28.9051	0.726577	False	False	proteomics
ANXA7_ANXA3	ANXA7	ANXA3	0.0777621	0.0486476	77	28.0879	27.9721	0.200163	False	False	proteomics
ANXA2_ANXA3	ANXA2	ANXA3	0.87415	-0.00826505	77	30.6523	30.6975	0.930975	False	False	proteomics
ANXA1_ANXA8	ANXA1	ANXA8	0.970435	-0.00238331	140	30.1561	29.8737	0.986723	False	False	proteomics
ANXA3_ANXA8	ANXA3	ANXA8	0.903384	-0.010564	140	26.305	27.5018	0.950086	False	False	proteomics
ANXA6_ANXA8	ANXA6	ANXA8	0.000623842	-0.14803	140	29.2017	29.1249	0.00582707	False	True	proteomics
ANXA4_ANXA8	ANXA4	ANXA8	0.513744	0.0326365	140	28.1719	29.0387	0.680041	False	False	proteomics
ANXA2_ANXA8	ANXA2	ANXA8	0.00403194	0.139116	140	30.6522	30.6949	0.024154	True	False	proteomics
ANXA1_ANXA6	ANXA1	ANXA6	0.996806	0.000292291	85	30.0893	29.9417	0.997974	False	False	proteomics
ANXA3_ANXA6	ANXA3	ANXA6	0.0768514	-0.168258	85	27.6152	27.4341	0.198636	False	False	proteomics
ANXA8L1_ANXA6	ANXA8L1	ANXA6	0.0364376	-0.338718	74	23.3817	22.2103	0.118186	False	False	proteomics
ANXA8_ANXA6	ANXA8	ANXA6	0.0133843	-0.409193	72	23.0826	21.8088	0.0572909	False	False	proteomics
ANXA11_ANXA6	ANXA11	ANXA6	0.270837	-0.0412215	85	27.5719	27.6352	0.46218	False	False	proteomics
ANXA4_ANXA6	ANXA4	ANXA6	0.123041	-0.0861138	85	28.6134	28.8385	0.272726	False	False	proteomics
ANXA7_ANXA6	ANXA7	ANXA6	0.318766	-0.0281209	85	28.131	27.9784	0.510982	False	False	proteomics
ANXA2_ANXA6	ANXA2	ANXA6	0.0454679	-0.10757	85	30.6936	30.7636	0.137314	False	False	proteomics
ANXA1_ANXA11	ANXA1	ANXA11	0.924995	0.00603591	143	30.1603	29.8659	0.964763	False	False	proteomics
ANXA3_ANXA11	ANXA3	ANXA11	0.645053	0.0401807	143	26.3539	27.502	0.783846	False	False	proteomics
ANXA6_ANXA11	ANXA6	ANXA11	0.000998681	-0.141238	143	29.182	29.1305	0.00857828	False	True	proteomics
ANXA4_ANXA11	ANXA4	ANXA11	0.946884	-0.00331345	143	28.1224	29.0484	0.977234	False	False	proteomics
ANXA2_ANXA11	ANXA2	ANXA11	0.00982681	0.124893	143	30.6404	30.7001	0.0461599	True	False	proteomics
ANXA1_ANXA7	ANXA1	ANXA7	0.778409	-0.0165157	163	30.0617	29.8802	0.872944	False	False	proteomics
ANXA3_ANXA7	ANXA3	ANXA7	0.308013	-0.0819703	163	26.3535	27.5256	0.501107	False	False	proteomics
ANXA6_ANXA7	ANXA6	ANXA7	0.00208346	-0.121251	163	29.245	29.1256	0.0153506	False	True	proteomics
ANXA4_ANXA7	ANXA4	ANXA7	0.50623	-0.0302088	163	28.1605	29.0592	0.674623	False	False	proteomics
ANXA2_ANXA7	ANXA2	ANXA7	0.161133	0.062793	163	30.719	30.6908	0.328414	False	False	proteomics
ANXA3_ANXA1	ANXA3	ANXA1	0.0044782	-0.233775	100	27.3397	27.3692	0.0263049	False	True	proteomics
ANXA8L1_ANXA1	ANXA8L1	ANXA1	0.290328	-0.163845	69	22.3508	22.1445	0.482124	False	False	proteomics
ANXA8_ANXA1	ANXA8	ANXA1	0.126409	-0.246237	66	21.5224	21.8158	0.277612	False	False	proteomics
ANXA6_ANXA1	ANXA6	ANXA1	0.00203251	-0.125674	100	29.0382	29.1568	0.0150696	False	True	proteomics
ANXA11_ANXA1	ANXA11	ANXA1	0.339884	-0.029697	100	27.6538	27.5887	0.530395	False	False	proteomics
ANXA4_ANXA1	ANXA4	ANXA1	0.688062	-0.0191912	100	29.0911	28.9109	0.813554	False	False	proteomics
ANXA7_ANXA1	ANXA7	ANXA1	0.0323893	0.0518763	100	28.2073	27.9655	0.108913	False	False	proteomics
ANXA2_ANXA1	ANXA2	ANXA1	0.0915603	-0.0779222	100	30.6205	30.7124	0.223156	False	False	proteomics
DNM1L_MX1	DNM1L	MX1	0.000875315	0.0887957	89	26.7672	26.6027	0.00769917	True	False	proteomics
DNM1_MX1	DNM1	MX1	0.961235	-0.00282873	89	24.0569	24.2558	0.983601	False	False	proteomics
DNM2_MX1	DNM2	MX1	0.00335716	-0.0700938	89	26.657	26.8272	0.021312	False	True	proteomics
DNM3_MX1	DNM3	MX1	0.137576	-0.0947317	64	20.9237	21.9957	0.293832	False	False	proteomics
DNM1L_DNM1	DNM1L	DNM1	0.000244631	0.0918334	99	26.741	26.5975	0.00279882	True	False	proteomics
MX1_DNM1	MX1	DNM1	0.0799941	0.170381	99	26.2451	26.0184	0.204288	False	False	proteomics
MX2_DNM1	MX2	DNM1	0.895392	0.00875393	99	25.0934	24.7998	0.944314	False	False	proteomics
DNM2_DNM1	DNM2	DNM1	0.175282	0.0305981	99	26.9623	26.8078	0.347985	False	False	proteomics
DNM3_DNM1	DNM3	DNM1	0.832103	-0.01189	78	22.205	21.906	0.907579	False	False	proteomics
DNM1L_DNM2	DNM1L	DNM2	0.000133906	0.105385	77	26.8077	26.5702	0.0018214	True	False	proteomics
MX1_DNM2	MX1	DNM2	0.0615037	-0.208802	77	26.3477	26.0335	0.170297	False	False	proteomics
DNM1_DNM2	DNM1	DNM2	0.497083	-0.041693	77	23.9307	24.1528	0.667964	False	False	proteomics
MX2_DNM2	MX2	DNM2	0.00812381	-0.202214	77	25.3842	24.8187	0.0407871	False	True	proteomics
DNM3_DNM2	DNM3	DNM2	0.667221	0.0311898	48	22.2549	21.766	0.797927	False	False	proteomics
DNM1L_MX2	DNM1L	MX2	0.00177075	0.0837573	88	26.7561	26.6041	0.0135731	True	False	proteomics
DNM1_MX2	DNM1	MX2	0.848067	-0.0111809	88	24.0514	24.2561	0.917086	False	False	proteomics
DNM2_MX2	DNM2	MX2	0.00399408	-0.0690585	88	26.6544	26.8272	0.0240113	False	True	proteomics
DNM3_MX2	DNM3	MX2	0.163115	-0.0895317	63	20.9117	21.9951	0.331662	False	False	proteomics
MX1_DNM1L	MX1	DNM1L	0.236156	0.170843	46	26.5349	26.0231	0.423402	False	False	proteomics
DNM1_DNM1L	DNM1	DNM1L	0.0287003	-0.173905	46	24.0701	24.2969	0.100528	False	False	proteomics
MX2_DNM1L	MX2	DNM1L	0.645538	0.0451845	46	25.4255	24.7674	0.783928	False	False	proteomics
DNM2_DNM1L	DNM2	DNM1L	0.311022	0.0331504	46	26.8748	26.8155	0.503766	False	False	proteomics
DNM3_DNM1L	DNM3	DNM1L	0.966102	-0.00447705	23	22.3623	22.0233	0.985353	False	False	proteomics
RASSF3_RASSF1	RASSF3	RASSF1	0.00479987	-0.172155	107	19.7665	20.1507	0.0277807	False	True	proteomics
RASSF5_RASSF1	RASSF5	RASSF1	3.93496e-05	-0.160165	200	22.1307	22.0975	0.000698216	False	True	proteomics
CST6_CST3	CST6	CST3	0.819805	-0.0429729	22	21.2044	20.8775	0.900785	False	False	proteomics
ACAD10_ACAD11	ACAD10	ACAD11	0.00839049	0.171564	35	23.7419	23.2733	0.0415313	True	False	proteomics
TNFAIP8L2_TNFAIP8L3	TNFAIP8L2	TNFAIP8L3	0.3242	-0.0477595	102	23.4871	23.4345	0.516267	False	False	proteomics
TNFAIP8_TNFAIP8L3	TNFAIP8	TNFAIP8L3	0.231065	-0.0558655	114	24.8059	24.8972	0.417955	False	False	proteomics
TNFAIP8L2_TNFAIP8	TNFAIP8L2	TNFAIP8	4.99604e-08	-0.286812	99	23.5454	23.4141	3.55829e-06	False	True	proteomics
TNFAIP8L3_TNFAIP8	TNFAIP8L3	TNFAIP8	9.16896e-06	-0.330287	90	21.1211	21.6947	0.000218948	False	True	proteomics
PIK3CA_PIK3CD	PIK3CA	PIK3CD	0.00595726	0.0791605	119	23.2191	22.7154	0.0322801	True	False	proteomics
PIK3CB_PIK3CD	PIK3CB	PIK3CD	0.685089	-0.0107866	115	23.2174	23.1068	0.811929	False	False	proteomics
PIK3CG_PIK3CD	PIK3CG	PIK3CD	0.0103793	-0.139863	82	21.286	21.4106	0.0478212	False	True	proteomics
PIK3CG_PIK3CB	PIK3CG	PIK3CB	0.843292	0.0168519	26	21.1046	21.4039	0.914279	False	False	proteomics
PIK3CD_PIK3CB	PIK3CD	PIK3CB	0.136529	-0.0982446	38	22.8904	22.7354	0.292399	False	False	proteomics
PIK3C2B_PIK3C2A	PIK3C2B	PIK3C2A	0.0336943	-0.0936201	77	22.023	21.9072	0.111762	False	False	proteomics
PIK3CD_PIK3CA	PIK3CD	PIK3CA	0.0725956	-0.147103	24	22.8626	22.6996	0.190712	False	False	proteomics
PDE4D_PDE4A	PDE4D	PDE4A	0.462851	0.0420988	79	21.8816	22.1501	0.640668	False	False	proteomics
PDE1C_PDE4A	PDE1C	PDE4A	0.815638	-0.0257288	32	21.0537	21.1304	0.897937	False	False	proteomics
PDE4A_PDE4D	PDE4A	PDE4D	0.077252	-0.0929422	70	19.3854	19.6116	0.19937	False	False	proteomics
PDE1C_PDE4D	PDE1C	PDE4D	0.234199	0.111177	55	20.5706	21.4933	0.420804	False	False	proteomics
CCDC85C_CCDC85B	CCDC85C	CCDC85B	0.893332	0.0083979	34	21.6409	21.4562	0.942982	False	False	proteomics
CCDC85B_CCDC85C	CCDC85B	CCDC85C	0.00314972	-0.156429	64	20.3017	20.4385	0.0204615	False	True	proteomics
CCNT2_CCNT1	CCNT2	CCNT1	0.374473	0.0552932	42	21.9621	21.8748	0.563138	False	False	proteomics
CCNL1_CCNL2	CCNL1	CCNL2	0.00184573	0.116831	82	22.4963	21.9181	0.0140829	True	False	proteomics
DPP9_DPP8	DPP9	DPP8	0.0376443	0.0543283	105	24.9329	24.979	0.120725	False	False	proteomics
DPP8_DPP9	DPP8	DPP9	0.768739	-0.0080219	79	22.7471	22.8194	0.868041	False	False	proteomics
MCCC1_PCCA	MCCC1	PCCA	0.56307	0.0224028	125	25.4178	25.3092	0.720906	False	False	proteomics
AGR3_TXNDC12	AGR3	TXNDC12	0.12855	-0.166366	79	25.755	24.8874	0.280889	False	False	proteomics
AGR2_TXNDC12	AGR2	TXNDC12	0.389936	-0.107896	80	28.2237	27.1525	0.577058	False	False	proteomics
SMPDL3B_SMPDL3A	SMPDL3B	SMPDL3A	0.656943	-0.0309229	93	22.4758	22.6643	0.792846	False	False	proteomics
SMPDL3A_SMPDL3B	SMPDL3A	SMPDL3B	0.649284	-0.0276067	130	22.7608	22.7109	0.786936	False	False	proteomics
ARFIP1_ARFIP2	ARFIP1	ARFIP2	0.491669	-0.018711	95	26.3036	26.4637	0.663145	False	False	proteomics
PUM1_PUM2	PUM1	PUM2	0.242379	0.048252	23	24.7612	24.6986	0.430374	False	False	proteomics
EPS8L1_EPS8L2	EPS8L1	EPS8L2	0.256038	-0.0862304	81	24.1728	24.0647	0.445677	False	False	proteomics
EPS8_EPS8L2	EPS8	EPS8L2	0.752533	-0.0143949	91	24.4573	24.7075	0.858698	False	False	proteomics
EPS8L1_EPS8	EPS8L1	EPS8	0.118905	0.143243	45	24.4723	24.0582	0.267197	False	False	proteomics
EPS8L2_EPS8	EPS8L2	EPS8	0.033724	0.130367	50	25.5575	25.4756	0.111788	False	False	proteomics
RDH13_RDH11	RDH13	RDH11	0.000547033	0.15533	134	24.8169	24.5141	0.00530281	True	False	proteomics
WWOX_RDH11	WWOX	RDH11	0.465833	0.0271226	121	22.4962	22.2518	0.642883	False	False	proteomics
RDH14_RDH11	RDH14	RDH11	0.412271	0.0186279	134	24.7791	24.7419	0.597673	False	False	proteomics
DHRS13_RDH11	DHRS13	RDH11	0.0168385	0.104404	111	21.7125	21.304	0.0677236	False	False	proteomics
RDH13_DHRS13	RDH13	DHRS13	0.0441242	0.126091	64	24.5771	24.5488	0.135005	False	False	proteomics
WWOX_DHRS13	WWOX	DHRS13	0.16512	-0.0694528	61	22.5398	22.2557	0.334149	False	False	proteomics
RDH14_DHRS13	RDH14	DHRS13	0.435072	0.0242693	64	24.8066	24.7389	0.617179	False	False	proteomics
RDH11_DHRS13	RDH11	DHRS13	0.323103	0.0544968	64	24.1574	24.0834	0.515357	False	False	proteomics
RDH13_RDH14	RDH13	RDH14	0.219226	0.121105	22	24.595	24.56	0.403082	False	False	proteomics
WWOX_RDH14	WWOX	RDH14	0.327164	0.0754872	22	22.1699	22.3037	0.519017	False	False	proteomics
RDH11_RDH14	RDH11	RDH14	0.342823	0.0820131	22	24.1839	24.0734	0.532243	False	False	proteomics
RDH13_WWOX	RDH13	WWOX	0.367932	0.0431454	121	24.5369	24.5238	0.556902	False	False	proteomics
RDH14_WWOX	RDH14	WWOX	0.51949	0.0159082	121	24.8842	24.7321	0.685347	False	False	proteomics
DHRS13_WWOX	DHRS13	WWOX	0.00174198	0.139704	114	21.8512	21.3024	0.0134329	True	False	proteomics
RDH11_WWOX	RDH11	WWOX	0.957929	0.00229962	121	24.009	24.0834	0.981696	False	False	proteomics
WWOX_RDH13	WWOX	RDH13	0.523324	0.0330803	57	22.4002	22.2221	0.688282	False	False	proteomics
RDH14_RDH13	RDH14	RDH13	0.281498	0.0335189	61	24.9736	24.7446	0.472976	False	False	proteomics
DHRS13_RDH13	DHRS13	RDH13	0.00241965	0.176206	55	21.9491	21.2891	0.0170277	True	False	proteomics
RDH11_RDH13	RDH11	RDH13	0.486395	-0.0375096	61	24.0791	24.0759	0.659152	False	False	proteomics
PLXNA2_PLXNC1	PLXNA2	PLXNC1	0.495977	0.0604271	27	21.2416	21.1543	0.667546	False	False	proteomics
PLXNB2_PLXNC1	PLXNB2	PLXNC1	0.488584	0.0262013	32	25.5855	25.4904	0.660374	False	False	proteomics
PLXNA1_PLXNC1	PLXNA1	PLXNC1	0.332189	0.0586386	32	23.1549	23.1172	0.523933	False	False	proteomics
PLXND1_PLXNC1	PLXND1	PLXNC1	0.845753	-0.0115496	32	22.5472	22.3215	0.915757	False	False	proteomics
PLXNB1_PLXNC1	PLXNB1	PLXNC1	0.914794	-0.00717148	31	22.6464	22.5313	0.957605	False	False	proteomics
PLXNA2_PLXNB1	PLXNA2	PLXNB1	0.221374	0.0545229	176	20.6645	21.2729	0.405431	False	False	proteomics
PLXNB2_PLXNB1	PLXNB2	PLXNB1	0.00269523	0.0566526	240	25.5369	25.4839	0.0183206	True	False	proteomics
PLXNC1_PLXNB1	PLXNC1	PLXNB1	1.39994e-08	-0.20124	216	22.2507	22.7198	1.15788e-06	False	True	proteomics
PLXNA2_PLXND1	PLXNA2	PLXND1	0.244361	0.0916429	39	20.6464	21.1687	0.432396	False	False	proteomics
PLXNB2_PLXND1	PLXNB2	PLXND1	0.698512	0.0130585	44	25.537	25.4734	0.821436	False	False	proteomics
PLXNC1_PLXND1	PLXNC1	PLXND1	0.196462	-0.0850781	41	22.5799	22.6551	0.375918	False	False	proteomics
PLXNA2_PLXNB2	PLXNA2	PLXNB2	0.512377	-0.032401	105	21.3085	21.0948	0.678583	False	False	proteomics
PLXNC1_PLXNB2	PLXNC1	PLXNB2	0.164341	-0.0552947	124	22.6075	22.6367	0.333098	False	False	proteomics
PLXNA1_PLXNB2	PLXNA1	PLXNB2	0.239061	0.0392035	124	23.1756	23.0587	0.425661	False	False	proteomics
PLXND1_PLXNB2	PLXND1	PLXNB2	0.334104	0.0308326	131	22.3438	22.3246	0.525591	False	False	proteomics
PLXNB1_PLXNB2	PLXNB1	PLXNB2	0.0163706	-0.086024	125	22.472	22.5355	0.0667849	False	False	proteomics
PKN2_PKN1	PKN2	PKN1	3.48001e-07	0.148918	71	24.5144	24.4377	1.74956e-05	True	False	proteomics
PRKCD_PKN1	PRKCD	PKN1	0.721906	-0.0143342	71	25.3584	25.0243	0.837326	False	False	proteomics
PRKCH_PKN1	PRKCH	PKN1	0.204958	-0.0633819	60	22.0039	22.1345	0.387444	False	False	proteomics
PRKCQ_PKN1	PRKCQ	PKN1	0.280482	-0.0836063	51	22.0772	22.0587	0.471733	False	False	proteomics
PRKCE_PKN1	PRKCE	PKN1	0.04658	-0.109537	63	21.8686	21.9146	0.139197	False	False	proteomics
PRKCA_PKN1	PRKCA	PKN1	1.72611e-05	-0.216719	71	24.5274	25.2277	0.000359818	False	True	proteomics
PRKCB_PKN1	PRKCB	PKN1	1.19283e-05	-0.29481	71	23.9682	24.3013	0.000273073	False	True	proteomics
PKN2_PRKCD	PKN2	PRKCD	5.1677e-13	0.146587	233	24.4888	24.4075	1.55882e-10	True	False	proteomics
PRKCH_PRKCD	PRKCH	PRKCD	9.95182e-05	-0.132389	229	22.1955	21.9368	0.00146226	False	True	proteomics
PRKCQ_PRKCD	PRKCQ	PRKCD	0.142522	-0.0717772	216	22.3673	21.7939	0.301258	False	False	proteomics
PRKCE_PRKCD	PRKCE	PRKCD	0.283377	-0.0448397	149	22.0187	22.0123	0.475198	False	False	proteomics
PKN1_PRKCD	PKN1	PRKCD	4.03757e-08	-0.119559	233	24.2976	24.3332	3.00067e-06	False	True	proteomics
PRKCA_PRKCD	PRKCA	PRKCD	0.000550585	-0.123583	233	24.8717	25.3611	0.00531713	False	True	proteomics
PRKCB_PRKCD	PRKCB	PRKCD	1.10988e-08	-0.276461	233	24.0786	24.4239	9.64656e-07	False	True	proteomics
PRKCZ_PRKCD	PRKCZ	PRKCD	0.352927	0.031527	228	22.1909	21.3775	0.542509	False	False	proteomics
PKN2_PRKCA	PKN2	PRKCA	0.0180019	0.0857961	41	24.4102	24.4236	0.0709016	False	False	proteomics
PRKCD_PRKCA	PRKCD	PRKCA	0.0126745	0.124118	41	24.9846	24.9572	0.0552208	False	False	proteomics
PRKCI_PRKCA	PRKCI	PRKCA	0.581009	0.0235865	41	23.9149	24.0449	0.735114	False	False	proteomics
PRKCH_PRKCA	PRKCH	PRKCA	0.65207	-0.0295615	34	21.7389	22.027	0.78845	False	False	proteomics
PRKCQ_PRKCA	PRKCQ	PRKCA	0.232067	-0.11412	31	20.261	21.959	0.418585	False	False	proteomics
PRKCE_PRKCA	PRKCE	PRKCA	0.0824797	0.125623	35	21.8125	21.997	0.208558	False	False	proteomics
PKN1_PRKCA	PKN1	PRKCA	0.220984	-0.0464763	41	24.2565	24.3193	0.40486	False	False	proteomics
PRKCB_PRKCA	PRKCB	PRKCA	0.679121	-0.0350683	41	24.3251	24.3587	0.806888	False	False	proteomics
PRKCZ_PRKCA	PRKCZ	PRKCA	0.1192	0.106308	31	21.2434	21.5861	0.267509	False	False	proteomics
PRKCD_PRKCZ	PRKCD	PRKCZ	0.0349916	0.0776945	87	25.1747	24.98	0.114876	False	False	proteomics
PRKCI_PRKCZ	PRKCI	PRKCZ	5.99764e-06	0.149243	87	24.3135	24.0557	0.000155333	True	False	proteomics
PRKCH_PRKCZ	PRKCH	PRKCZ	0.00282723	-0.13766	74	21.5426	22.0592	0.019037	False	True	proteomics
PRKCQ_PRKCZ	PRKCQ	PRKCZ	0.132611	-0.102963	65	21.4136	22.0083	0.286207	False	False	proteomics
PRKCE_PRKCZ	PRKCE	PRKCZ	0.166595	-0.0703351	78	21.6314	22.0413	0.336114	False	False	proteomics
PRKCA_PRKCZ	PRKCA	PRKCZ	0.0876858	-0.0799429	87	24.5786	25.2941	0.216909	False	False	proteomics
PRKCB_PRKCZ	PRKCB	PRKCZ	1.01556e-06	-0.298924	87	24.0513	24.3632	3.97543e-05	False	True	proteomics
PRKCD_PRKCB	PRKCD	PRKCB	0.0728329	-0.0947767	39	25.0283	25.0024	0.19114	False	False	proteomics
PRKCI_PRKCB	PRKCI	PRKCB	0.0119481	0.118052	39	24.4313	24.0724	0.0529559	False	False	proteomics
PRKCH_PRKCB	PRKCH	PRKCB	0.0461962	-0.133131	33	21.5978	22.0487	0.139003	False	False	proteomics
PRKCQ_PRKCB	PRKCQ	PRKCB	0.088905	0.165811	30	22.2438	21.9504	0.218764	False	False	proteomics
PRKCE_PRKCB	PRKCE	PRKCB	0.0681319	0.127633	38	22.4705	21.9863	0.182826	False	False	proteomics
PKN1_PRKCB	PKN1	PRKCB	0.657506	0.0176361	39	24.5852	24.3144	0.793339	False	False	proteomics
PRKCA_PRKCB	PRKCA	PRKCB	0.0424588	-0.133951	39	24.9931	25.2839	0.131558	False	False	proteomics
PRKCZ_PRKCB	PRKCZ	PRKCB	0.690852	-0.0258728	35	21.462	21.563	0.815723	False	False	proteomics
PKN2_PRKCQ	PKN2	PRKCQ	0.00201831	0.0839526	127	24.2172	24.469	0.0150216	True	False	proteomics
PRKCD_PRKCQ	PRKCD	PRKCQ	0.000242348	-0.134687	127	24.3913	25.0923	0.00279882	False	True	proteomics
PRKCI_PRKCQ	PRKCI	PRKCQ	0.000198705	0.125236	127	23.946	24.088	0.00241459	True	False	proteomics
PRKCH_PRKCQ	PRKCH	PRKCQ	0.00547034	-0.132532	109	20.3031	22.3563	0.0305576	False	True	proteomics
PRKCE_PRKCQ	PRKCE	PRKCQ	0.010971	-0.136799	118	23.4362	21.7446	0.0497428	False	True	proteomics
PKN1_PRKCQ	PKN1	PRKCQ	0.0730632	-0.0519565	127	24.5443	24.28	0.191548	False	False	proteomics
PRKCA_PRKCQ	PRKCA	PRKCQ	0.0279492	-0.103581	127	26.2666	25.0964	0.0991232	False	False	proteomics
PRKCB_PRKCQ	PRKCB	PRKCQ	6.1043e-10	-0.392162	127	25.0976	24.2253	8.69524e-08	False	True	proteomics
PRKCZ_PRKCQ	PRKCZ	PRKCQ	0.3926	0.0416749	87	20.4053	21.7659	0.580356	False	False	proteomics
PKN2_PRKCH	PKN2	PRKCH	0.158428	-0.0311719	125	24.278	24.4269	0.32433	False	False	proteomics
PRKCD_PRKCH	PRKCD	PRKCH	0.451422	0.024683	125	24.651	25.0269	0.631966	False	False	proteomics
PRKCI_PRKCH	PRKCI	PRKCH	8.18565e-08	0.152224	125	24.0599	24.0645	5.38154e-06	True	False	proteomics
PRKCQ_PRKCH	PRKCQ	PRKCH	0.0100724	-0.149432	101	21.649	21.9397	0.0469983	False	True	proteomics
PRKCE_PRKCH	PRKCE	PRKCH	0.473328	-0.0379064	78	22.4976	21.9427	0.647865	False	False	proteomics
PKN1_PRKCH	PKN1	PRKCH	0.0161394	-0.056809	125	24.2805	24.349	0.0661044	False	False	proteomics
PRKCA_PRKCH	PRKCA	PRKCH	0.451358	-0.0298058	125	25.2748	25.2419	0.631966	False	False	proteomics
PRKCB_PRKCH	PRKCB	PRKCH	0.00284099	-0.159647	125	24.3218	24.3485	0.0190688	False	True	proteomics
PRKCZ_PRKCH	PRKCZ	PRKCH	0.375242	-0.0377164	97	21.7013	21.5493	0.563633	False	False	proteomics
PRKCD_PKN2	PRKCD	PKN2	0.31409	-0.0375628	83	25.1885	24.9913	0.506018	False	False	proteomics
PRKCH_PKN2	PRKCH	PKN2	0.116274	-0.0716436	74	21.8859	22.0468	0.262782	False	False	proteomics
PRKCQ_PKN2	PRKCQ	PKN2	0.0959841	-0.10861	71	21.9642	21.9782	0.231191	False	False	proteomics
PRKCE_PKN2	PRKCE	PKN2	0.918849	0.00531624	71	22.2437	21.9834	0.960345	False	False	proteomics
PKN1_PKN2	PKN1	PKN2	0.0544091	-0.0550899	83	24.3653	24.3158	0.156133	False	False	proteomics
PRKCA_PKN2	PRKCA	PKN2	0.166676	-0.06425	83	24.9368	25.2651	0.336114	False	False	proteomics
RABL2B_RAN	RABL2B	RAN	0.973115	-0.00376948	22	20.7231	20.6383	0.987363	False	False	proteomics
ACAP2_ACAP3	ACAP2	ACAP3	4.76813e-05	0.111039	84	25.5026	25.2802	0.000809636	True	False	proteomics
ACAP1_ACAP3	ACAP1	ACAP3	1.07442e-06	-0.284737	81	22.8071	22.9425	4.14258e-05	False	True	proteomics
ACAP2_ACAP1	ACAP2	ACAP1	0.548407	0.0114216	210	25.2601	25.3199	0.709588	False	False	proteomics
ACAP3_ACAP1	ACAP3	ACAP1	0.466376	0.027125	151	20.1486	20.0559	0.643077	False	False	proteomics
AGAP2_AGAP3	AGAP2	AGAP3	0.00264412	-0.198609	40	21.7328	21.5902	0.0180554	False	True	proteomics
AGAP1_AGAP3	AGAP1	AGAP3	0.18522	0.0727868	43	22.8065	22.735	0.36197	False	False	proteomics
AGAP2_AGAP1	AGAP2	AGAP1	0.000210395	-0.215353	60	21.5798	21.8045	0.00250908	False	True	proteomics
AGAP3_AGAP1	AGAP3	AGAP1	0.0275711	-0.0771863	64	23.2419	23.3962	0.0979119	False	False	proteomics
ASAP3_ASAP2	ASAP3	ASAP2	0.863593	0.0141433	23	22.359	22.0065	0.926273	False	False	proteomics
ASAP1_ASAP2	ASAP1	ASAP2	0.00775878	-0.133607	25	23.5654	23.9277	0.0394321	False	True	proteomics
ACAP2_ASAP3	ACAP2	ASAP3	0.0231054	0.0521137	128	25.2867	25.315	0.0852405	False	False	proteomics
ASAP1_ASAP3	ASAP1	ASAP3	0.000303113	-0.0894381	120	23.6407	23.9308	0.00332129	False	True	proteomics
ASAP2_ASAP3	ASAP2	ASAP3	9.74424e-05	0.124723	126	23.7095	23.6443	0.00143812	True	False	proteomics
ASAP3_ACAP2	ASAP3	ACAP2	0.967002	-0.00281017	35	22.2039	22.0277	0.98545	False	False	proteomics
ACAP1_ACAP2	ACAP1	ACAP2	0.147635	-0.128675	33	22.6647	22.8394	0.308407	False	False	proteomics
ACAP3_ACAP2	ACAP3	ACAP2	0.50874	0.0455183	32	20.1988	20.1065	0.676286	False	False	proteomics
MMP15_MMP3	MMP15	MMP3	0.200574	0.0732063	81	20.8059	20.6904	0.381933	False	False	proteomics
MMP14_MMP3	MMP14	MMP3	0.0581353	0.0936086	108	24.946	24.6615	0.163869	False	False	proteomics
MMP11_MMP3	MMP11	MMP3	0.000642064	0.25956	93	22.8582	22.5885	0.00598637	True	False	proteomics
MMP8_MMP15	MMP8	MMP15	0.0339698	-0.273452	91	22.1002	22.8793	0.112265	False	False	proteomics
MMP3_MMP15	MMP3	MMP15	0.417277	-0.101	89	22.0363	21.425	0.600729	False	False	proteomics
MMP10_MMP15	MMP10	MMP15	0.210494	-0.197107	88	22.4634	22.9206	0.393802	False	False	proteomics
MMP12_MMP15	MMP12	MMP15	0.953047	-0.00696583	100	23.3392	23.5725	0.979404	False	False	proteomics
MMP14_MMP15	MMP14	MMP15	0.532815	-0.0336065	103	24.9344	24.6961	0.696654	False	False	proteomics
MMP11_MMP15	MMP11	MMP15	0.203762	0.106411	91	23.0718	22.52	0.38557	False	False	proteomics
MMP1_MMP15	MMP1	MMP15	0.208962	-0.151941	96	26.9916	26.6856	0.391937	False	False	proteomics
KPNA4_KPNA3	KPNA4	KPNA3	0.000418934	0.0832329	164	25.9498	25.5371	0.00432252	True	False	proteomics
KPNA1_KPNA3	KPNA1	KPNA3	2.30344e-06	0.0867176	164	24.9597	24.5565	7.6942e-05	True	False	proteomics
KPNA6_KPNA3	KPNA6	KPNA3	4.06546e-06	0.0803788	164	25.355	25.122	0.000118453	True	False	proteomics
KPNA2_KPNA3	KPNA2	KPNA3	1.43995e-09	0.273869	164	24.8966	24.1999	1.80966e-07	True	False	proteomics
KPNA4_KPNA6	KPNA4	KPNA6	0.000194951	0.103649	109	25.8214	25.5507	0.00239165	True	False	proteomics
KPNA1_KPNA6	KPNA1	KPNA6	0.000471182	0.0737229	109	24.7438	24.5857	0.00471918	True	False	proteomics
KPNA2_KPNA6	KPNA2	KPNA6	0.000252173	0.194591	109	24.65	24.2467	0.00284834	True	False	proteomics
KPNA3_KPNA6	KPNA3	KPNA6	0.000376937	0.1118	109	25.1643	25.0884	0.00395283	True	False	proteomics
KPNA6_KPNA1	KPNA6	KPNA1	0.0533367	0.0586581	46	25.0228	25.1253	0.154264	False	False	proteomics
KPNA2_KPNA1	KPNA2	KPNA1	0.050839	0.150663	45	24.0745	24.2256	0.148718	False	False	proteomics
KPNA3_KPNA1	KPNA3	KPNA1	0.125133	0.0692282	46	25.0052	25.0795	0.275754	False	False	proteomics
KPNA6_KPNA4	KPNA6	KPNA4	0.0424123	0.0845622	23	25.032	25.1063	0.131494	False	False	proteomics
KPNA2_KPNA4	KPNA2	KPNA4	0.404414	0.0891139	22	23.8957	24.1521	0.591847	False	False	proteomics
KPNA3_KPNA4	KPNA3	KPNA4	0.268131	0.0684593	23	25.1297	25.0616	0.460012	False	False	proteomics
PGM1_PGM5	PGM1	PGM5	0.317761	0.038508	109	28.0519	27.8291	0.509849	False	False	proteomics
GLT8D2_GLT8D1	GLT8D2	GLT8D1	0.000549553	-0.198934	135	20.4725	20.1112	0.00531713	False	True	proteomics
NT5DC3_NT5C2	NT5DC3	NT5C2	0.0224969	0.119922	171	23.5545	23.2452	0.0835663	False	False	proteomics
NT5DC2_NT5C2	NT5DC2	NT5C2	4.91845e-05	0.186941	171	23.0003	22.7914	0.000826945	True	False	proteomics
DVL3_DVL1	DVL3	DVL1	0.454176	-0.0236028	80	23.0554	22.876	0.633286	False	False	proteomics
DVL2_DVL1	DVL2	DVL1	0.23115	0.0391181	82	23.9473	23.6988	0.417961	False	False	proteomics
DVL3_DVL2	DVL3	DVL2	0.783644	-0.00606991	191	22.7462	22.9472	0.876451	False	False	proteomics
DVL1_DVL2	DVL1	DVL2	0.609456	-0.016393	163	22.1125	22.0087	0.757279	False	False	proteomics
DVL2_DVL3	DVL2	DVL3	0.00630867	0.148364	27	23.8528	23.6562	0.0335938	True	False	proteomics
DVL1_DVL3	DVL1	DVL3	0.0971106	0.111811	27	22.2893	22.0241	0.233029	False	False	proteomics
S100A4_S100B	S100A4	S100B	0.181827	-0.099109	83	29.2757	29.2707	0.357794	False	False	proteomics
S100A11_S100B	S100A11	S100B	0.0212878	0.147552	83	31.0104	30.6671	0.0802087	False	False	proteomics
S100A6_S100B	S100A6	S100B	0.502472	-0.0498821	83	30.2564	30.3906	0.671534	False	False	proteomics
S100A10_S100B	S100A10	S100B	0.489494	-0.0417601	83	29.0908	28.8993	0.660907	False	False	proteomics
S100A1_S100B	S100A1	S100B	0.0557846	-0.284744	82	24.0912	24.8824	0.159101	False	False	proteomics
S100A3_S100B	S100A3	S100B	0.378698	0.0882471	72	22.5212	21.9959	0.567003	False	False	proteomics
S100P_S100B	S100P	S100B	0.659462	0.0655167	83	26.7758	26.2512	0.794307	False	False	proteomics
S100A2_S100B	S100A2	S100B	0.474012	0.131182	78	27.9638	25.5723	0.648343	False	False	proteomics
TCF20_RAI1	TCF20	RAI1	0.00142511	0.0648154	201	23.4981	23.3132	0.0113609	True	False	proteomics
EIF4G1_EIF4G3	EIF4G1	EIF4G3	0.17473	0.0305101	121	27.5859	27.4652	0.347533	False	False	proteomics
EIF4G3_EIF4G1	EIF4G3	EIF4G1	0.243614	0.0477524	27	24.6558	24.5148	0.431815	False	False	proteomics
MYH9_MYH14	MYH9	MYH14	0.036791	-0.0877749	66	30.6598	30.7417	0.118906	False	False	proteomics
MYH10_MYH14	MYH10	MYH14	0.0496922	-0.120596	68	28.5664	28.5154	0.145806	False	False	proteomics
MYH11_MYH14	MYH11	MYH14	0.289421	-0.116158	68	27.9856	27.8369	0.481273	False	False	proteomics
MYH9_MYH10	MYH9	MYH10	0.865008	-0.00518814	168	30.7456	30.7017	0.926448	False	False	proteomics
MYH14_MYH10	MYH14	MYH10	0.0149108	0.119058	214	27.1878	26.7572	0.0621144	False	False	proteomics
MYH11_MYH10	MYH11	MYH10	0.195376	-0.0896266	214	28.2546	27.6035	0.374817	False	False	proteomics
MYH10_MYH9	MYH10	MYH9	0.887469	0.00683128	119	28.5256	28.5193	0.938532	False	False	proteomics
MYH14_MYH9	MYH14	MYH9	0.012081	0.149417	119	26.95	26.8112	0.053321	False	False	proteomics
MYH11_MYH9	MYH11	MYH9	0.018663	-0.197463	119	27.5925	27.7879	0.0725579	False	False	proteomics
HMGN2_HMGN4	HMGN2	HMGN4	0.661687	0.0376235	58	27.2715	27.2799	0.795103	False	False	proteomics
CA3_CA12	CA3	CA12	0.0360526	-0.216675	90	24.4482	25.0499	0.117299	False	False	proteomics
CA9_CA12	CA9	CA12	0.880462	0.0174423	83	22.5192	23.2246	0.934784	False	False	proteomics
CA4_CA12	CA4	CA12	0.472267	-0.0649333	82	22.9462	22.9782	0.647038	False	False	proteomics
CA13_CA12	CA13	CA12	0.2946	0.0643448	98	23.2025	23.275	0.486697	False	False	proteomics
CA8_CA12	CA8	CA12	0.865755	-0.014412	83	21.9992	22.1699	0.926459	False	False	proteomics
CA4_CA13	CA4	CA13	0.0269135	-0.369483	23	23.0044	23.0964	0.0963774	False	False	proteomics
CA12_CA13	CA12	CA13	0.290215	-0.175263	27	23.7911	23.6287	0.482094	False	False	proteomics
PLIN2_PLIN3	PLIN2	PLIN3	0.00521675	0.27458	86	25.5521	25.5543	0.0293972	True	False	proteomics
GPX7_GPX8	GPX7	GPX8	0.858149	0.0119214	89	24.7999	24.5629	0.92333	False	False	proteomics
GPX2_GPX8	GPX2	GPX8	0.00176024	0.507938	81	23.7257	23.342	0.0135513	True	False	proteomics
GPX4_GPX8	GPX4	GPX8	0.0146786	-0.0965985	90	26.5356	26.6271	0.0614125	False	False	proteomics
GPX7_GPX3	GPX7	GPX3	0.579079	0.0383329	85	24.7725	24.6381	0.733943	False	False	proteomics
GPX2_GPX3	GPX2	GPX3	0.00111123	0.551152	78	23.9203	23.4457	0.0093263	True	False	proteomics
GPX4_GPX3	GPX4	GPX3	0.109398	-0.0639564	85	26.4649	26.6277	0.252812	False	False	proteomics
GPX7_GPX4	GPX7	GPX4	0.41972	0.0515603	88	24.893	24.5429	0.603399	False	False	proteomics
GPX2_GPX4	GPX2	GPX4	0.0990365	0.27481	67	23.1071	23.3797	0.2362	False	False	proteomics
GPX3_GPX4	GPX3	GPX4	0.00610189	-0.201488	89	26.6868	26.7031	0.0328682	False	True	proteomics
GPX8_GPX4	GPX8	GPX4	0.650276	0.0319491	89	23.987	23.8041	0.787556	False	False	proteomics
GPX2_GPX7	GPX2	GPX7	1.37538e-06	0.874298	56	24.3389	23.2912	5.22442e-05	True	False	proteomics
GPX3_GPX7	GPX3	GPX7	0.288133	-0.0809962	86	26.5225	26.6432	0.479879	False	False	proteomics
GPX4_GPX7	GPX4	GPX7	0.942907	0.0027752	86	26.7306	26.6175	0.975769	False	False	proteomics
GPX8_GPX7	GPX8	GPX7	0.252946	-0.0812256	86	23.642	23.7934	0.441991	False	False	proteomics
SORBS1_SORBS2	SORBS1	SORBS2	0.000836066	-0.195083	127	25.771	26.1957	0.00744331	False	True	proteomics
SORBS2_SORBS1	SORBS2	SORBS1	0.84952	-0.0108567	157	24.9111	26.1774	0.918091	False	False	proteomics
SH3RF3_SH3RF1	SH3RF3	SH3RF1	0.813915	-0.0132464	77	19.0555	19.5214	0.897052	False	False	proteomics
QSER1_PRR12	QSER1	PRR12	7.17524e-06	0.200864	68	22.141	21.8001	0.000179486	True	False	proteomics
ZFAND5_ZFAND6	ZFAND5	ZFAND6	0.00510829	0.133719	70	22.3896	22.012	0.0288886	True	False	proteomics
GPBP1_GPBP1L1	GPBP1	GPBP1L1	0.0291117	0.0987594	57	20.7008	20.3538	0.10121	False	False	proteomics
PRKG1_PRKACA	PRKG1	PRKACA	0.0429394	-0.129702	72	24.7982	24.6252	0.132328	False	False	proteomics
PRKACB_PRKACA	PRKACB	PRKACA	0.715515	0.0203098	72	24.6898	24.657	0.8339	False	False	proteomics
PRKG1_PRKACB	PRKG1	PRKACB	0.368046	-0.0576381	73	24.5775	24.583	0.556902	False	False	proteomics
PRKACA_PRKACB	PRKACA	PRKACB	0.539155	0.0221233	73	26.1479	26.0138	0.701004	False	False	proteomics
PRKACA_PRKG1	PRKACA	PRKG1	0.170613	-0.0478178	141	26.3852	25.9515	0.341492	False	False	proteomics
PRKACB_PRKG1	PRKACB	PRKG1	0.0105936	-0.127158	141	25.1012	24.5991	0.0485903	False	True	proteomics
ZNF326_AKAP8	ZNF326	AKAP8	0.0206119	0.0910507	70	25.293	24.8039	0.0781788	False	False	proteomics
BPGM_PGAM1	BPGM	PGAM1	0.000306618	-0.215948	156	26.3444	25.5948	0.00334539	False	True	proteomics
PGAM2_PGAM1	PGAM2	PGAM1	0.360923	-0.097251	146	24.4614	22.5683	0.550346	False	False	proteomics
PDLIM7_PDLIM5	PDLIM7	PDLIM5	9.63323e-05	-0.258325	91	27.1773	27.306	0.00143602	False	True	proteomics
LDB3_PDLIM5	LDB3	PDLIM5	3.98485e-05	-0.352454	91	23.1292	23.2393	0.000704632	False	True	proteomics
PDLIM7_LDB3	PDLIM7	LDB3	0.449325	-0.0451213	162	26.234	27.511	0.629718	False	False	proteomics
PDLIM5_LDB3	PDLIM5	LDB3	0.0881114	0.0821755	162	27.1462	26.9792	0.217438	False	False	proteomics
PXN_LPXN	PXN	LPXN	0.441943	-0.0345377	47	26.1411	26.3563	0.623633	False	False	proteomics
TGFB1I1_LPXN	TGFB1I1	LPXN	0.0680434	-0.152129	47	25.6808	26.1307	0.18278	False	False	proteomics
LPXN_PXN	LPXN	PXN	0.454217	-0.0490216	61	24.3172	24.0811	0.633286	False	False	proteomics
TGFB1I1_PXN	TGFB1I1	PXN	0.0354578	-0.16241	61	25.978	26.1024	0.115814	False	False	proteomics
PDLIM7_TGFB1I1	PDLIM7	TGFB1I1	0.000424977	-0.388002	30	26.9975	27.3122	0.0043673	False	True	proteomics
LPXN_TGFB1I1	LPXN	TGFB1I1	0.000161796	-0.340504	30	24.1052	24.0799	0.0020899	False	True	proteomics
PXN_TGFB1I1	PXN	TGFB1I1	0.00096544	-0.186209	30	26.1874	26.3381	0.00832064	False	True	proteomics
TGFB1I1_PDLIM7	TGFB1I1	PDLIM7	0.0209081	-0.159754	79	25.8406	26.1034	0.0791854	False	False	proteomics
LDB3_PDLIM7	LDB3	PDLIM7	4.05761e-05	-0.404356	79	23.5466	23.2337	0.000715032	False	True	proteomics
PDLIM5_PDLIM7	PDLIM5	PDLIM7	0.223844	-0.0698405	79	27.5269	27.4171	0.408205	False	False	proteomics
PANK2_PANK3	PANK2	PANK3	0.0658731	-0.0660864	81	23.1594	22.7666	0.178657	False	False	proteomics
PANK3_PANK2	PANK3	PANK2	0.722373	0.0238443	32	20.2466	20.1191	0.837326	False	False	proteomics
TUT4_TUT7	TUT4	TUT7	0.0999593	0.0938505	99	23.0038	23.147	0.237201	False	False	proteomics
IFIH1_DHX58	IFIH1	DHX58	0.177644	0.0915378	68	23.6828	23.5221	0.351721	False	False	proteomics
LRRC8C_LRRC8E	LRRC8C	LRRC8E	0.0171747	-0.132536	75	21.18	21.3294	0.0687208	False	False	proteomics
LRRC8D_LRRC8E	LRRC8D	LRRC8E	0.0686803	0.094151	77	20.515	20.9113	0.183531	False	False	proteomics
LRRC8A_LRRC8E	LRRC8A	LRRC8E	0.965787	-0.00184939	80	21.8636	22.2276	0.985353	False	False	proteomics
LRRC8C_LRRC8A	LRRC8C	LRRC8A	0.115312	-0.0810869	88	21.1329	21.3094	0.2613	False	False	proteomics
LRRC8D_LRRC8A	LRRC8D	LRRC8A	0.000379352	0.165707	90	20.7965	20.891	0.00397004	True	False	proteomics
LRRC8E_LRRC8A	LRRC8E	LRRC8A	0.137077	0.0926534	69	21.6885	21.7569	0.293132	False	False	proteomics
LRRC8A_LRRC8C	LRRC8A	LRRC8C	0.759528	-0.0136481	72	22.3802	22.2319	0.861848	False	False	proteomics
LRRC8E_LRRC8C	LRRC8E	LRRC8C	0.179028	0.0868772	59	21.4225	21.778	0.354051	False	False	proteomics
SELENOI_CEPT1	SELENOI	CEPT1	0.0160471	0.136908	81	22.9804	22.3468	0.0657789	False	False	proteomics
CHPT1_CEPT1	CHPT1	CEPT1	0.151209	0.130235	51	20.0738	20.0971	0.313367	False	False	proteomics
PLSCR3_PLSCR4	PLSCR3	PLSCR4	0.515061	0.0463038	27	21.7807	21.6106	0.681082	False	False	proteomics
PLSCR3_PLSCR1	PLSCR3	PLSCR1	0.555526	0.0427285	26	21.7586	21.6106	0.715943	False	False	proteomics
PLSCR1_PLSCR3	PLSCR1	PLSCR3	0.321052	0.0483502	211	23.8759	24.0163	0.512893	False	False	proteomics
PLSCR4_PLSCR3	PLSCR4	PLSCR3	0.00845275	-0.124848	159	21.5095	21.8904	0.0416188	False	True	proteomics
SEC22A_SEC22B	SEC22A	SEC22B	0.339872	0.0524511	66	24.6647	23.3208	0.530395	False	False	proteomics
SEC22B_SEC22A	SEC22B	SEC22A	0.660862	-0.0236783	45	26.9322	27.134	0.794859	False	False	proteomics
EPHB3_EPHA4	EPHB3	EPHA4	0.0806853	0.158059	56	22.7589	22.4266	0.205337	False	False	proteomics
EPHB4_EPHA4	EPHB4	EPHA4	0.843961	0.0110247	60	22.6066	22.478	0.914502	False	False	proteomics
EPHA1_EPHA4	EPHA1	EPHA4	0.758725	0.0199047	49	21.254	20.7988	0.861356	False	False	proteomics
EPHA2_EPHA4	EPHA2	EPHA4	0.501841	0.0611332	46	22.0915	21.6313	0.67104	False	False	proteomics
EPHB3_EPHA2	EPHB3	EPHA2	0.348144	0.0646784	108	22.8043	22.3861	0.536934	False	False	proteomics
EPHB4_EPHA2	EPHB4	EPHA2	0.828885	-0.00919442	110	22.592	22.4603	0.905715	False	False	proteomics
EPHA4_EPHA2	EPHA4	EPHA2	0.664763	0.0304223	71	20.8987	21.3714	0.796453	False	False	proteomics
EPHA1_EPHA2	EPHA1	EPHA2	0.430783	0.0443202	73	20.9666	20.8197	0.613517	False	False	proteomics
EPHB3_EPHA1	EPHB3	EPHA1	0.382304	0.0890675	44	22.7386	22.3831	0.570232	False	False	proteomics
EPHA4_EPHA1	EPHA4	EPHA1	0.77714	0.027698	35	21.2796	21.0623	0.872411	False	False	proteomics
EPHA2_EPHA1	EPHA2	EPHA1	0.148349	0.141372	37	22.5733	21.5552	0.309349	False	False	proteomics
EPHB3_EPHB4	EPHB3	EPHB4	0.664197	-0.0531379	31	22.7862	22.3872	0.796167	False	False	proteomics
RFLNA_RFLNB	RFLNA	RFLNB	0.891041	-0.00840586	157	21.427	21.0363	0.941114	False	False	proteomics
STT3B_STT3A	STT3B	STT3A	0.913533	-0.00539408	106	25.3014	25.6958	0.957017	False	False	proteomics
CBR4_DCXR	CBR4	DCXR	0.109511	0.115976	47	24.5873	24.454	0.252961	False	False	proteomics
HPGD_DCXR	HPGD	DCXR	0.00497236	0.479453	42	24.2149	23.5847	0.0283629	True	False	proteomics
BDH2_DCXR	BDH2	DCXR	0.483005	0.0514748	47	26.4755	26.4824	0.656441	False	False	proteomics
DHRS4_DCXR	DHRS4	DCXR	0.00016453	0.293261	47	25.9309	25.7542	0.00211456	True	False	proteomics
DHRS2_DCXR	DHRS2	DCXR	0.034324	0.460118	33	23.2727	21.7654	0.113192	False	False	proteomics
HSD17B8_DCXR	HSD17B8	DCXR	0.453125	0.0480539	47	24.9899	24.8773	0.632451	False	False	proteomics
CBR4_DHRS4	CBR4	DHRS4	0.670692	-0.022305	108	24.5834	24.4686	0.799839	False	False	proteomics
HPGD_DHRS4	HPGD	DHRS4	0.331145	-0.121097	84	23.1091	23.7239	0.522818	False	False	proteomics
BDH2_DHRS4	BDH2	DHRS4	0.809674	0.0125255	108	26.5582	26.4718	0.894059	False	False	proteomics
DCXR_DHRS4	DCXR	DHRS4	0.136063	-0.0707415	108	26.4491	26.4297	0.291693	False	False	proteomics
HSD17B8_DHRS4	HSD17B8	DHRS4	0.186039	-0.0603016	108	24.9649	24.9028	0.362741	False	False	proteomics
DCXR_BDH2	DCXR	BDH2	0.21498	0.0619867	91	26.643	26.4188	0.398272	False	False	proteomics
DHRS4_BDH2	DHRS4	BDH2	0.895394	0.00769884	91	25.7257	25.7577	0.944314	False	False	proteomics
DHRS2_BDH2	DHRS2	BDH2	0.405387	-0.144792	60	21.5334	22.0367	0.592278	False	False	proteomics
HSD17B8_BDH2	HSD17B8	BDH2	0.00774604	-0.12824	91	24.873	24.8971	0.0394064	False	True	proteomics
DCXR_HPGD	DCXR	HPGD	0.952581	0.00269867	115	26.5371	26.4243	0.97915	False	False	proteomics
DHRS4_HPGD	DHRS4	HPGD	0.590823	0.0284703	115	25.7956	25.7479	0.742947	False	False	proteomics
HSD17B8_HPGD	HSD17B8	HPGD	0.000494413	-0.152157	115	24.8546	24.8934	0.00486631	False	True	proteomics
DCXR_CBR4	DCXR	CBR4	0.824521	0.0100979	113	26.5632	26.4178	0.902571	False	False	proteomics
DHRS4_CBR4	DHRS4	CBR4	0.825509	0.0117583	113	25.7684	25.7527	0.903374	False	False	proteomics
DHRS2_CBR4	DHRS2	CBR4	0.782826	0.0439992	73	21.7748	21.9636	0.875917	False	False	proteomics
HSD17B8_CBR4	HSD17B8	CBR4	0.000579427	-0.151141	113	24.8806	24.8886	0.00554347	False	True	proteomics
LAMB3_LAMB2	LAMB3	LAMB2	0.495965	-0.0485093	205	24.2644	25.013	0.667546	False	False	proteomics
LAMB1_LAMB2	LAMB1	LAMB2	0.949279	-0.00240676	241	26.9468	27.1355	0.977374	False	False	proteomics
LAMA2_LAMA3	LAMA2	LAMA3	0.90455	0.00809507	123	24.5275	24.852	0.950909	False	False	proteomics
LAMA5_LAMA3	LAMA5	LAMA3	0.0246348	-0.0953763	123	25.8804	25.9708	0.0899767	False	False	proteomics
WWP2_ITCH	WWP2	ITCH	0.98022	-0.00150495	24	22.4227	22.4646	0.990652	False	False	proteomics
NEDD4L_ITCH	NEDD4L	ITCH	0.362709	0.0790602	24	24.4975	24.3862	0.551757	False	False	proteomics
SMURF2_ITCH	SMURF2	ITCH	0.201533	0.0904955	22	21.6622	21.3771	0.382906	False	False	proteomics
NEDD4_ITCH	NEDD4	ITCH	0.102934	-0.104357	24	23.5426	23.6282	0.241466	False	False	proteomics
HACE1_ITCH	HACE1	ITCH	0.836005	-0.0123024	24	21.305	21.7978	0.910585	False	False	proteomics
WWP1_ITCH	WWP1	ITCH	0.297543	-0.105047	23	21.7403	21.8558	0.490196	False	False	proteomics
WWP2_HACE1	WWP2	HACE1	0.333746	0.0282691	119	22.457	22.5314	0.525468	False	False	proteomics
NEDD4L_HACE1	NEDD4L	HACE1	0.505528	0.0272728	119	24.5556	24.3485	0.673863	False	False	proteomics
SMURF2_HACE1	SMURF2	HACE1	0.652282	0.0147934	108	21.5811	21.3639	0.78852	False	False	proteomics
ITCH_HACE1	ITCH	HACE1	0.785543	-0.00502643	119	24.0011	23.9118	0.878192	False	False	proteomics
WWP1_HACE1	WWP1	HACE1	0.432148	-0.0381266	113	21.9256	21.868	0.615059	False	False	proteomics
WWP2_SMURF2	WWP2	SMURF2	0.0991689	0.0707608	49	22.515	22.5078	0.23631	False	False	proteomics
NEDD4L_SMURF2	NEDD4L	SMURF2	0.119413	0.0934261	50	24.0697	24.3418	0.267871	False	False	proteomics
NEDD4_SMURF2	NEDD4	SMURF2	0.0608073	0.084678	50	23.51	23.5819	0.169457	False	False	proteomics
HACE1_SMURF2	HACE1	SMURF2	0.869456	-0.00795664	40	21.3764	21.8588	0.928659	False	False	proteomics
ITCH_SMURF2	ITCH	SMURF2	0.291783	0.0287221	50	23.8624	23.9163	0.483473	False	False	proteomics
WWP1_SMURF2	WWP1	SMURF2	0.147648	-0.120788	35	21.7877	21.8504	0.308407	False	False	proteomics
WWP2_NEDD4	WWP2	NEDD4	0.387739	0.0258954	118	22.6626	22.4957	0.574827	False	False	proteomics
NEDD4L_NEDD4	NEDD4L	NEDD4	0.338891	0.0397642	119	24.2907	24.3774	0.529983	False	False	proteomics
[truncated: 3,129 more rows]
