# Supplementary material for: Proteomic compensation by paralogs preserves protein interaction networks after gene loss in cancer
Source: Mol Syst Biol. 2025 May 28;21(8):8. doi: 10.1038/s44320-025-00122-4 (PMC12322171; doi:10.1038/s44320-025-00122-4)
Supplement: Supplementary file 8 — Dataset EV6 [file 44320_2025_122_MOESM8_ESM.xlsx]

## Sheet: Legend
**Dataset EV6: CPTAC transcriptomic and protein residual results** Results of the above analysis run using transcriptomic data rather than proteomic data, as well as results with protein residuals, i.e. a version of the proteomic dataset where lineage and self-transcript effects have been regressed out (by fitting separate ordinary least squares models for each protein, see Methods).

## Sheet: Data
gene_pair_tested_in_dataset	gene_pair	A1	A2	ols_p	ols_coef	n_A2_lost	lost_mean_quant	other_mean_quant	FDR	compensation	collateral_loss	data_type
APPL2_APPL1_testedin_transcriptomics	APPL2_APPL1	APPL2	APPL1	0.282151	0.0362284	232	10.6891	10.6377	0.461669	False	False	transcriptomics
C3_C4A_testedin_transcriptomics	C3_C4A	C3	C4A	0.0127941	-0.424134	55	13.5377	13.981	0.0536671	False	False	transcriptomics
C3_C4B_testedin_transcriptomics	C3_C4B	C3	C4B	0.0127941	-0.424134	55	13.5377	13.981	0.0536671	False	False	transcriptomics
C4A_C3_testedin_transcriptomics	C4A_C3	C4A	C3	0.221797	-0.197153	89	11.2264	11.5141	0.393555	False	False	transcriptomics
C4B_C3_testedin_transcriptomics	C4B_C3	C4B	C3	0.0358898	-0.346736	89	11.0215	11.4381	0.113257	False	False	transcriptomics
A2M_C3_testedin_transcriptomics	A2M_C3	A2M	C3	0.000364924	-0.330736	89	14.0006	14.512	0.00380351	False	True	transcriptomics
PZP_C3_testedin_transcriptomics	PZP_C3	PZP	C3	0.0258373	-0.322396	89	3.76301	4.44255	0.0899483	False	False	transcriptomics
A2ML1_CD109_testedin_transcriptomics	A2ML1_CD109	A2ML1	CD109	0.739921	0.0834337	107	5.30579	5.9198	0.842432	False	False	transcriptomics
A2M_CD109_testedin_transcriptomics	A2M_CD109	A2M	CD109	7.50106e-07	-0.412483	107	14.3199	14.5084	3.40402e-05	False	True	transcriptomics
PZP_CD109_testedin_transcriptomics	PZP_CD109	PZP	CD109	0.00593307	-0.35439	107	3.87539	4.44621	0.030727	False	True	transcriptomics
SRSF5_SRSF4_testedin_transcriptomics	SRSF5_SRSF4	SRSF5	SRSF4	0.451732	0.0241112	126	12.2174	12.2229	0.626572	False	False	transcriptomics
SRSF1_SRSF4_testedin_transcriptomics	SRSF1_SRSF4	SRSF1	SRSF4	0.747015	0.00938088	126	12.9418	12.8225	0.846937	False	False	transcriptomics
SRSF5_SRSF9_testedin_transcriptomics	SRSF5_SRSF9	SRSF5	SRSF9	0.605171	0.0227247	61	12.3401	12.2241	0.751205	False	False	transcriptomics
SRSF1_SRSF9_testedin_transcriptomics	SRSF1_SRSF9	SRSF1	SRSF9	1.18145e-06	0.191496	61	13.0745	12.8289	5.17818e-05	True	False	transcriptomics
ENTPD4_ENTPD2_testedin_transcriptomics	ENTPD4_ENTPD2	ENTPD4	ENTPD2	0.2362	0.041502	86	11.2469	11.2532	0.409768	False	False	transcriptomics
ENTPD1_ENTPD2_testedin_transcriptomics	ENTPD1_ENTPD2	ENTPD1	ENTPD2	5.41701e-07	-0.290296	86	11.2578	11.5447	2.8059e-05	False	True	transcriptomics
ENTPD3_ENTPD2_testedin_transcriptomics	ENTPD3_ENTPD2	ENTPD3	ENTPD2	0.0727062	-0.277101	86	7.35121	7.48865	0.185488	False	False	transcriptomics
ENTPD4_ENTPD1_testedin_transcriptomics	ENTPD4_ENTPD1	ENTPD4	ENTPD1	0.793571	0.00899136	156	11.1853	11.2463	0.877971	False	False	transcriptomics
ENTPD2_ENTPD1_testedin_transcriptomics	ENTPD2_ENTPD1	ENTPD2	ENTPD1	0.00484581	0.42828	156	5.33548	5.3844	0.02624	True	False	transcriptomics
ENTPD3_ENTPD1_testedin_transcriptomics	ENTPD3_ENTPD1	ENTPD3	ENTPD1	0.923249	-0.0141138	156	7.06307	7.49792	0.95529	False	False	transcriptomics
ENTPD1_ENTPD4_testedin_transcriptomics	ENTPD1_ENTPD4	ENTPD1	ENTPD4	2.00629e-10	-0.256583	222	11.2323	11.6064	4.47315e-08	False	True	transcriptomics
ENTPD2_ENTPD4_testedin_transcriptomics	ENTPD2_ENTPD4	ENTPD2	ENTPD4	0.745552	0.0365341	222	5.30573	5.37263	0.846114	False	False	transcriptomics
ENTPD3_ENTPD4_testedin_transcriptomics	ENTPD3_ENTPD4	ENTPD3	ENTPD4	0.00219589	-0.330978	222	7.1938	7.57009	0.0150743	False	True	transcriptomics
MIB2_MIB1_testedin_transcriptomics	MIB2_MIB1	MIB2	MIB1	0.182456	-0.0966563	125	8.82083	9.23154	0.34666	False	False	transcriptomics
MIB1_MIB2_testedin_transcriptomics	MIB1_MIB2	MIB1	MIB2	0.91329	-0.00526518	87	11.784	11.9027	0.950355	False	False	transcriptomics
ABCF3_ABCF1_testedin_transcriptomics	ABCF3_ABCF1	ABCF3	ABCF1	0.0598115	0.0768062	53	10.6482	10.3729	0.162454	False	False	transcriptomics
NCALD_VSNL1_testedin_transcriptomics	NCALD_VSNL1	NCALD	VSNL1	0.384817	-0.170117	22	9.02608	9.41422	0.564457	False	False	transcriptomics
NCS1_VSNL1_testedin_transcriptomics	NCS1_VSNL1	NCS1	VSNL1	0.641176	-0.0783985	22	9.48186	9.51579	0.775415	False	False	transcriptomics
NCALD_HPCAL1_testedin_transcriptomics	NCALD_HPCAL1	NCALD	HPCAL1	0.0635994	-0.343719	25	8.77106	9.4171	0.169687	False	False	transcriptomics
NCS1_HPCAL1_testedin_transcriptomics	NCS1_HPCAL1	NCS1	HPCAL1	0.394787	-0.13595	25	9.32454	9.52132	0.574154	False	False	transcriptomics
VSNL1_NCS1_testedin_transcriptomics	VSNL1_NCS1	VSNL1	NCS1	0.058751	-0.317923	102	6.14765	7.10157	0.160509	False	False	transcriptomics
NCALD_NCS1_testedin_transcriptomics	NCALD_NCS1	NCALD	NCS1	0.810739	-0.0233525	102	9.31748	9.3809	0.88721	False	False	transcriptomics
HPCAL1_NCS1_testedin_transcriptomics	HPCAL1_NCS1	HPCAL1	NCS1	0.249294	0.0687884	102	9.74279	9.55996	0.42471	False	False	transcriptomics
TFDP2_TFDP1_testedin_transcriptomics	TFDP2_TFDP1	TFDP2	TFDP1	0.00145744	0.146033	116	11.1882	11.0349	0.0108789	True	False	transcriptomics
COL16A1_COL4A2_testedin_transcriptomics	COL16A1_COL4A2	COL16A1	COL4A2	3.79194e-06	-0.498586	117	10.9065	11.0785	0.000119802	False	True	transcriptomics
COL4A3_COL4A2_testedin_transcriptomics	COL4A3_COL4A2	COL4A3	COL4A2	0.0036936	-0.451581	117	7.3623	7.54266	0.0216466	False	True	transcriptomics
COL16A1_COL4A1_testedin_transcriptomics	COL16A1_COL4A1	COL16A1	COL4A1	1.00975e-05	-0.473519	118	10.9399	11.0778	0.000250145	False	True	transcriptomics
COL4A3_COL4A1_testedin_transcriptomics	COL4A3_COL4A1	COL4A3	COL4A1	0.00237634	-0.470828	118	7.29615	7.55194	0.015867	False	True	transcriptomics
CLSTN1_CLSTN3_testedin_transcriptomics	CLSTN1_CLSTN3	CLSTN1	CLSTN3	0.0463197	0.16545	48	12.2993	12.1999	0.135343	False	False	transcriptomics
SLIT3_SLIT2_testedin_transcriptomics	SLIT3_SLIT2	SLIT3	SLIT2	0.159561	-0.185351	109	8.94228	8.96425	0.317267	False	False	transcriptomics
SLIT2_SLIT3_testedin_transcriptomics	SLIT2_SLIT3	SLIT2	SLIT3	0.0491448	-0.304943	82	9.38155	9.26809	0.141106	False	False	transcriptomics
TES_LMCD1_testedin_transcriptomics	TES_LMCD1	TES	LMCD1	0.939851	-0.00416876	198	11.3	11.0139	0.965013	False	False	transcriptomics
LMCD1_TES_testedin_transcriptomics	LMCD1_TES	LMCD1	TES	0.937448	-0.00998613	36	10.0206	9.92417	0.964533	False	False	transcriptomics
ACTBL2_ACTB_testedin_transcriptomics	ACTBL2_ACTB	ACTBL2	ACTB	0.303138	-0.302224	30	1.72765	2.54522	0.484567	False	False	transcriptomics
ACTA1_ACTB_testedin_transcriptomics	ACTA1_ACTB	ACTA1	ACTB	0.516382	0.247105	30	4.04636	2.90223	0.679658	False	False	transcriptomics
ACTR1A_ACTB_testedin_transcriptomics	ACTR1A_ACTB	ACTR1A	ACTB	0.0775289	0.0991652	30	11.5368	11.4451	0.194125	False	False	transcriptomics
ACTR1B_ACTB_testedin_transcriptomics	ACTR1B_ACTB	ACTR1B	ACTB	0.886462	-0.00979985	30	10.499	10.5495	0.935773	False	False	transcriptomics
ACTG1_ACTB_testedin_transcriptomics	ACTG1_ACTB	ACTG1	ACTB	0.179987	0.11668	30	15.8206	15.483	0.343368	False	False	transcriptomics
ACTBL2_ACTR1A_testedin_transcriptomics	ACTBL2_ACTR1A	ACTBL2	ACTR1A	0.471869	-0.10984	164	1.51258	2.60163	0.642151	False	False	transcriptomics
ACTB_ACTR1A_testedin_transcriptomics	ACTB_ACTR1A	ACTB	ACTR1A	0.160714	-0.0673893	164	16.263	16.0499	0.318611	False	False	transcriptomics
ACTA1_ACTR1A_testedin_transcriptomics	ACTA1_ACTR1A	ACTA1	ACTR1A	0.182401	-0.269386	164	3.17047	2.93786	0.34666	False	False	transcriptomics
ACTR1B_ACTR1A_testedin_transcriptomics	ACTR1B_ACTR1A	ACTR1B	ACTR1A	0.156771	0.0516306	164	10.5433	10.5401	0.313984	False	False	transcriptomics
ACTG1_ACTR1A_testedin_transcriptomics	ACTG1_ACTR1A	ACTG1	ACTR1A	0.699203	-0.01775	164	15.5723	15.4473	0.814239	False	False	transcriptomics
ROR1_ROR2_testedin_transcriptomics	ROR1_ROR2	ROR1	ROR2	0.0250595	-0.248512	95	7.95809	8.02803	0.087654	False	False	transcriptomics
INSR_IGF1R_testedin_transcriptomics	INSR_IGF1R	INSR	IGF1R	0.165261	0.102083	84	11.4605	11.8671	0.325444	False	False	transcriptomics
DCUN1D5_DCUN1D4_testedin_transcriptomics	DCUN1D5_DCUN1D4	DCUN1D5	DCUN1D4	0.21423	0.0602198	82	10.0548	10.0342	0.384385	False	False	transcriptomics
DCUN1D3_DCUN1D4_testedin_transcriptomics	DCUN1D3_DCUN1D4	DCUN1D3	DCUN1D4	0.00241536	-0.178234	82	9.74367	9.9704	0.0160479	False	True	transcriptomics
DCUN1D5_DCUN1D3_testedin_transcriptomics	DCUN1D5_DCUN1D3	DCUN1D5	DCUN1D3	0.00653789	0.185233	40	10.0787	10.0481	0.033067	True	False	transcriptomics
DCUN1D4_DCUN1D3_testedin_transcriptomics	DCUN1D4_DCUN1D3	DCUN1D4	DCUN1D3	0.0856947	0.106761	40	10.175	10.2433	0.208069	False	False	transcriptomics
DCUN1D3_DCUN1D5_testedin_transcriptomics	DCUN1D3_DCUN1D5	DCUN1D3	DCUN1D5	0.52621	-0.0343692	107	9.72743	9.9608	0.687491	False	False	transcriptomics
DCUN1D4_DCUN1D5_testedin_transcriptomics	DCUN1D4_DCUN1D5	DCUN1D4	DCUN1D5	0.0503016	0.0805732	107	10.2206	10.2581	0.143783	False	False	transcriptomics
MAZ_VEZF1_testedin_transcriptomics	MAZ_VEZF1	MAZ	VEZF1	0.000147321	0.243402	50	11.6139	11.2313	0.00206411	True	False	transcriptomics
MAZ_PATZ1_testedin_transcriptomics	MAZ_PATZ1	MAZ	PATZ1	3.19341e-07	0.230073	120	11.7691	11.1985	1.86089e-05	True	False	transcriptomics
CHAD_LRG1_testedin_transcriptomics	CHAD_LRG1	CHAD	LRG1	0.198018	0.193358	84	5.86732	5.08024	0.36566	False	False	transcriptomics
LRRC15_IGFALS_testedin_transcriptomics	LRRC15_IGFALS	LRRC15	IGFALS	0.0316879	-0.727877	32	8.46763	7.72107	0.104566	False	False	transcriptomics
GP5_IGFALS_testedin_transcriptomics	GP5_IGFALS	GP5	IGFALS	0.53818	-0.115461	32	2.6516	2.82467	0.696564	False	False	transcriptomics
CPN2_IGFALS_testedin_transcriptomics	CPN2_IGFALS	CPN2	IGFALS	0.0631403	-0.414384	32	2.1935	2.73875	0.168901	False	False	transcriptomics
TCTN1_TCTN3_testedin_transcriptomics	TCTN1_TCTN3	TCTN1	TCTN3	0.697068	-0.0205385	156	9.91271	9.76034	0.8135	False	False	transcriptomics
ZER1_ZYG11B_testedin_transcriptomics	ZER1_ZYG11B	ZER1	ZYG11B	0.0122868	0.115942	86	10.1799	10.0957	0.0522012	False	False	transcriptomics
ZYG11B_ZER1_testedin_transcriptomics	ZYG11B_ZER1	ZYG11B	ZER1	0.693517	0.0122808	101	11.0514	11.1103	0.812324	False	False	transcriptomics
KLF16_KLF13_testedin_transcriptomics	KLF16_KLF13	KLF16	KLF13	0.0689635	0.107014	123	8.3232	8.04978	0.17949	False	False	transcriptomics
SP1_SP3_testedin_transcriptomics	SP1_SP3	SP1	SP3	0.00164096	0.200878	22	12.5524	12.4339	0.0120067	True	False	transcriptomics
SP4_SP3_testedin_transcriptomics	SP4_SP3	SP4	SP3	0.314408	0.107442	22	9.02885	9.45864	0.494582	False	False	transcriptomics
CD151_TSPAN15_testedin_transcriptomics	CD151_TSPAN15	CD151	TSPAN15	0.160302	0.0929487	144	12.1004	12.4112	0.318493	False	False	transcriptomics
CD63_TSPAN3_testedin_transcriptomics	CD63_TSPAN3	CD63	TSPAN3	0.0245477	-0.107485	92	13.3769	13.354	0.0863378	False	False	transcriptomics
TSPAN14_TSPAN3_testedin_transcriptomics	TSPAN14_TSPAN3	TSPAN14	TSPAN3	0.0921798	0.0773756	92	11.2111	11.2996	0.21935	False	False	transcriptomics
CD151_TSPAN3_testedin_transcriptomics	CD151_TSPAN3	CD151	TSPAN3	0.0557677	0.125561	92	12.5324	12.3584	0.154249	False	False	transcriptomics
TSPAN3_CD63_testedin_transcriptomics	TSPAN3_CD63	TSPAN3	CD63	0.974763	-0.00278271	36	12.4238	12.6257	0.984943	False	False	transcriptomics
TSPAN14_CD63_testedin_transcriptomics	TSPAN14_CD63	TSPAN14	CD63	0.328656	0.0683592	36	11.3577	11.2859	0.509009	False	False	transcriptomics
CD151_CD63_testedin_transcriptomics	CD151_CD63	CD151	CD63	0.210285	-0.127353	36	11.9532	12.3813	0.38	False	False	transcriptomics
TSPAN3_CD151_testedin_transcriptomics	TSPAN3_CD151	TSPAN3	CD151	0.270047	-0.0634316	92	12.2545	12.6449	0.447914	False	False	transcriptomics
CD63_CD151_testedin_transcriptomics	CD63_CD151	CD63	CD151	1.25316e-06	-0.233103	92	12.972	13.3815	5.40016e-05	False	True	transcriptomics
TSPAN15_CD151_testedin_transcriptomics	TSPAN15_CD151	TSPAN15	CD151	0.0402785	-0.165125	92	9.80406	10.1757	0.122701	False	False	transcriptomics
TSPAN14_CD151_testedin_transcriptomics	TSPAN14_CD151	TSPAN14	CD151	0.0971759	0.0780183	92	11.4381	11.2799	0.226594	False	False	transcriptomics
TSPAN3_TSPAN14_testedin_transcriptomics	TSPAN3_TSPAN14	TSPAN3	TSPAN14	0.887584	-0.00814273	144	12.8045	12.5886	0.935773	False	False	transcriptomics
CD63_TSPAN14_testedin_transcriptomics	CD63_TSPAN14	CD63	TSPAN14	0.0142816	-0.117409	144	13.2126	13.3725	0.0582624	False	False	transcriptomics
CD151_TSPAN14_testedin_transcriptomics	CD151_TSPAN14	CD151	TSPAN14	0.0947485	0.110735	144	12.0977	12.4162	0.223494	False	False	transcriptomics
RPRD1B_RPRD1A_testedin_transcriptomics	RPRD1B_RPRD1A	RPRD1B	RPRD1A	8.14904e-06	0.119933	161	10.3945	10.1764	0.000215404	True	False	transcriptomics
NR1H2_RARA_testedin_transcriptomics	NR1H2_RARA	NR1H2	RARA	0.348772	0.0540582	62	10.2317	10.4207	0.5293	False	False	transcriptomics
VDR_RARA_testedin_transcriptomics	VDR_RARA	VDR	RARA	0.810082	-0.0283606	62	9.08906	9.37457	0.886977	False	False	transcriptomics
LTA4H_RNPEPL1_testedin_transcriptomics	LTA4H_RNPEPL1	LTA4H	RNPEPL1	0.194868	-0.080655	61	11.4599	11.4973	0.362453	False	False	transcriptomics
RNPEP_RNPEPL1_testedin_transcriptomics	RNPEP_RNPEPL1	RNPEP	RNPEPL1	0.0809846	0.0949436	61	10.6777	10.4791	0.200526	False	False	transcriptomics
RNPEP_LTA4H_testedin_transcriptomics	RNPEP_LTA4H	RNPEP	LTA4H	0.299021	-0.0697624	37	10.6372	10.4883	0.480231	False	False	transcriptomics
RNPEPL1_LTA4H_testedin_transcriptomics	RNPEPL1_LTA4H	RNPEPL1	LTA4H	0.43484	-0.0675352	37	10.1249	10.1357	0.61096	False	False	transcriptomics
PPM1H_PPM1M_testedin_transcriptomics	PPM1H_PPM1M	PPM1H	PPM1M	0.284338	-0.0954587	229	9.1237	9.86266	0.463392	False	False	transcriptomics
PEBP4_PEBP1_testedin_transcriptomics	PEBP4_PEBP1	PEBP4	PEBP1	0.14522	-0.357195	64	2.79204	3.54775	0.297875	False	False	transcriptomics
SNRNP40_PAFAH1B1_testedin_transcriptomics	SNRNP40_PAFAH1B1	SNRNP40	PAFAH1B1	0.00759453	0.0719901	210	10.2251	10.1701	0.0368446	True	False	transcriptomics
WDR5_PAFAH1B1_testedin_transcriptomics	WDR5_PAFAH1B1	WDR5	PAFAH1B1	3.57373e-12	0.227152	210	10.2005	9.91864	1.22174e-09	True	False	transcriptomics
WDR5_NLE1_testedin_transcriptomics	WDR5_NLE1	WDR5	NLE1	0.000721062	0.174405	66	10.1704	9.96157	0.0063862	True	False	transcriptomics
EP300_CREBBP_testedin_transcriptomics	EP300_CREBBP	EP300	CREBBP	0.222833	0.123766	36	11.7511	11.6233	0.394699	False	False	transcriptomics
BRD3_BRD4_testedin_transcriptomics	BRD3_BRD4	BRD3	BRD4	0.022509	0.128823	71	9.93143	9.75297	0.0810007	False	False	transcriptomics
BRD2_BRD4_testedin_transcriptomics	BRD2_BRD4	BRD2	BRD4	0.00690353	0.0992732	71	12.531	12.3492	0.0345379	True	False	transcriptomics
BRD2_BRD3_testedin_transcriptomics	BRD2_BRD3	BRD2	BRD3	0.16986	0.0453302	88	12.4594	12.351	0.331807	False	False	transcriptomics
BRD4_BRD3_testedin_transcriptomics	BRD4_BRD3	BRD4	BRD3	0.117095	0.0978893	88	10.3991	10.2838	0.255621	False	False	transcriptomics
BRD3_BRD2_testedin_transcriptomics	BRD3_BRD2	BRD3	BRD2	0.000278746	0.227995	53	9.88263	9.77675	0.00321216	True	False	transcriptomics
BRD4_BRD2_testedin_transcriptomics	BRD4_BRD2	BRD4	BRD2	0.0284966	0.171029	53	10.478	10.2828	0.0967112	False	False	transcriptomics
CREBBP_EP300_testedin_transcriptomics	CREBBP_EP300	CREBBP	EP300	0.0110877	0.148543	135	11.2242	11.2036	0.0484722	True	False	transcriptomics
RND3_RHOC_testedin_transcriptomics	RND3_RHOC	RND3	RHOC	0.163748	-0.125774	105	10.7371	10.8083	0.32321	False	False	transcriptomics
RHOA_RHOC_testedin_transcriptomics	RHOA_RHOC	RHOA	RHOC	0.725272	-0.0110621	105	13.2766	13.3156	0.833153	False	False	transcriptomics
RHOF_RHOC_testedin_transcriptomics	RHOF_RHOC	RHOF	RHOC	0.116909	-0.163158	105	8.07032	8.41676	0.255398	False	False	transcriptomics
RHOB_RHOC_testedin_transcriptomics	RHOB_RHOC	RHOB	RHOC	0.242063	-0.112077	105	12.1244	12.4868	0.416543	False	False	transcriptomics
TRIP10_FNBP1L_testedin_transcriptomics	TRIP10_FNBP1L	TRIP10	FNBP1L	0.256989	-0.0636821	97	9.96483	10.1195	0.432362	False	False	transcriptomics
FNBP1_FNBP1L_testedin_transcriptomics	FNBP1_FNBP1L	FNBP1	FNBP1L	0.341377	-0.0603566	97	10.3005	10.4047	0.521628	False	False	transcriptomics
TRIP10_FNBP1_testedin_transcriptomics	TRIP10_FNBP1	TRIP10	FNBP1	0.337571	-0.053529	101	9.96467	10.1146	0.517663	False	False	transcriptomics
FNBP1L_FNBP1_testedin_transcriptomics	FNBP1L_FNBP1	FNBP1L	FNBP1	8.83967e-05	0.229324	101	11.9029	11.666	0.00136126	True	False	transcriptomics
FNBP1_TRIP10_testedin_transcriptomics	FNBP1_TRIP10	FNBP1	TRIP10	0.417778	-0.0557599	90	10.2441	10.4003	0.596071	False	False	transcriptomics
FNBP1L_TRIP10_testedin_transcriptomics	FNBP1L_TRIP10	FNBP1L	TRIP10	0.000514247	0.22001	90	11.8342	11.6617	0.00501342	True	False	transcriptomics
ZNF629_ZNF436_testedin_transcriptomics	ZNF629_ZNF436	ZNF629	ZNF436	0.000136397	0.163241	127	9.98299	9.96259	0.00193752	True	False	transcriptomics
ZNF768_ZNF436_testedin_transcriptomics	ZNF768_ZNF436	ZNF768	ZNF436	0.000403137	0.150904	127	9.97198	9.70769	0.00412632	True	False	transcriptomics
TARS2_TARS3_testedin_transcriptomics	TARS2_TARS3	TARS2	TARS3	0.00992881	0.0965702	89	10.0133	9.91059	0.0447672	True	False	transcriptomics
TARS1_TARS3_testedin_transcriptomics	TARS1_TARS3	TARS1	TARS3	0.765932	-0.0143593	89	12.0558	11.9248	0.859161	False	False	transcriptomics
HERC6_HERC4_testedin_transcriptomics	HERC6_HERC4	HERC6	HERC4	0.0924559	-0.169117	175	9.34319	9.74175	0.219802	False	False	transcriptomics
HERC5_HERC4_testedin_transcriptomics	HERC5_HERC4	HERC5	HERC4	0.0952801	-0.169637	175	8.8225	8.9584	0.223819	False	False	transcriptomics
UBE3A_HERC4_testedin_transcriptomics	UBE3A_HERC4	UBE3A	HERC4	0.000468605	0.0975155	175	11.8891	11.8689	0.00466604	True	False	transcriptomics
HERC4_UBE3A_testedin_transcriptomics	HERC4_UBE3A	HERC4	UBE3A	0.0393286	-0.0610094	119	10.9185	11.0679	0.12091	False	False	transcriptomics
TANC2_TANC1_testedin_transcriptomics	TANC2_TANC1	TANC2	TANC1	0.87495	0.0279081	22	11.7749	11.1886	0.929892	False	False	transcriptomics
TANC1_TANC2_testedin_transcriptomics	TANC1_TANC2	TANC1	TANC2	0.537337	0.041318	49	11.3672	11.4854	0.696527	False	False	transcriptomics
ANKHD1_ANKRD17_testedin_transcriptomics	ANKHD1_ANKRD17	ANKHD1	ANKRD17	3.66024e-07	0.222306	75	12.1673	12.0395	2.05139e-05	True	False	transcriptomics
ANKRD17_ANKHD1_testedin_transcriptomics	ANKRD17_ANKHD1	ANKRD17	ANKHD1	0.0175142	0.0849053	99	12.5611	12.5334	0.0671247	False	False	transcriptomics
RBMS3_RBMS2_testedin_transcriptomics	RBMS3_RBMS2	RBMS3	RBMS2	0.0116358	-0.347101	41	8.62198	9.33754	0.0502257	False	False	transcriptomics
RBMS1_RBMS2_testedin_transcriptomics	RBMS1_RBMS2	RBMS1	RBMS2	0.653358	0.0413122	41	10.833	10.8837	0.785377	False	False	transcriptomics
ELAVL1_RBMS2_testedin_transcriptomics	ELAVL1_RBMS2	ELAVL1	RBMS2	0.00716454	0.129747	41	10.8116	10.5517	0.0355317	True	False	transcriptomics
RBMS1_RBMS3_testedin_transcriptomics	RBMS1_RBMS3	RBMS1	RBMS3	0.998105	-0.000128251	211	11.1624	10.8306	0.998617	False	False	transcriptomics
ELAVL1_RBMS3_testedin_transcriptomics	ELAVL1_RBMS3	ELAVL1	RBMS3	0.0342747	0.0610938	211	10.3809	10.6134	0.10985	False	False	transcriptomics
RBMS2_RBMS3_testedin_transcriptomics	RBMS2_RBMS3	RBMS2	RBMS3	0.000197676	-0.167229	211	11.2351	10.964	0.00250444	False	True	transcriptomics
RBMS3_RBMS1_testedin_transcriptomics	RBMS3_RBMS1	RBMS3	RBMS1	0.158004	-0.245907	24	8.95585	9.33968	0.315071	False	False	transcriptomics
ELAVL1_RBMS1_testedin_transcriptomics	ELAVL1_RBMS1	ELAVL1	RBMS1	0.0237145	0.136791	24	10.7018	10.5533	0.0842161	False	False	transcriptomics
RBMS2_RBMS1_testedin_transcriptomics	RBMS2_RBMS1	RBMS2	RBMS1	0.85493	-0.0175299	24	10.8092	11.0201	0.914112	False	False	transcriptomics
PABPC1_PABPC4_testedin_transcriptomics	PABPC1_PABPC4	PABPC1	PABPC4	0.170523	0.0837733	75	14.6774	14.0726	0.332768	False	False	transcriptomics
PABPC3_PABPC4_testedin_transcriptomics	PABPC3_PABPC4	PABPC3	PABPC4	0.700852	0.055472	75	2.86478	2.17674	0.815144	False	False	transcriptomics
AGPAT4_AGPAT3_testedin_transcriptomics	AGPAT4_AGPAT3	AGPAT4	AGPAT3	0.686145	-0.0318497	88	9.30959	9.38512	0.807437	False	False	transcriptomics
AGPAT5_AGPAT3_testedin_transcriptomics	AGPAT5_AGPAT3	AGPAT5	AGPAT3	0.00320539	0.170121	88	10.3034	10.482	0.0194985	True	False	transcriptomics
LCLAT1_AGPAT3_testedin_transcriptomics	LCLAT1_AGPAT3	LCLAT1	AGPAT3	0.0316532	0.0921567	88	10.7351	10.4377	0.104519	False	False	transcriptomics
AGPAT4_AGPAT5_testedin_transcriptomics	AGPAT4_AGPAT5	AGPAT4	AGPAT5	0.0733232	-0.101176	212	8.92708	9.53475	0.18626	False	False	transcriptomics
AGPAT3_AGPAT5_testedin_transcriptomics	AGPAT3_AGPAT5	AGPAT3	AGPAT5	0.0519795	-0.0587027	212	11.0403	11.1626	0.147347	False	False	transcriptomics
AGPAT5_AGPAT4_testedin_transcriptomics	AGPAT5_AGPAT4	AGPAT5	AGPAT4	0.452469	0.0380393	122	10.4371	10.4715	0.62659	False	False	transcriptomics
LCLAT1_AGPAT4_testedin_transcriptomics	LCLAT1_AGPAT4	LCLAT1	AGPAT4	0.0166687	0.0877785	122	10.5055	10.4556	0.0649098	False	False	transcriptomics
AGPAT3_AGPAT4_testedin_transcriptomics	AGPAT3_AGPAT4	AGPAT3	AGPAT4	0.608301	-0.0184701	122	11.1848	11.1222	0.752771	False	False	transcriptomics
TXNL4A_TXNL4B_testedin_transcriptomics	TXNL4A_TXNL4B	TXNL4A	TXNL4B	0.00373051	0.10852	102	10.3715	10.1561	0.0217634	True	False	transcriptomics
DYRK1B_DYRK1A_testedin_transcriptomics	DYRK1B_DYRK1A	DYRK1B	DYRK1A	3.9877e-07	0.363185	89	8.18467	8.06555	2.17542e-05	True	False	transcriptomics
ECHDC2_AUH_testedin_transcriptomics	ECHDC2_AUH	ECHDC2	AUH	0.110469	0.124559	94	9.20967	8.93133	0.247062	False	False	transcriptomics
ECH1_AUH_testedin_transcriptomics	ECH1_AUH	ECH1	AUH	0.0128068	0.142034	94	10.933	10.7851	0.0536671	False	False	transcriptomics
ECHS1_AUH_testedin_transcriptomics	ECHS1_AUH	ECHS1	AUH	0.000768476	0.147511	94	11.1615	11.014	0.00669057	True	False	transcriptomics
ECHDC3_AUH_testedin_transcriptomics	ECHDC3_AUH	ECHDC3	AUH	0.545715	0.0909492	94	7.6949	7.01468	0.70316	False	False	transcriptomics
ECHDC2_ECHS1_testedin_transcriptomics	ECHDC2_ECHS1	ECHDC2	ECHS1	0.356746	0.0697849	160	8.61121	9.00373	0.536478	False	False	transcriptomics
ECH1_ECHS1_testedin_transcriptomics	ECH1_ECHS1	ECH1	ECHS1	0.547522	-0.0332414	160	10.5874	10.8363	0.704036	False	False	transcriptomics
AUH_ECHS1_testedin_transcriptomics	AUH_ECHS1	AUH	ECHS1	0.0409374	-0.0824881	160	8.35944	8.61383	0.123851	False	False	transcriptomics
ECHDC2_ECH1_testedin_transcriptomics	ECHDC2_ECH1	ECHDC2	ECH1	0.00724477	0.287511	49	9.31141	8.96404	0.0357567	True	False	transcriptomics
ECHS1_ECH1_testedin_transcriptomics	ECHS1_ECH1	ECHS1	ECH1	0.0883586	0.104786	49	11.0967	11.0689	0.212625	False	False	transcriptomics
AUH_ECH1_testedin_transcriptomics	AUH_ECH1	AUH	ECH1	0.877431	0.00874196	49	8.38208	8.60754	0.930695	False	False	transcriptomics
ECHDC2_ECHDC3_testedin_transcriptomics	ECHDC2_ECHDC3	ECHDC2	ECHDC3	0.64129	0.0385794	131	8.47863	9.00318	0.775415	False	False	transcriptomics
AUH_ECHDC3_testedin_transcriptomics	AUH_ECHDC3	AUH	ECHDC3	0.100549	-0.0730783	131	8.30862	8.61941	0.231945	False	False	transcriptomics
CDYL2_ECI2_testedin_transcriptomics	CDYL2_ECI2	CDYL2	ECI2	0.00701365	-0.26715	61	9.30822	9.4481	0.0348846	False	True	transcriptomics
CDYL2_CDYL_testedin_transcriptomics	CDYL2_CDYL	CDYL2	CDYL	0.00298512	-0.292543	61	9.2784	9.44754	0.0186079	False	True	transcriptomics
ECI2_CDYL2_testedin_transcriptomics	ECI2_CDYL2	ECI2	CDYL2	0.303651	-0.0734835	123	10.0725	10.0432	0.485084	False	False	transcriptomics
CDYL_CDYL2_testedin_transcriptomics	CDYL_CDYL2	CDYL	CDYL2	0.00297509	0.114093	123	10.034	9.87618	0.0185825	True	False	transcriptomics
ECH1_ECHDC2_testedin_transcriptomics	ECH1_ECHDC2	ECH1	ECHDC2	0.0312718	0.131789	85	11.0882	10.7616	0.103727	False	False	transcriptomics
ECHS1_ECHDC2_testedin_transcriptomics	ECHS1_ECHDC2	ECHS1	ECHDC2	0.812953	-0.0113159	85	11.0213	11.0224	0.888086	False	False	transcriptomics
ECHDC3_ECHDC2_testedin_transcriptomics	ECHDC3_ECHDC2	ECHDC3	ECHDC2	0.592096	-0.0888964	85	6.87247	7.04085	0.742182	False	False	transcriptomics
AUH_ECHDC2_testedin_transcriptomics	AUH_ECHDC2	AUH	ECHDC2	0.224859	0.0550367	85	8.49929	8.57336	0.396886	False	False	transcriptomics
GABARAP_GABARAPL2_testedin_transcriptomics	GABARAP_GABARAPL2	GABARAP	GABARAPL2	0.0782686	-0.0664778	105	12.0565	11.7742	0.195405	False	False	transcriptomics
MAP1LC3A_GABARAPL2_testedin_transcriptomics	MAP1LC3A_GABARAPL2	MAP1LC3A	GABARAPL2	0.0291557	0.203849	105	8.16687	8.08688	0.0982974	False	False	transcriptomics
GABARAPL2_GABARAP_testedin_transcriptomics	GABARAPL2_GABARAP	GABARAPL2	GABARAP	0.653802	0.0129947	209	10.651	10.5835	0.785543	False	False	transcriptomics
MAP1LC3A_GABARAP_testedin_transcriptomics	MAP1LC3A_GABARAP	MAP1LC3A	GABARAP	0.673305	0.0287419	209	8.12102	8.04403	0.799825	False	False	transcriptomics
ANPEP_ERAP1_testedin_transcriptomics	ANPEP_ERAP1	ANPEP	ERAP1	0.589162	-0.0891569	112	9.14581	9.51856	0.739589	False	False	transcriptomics
ENPEP_ERAP1_testedin_transcriptomics	ENPEP_ERAP1	ENPEP	ERAP1	0.851981	-0.0192365	112	8.522	9.1293	0.912805	False	False	transcriptomics
NPEPPS_ERAP1_testedin_transcriptomics	NPEPPS_ERAP1	NPEPPS	ERAP1	0.664867	-0.0165651	112	11.9083	11.8167	0.79437	False	False	transcriptomics
ANPEP_LNPEP_testedin_transcriptomics	ANPEP_LNPEP	ANPEP	LNPEP	0.589321	-0.0891518	112	9.14581	9.51353	0.739608	False	False	transcriptomics
ENPEP_LNPEP_testedin_transcriptomics	ENPEP_LNPEP	ENPEP	LNPEP	0.852936	-0.0191201	112	8.522	9.12373	0.912805	False	False	transcriptomics
NPEPPS_LNPEP_testedin_transcriptomics	NPEPPS_LNPEP	NPEPPS	LNPEP	0.665031	-0.0165656	112	11.9083	11.817	0.794381	False	False	transcriptomics
ANPEP_NPEPPS_testedin_transcriptomics	ANPEP_NPEPPS	ANPEP	NPEPPS	0.5425	0.134756	57	9.19362	9.61524	0.700388	False	False	transcriptomics
ENPEP_NPEPPS_testedin_transcriptomics	ENPEP_NPEPPS	ENPEP	NPEPPS	0.753398	0.0418862	57	8.53159	9.31234	0.851162	False	False	transcriptomics
LNPEP_NPEPPS_testedin_transcriptomics	LNPEP_NPEPPS	LNPEP	NPEPPS	0.167379	0.0734674	57	11.7544	12.3629	0.328103	False	False	transcriptomics
ERAP2_NPEPPS_testedin_transcriptomics	ERAP2_NPEPPS	ERAP2	NPEPPS	0.484353	-0.146493	57	9.72932	10.5403	0.652925	False	False	transcriptomics
ERAP1_NPEPPS_testedin_transcriptomics	ERAP1_NPEPPS	ERAP1	NPEPPS	0.0010691	0.241947	57	11.6711	11.934	0.00866086	True	False	transcriptomics
ABCD4_ABCD3_testedin_transcriptomics	ABCD4_ABCD3	ABCD4	ABCD3	0.533684	0.0245342	83	9.1805	9.33584	0.693519	False	False	transcriptomics
ABCD3_ABCD4_testedin_transcriptomics	ABCD3_ABCD4	ABCD3	ABCD4	0.0908973	0.0798876	150	11.3379	11.2369	0.217104	False	False	transcriptomics
NCCRP1_FBXO2_testedin_transcriptomics	NCCRP1_FBXO2	NCCRP1	FBXO2	0.00113186	-0.626905	103	5.11243	5.20381	0.0090549	False	True	transcriptomics
NCCRP1_FBXO6_testedin_transcriptomics	NCCRP1_FBXO6	NCCRP1	FBXO6	0.00113186	-0.626905	103	5.11243	5.20381	0.0090549	False	True	transcriptomics
FCGRT_HFE_testedin_transcriptomics	FCGRT_HFE	FCGRT	HFE	0.0357936	-0.191951	57	11.1637	11.4488	0.113118	False	False	transcriptomics
AZGP1_HFE_testedin_transcriptomics	AZGP1_HFE	AZGP1	HFE	0.594096	-0.16511	57	8.83655	8.83165	0.743598	False	False	transcriptomics
MR1_HFE_testedin_transcriptomics	MR1_HFE	MR1	HFE	0.446587	-0.0581405	57	10.505	10.3997	0.621644	False	False	transcriptomics
AZGP1_FCGRT_testedin_transcriptomics	AZGP1_FCGRT	AZGP1	FCGRT	0.308838	0.294786	70	10.1268	8.77884	0.488954	False	False	transcriptomics
MR1_FCGRT_testedin_transcriptomics	MR1_FCGRT	MR1	FCGRT	0.743228	-0.0239228	70	10.4804	10.4169	0.845447	False	False	transcriptomics
HFE_FCGRT_testedin_transcriptomics	HFE_FCGRT	HFE	FCGRT	0.0404132	-0.141323	70	9.12205	9.36542	0.122917	False	False	transcriptomics
USP15_USP4_testedin_transcriptomics	USP15_USP4	USP15	USP4	0.0137999	-0.0681795	241	11.4441	11.3868	0.056919	False	False	transcriptomics
USP4_USP15_testedin_transcriptomics	USP4_USP15	USP4	USP15	0.97855	0.00150514	27	10.7252	10.6939	0.987499	False	False	transcriptomics
USP19_USP15_testedin_transcriptomics	USP19_USP15	USP19	USP15	0.362303	-0.0634356	27	10.6136	10.6537	0.542292	False	False	transcriptomics
USP15_USP19_testedin_transcriptomics	USP15_USP19	USP15	USP19	0.0137999	-0.0681795	241	11.4441	11.3868	0.056919	False	False	transcriptomics
CYB561_CYBRD1_testedin_transcriptomics	CYB561_CYBRD1	CYB561	CYBRD1	0.331649	-0.0987869	27	11.5305	10.92	0.51106	False	False	transcriptomics
CYBRD1_CYB561_testedin_transcriptomics	CYBRD1_CYB561	CYBRD1	CYB561	0.0135976	-0.350621	44	11.7071	11.6917	0.0562781	False	False	transcriptomics
PPP1CC_PPP1CA_testedin_transcriptomics	PPP1CC_PPP1CA	PPP1CC	PPP1CA	0.0165404	0.145267	31	12.1948	12.0861	0.0645553	False	False	transcriptomics
PPP1CB_PPP1CA_testedin_transcriptomics	PPP1CB_PPP1CA	PPP1CB	PPP1CA	0.887615	-0.0114379	31	13.0612	13.0995	0.935773	False	False	transcriptomics
PPP1CC_PPP1CB_testedin_transcriptomics	PPP1CC_PPP1CB	PPP1CC	PPP1CB	0.114577	0.102673	27	12.3445	12.0796	0.252276	False	False	transcriptomics
PPP1CA_PPP1CB_testedin_transcriptomics	PPP1CA_PPP1CB	PPP1CA	PPP1CB	0.469709	0.0514076	27	11.7115	11.5824	0.640092	False	False	transcriptomics
PPP1CB_PPP1CC_testedin_transcriptomics	PPP1CB_PPP1CC	PPP1CB	PPP1CC	0.00232001	0.188354	59	13.1393	13.0916	0.0156129	True	False	transcriptomics
PPP1CA_PPP1CC_testedin_transcriptomics	PPP1CA_PPP1CC	PPP1CA	PPP1CC	0.115518	0.0782447	59	11.7251	11.5993	0.253632	False	False	transcriptomics
EPB42_F13A1_testedin_transcriptomics	EPB42_F13A1	EPB42	F13A1	0.137871	-0.201954	61	1.05775	1.18324	0.287165	False	False	transcriptomics
TGM2_F13A1_testedin_transcriptomics	TGM2_F13A1	TGM2	F13A1	0.402604	-0.10943	61	12.0618	12.0339	0.580746	False	False	transcriptomics
NCOR1_NCOR2_testedin_transcriptomics	NCOR1_NCOR2	NCOR1	NCOR2	0.962817	0.00240454	42	12.2846	12.4701	0.978228	False	False	transcriptomics
NCOR2_NCOR1_testedin_transcriptomics	NCOR2_NCOR1	NCOR2	NCOR1	0.000376866	0.227005	210	11.1669	11.0136	0.00391209	True	False	transcriptomics
RCOR3_RCOR1_testedin_transcriptomics	RCOR3_RCOR1	RCOR3	RCOR1	0.871714	0.00634006	128	10.4344	10.386	0.927417	False	False	transcriptomics
FGB_ANGPTL2_testedin_transcriptomics	FGB_ANGPTL2	FGB	ANGPTL2	0.16938	0.501682	92	4.0679	3.21453	0.331394	False	False	transcriptomics
FGG_ANGPTL2_testedin_transcriptomics	FGG_ANGPTL2	FGG	ANGPTL2	0.571373	0.1887	92	5.10569	4.00168	0.724889	False	False	transcriptomics
FGL1_ANGPTL2_testedin_transcriptomics	FGL1_ANGPTL2	FGL1	ANGPTL2	0.534339	-0.1546	92	3.18551	3.33903	0.693519	False	False	transcriptomics
ANGPT2_ANGPTL2_testedin_transcriptomics	ANGPT2_ANGPTL2	ANGPT2	ANGPTL2	0.0311501	-0.168488	92	9.5971	9.77018	0.103457	False	False	transcriptomics
FGL2_ANGPTL2_testedin_transcriptomics	FGL2_ANGPTL2	FGL2	ANGPTL2	4.95604e-06	-0.438467	92	10.5399	10.8921	0.000141305	False	True	transcriptomics
FGB_FGL1_testedin_transcriptomics	FGB_FGL1	FGB	FGL1	0.486706	-0.188657	213	3.31635	3.34	0.654215	False	False	transcriptomics
FGG_FGL1_testedin_transcriptomics	FGG_FGL1	FGG	FGL1	0.297915	-0.261674	213	4.3798	4.08638	0.479136	False	False	transcriptomics
FGL2_FGL1_testedin_transcriptomics	FGL2_FGL1	FGL2	FGL1	6.00718e-09	-0.414384	213	10.5905	10.9404	6.6967e-07	False	True	transcriptomics
ANGPTL2_FGL1_testedin_transcriptomics	ANGPTL2_FGL1	ANGPTL2	FGL1	0.000849597	-0.241206	213	9.94211	10.1847	0.00721313	False	True	transcriptomics
ACVR1_TGFBR2_testedin_transcriptomics	ACVR1_TGFBR2	ACVR1	TGFBR2	0.314418	-0.0428334	209	9.99486	9.99409	0.494582	False	False	transcriptomics
TGFBR1_TGFBR2_testedin_transcriptomics	TGFBR1_TGFBR2	TGFBR1	TGFBR2	0.100819	-0.0824381	209	11.7464	11.6226	0.232359	False	False	transcriptomics
DIP2B_DIP2A_testedin_transcriptomics	DIP2B_DIP2A	DIP2B	DIP2A	7.64925e-06	0.232996	87	12.4874	11.9437	0.000204299	True	False	transcriptomics
DIP2C_DIP2A_testedin_transcriptomics	DIP2C_DIP2A	DIP2C	DIP2A	0.0400616	0.138488	87	10.0339	10.1624	0.122536	False	False	transcriptomics
DIP2B_DIP2C_testedin_transcriptomics	DIP2B_DIP2C	DIP2B	DIP2C	0.0328598	0.107462	140	12.4604	11.8827	0.107274	False	False	transcriptomics
DIP2A_DIP2C_testedin_transcriptomics	DIP2A_DIP2C	DIP2A	DIP2C	0.364643	-0.0374094	140	10.9007	10.5671	0.544522	False	False	transcriptomics
DIP2C_DIP2B_testedin_transcriptomics	DIP2C_DIP2B	DIP2C	DIP2B	0.279529	-0.0877678	57	9.90186	10.1463	0.459284	False	False	transcriptomics
DIP2A_DIP2B_testedin_transcriptomics	DIP2A_DIP2B	DIP2A	DIP2B	0.460082	0.0392581	57	10.4938	10.6343	0.633369	False	False	transcriptomics
SEMA4D_SEMA3B_testedin_transcriptomics	SEMA4D_SEMA3B	SEMA4D	SEMA3B	0.0506168	-0.108435	226	10.3687	10.2933	0.144362	False	False	transcriptomics
SEMA3C_SEMA3B_testedin_transcriptomics	SEMA3C_SEMA3B	SEMA3C	SEMA3B	8.55627e-06	-0.478478	226	10.9514	11.6061	0.000219383	False	True	transcriptomics
SEMA4A_SEMA3B_testedin_transcriptomics	SEMA4A_SEMA3B	SEMA4A	SEMA3B	0.122037	-0.100092	226	9.06654	8.82437	0.262832	False	False	transcriptomics
SEMA4B_SEMA3B_testedin_transcriptomics	SEMA4B_SEMA3B	SEMA4B	SEMA3B	0.187464	0.0972962	226	11.0659	10.883	0.353035	False	False	transcriptomics
SEMA4C_SEMA3B_testedin_transcriptomics	SEMA4C_SEMA3B	SEMA4C	SEMA3B	0.122028	0.083305	226	10.3305	10.2835	0.262832	False	False	transcriptomics
SEMA4D_SEMA4B_testedin_transcriptomics	SEMA4D_SEMA4B	SEMA4D	SEMA4B	0.105808	-0.109474	90	10.03	10.3366	0.23934	False	False	transcriptomics
SEMA3C_SEMA4B_testedin_transcriptomics	SEMA3C_SEMA4B	SEMA3C	SEMA4B	0.0053669	-0.375887	90	11.1951	11.4614	0.0284785	False	True	transcriptomics
SEMA3F_SEMA4B_testedin_transcriptomics	SEMA3F_SEMA4B	SEMA3F	SEMA4B	0.534329	0.0596235	90	9.52552	9.50192	0.693519	False	False	transcriptomics
SEMA4A_SEMA4B_testedin_transcriptomics	SEMA4A_SEMA4B	SEMA4A	SEMA4B	0.734755	-0.0270305	90	9.01224	8.85217	0.838039	False	False	transcriptomics
SEMA4C_SEMA4B_testedin_transcriptomics	SEMA4C_SEMA4B	SEMA4C	SEMA4B	0.179829	0.0899424	90	10.3254	10.2932	0.343195	False	False	transcriptomics
SEMA3B_SEMA4B_testedin_transcriptomics	SEMA3B_SEMA4B	SEMA3B	SEMA4B	0.0104602	-0.35254	90	8.68393	9.02782	0.0465623	False	True	transcriptomics
SEMA3C_SEMA4D_testedin_transcriptomics	SEMA3C_SEMA4D	SEMA3C	SEMA4D	0.0910693	-0.212641	95	11.3011	11.4948	0.217413	False	False	transcriptomics
SEMA3F_SEMA4D_testedin_transcriptomics	SEMA3F_SEMA4D	SEMA3F	SEMA4D	0.23834	-0.108918	95	9.54879	9.52347	0.412365	False	False	transcriptomics
SEMA4A_SEMA4D_testedin_transcriptomics	SEMA4A_SEMA4D	SEMA4A	SEMA4D	0.133263	-0.116173	95	9.05482	8.86997	0.280187	False	False	transcriptomics
SEMA4B_SEMA4D_testedin_transcriptomics	SEMA4B_SEMA4D	SEMA4B	SEMA4D	0.474161	0.0624229	95	11.1235	10.9209	0.643253	False	False	transcriptomics
SEMA4C_SEMA4D_testedin_transcriptomics	SEMA4C_SEMA4D	SEMA4C	SEMA4D	0.4728	0.0456774	95	10.4766	10.2735	0.642168	False	False	transcriptomics
SEMA3B_SEMA4D_testedin_transcriptomics	SEMA3B_SEMA4D	SEMA3B	SEMA4D	0.0124812	0.33358	95	9.13567	8.985	0.0527646	False	False	transcriptomics
SYTL1_SYTL2_testedin_transcriptomics	SYTL1_SYTL2	SYTL1	SYTL2	0.177911	0.148092	89	9.09095	8.39078	0.340676	False	False	transcriptomics
SYTL3_SYTL1_testedin_transcriptomics	SYTL3_SYTL1	SYTL3	SYTL1	0.00454232	-0.217502	131	7.79919	8.38806	0.0249657	False	True	transcriptomics
SYTL2_SYTL1_testedin_transcriptomics	SYTL2_SYTL1	SYTL2	SYTL1	0.0851022	-0.171383	131	10.9091	10.9732	0.207318	False	False	transcriptomics
TENM4_TENM3_testedin_transcriptomics	TENM4_TENM3	TENM4	TENM3	0.807992	0.0271882	125	9.55588	9.54518	0.885886	False	False	transcriptomics
TENM2_TENM3_testedin_transcriptomics	TENM2_TENM3	TENM2	TENM3	0.0678614	0.315921	125	7.64736	6.64261	0.177548	False	False	transcriptomics
MME_ECE1_testedin_transcriptomics	MME_ECE1	MME	ECE1	0.116533	-0.235557	124	9.15313	9.38929	0.254873	False	False	transcriptomics
BICD1_BICD2_testedin_transcriptomics	BICD1_BICD2	BICD1	BICD2	0.836721	-0.0142085	97	9.97342	9.89732	0.903307	False	False	transcriptomics
ANGEL2_CNOT6L_testedin_transcriptomics	ANGEL2_CNOT6L	ANGEL2	CNOT6L	0.866387	-0.00610456	81	10.2255	10.2319	0.922898	False	False	transcriptomics
CALML5_CALML4_testedin_transcriptomics	CALML5_CALML4	CALML5	CALML4	0.171653	-0.366776	91	2.74869	3.13457	0.333675	False	False	transcriptomics
CALML3_CALML4_testedin_transcriptomics	CALML3_CALML4	CALML3	CALML4	0.452807	0.201062	91	4.42998	4.17361	0.626645	False	False	transcriptomics
NACC2_NACC1_testedin_transcriptomics	NACC2_NACC1	NACC2	NACC1	0.273497	-0.0755889	73	9.45425	9.85495	0.452126	False	False	transcriptomics
NACC1_NACC2_testedin_transcriptomics	NACC1_NACC2	NACC1	NACC2	0.00257911	0.172968	88	10.4645	10.3242	0.0168211	True	False	transcriptomics
CDK2_CDK5_testedin_transcriptomics	CDK2_CDK5	CDK2	CDK5	0.0224193	0.155973	42	10.1769	9.83434	0.0808419	False	False	transcriptomics
CDK4_CDK5_testedin_transcriptomics	CDK4_CDK5	CDK4	CDK5	0.127086	0.111166	42	11.4829	11.3378	0.270639	False	False	transcriptomics
CDK1_CDK5_testedin_transcriptomics	CDK1_CDK5	CDK1	CDK5	0.0211535	0.314316	42	10.2596	9.65524	0.077593	False	False	transcriptomics
ADCY3_ADCY7_testedin_transcriptomics	ADCY3_ADCY7	ADCY3	ADCY7	0.0529068	0.137195	87	10.3305	10.2255	0.149315	False	False	transcriptomics
ADCY6_ADCY7_testedin_transcriptomics	ADCY6_ADCY7	ADCY6	ADCY7	0.031946	0.146885	87	10.9337	10.561	0.105147	False	False	transcriptomics
NEK9_NEK8_testedin_transcriptomics	NEK9_NEK8	NEK9	NEK8	0.324926	-0.0420097	63	11.4477	11.5327	0.505528	False	False	transcriptomics
NEK8_NEK9_testedin_transcriptomics	NEK8_NEK9	NEK8	NEK9	0.113006	-0.0721923	134	7.76656	7.91395	0.250063	False	False	transcriptomics
NEK7_NEK6_testedin_transcriptomics	NEK7_NEK6	NEK7	NEK6	0.074087	-0.0944862	95	11.1092	11.1798	0.187614	False	False	transcriptomics
CHKA_CHKB_testedin_transcriptomics	CHKA_CHKB	CHKA	CHKB	0.0169045	0.129325	124	9.96786	9.57365	0.0654729	False	False	transcriptomics
ETNK1_CHKB_testedin_transcriptomics	ETNK1_CHKB	ETNK1	CHKB	0.386037	-0.0363107	124	11.4852	11.5024	0.565508	False	False	transcriptomics
ETNK1_CHKA_testedin_transcriptomics	ETNK1_CHKA	ETNK1	CHKA	0.335143	0.0718044	34	11.401	11.5227	0.515327	False	False	transcriptomics
CHKB_CHKA_testedin_transcriptomics	CHKB_CHKA	CHKB	CHKA	0.540584	0.0385491	34	9.46134	9.47726	0.698618	False	False	transcriptomics
SGTA_SGTB_testedin_transcriptomics	SGTA_SGTB	SGTA	SGTB	0.00988163	0.107125	113	10.2447	10.1986	0.0446632	True	False	transcriptomics
SGTB_SGTA_testedin_transcriptomics	SGTB_SGTA	SGTB	SGTA	0.790717	-0.0127599	86	8.81719	9.16896	0.876903	False	False	transcriptomics
TTC7A_TTC7B_testedin_transcriptomics	TTC7A_TTC7B	TTC7A	TTC7B	0.297619	-0.0509771	129	9.9024	9.98727	0.479136	False	False	transcriptomics
TRAF3_TRAF2_testedin_transcriptomics	TRAF3_TRAF2	TRAF3	TRAF2	0.00204153	-0.141845	86	10.1353	10.2804	0.0142435	False	True	transcriptomics
TRAF6_TRAF2_testedin_transcriptomics	TRAF6_TRAF2	TRAF6	TRAF2	0.0707193	-0.0675368	86	10.1777	10.2557	0.182511	False	False	transcriptomics
TRAF4_TRAF2_testedin_transcriptomics	TRAF4_TRAF2	TRAF4	TRAF2	0.000243138	0.231589	86	10.6512	10.4476	0.00292582	True	False	transcriptomics
TRAF5_TRAF2_testedin_transcriptomics	TRAF5_TRAF2	TRAF5	TRAF2	0.0884543	-0.122163	86	10.186	10.3502	0.212755	False	False	transcriptomics
TRAF3_TRAF1_testedin_transcriptomics	TRAF3_TRAF1	TRAF3	TRAF1	0.0332796	-0.0942767	94	10.1845	10.2731	0.107943	False	False	transcriptomics
TRAF5_TRAF1_testedin_transcriptomics	TRAF5_TRAF1	TRAF5	TRAF1	0.0373227	-0.14532	94	10.159	10.3527	0.117059	False	False	transcriptomics
TRAF3_TRAF6_testedin_transcriptomics	TRAF3_TRAF6	TRAF3	TRAF6	0.273974	-0.061047	56	10.376	10.2706	0.452365	False	False	transcriptomics
TRAF2_TRAF6_testedin_transcriptomics	TRAF2_TRAF6	TRAF2	TRAF6	0.343971	-0.0662774	56	9.07302	9.14297	0.524497	False	False	transcriptomics
TRAF4_TRAF6_testedin_transcriptomics	TRAF4_TRAF6	TRAF4	TRAF6	0.0382333	0.161131	56	10.7529	10.4391	0.118609	False	False	transcriptomics
TRAF5_TRAF6_testedin_transcriptomics	TRAF5_TRAF6	TRAF5	TRAF6	1.55217e-05	-0.377869	56	9.81981	10.3325	0.000353757	False	True	transcriptomics
TRAF3_TRAF4_testedin_transcriptomics	TRAF3_TRAF4	TRAF3	TRAF4	0.731461	0.0183819	64	10.1384	10.2871	0.836252	False	False	transcriptomics
TRAF6_TRAF4_testedin_transcriptomics	TRAF6_TRAF4	TRAF6	TRAF4	0.730971	-0.0153232	64	9.97161	10.2953	0.835954	False	False	transcriptomics
TRAF2_TRAF4_testedin_transcriptomics	TRAF2_TRAF4	TRAF2	TRAF4	0.00779043	0.182113	64	9.31477	9.11996	0.0375817	True	False	transcriptomics
TRAF5_TRAF4_testedin_transcriptomics	TRAF5_TRAF4	TRAF5	TRAF4	0.00415765	-0.249611	64	10.2761	10.3078	0.0234547	False	True	transcriptomics
TRAF6_TRAF3_testedin_transcriptomics	TRAF6_TRAF3	TRAF6	TRAF3	0.305081	-0.0333339	127	10.2065	10.2632	0.486137	False	False	transcriptomics
TRAF1_TRAF3_testedin_transcriptomics	TRAF1_TRAF3	TRAF1	TRAF3	0.688455	0.0305735	127	9.26309	9.24037	0.808426	False	False	transcriptomics
TRAF2_TRAF3_testedin_transcriptomics	TRAF2_TRAF3	TRAF2	TRAF3	0.000149705	0.195054	127	9.22215	9.13171	0.00209179	True	False	transcriptomics
TRAF4_TRAF3_testedin_transcriptomics	TRAF4_TRAF3	TRAF4	TRAF3	0.000561392	0.195082	127	10.4962	10.4583	0.00539447	True	False	transcriptomics
TRAF5_TRAF3_testedin_transcriptomics	TRAF5_TRAF3	TRAF5	TRAF3	0.462914	0.0455626	127	10.3165	10.3524	0.635857	False	False	transcriptomics
SPG7_AFG3L2_testedin_transcriptomics	SPG7_AFG3L2	SPG7	AFG3L2	8.06012e-06	0.154638	120	10.8458	10.8555	0.000214157	True	False	transcriptomics
TCP11L1_TCP11L2_testedin_transcriptomics	TCP11L1_TCP11L2	TCP11L1	TCP11L2	0.0315367	0.148432	38	8.89977	8.96688	0.104471	False	False	transcriptomics
TCP11L2_TCP11L1_testedin_transcriptomics	TCP11L2_TCP11L1	TCP11L2	TCP11L1	0.375308	-0.0549337	80	8.79764	9.17692	0.555292	False	False	transcriptomics
ADAMTSL1_ADAMTSL3_testedin_transcriptomics	ADAMTSL1_ADAMTSL3	ADAMTSL1	ADAMTSL3	0.485202	-0.0972096	90	7.21385	7.76313	0.65322	False	False	transcriptomics
ABCC5_ABCC4_testedin_transcriptomics	ABCC5_ABCC4	ABCC5	ABCC4	0.0150039	0.174753	123	12.2135	11.5237	0.0600774	False	False	transcriptomics
ABCC3_ABCC4_testedin_transcriptomics	ABCC3_ABCC4	ABCC3	ABCC4	0.00987568	-0.313609	123	10.1172	10.839	0.0446632	False	True	transcriptomics
ABCC1_ABCC4_testedin_transcriptomics	ABCC1_ABCC4	ABCC1	ABCC4	7.65402e-05	0.282439	123	11.4745	11.1237	0.00123134	True	False	transcriptomics
OSBPL8_OSBPL11_testedin_transcriptomics	OSBPL8_OSBPL11	OSBPL8	OSBPL11	0.250877	-0.0762071	56	11.8329	11.9673	0.426134	False	False	transcriptomics
OSBPL9_OSBPL11_testedin_transcriptomics	OSBPL9_OSBPL11	OSBPL9	OSBPL11	0.467722	0.0333001	56	11.4549	11.4527	0.639168	False	False	transcriptomics
OSBPL10_OSBPL9_testedin_transcriptomics	OSBPL10_OSBPL9	OSBPL10	OSBPL9	0.440417	0.0451117	90	9.82411	10.3216	0.616728	False	False	transcriptomics
OSBPL8_OSBPL9_testedin_transcriptomics	OSBPL8_OSBPL9	OSBPL8	OSBPL9	0.0424736	-0.11277	90	11.6894	11.9841	0.127446	False	False	transcriptomics
OSBPL11_OSBPL9_testedin_transcriptomics	OSBPL11_OSBPL9	OSBPL11	OSBPL9	0.24041	-0.0542564	90	9.85622	10.109	0.415091	False	False	transcriptomics
OSBPL10_OSBPL5_testedin_transcriptomics	OSBPL10_OSBPL5	OSBPL10	OSBPL5	0.156869	-0.0822176	93	9.94424	10.306	0.313984	False	False	transcriptomics
OSBPL8_OSBPL5_testedin_transcriptomics	OSBPL8_OSBPL5	OSBPL8	OSBPL5	0.443053	0.0418296	93	11.9572	11.9583	0.619405	False	False	transcriptomics
OSBPL10_OSBPL8_testedin_transcriptomics	OSBPL10_OSBPL8	OSBPL10	OSBPL8	0.314339	0.0858553	36	10.1085	10.2701	0.494582	False	False	transcriptomics
OSBPL9_OSBPL8_testedin_transcriptomics	OSBPL9_OSBPL8	OSBPL9	OSBPL8	0.508526	0.0356282	36	11.4126	11.4477	0.672787	False	False	transcriptomics
OSBPL5_OSBPL8_testedin_transcriptomics	OSBPL5_OSBPL8	OSBPL5	OSBPL8	0.145296	-0.158511	36	9.19925	9.36373	0.297911	False	False	transcriptomics
OSBPL11_OSBPL8_testedin_transcriptomics	OSBPL11_OSBPL8	OSBPL11	OSBPL8	0.0837058	0.118589	36	10.1217	10.0689	0.205675	False	False	transcriptomics
OSBPL8_OSBPL10_testedin_transcriptomics	OSBPL8_OSBPL10	OSBPL8	OSBPL10	0.0252958	-0.103205	212	12.0226	11.9414	0.0883028	False	False	transcriptomics
OSBPL9_OSBPL10_testedin_transcriptomics	OSBPL9_OSBPL10	OSBPL9	OSBPL10	0.224907	0.0372087	212	11.5606	11.4144	0.396886	False	False	transcriptomics
OSBPL5_OSBPL10_testedin_transcriptomics	OSBPL5_OSBPL10	OSBPL5	OSBPL10	0.813097	0.0145077	212	9.17269	9.39582	0.888086	False	False	transcriptomics
EZR_RDX_testedin_transcriptomics	EZR_RDX	EZR	RDX	0.929139	0.00566012	114	13.2039	13.2909	0.95887	False	False	transcriptomics
NF2_RDX_testedin_transcriptomics	NF2_RDX	NF2	RDX	0.975059	0.00110933	114	10.5738	10.7542	0.985009	False	False	transcriptomics
EZR_NF2_testedin_transcriptomics	EZR_NF2	EZR	NF2	0.294774	-0.0677857	113	12.9735	13.335	0.476395	False	False	transcriptomics
RDX_NF2_testedin_transcriptomics	RDX_NF2	RDX	NF2	0.165182	-0.0743279	113	10.9533	11.4295	0.325414	False	False	transcriptomics
FARP1_FARP2_testedin_transcriptomics	FARP1_FARP2	FARP1	FARP2	0.0316133	0.174706	67	12.1128	12.0609	0.104519	False	False	transcriptomics
FARP2_FARP1_testedin_transcriptomics	FARP2_FARP1	FARP2	FARP1	0.100947	-0.0703365	121	9.28734	9.42168	0.232376	False	False	transcriptomics
RDX_EZR_testedin_transcriptomics	RDX_EZR	RDX	EZR	0.756267	0.0156652	119	11.5993	11.3466	0.852526	False	False	transcriptomics
NF2_EZR_testedin_transcriptomics	NF2_EZR	NF2	EZR	0.0102676	0.0878518	119	10.9067	10.7227	0.0459444	True	False	transcriptomics
HACD4_HACD3_testedin_transcriptomics	HACD4_HACD3	HACD4	HACD3	0.0948538	-0.114395	105	9.12323	9.42561	0.223494	False	False	transcriptomics
HACD2_HACD4_testedin_transcriptomics	HACD2_HACD4	HACD2	HACD4	0.483853	0.0230855	201	11.212	11.1631	0.652432	False	False	transcriptomics
HACD3_HACD4_testedin_transcriptomics	HACD3_HACD4	HACD3	HACD4	2.55691e-07	0.202052	201	11.893	11.8231	1.61119e-05	True	False	transcriptomics
HACD4_HACD2_testedin_transcriptomics	HACD4_HACD2	HACD4	HACD2	0.041985	-0.207197	44	9.18341	9.39672	0.126268	False	False	transcriptomics
GALNT10_GALNT7_testedin_transcriptomics	GALNT10_GALNT7	GALNT10	GALNT7	0.00273436	-0.213201	111	10.8807	11.4692	0.0174835	False	True	transcriptomics
GALNT7_GALNT10_testedin_transcriptomics	GALNT7_GALNT10	GALNT7	GALNT10	0.603086	0.0517341	82	10.7755	11.0003	0.749727	False	False	transcriptomics
ENSA_ARPP19_testedin_transcriptomics	ENSA_ARPP19	ENSA	ARPP19	0.3997	-0.0272496	114	12.332	12.1593	0.577857	False	False	transcriptomics
STK17A_DAPK2_testedin_transcriptomics	STK17A_DAPK2	STK17A	DAPK2	0.000163993	-0.197136	105	10.2633	10.6201	0.00221888	False	True	transcriptomics
DAPK3_DAPK2_testedin_transcriptomics	DAPK3_DAPK2	DAPK3	DAPK2	0.00593621	0.147281	105	9.98211	9.94769	0.030727	True	False	transcriptomics
STK17B_DAPK2_testedin_transcriptomics	STK17B_DAPK2	STK17B	DAPK2	0.000517614	-0.221634	105	10.8021	11.1757	0.00503667	False	True	transcriptomics
STK17A_STK17B_testedin_transcriptomics	STK17A_STK17B	STK17A	STK17B	0.0994426	-0.161746	27	10.3413	10.5949	0.229911	False	False	transcriptomics
DAPK2_STK17B_testedin_transcriptomics	DAPK2_STK17B	DAPK2	STK17B	0.035578	-0.316077	27	8.12358	8.43495	0.113108	False	False	transcriptomics
DAPK3_STK17B_testedin_transcriptomics	DAPK3_STK17B	DAPK3	STK17B	0.808032	0.0234876	27	9.8928	9.96682	0.885886	False	False	transcriptomics
STK25_STK24_testedin_transcriptomics	STK25_STK24	STK25	STK24	0.0381466	0.0675535	122	10.9759	10.9421	0.118483	False	False	transcriptomics
STK4_STK24_testedin_transcriptomics	STK4_STK24	STK4	STK24	3.24658e-06	-0.16046	122	11.254	11.4016	0.000106041	False	True	transcriptomics
STK3_STK24_testedin_transcriptomics	STK3_STK24	STK3	STK24	0.0787592	0.0638226	122	10.3488	10.2267	0.195962	False	False	transcriptomics
MAP4K2_STK24_testedin_transcriptomics	MAP4K2_STK24	MAP4K2	STK24	0.0141592	0.0990426	122	9.66142	9.41253	0.0580401	False	False	transcriptomics
STK25_STK3_testedin_transcriptomics	STK25_STK3	STK25	STK3	0.226307	0.0847919	20	11.0411	10.9612	0.398496	False	False	transcriptomics
STK4_STK3_testedin_transcriptomics	STK4_STK3	STK4	STK3	0.532736	-0.049327	20	11.3965	11.3989	0.693213	False	False	transcriptomics
STK24_STK3_testedin_transcriptomics	STK24_STK3	STK24	STK3	0.16356	0.108026	20	11.5545	11.5778	0.322963	False	False	transcriptomics
MAP4K3_STK10_testedin_transcriptomics	MAP4K3_STK10	MAP4K3	STK10	0.124645	0.0688231	81	10.7974	10.7519	0.266546	False	False	transcriptomics
SLK_STK10_testedin_transcriptomics	SLK_STK10	SLK	STK10	0.182166	0.0687809	81	12.3872	12.2816	0.346366	False	False	transcriptomics
MAP4K5_STK10_testedin_transcriptomics	MAP4K5_STK10	MAP4K5	STK10	0.0183618	0.110423	81	11.0854	11.0118	0.0698849	False	False	transcriptomics
STK10_SLK_testedin_transcriptomics	STK10_SLK	STK10	SLK	6.5326e-07	-0.258872	158	10.3501	10.3873	3.10178e-05	False	True	transcriptomics
STK25_MAP4K2_testedin_transcriptomics	STK25_MAP4K2	STK25	MAP4K2	0.597412	-0.0270545	43	10.9067	10.946	0.745565	False	False	transcriptomics
MAP4K3_MAP4K2_testedin_transcriptomics	MAP4K3_MAP4K2	MAP4K3	MAP4K2	0.00382133	0.167718	43	10.8353	10.735	0.022097	True	False	transcriptomics
MAP4K1_MAP4K2_testedin_transcriptomics	MAP4K1_MAP4K2	MAP4K1	MAP4K2	0.111331	-0.236061	43	6.79331	7.07403	0.247897	False	False	transcriptomics
STK24_MAP4K2_testedin_transcriptomics	STK24_MAP4K2	STK24	MAP4K2	0.000180984	0.211517	43	11.4958	11.6208	0.00237363	True	False	transcriptomics
MAP4K5_MAP4K2_testedin_transcriptomics	MAP4K5_MAP4K2	MAP4K5	MAP4K2	0.00593251	0.162485	43	11.1102	10.9693	0.030727	True	False	transcriptomics
MAP4K3_MAP4K1_testedin_transcriptomics	MAP4K3_MAP4K1	MAP4K3	MAP4K1	0.58191	-0.0306423	48	10.649	10.7265	0.734016	False	False	transcriptomics
MAP4K5_MAP4K1_testedin_transcriptomics	MAP4K5_MAP4K1	MAP4K5	MAP4K1	0.919112	0.00580459	48	10.8423	10.9798	0.953276	False	False	transcriptomics
MAP4K2_MAP4K1_testedin_transcriptomics	MAP4K2_MAP4K1	MAP4K2	MAP4K1	0.0449235	0.12672	48	9.57636	9.37963	0.132961	False	False	transcriptomics
MAP4K3_MAP4K5_testedin_transcriptomics	MAP4K3_MAP4K5	MAP4K3	MAP4K5	0.726357	0.0132054	121	10.6315	10.745	0.8335	False	False	transcriptomics
MAP4K1_MAP4K5_testedin_transcriptomics	MAP4K1_MAP4K5	MAP4K1	MAP4K5	0.497535	-0.0653886	121	7.00903	7.06488	0.663527	False	False	transcriptomics
STK10_MAP4K5_testedin_transcriptomics	STK10_MAP4K5	STK10	MAP4K5	0.0108295	-0.12823	121	10.2781	10.381	0.0478327	False	True	transcriptomics
MAP4K2_MAP4K5_testedin_transcriptomics	MAP4K2_MAP4K5	MAP4K2	MAP4K5	0.07993	0.0740153	121	9.38427	9.39848	0.198298	False	False	transcriptomics
MAP4K1_MAP4K3_testedin_transcriptomics	MAP4K1_MAP4K3	MAP4K1	MAP4K3	0.436911	-0.139424	30	7.00777	7.06092	0.612822	False	False	transcriptomics
STK10_MAP4K3_testedin_transcriptomics	STK10_MAP4K3	STK10	MAP4K3	0.105306	-0.151807	30	9.88292	10.4029	0.238462	False	False	transcriptomics
MAP4K5_MAP4K3_testedin_transcriptomics	MAP4K5_MAP4K3	MAP4K5	MAP4K3	0.18348	0.0948457	30	10.8932	10.9874	0.347574	False	False	transcriptomics
MAP4K2_MAP4K3_testedin_transcriptomics	MAP4K2_MAP4K3	MAP4K2	MAP4K3	0.389951	0.0684854	30	9.13717	9.38944	0.56956	False	False	transcriptomics
STK4_STK25_testedin_transcriptomics	STK4_STK25	STK4	STK25	7.89926e-10	-0.278059	67	11.0628	11.4089	1.33613e-07	False	True	transcriptomics
STK3_STK25_testedin_transcriptomics	STK3_STK25	STK3	STK25	0.779114	-0.0129758	67	10.3474	10.2246	0.868165	False	False	transcriptomics
STK24_STK25_testedin_transcriptomics	STK24_STK25	STK24	STK25	0.000133211	0.176435	67	11.7222	11.6157	0.00190281	True	False	transcriptomics
MAP4K2_STK25_testedin_transcriptomics	MAP4K2_STK25	MAP4K2	STK25	0.61774	0.0262047	67	9.53907	9.40004	0.759293	False	False	transcriptomics
AUTS2_FBRS_testedin_transcriptomics	AUTS2_FBRS	AUTS2	FBRS	0.324546	0.154705	31	10.3366	9.90762	0.505397	False	False	transcriptomics
AHCYL2_AHCYL1_testedin_transcriptomics	AHCYL2_AHCYL1	AHCYL2	AHCYL1	0.321957	-0.0927755	83	10.4184	10.5763	0.502433	False	False	transcriptomics
AHCY_AHCYL1_testedin_transcriptomics	AHCY_AHCYL1	AHCY	AHCYL1	0.0618428	0.105231	83	12.0924	11.9079	0.166398	False	False	transcriptomics
AHCY_AHCYL2_testedin_transcriptomics	AHCY_AHCYL2	AHCY	AHCYL2	0.232085	0.0867901	50	12.0914	11.9529	0.404394	False	False	transcriptomics
AHCYL1_AHCYL2_testedin_transcriptomics	AHCYL1_AHCYL2	AHCYL1	AHCYL2	0.0043141	0.164051	50	11.9926	11.9384	0.0240364	True	False	transcriptomics
TSPAN1_CD82_testedin_transcriptomics	TSPAN1_CD82	TSPAN1	CD82	0.612048	-0.117398	58	8.80567	9.95189	0.755551	False	False	transcriptomics
TSPAN9_CD82_testedin_transcriptomics	TSPAN9_CD82	TSPAN9	CD82	0.018614	-0.197598	58	10.2408	10.5332	0.0703927	False	False	transcriptomics
CD53_CD82_testedin_transcriptomics	CD53_CD82	CD53	CD82	0.00148395	-0.365237	58	10.1158	10.5743	0.0110445	False	True	transcriptomics
TSPAN8_CD82_testedin_transcriptomics	TSPAN8_CD82	TSPAN8	CD82	0.0106456	-0.731598	58	5.30065	7.34349	0.047183	False	True	transcriptomics
CD9_CD82_testedin_transcriptomics	CD9_CD82	CD9	CD82	0.549555	0.0541393	58	12.8359	12.5972	0.705764	False	False	transcriptomics
TSPAN1_TSPAN9_testedin_transcriptomics	TSPAN1_TSPAN9	TSPAN1	TSPAN9	0.524784	0.15718	45	10.3457	9.96035	0.685978	False	False	transcriptomics
CD53_TSPAN9_testedin_transcriptomics	CD53_TSPAN9	CD53	TSPAN9	0.000276764	-0.459997	45	10.2889	10.5899	0.0031965	False	True	transcriptomics
CD81_TSPAN9_testedin_transcriptomics	CD81_TSPAN9	CD81	TSPAN9	0.262319	-0.0815639	45	12.4606	12.6386	0.438475	False	False	transcriptomics
TSPAN4_TSPAN9_testedin_transcriptomics	TSPAN4_TSPAN9	TSPAN4	TSPAN9	0.0472946	-0.210657	45	9.17961	9.40608	0.137176	False	False	transcriptomics
CD82_TSPAN9_testedin_transcriptomics	CD82_TSPAN9	CD82	TSPAN9	0.0194165	-0.262996	45	10.403	10.4835	0.0729433	False	False	transcriptomics
TSPAN9_CD53_testedin_transcriptomics	TSPAN9_CD53	TSPAN9	CD53	0.16786	-0.103269	82	10.4492	10.5174	0.328795	False	False	transcriptomics
TSPAN8_CD53_testedin_transcriptomics	TSPAN8_CD53	TSPAN8	CD53	0.020668	-0.581501	82	5.97322	7.331	0.0765237	False	False	transcriptomics
CD81_CD53_testedin_transcriptomics	CD81_CD53	CD81	CD53	0.484728	-0.0398435	82	12.4119	12.6172	0.652925	False	False	transcriptomics
CD9_CD53_testedin_transcriptomics	CD9_CD53	CD9	CD53	3.55693e-05	0.322392	82	13.2554	12.5633	0.000670586	True	False	transcriptomics
TSPAN4_CD53_testedin_transcriptomics	TSPAN4_CD53	TSPAN4	CD53	0.0100856	-0.212794	82	9.10441	9.3893	0.0453676	False	True	transcriptomics
CD82_CD53_testedin_transcriptomics	CD82_CD53	CD82	CD53	0.246458	-0.103324	82	10.4971	10.486	0.422123	False	False	transcriptomics
CD81_TSPAN8_testedin_transcriptomics	CD81_TSPAN8	CD81	TSPAN8	0.00519192	-0.287175	22	12.3446	12.6189	0.0277047	False	True	transcriptomics
CD82_TSPAN8_testedin_transcriptomics	CD82_TSPAN8	CD82	TSPAN8	0.289362	-0.170888	22	10.3359	10.51	0.469998	False	False	transcriptomics
TSPAN1_CD81_testedin_transcriptomics	TSPAN1_CD81	TSPAN1	CD81	0.00954847	-0.503061	92	8.61781	9.98469	0.0438358	False	True	transcriptomics
TSPAN9_CD81_testedin_transcriptomics	TSPAN9_CD81	TSPAN9	CD81	0.00387264	-0.2057	92	10.2965	10.5385	0.0222384	False	True	transcriptomics
CD53_CD81_testedin_transcriptomics	CD53_CD81	CD53	CD81	0.00105931	-0.310653	92	10.1825	10.5857	0.00862246	False	True	transcriptomics
TSPAN8_CD81_testedin_transcriptomics	TSPAN8_CD81	TSPAN8	CD81	0.00471068	-0.674726	92	5.20041	7.38933	0.0256982	False	True	transcriptomics
CD9_CD81_testedin_transcriptomics	CD9_CD81	CD9	CD81	0.161708	0.105266	92	13.0224	12.5795	0.320016	False	False	transcriptomics
TSPAN1_CD9_testedin_transcriptomics	TSPAN1_CD9	TSPAN1	CD9	0.554199	0.142685	48	10.3352	9.96366	0.709241	False	False	transcriptomics
CD53_CD9_testedin_transcriptomics	CD53_CD9	CD53	CD9	0.00370105	-0.356785	48	10.3571	10.5833	0.0216655	False	True	transcriptomics
CD81_CD9_testedin_transcriptomics	CD81_CD9	CD81	CD9	0.0993943	-0.116512	48	12.4764	12.6436	0.229903	False	False	transcriptomics
TSPAN4_CD9_testedin_transcriptomics	TSPAN4_CD9	TSPAN4	CD9	0.00723112	-0.277832	48	9.17719	9.40287	0.0357237	False	True	transcriptomics
CD82_CD9_testedin_transcriptomics	CD82_CD9	CD82	CD9	0.0405646	-0.226485	48	10.4076	10.4829	0.123086	False	False	transcriptomics
TSPAN9_TSPAN1_testedin_transcriptomics	TSPAN9_TSPAN1	TSPAN9	TSPAN1	0.0448359	-0.157784	72	10.3122	10.531	0.132824	False	False	transcriptomics
TSPAN8_TSPAN1_testedin_transcriptomics	TSPAN8_TSPAN1	TSPAN8	TSPAN1	0.250853	-0.307866	72	6.30427	7.31442	0.426134	False	False	transcriptomics
CD81_TSPAN1_testedin_transcriptomics	CD81_TSPAN1	CD81	TSPAN1	0.930835	0.00508412	72	12.685	12.5957	0.959751	False	False	transcriptomics
CD9_TSPAN1_testedin_transcriptomics	CD9_TSPAN1	CD9	TSPAN1	0.00144215	0.258473	72	13.2756	12.5622	0.0108119	True	False	transcriptomics
TSPAN4_TSPAN1_testedin_transcriptomics	TSPAN4_TSPAN1	TSPAN4	TSPAN1	0.00985348	-0.222922	72	8.94465	9.40501	0.0446366	False	True	transcriptomics
CD82_TSPAN1_testedin_transcriptomics	CD82_TSPAN1	CD82	TSPAN1	0.00728913	-0.249226	72	10.2662	10.5113	0.0359065	False	True	transcriptomics
ADGRE2_ADGRL4_testedin_transcriptomics	ADGRE2_ADGRL4	ADGRE2	ADGRL4	3.68033e-07	-0.513635	68	8.26339	8.57419	2.05139e-05	False	True	transcriptomics
ADGRE5_ADGRL4_testedin_transcriptomics	ADGRE5_ADGRL4	ADGRE5	ADGRL4	0.000650341	-0.329191	68	9.92922	10.2843	0.00590257	False	True	transcriptomics
ADGRL4_ADGRE2_testedin_transcriptomics	ADGRL4_ADGRE2	ADGRL4	ADGRE2	0.00115492	-0.297844	72	8.77811	9.18631	0.00913954	False	True	transcriptomics
ADGRL4_ADGRE5_testedin_transcriptomics	ADGRL4_ADGRE5	ADGRL4	ADGRE5	0.00341635	-0.270441	71	8.78002	9.18416	0.0204423	False	True	transcriptomics
MFAP4_FCN2_testedin_transcriptomics	MFAP4_FCN2	MFAP4	FCN2	0.00143404	-0.493874	90	8.65664	9.26867	0.0107669	False	True	transcriptomics
FCN3_FCN2_testedin_transcriptomics	FCN3_FCN2	FCN3	FCN2	0.186297	-0.187721	90	5.70814	5.44373	0.352002	False	False	transcriptomics
ANGPTL4_FCN2_testedin_transcriptomics	ANGPTL4_FCN2	ANGPTL4	FCN2	0.48035	0.116431	90	9.79171	9.36818	0.648902	False	False	transcriptomics
FCN2_MFAP4_testedin_transcriptomics	FCN2_MFAP4	FCN2	MFAP4	0.433902	-0.0935626	182	1.18682	1.23859	0.610439	False	False	transcriptomics
FCN3_MFAP4_testedin_transcriptomics	FCN3_MFAP4	FCN3	MFAP4	0.00511993	-0.314975	182	5.09341	5.5273	0.027406	False	True	transcriptomics
FCN1_MFAP4_testedin_transcriptomics	FCN1_MFAP4	FCN1	MFAP4	0.00993469	-0.26086	182	7.35493	7.70724	0.0447672	False	True	transcriptomics
ANGPTL4_MFAP4_testedin_transcriptomics	ANGPTL4_MFAP4	ANGPTL4	MFAP4	0.61921	0.0626648	182	8.7447	9.60409	0.760553	False	False	transcriptomics
FCN2_FCN3_testedin_transcriptomics	FCN2_FCN3	FCN2	FCN3	0.00430142	-0.386682	131	1.34159	1.15148	0.0240018	False	True	transcriptomics
MFAP4_FCN3_testedin_transcriptomics	MFAP4_FCN3	MFAP4	FCN3	0.00334918	-0.40967	131	9.04609	9.18809	0.0200872	False	True	transcriptomics
FCN1_FCN3_testedin_transcriptomics	FCN1_FCN3	FCN1	FCN3	0.0102348	-0.301302	131	7.10141	7.7088	0.0458959	False	True	transcriptomics
ANGPTL4_FCN3_testedin_transcriptomics	ANGPTL4_FCN3	ANGPTL4	FCN3	0.227561	-0.176325	131	8.57593	9.53367	0.399729	False	False	transcriptomics
OLFML3_OLFML1_testedin_transcriptomics	OLFML3_OLFML1	OLFML3	OLFML1	0.0036926	-0.314975	93	9.64565	9.91758	0.0216466	False	True	transcriptomics
OLFM1_OLFML1_testedin_transcriptomics	OLFM1_OLFML1	OLFM1	OLFML1	0.425763	-0.141746	93	7.86843	7.58614	0.603693	False	False	transcriptomics
OLFM1_OLFM4_testedin_transcriptomics	OLFM1_OLFM4	OLFM1	OLFM4	0.547482	0.0885599	158	8.27671	7.54103	0.704036	False	False	transcriptomics
MYOC_OLFM1_testedin_transcriptomics	MYOC_OLFM1	MYOC	OLFM1	0.710165	-0.076555	89	3.66531	3.34345	0.821188	False	False	transcriptomics
OLFM4_OLFM1_testedin_transcriptomics	OLFM4_OLFM1	OLFM4	OLFM1	0.686195	-0.13077	89	5.13061	6.79111	0.807437	False	False	transcriptomics
OLFML1_OLFM1_testedin_transcriptomics	OLFML1_OLFM1	OLFML1	OLFM1	1.62818e-08	-0.474991	89	7.42944	7.8829	1.57534e-06	False	True	transcriptomics
OLFML1_OLFML3_testedin_transcriptomics	OLFML1_OLFML3	OLFML1	OLFML3	0.0216794	-0.189353	95	7.74146	7.82945	0.0787336	False	False	transcriptomics
GOLPH3L_GOLPH3_testedin_transcriptomics	GOLPH3L_GOLPH3	GOLPH3L	GOLPH3	0.852346	0.01865	23	10.6715	10.3742	0.912805	False	False	transcriptomics
ARF4_ARF5_testedin_transcriptomics	ARF4_ARF5	ARF4	ARF5	0.772951	0.0189918	44	11.8097	11.9999	0.863362	False	False	transcriptomics
ARL8B_ARF5_testedin_transcriptomics	ARL8B_ARF5	ARL8B	ARF5	0.115015	0.0837846	44	11.4817	11.3547	0.252766	False	False	transcriptomics
ARF1_ARF5_testedin_transcriptomics	ARF1_ARF5	ARF1	ARF5	0.588277	0.0252131	44	13.1998	13.1683	0.739022	False	False	transcriptomics
ARL8A_ARF5_testedin_transcriptomics	ARL8A_ARF5	ARL8A	ARF5	0.725087	-0.0185184	44	9.71909	9.69615	0.833127	False	False	transcriptomics
ARF6_ARF5_testedin_transcriptomics	ARF6_ARF5	ARF6	ARF5	0.12684	0.0872296	44	11.8878	11.7057	0.27034	False	False	transcriptomics
ARL2_ARF5_testedin_transcriptomics	ARL2_ARF5	ARL2	ARF5	0.535448	0.0423959	44	9.78219	9.70531	0.694606	False	False	transcriptomics
ARL3_ARF5_testedin_transcriptomics	ARL3_ARF5	ARL3	ARF5	0.300235	0.0810847	44	9.04251	9.1565	0.481127	False	False	transcriptomics
ARL15_ARF5_testedin_transcriptomics	ARL15_ARF5	ARL15	ARF5	0.858418	0.0156346	44	9.05106	9.18026	0.916886	False	False	transcriptomics
ARF4_ARF6_testedin_transcriptomics	ARF4_ARF6	ARF4	ARF6	0.124356	0.0676411	123	11.8157	11.9429	0.266263	False	False	transcriptomics
ARL8B_ARF6_testedin_transcriptomics	ARL8B_ARF6	ARL8B	ARF6	0.0513792	0.0649679	123	11.329	11.3374	0.14613	False	False	transcriptomics
ARF1_ARF6_testedin_transcriptomics	ARF1_ARF6	ARF1	ARF6	0.01426	0.0720607	123	13.1975	13.1038	0.0582624	False	False	transcriptomics
ARL8A_ARF6_testedin_transcriptomics	ARL8A_ARF6	ARL8A	ARF6	0.00163684	0.107353	123	9.97481	9.73927	0.0120067	True	False	transcriptomics
ARL2_ARF6_testedin_transcriptomics	ARL2_ARF6	ARL2	ARF6	0.0552662	-0.0851983	123	9.74932	9.70241	0.153275	False	False	transcriptomics
ARL3_ARF6_testedin_transcriptomics	ARL3_ARF6	ARL3	ARF6	0.000562747	0.172582	123	9.39218	9.14716	0.00539447	True	False	transcriptomics
ARL15_ARF6_testedin_transcriptomics	ARL15_ARF6	ARL15	ARF6	0.0402191	-0.115057	123	9.0797	9.1248	0.122691	False	False	transcriptomics
ARF5_ARF6_testedin_transcriptomics	ARF5_ARF6	ARF5	ARF6	0.989324	-0.000463009	123	11.0165	10.8746	0.993586	False	False	transcriptomics
ARF1_ARL8B_testedin_transcriptomics	ARF1_ARL8B	ARF1	ARL8B	0.331102	0.0273758	202	12.9944	13.1524	0.51087	False	False	transcriptomics
ARL8A_ARL8B_testedin_transcriptomics	ARL8A_ARL8B	ARL8A	ARL8B	0.254798	0.037025	202	9.58186	9.80899	0.430324	False	False	transcriptomics
ARF6_ARL8B_testedin_transcriptomics	ARF6_ARL8B	ARF6	ARL8B	0.759853	0.0108558	202	11.565	11.6365	0.854877	False	False	transcriptomics
ARL2_ARL8B_testedin_transcriptomics	ARL2_ARL8B	ARL2	ARL8B	0.151101	0.0590061	202	9.69965	9.72052	0.3059	False	False	transcriptomics
ARL3_ARL8B_testedin_transcriptomics	ARL3_ARL8B	ARL3	ARL8B	0.865376	0.00809126	202	8.87946	9.1968	0.922205	False	False	transcriptomics
ARL15_ARL8B_testedin_transcriptomics	ARL15_ARL8B	ARL15	ARL8B	0.374035	-0.0487783	202	9.18905	9.07456	0.55451	False	False	transcriptomics
ARF5_ARL8B_testedin_transcriptomics	ARF5_ARL8B	ARF5	ARL8B	5.28823e-05	0.128812	202	10.7257	10.9258	0.000918561	True	False	transcriptomics
ARF4_ARL3_testedin_transcriptomics	ARF4_ARL3	ARF4	ARL3	0.0136313	0.110064	164	11.687	11.9821	0.056372	False	False	transcriptomics
ARL8B_ARL3_testedin_transcriptomics	ARL8B_ARL3	ARL8B	ARL3	0.0113683	0.0886669	164	11.3646	11.3539	0.0493233	True	False	transcriptomics
ARF1_ARL3_testedin_transcriptomics	ARF1_ARL3	ARF1	ARL3	0.819941	-0.00697267	164	12.9053	13.174	0.893427	False	False	transcriptomics
ARL8A_ARL3_testedin_transcriptomics	ARL8A_ARL3	ARL8A	ARL3	0.730035	0.0120614	164	10.118	9.69165	0.835443	False	False	transcriptomics
ARF6_ARL3_testedin_transcriptomics	ARF6_ARL3	ARF6	ARL3	0.205605	0.0477026	164	11.2427	11.7093	0.374944	False	False	transcriptomics
ARL2_ARL3_testedin_transcriptomics	ARL2_ARL3	ARL2	ARL3	0.0182425	-0.104005	164	9.68188	9.73539	0.0695522	False	False	transcriptomics
ARL15_ARL3_testedin_transcriptomics	ARL15_ARL3	ARL15	ARL3	0.888504	-0.00813882	164	8.65963	9.19095	0.935856	False	False	transcriptomics
ARF5_ARL3_testedin_transcriptomics	ARF5_ARL3	ARF5	ARL3	0.254406	0.0398768	164	10.8873	10.8953	0.430179	False	False	transcriptomics
ARF1_ARF4_testedin_transcriptomics	ARF1_ARF4	ARF1	ARF4	0.644469	0.0119256	240	13.0868	13.1301	0.777975	False	False	transcriptomics
ARL8A_ARF4_testedin_transcriptomics	ARL8A_ARF4	ARL8A	ARF4	0.0986055	0.0485891	240	9.68593	9.79093	0.228904	False	False	transcriptomics
ARF6_ARF4_testedin_transcriptomics	ARF6_ARF4	ARF6	ARF4	0.0887965	0.054365	240	11.6105	11.6239	0.213078	False	False	transcriptomics
ARL2_ARF4_testedin_transcriptomics	ARL2_ARF4	ARL2	ARF4	0.573513	0.0214489	240	9.72011	9.71132	0.726346	False	False	transcriptomics
ARL3_ARF4_testedin_transcriptomics	ARL3_ARF4	ARL3	ARF4	0.233687	0.0517503	240	9.04408	9.17867	0.406633	False	False	transcriptomics
ARL15_ARF4_testedin_transcriptomics	ARL15_ARF4	ARL15	ARF4	0.00924013	-0.128869	240	9.13351	9.08572	0.0425727	False	True	transcriptomics
ARF5_ARF4_testedin_transcriptomics	ARF5_ARF4	ARF5	ARF4	0.000754155	0.0982476	240	10.841	10.901	0.00661078	True	False	transcriptomics
FGD4_FGD3_testedin_transcriptomics	FGD4_FGD3	FGD4	FGD3	0.681719	0.0239375	97	10.9561	10.8093	0.805867	False	False	transcriptomics
FGD2_FGD3_testedin_transcriptomics	FGD2_FGD3	FGD2	FGD3	6.09444e-05	-0.370752	97	8.29663	8.48271	0.00101799	False	True	transcriptomics
FGD2_FGD4_testedin_transcriptomics	FGD2_FGD4	FGD2	FGD4	0.0401658	-0.262385	48	7.88901	8.50946	0.122672	False	False	transcriptomics
FGD3_FGD4_testedin_transcriptomics	FGD3_FGD4	FGD3	FGD4	0.631725	-0.061627	48	8.91333	8.5975	0.769474	False	False	transcriptomics
FGD4_FGD2_testedin_transcriptomics	FGD4_FGD2	FGD4	FGD2	0.150913	-0.103071	59	10.499	10.8735	0.305709	False	False	transcriptomics
FGD3_FGD2_testedin_transcriptomics	FGD3_FGD2	FGD3	FGD2	0.00165603	-0.341786	59	8.59217	8.63177	0.012097	False	True	transcriptomics
FGD6_FGD5_testedin_transcriptomics	FGD6_FGD5	FGD6	FGD5	0.917949	0.00622395	199	11.173	10.7875	0.952497	False	False	transcriptomics
PLEKHF2_PLEKHF1_testedin_transcriptomics	PLEKHF2_PLEKHF1	PLEKHF2	PLEKHF1	0.775864	-0.0243416	39	10.3826	10.2496	0.865484	False	False	transcriptomics
CUL2_CUL3_testedin_transcriptomics	CUL2_CUL3	CUL2	CUL3	0.0293082	0.0823378	65	10.4304	10.314	0.0986819	False	False	transcriptomics
CUL4A_CUL3_testedin_transcriptomics	CUL4A_CUL3	CUL4A	CUL3	0.0970132	0.0726717	65	11.5872	11.5323	0.226335	False	False	transcriptomics
CUL1_CUL3_testedin_transcriptomics	CUL1_CUL3	CUL1	CUL3	0.532823	0.0217491	65	11.3582	11.3374	0.693213	False	False	transcriptomics
CUL5_CUL3_testedin_transcriptomics	CUL5_CUL3	CUL5	CUL3	0.0467788	0.0863261	65	10.827	10.9213	0.136142	False	False	transcriptomics
CUL2_CUL5_testedin_transcriptomics	CUL2_CUL5	CUL2	CUL5	0.00135862	0.0916973	138	10.4482	10.3044	0.010414	True	False	transcriptomics
CUL4A_CUL5_testedin_transcriptomics	CUL4A_CUL5	CUL4A	CUL5	0.000457703	0.116293	138	11.6362	11.5232	0.00459315	True	False	transcriptomics
CUL1_CUL5_testedin_transcriptomics	CUL1_CUL5	CUL1	CUL5	0.892881	0.00362266	138	11.3287	11.3455	0.938257	False	False	transcriptomics
CUL3_CUL5_testedin_transcriptomics	CUL3_CUL5	CUL3	CUL5	0.531266	-0.0162655	138	11.3358	11.3712	0.691631	False	False	transcriptomics
CUL2_CUL4A_testedin_transcriptomics	CUL2_CUL4A	CUL2	CUL4A	0.0386768	0.0580749	117	10.2988	10.3069	0.119568	False	False	transcriptomics
CUL1_CUL4A_testedin_transcriptomics	CUL1_CUL4A	CUL1	CUL4A	0.546999	-0.0159715	117	11.3223	11.3246	0.703716	False	False	transcriptomics
CUL5_CUL4A_testedin_transcriptomics	CUL5_CUL4A	CUL5	CUL4A	0.192561	-0.0424467	117	10.7987	10.9565	0.359214	False	False	transcriptomics
CUL3_CUL4A_testedin_transcriptomics	CUL3_CUL4A	CUL3	CUL4A	0.15801	0.0367113	117	11.3293	11.366	0.315071	False	False	transcriptomics
CUL2_CUL1_testedin_transcriptomics	CUL2_CUL1	CUL2	CUL1	0.00971335	0.112738	51	10.4943	10.3775	0.0443001	True	False	transcriptomics
CUL4A_CUL1_testedin_transcriptomics	CUL4A_CUL1	CUL4A	CUL1	0.426473	0.0366846	51	11.5624	11.5613	0.604297	False	False	transcriptomics
CUL5_CUL1_testedin_transcriptomics	CUL5_CUL1	CUL5	CUL1	0.787684	0.0135764	51	10.685	10.9429	0.875053	False	False	transcriptomics
CUL3_CUL1_testedin_transcriptomics	CUL3_CUL1	CUL3	CUL1	0.279	0.0423479	51	11.361	11.3779	0.459002	False	False	transcriptomics
CUL4A_CUL2_testedin_transcriptomics	CUL4A_CUL2	CUL4A	CUL2	0.0102245	0.100015	132	11.3868	11.5615	0.0458959	True	False	transcriptomics
CUL1_CUL2_testedin_transcriptomics	CUL1_CUL2	CUL1	CUL2	0.717168	0.0113103	132	11.3938	11.3287	0.826621	False	False	transcriptomics
CUL5_CUL2_testedin_transcriptomics	CUL5_CUL2	CUL5	CUL2	0.602472	0.0194595	132	10.8048	10.9493	0.749146	False	False	transcriptomics
CUL3_CUL2_testedin_transcriptomics	CUL3_CUL2	CUL3	CUL2	0.00914542	0.0792568	132	11.2965	11.372	0.0423002	True	False	transcriptomics
HDAC7_HDAC5_testedin_transcriptomics	HDAC7_HDAC5	HDAC7	HDAC5	0.623811	0.0329126	66	10.5732	10.3736	0.762914	False	False	transcriptomics
HDAC4_HDAC5_testedin_transcriptomics	HDAC4_HDAC5	HDAC4	HDAC5	0.814341	-0.0163999	66	9.2981	9.52229	0.889066	False	False	transcriptomics
HDAC7_HDAC4_testedin_transcriptomics	HDAC7_HDAC4	HDAC7	HDAC4	0.526649	-0.0416839	62	10.3928	10.382	0.68754	False	False	transcriptomics
HDAC5_HDAC4_testedin_transcriptomics	HDAC5_HDAC4	HDAC5	HDAC4	0.11734	0.0956051	62	10.383	10.1908	0.25571	False	False	transcriptomics
HDAC4_HDAC7_testedin_transcriptomics	HDAC4_HDAC7	HDAC4	HDAC7	0.12826	0.142599	34	9.75419	9.50354	0.272911	False	False	transcriptomics
HDAC5_HDAC7_testedin_transcriptomics	HDAC5_HDAC7	HDAC5	HDAC7	0.502184	0.0546665	34	10.3294	10.1954	0.667322	False	False	transcriptomics
NOTCH3_NOTCH2_testedin_transcriptomics	NOTCH3_NOTCH2	NOTCH3	NOTCH2	0.00403496	0.345993	72	12.0638	11.3667	0.0228703	True	False	transcriptomics
NOTCH1_NOTCH2_testedin_transcriptomics	NOTCH1_NOTCH2	NOTCH1	NOTCH2	0.64802	0.0488563	72	10.8169	10.7106	0.780791	False	False	transcriptomics
CTSS_CTSL_testedin_transcriptomics	CTSS_CTSL	CTSS	CTSL	0.000121643	-0.348946	93	12.0603	12.3101	0.00175221	False	True	transcriptomics
CTSF_CTSL_testedin_transcriptomics	CTSF_CTSL	CTSF	CTSL	0.000670215	0.310106	93	10.2607	9.82277	0.00605081	True	False	transcriptomics
CTSW_CTSL_testedin_transcriptomics	CTSW_CTSL	CTSW	CTSL	0.00376027	-0.417064	93	6.33764	6.48217	0.0218708	False	True	transcriptomics
CTSH_CTSL_testedin_transcriptomics	CTSH_CTSL	CTSH	CTSL	0.494736	-0.0656672	93	11.9789	11.8071	0.66091	False	False	transcriptomics
CTSK_CTSL_testedin_transcriptomics	CTSK_CTSL	CTSK	CTSL	5.41315e-06	-0.519618	93	10.4472	11.1453	0.000150862	False	True	transcriptomics
CTSS_CTSH_testedin_transcriptomics	CTSS_CTSH	CTSS	CTSH	0.000578888	-0.314223	92	12.1978	12.2914	0.00544212	False	True	transcriptomics
CTSL_CTSH_testedin_transcriptomics	CTSL_CTSH	CTSL	CTSH	0.00438071	-0.236192	92	11.5898	11.9037	0.0242857	False	True	transcriptomics
CTSF_CTSH_testedin_transcriptomics	CTSF_CTSH	CTSF	CTSH	0.196211	0.119296	92	9.78147	9.87328	0.364288	False	False	transcriptomics
CTSW_CTSH_testedin_transcriptomics	CTSW_CTSH	CTSW	CTSH	0.00401098	-0.420509	92	6.13474	6.49552	0.0228283	False	True	transcriptomics
CTSK_CTSH_testedin_transcriptomics	CTSK_CTSH	CTSK	CTSH	0.00242761	-0.353611	92	11.1179	11.0436	0.0160837	False	True	transcriptomics
SESN2_SESN1_testedin_transcriptomics	SESN2_SESN1	SESN2	SESN1	0.303072	0.0626527	117	8.90495	8.82725	0.484567	False	False	transcriptomics
SESN3_SESN1_testedin_transcriptomics	SESN3_SESN1	SESN3	SESN1	0.141153	-0.140814	117	11.874	12.0291	0.291655	False	False	transcriptomics
SESN2_SESN3_testedin_transcriptomics	SESN2_SESN3	SESN2	SESN3	0.995481	0.000375499	98	8.74601	8.83915	0.997495	False	False	transcriptomics
SESN1_SESN3_testedin_transcriptomics	SESN1_SESN3	SESN1	SESN3	0.129498	-0.104966	98	9.70523	10.0809	0.274553	False	False	transcriptomics
DPY19L4_DPY19L3_testedin_transcriptomics	DPY19L4_DPY19L3	DPY19L4	DPY19L3	0.28214	0.0665004	47	10.6549	10.6839	0.461669	False	False	transcriptomics
DPY19L1_DPY19L3_testedin_transcriptomics	DPY19L1_DPY19L3	DPY19L1	DPY19L3	0.345044	0.0846141	47	10.7025	10.8026	0.525392	False	False	transcriptomics
KBTBD2_KBTBD6_testedin_transcriptomics	KBTBD2_KBTBD6	KBTBD2	KBTBD6	0.100958	-0.0415483	161	11.1386	11.1598	0.232376	False	False	transcriptomics
AKT1_AKT2_testedin_transcriptomics	AKT1_AKT2	AKT1	AKT2	0.000254111	0.201669	52	12.3426	11.928	0.00301639	True	False	transcriptomics
AKT3_AKT2_testedin_transcriptomics	AKT3_AKT2	AKT3	AKT2	0.00238939	-0.359628	52	10.1624	10.6779	0.0159334	False	True	transcriptomics
RPS6KB2_AKT2_testedin_transcriptomics	RPS6KB2_AKT2	RPS6KB2	AKT2	0.011897	0.163202	52	9.86023	9.63945	0.0508822	False	False	transcriptomics
RPS6KB1_AKT2_testedin_transcriptomics	RPS6KB1_AKT2	RPS6KB1	AKT2	0.166458	-0.0639275	52	10.6917	10.6505	0.326674	False	False	transcriptomics
RPS6KA1_RPS6KA4_testedin_transcriptomics	RPS6KA1_RPS6KA4	RPS6KA1	RPS6KA4	0.0214224	-0.181568	46	10.2057	10.6093	0.0782644	False	False	transcriptomics
RPS6KA5_RPS6KA4_testedin_transcriptomics	RPS6KA5_RPS6KA4	RPS6KA5	RPS6KA4	0.800327	-0.0207879	46	9.70179	9.95105	0.881425	False	False	transcriptomics
RPS6KB1_RPS6KA4_testedin_transcriptomics	RPS6KB1_RPS6KA4	RPS6KB1	RPS6KA4	0.497541	-0.0330028	46	10.6381	10.652	0.663527	False	False	transcriptomics
RPS6KA5_RPS6KA1_testedin_transcriptomics	RPS6KA5_RPS6KA1	RPS6KA5	RPS6KA1	0.6053	-0.0279891	138	9.55281	10.007	0.751205	False	False	transcriptomics
RPS6KB2_RPS6KA1_testedin_transcriptomics	RPS6KB2_RPS6KA1	RPS6KB2	RPS6KA1	0.773631	-0.0126286	138	9.72282	9.61469	0.863932	False	False	transcriptomics
RPS6KB1_RPS6KA1_testedin_transcriptomics	RPS6KB1_RPS6KA1	RPS6KB1	RPS6KA1	0.0519152	0.0599312	138	10.7363	10.6381	0.147328	False	False	transcriptomics
RPS6KA4_RPS6KA1_testedin_transcriptomics	RPS6KA4_RPS6KA1	RPS6KA4	RPS6KA1	0.189109	-0.0630344	138	9.73974	9.87329	0.35535	False	False	transcriptomics
AKT1_RPS6KB1_testedin_transcriptomics	AKT1_RPS6KB1	AKT1	RPS6KB1	0.000275708	0.183809	62	12.1792	11.922	0.00319149	True	False	transcriptomics
RPS6KA1_RPS6KB1_testedin_transcriptomics	RPS6KA1_RPS6KB1	RPS6KA1	RPS6KB1	0.00333318	0.202149	62	10.6676	10.5998	0.0200732	True	False	transcriptomics
AKT3_RPS6KB1_testedin_transcriptomics	AKT3_RPS6KB1	AKT3	RPS6KB1	0.002765	-0.328063	62	10.1237	10.783	0.0176136	False	True	transcriptomics
RPS6KA5_RPS6KB1_testedin_transcriptomics	RPS6KA5_RPS6KB1	RPS6KA5	RPS6KB1	0.637417	-0.0347764	62	9.40321	9.97247	0.772553	False	False	transcriptomics
RPS6KB2_RPS6KB1_testedin_transcriptomics	RPS6KB2_RPS6KB1	RPS6KB2	RPS6KB1	2.21459e-05	0.253388	62	9.85919	9.59783	0.000479173	True	False	transcriptomics
RPS6KA4_RPS6KB1_testedin_transcriptomics	RPS6KA4_RPS6KB1	RPS6KA4	RPS6KB1	7.97938e-05	0.260074	62	9.95005	9.84751	0.00127036	True	False	transcriptomics
AKT2_RPS6KB1_testedin_transcriptomics	AKT2_RPS6KB1	AKT2	RPS6KB1	0.0149654	0.116913	62	11.4573	11.2508	0.0600019	False	False	transcriptomics
RPS6KA1_RPS6KA5_testedin_transcriptomics	RPS6KA1_RPS6KA5	RPS6KA1	RPS6KA5	0.759616	-0.0151991	131	10.4197	10.6282	0.854797	False	False	transcriptomics
RPS6KB2_RPS6KA5_testedin_transcriptomics	RPS6KB2_RPS6KA5	RPS6KB2	RPS6KA5	0.660094	0.0191673	131	9.57791	9.61395	0.790532	False	False	transcriptomics
RPS6KB1_RPS6KA5_testedin_transcriptomics	RPS6KB1_RPS6KA5	RPS6KB1	RPS6KA5	0.265071	-0.0345588	131	10.5727	10.6589	0.441469	False	False	transcriptomics
RPS6KA4_RPS6KA5_testedin_transcriptomics	RPS6KA4_RPS6KA5	RPS6KA4	RPS6KA5	0.758434	-0.0146593	131	9.71468	9.84684	0.854029	False	False	transcriptomics
AKT1_RPS6KB2_testedin_transcriptomics	AKT1_RPS6KB2	AKT1	RPS6KB2	0.489107	-0.0497355	31	11.9176	11.9365	0.656371	False	False	transcriptomics
RPS6KA1_RPS6KB2_testedin_transcriptomics	RPS6KA1_RPS6KB2	RPS6KA1	RPS6KB2	0.0374834	-0.196667	31	10.1989	10.6027	0.117419	False	False	transcriptomics
AKT3_RPS6KB2_testedin_transcriptomics	AKT3_RPS6KB2	AKT3	RPS6KB2	0.359395	-0.135503	31	10.6357	10.7343	0.539671	False	False	transcriptomics
RPS6KA5_RPS6KB2_testedin_transcriptomics	RPS6KA5_RPS6KB2	RPS6KA5	RPS6KB2	0.696191	0.0388378	31	9.75813	9.94195	0.813412	False	False	transcriptomics
RPS6KB1_RPS6KB2_testedin_transcriptomics	RPS6KB1_RPS6KB2	RPS6KB1	RPS6KB2	0.538001	0.0354555	31	10.6458	10.6411	0.696564	False	False	transcriptomics
AKT2_RPS6KB2_testedin_transcriptomics	AKT2_RPS6KB2	AKT2	RPS6KB2	0.887142	-0.0100142	31	11.3612	11.2629	0.935773	False	False	transcriptomics
AKT3_AKT1_testedin_transcriptomics	AKT3_AKT1	AKT3	AKT1	0.810353	-0.0201874	117	10.9305	10.6914	0.886977	False	False	transcriptomics
RPS6KB2_AKT1_testedin_transcriptomics	RPS6KB2_AKT1	RPS6KB2	AKT1	0.451651	-0.0343489	117	9.50644	9.61199	0.626572	False	False	transcriptomics
RPS6KB1_AKT1_testedin_transcriptomics	RPS6KB1_AKT1	RPS6KB1	AKT1	0.160289	-0.0456367	117	10.5605	10.6589	0.318493	False	False	transcriptomics
AKT2_AKT1_testedin_transcriptomics	AKT2_AKT1	AKT2	AKT1	0.00258155	0.113911	117	11.4221	11.2536	0.0168211	True	False	transcriptomics
MAML1_MAML2_testedin_transcriptomics	MAML1_MAML2	MAML1	MAML2	0.0426254	0.0890659	98	10.4857	10.353	0.127826	False	False	transcriptomics
MAML3_MAML2_testedin_transcriptomics	MAML3_MAML2	MAML3	MAML2	0.330209	0.0698346	98	8.99879	9.28967	0.510188	False	False	transcriptomics
MAML2_MAML1_testedin_transcriptomics	MAML2_MAML1	MAML2	MAML1	0.522425	-0.0491591	85	10.3478	10.712	0.684311	False	False	transcriptomics
MAML3_MAML1_testedin_transcriptomics	MAML3_MAML1	MAML3	MAML1	0.0212152	-0.186972	85	8.92911	9.26568	0.0777202	False	False	transcriptomics
CNOT8_CNOT7_testedin_transcriptomics	CNOT8_CNOT7	CNOT8	CNOT7	0.1976	0.0291547	213	10.7928	10.7691	0.365323	False	False	transcriptomics
MGST2_ALOX5AP_testedin_transcriptomics	MGST2_ALOX5AP	MGST2	ALOX5AP	0.940963	-0.00392249	137	9.13415	9.57214	0.965244	False	False	transcriptomics
BRAF_KSR1_testedin_transcriptomics	BRAF_KSR1	BRAF	KSR1	0.65511	0.0203061	64	11.1212	11.246	0.786194	False	False	transcriptomics
KSR2_KSR1_testedin_transcriptomics	KSR2_KSR1	KSR2	KSR1	0.886495	-0.0332054	64	5.96325	5.91755	0.935773	False	False	transcriptomics
BRAF_RAF1_testedin_transcriptomics	BRAF_RAF1	BRAF	RAF1	0.0275578	0.076828	203	11.4569	11.1803	0.0942739	False	False	transcriptomics
RAF1_BRAF_testedin_transcriptomics	RAF1_BRAF	RAF1	BRAF	0.0133184	0.0887591	56	11.3796	11.3167	0.0553214	False	False	transcriptomics
KSR1_BRAF_testedin_transcriptomics	KSR1_BRAF	KSR1	BRAF	0.982554	-0.00234855	56	9.66348	9.9087	0.989353	False	False	transcriptomics
CSRP1_CRIP2_testedin_transcriptomics	CSRP1_CRIP2	CSRP1	CRIP2	0.414061	-0.0552441	118	12.0499	12.1812	0.592605	False	False	transcriptomics
CSRP2_CRIP2_testedin_transcriptomics	CSRP2_CRIP2	CSRP2	CRIP2	0.44933	-0.0682718	118	9.49294	9.20269	0.624604	False	False	transcriptomics
CRIP2_CSRP2_testedin_transcriptomics	CRIP2_CSRP2	CRIP2	CSRP2	0.00334132	-0.455192	35	10.0868	10.3622	0.0200732	False	True	transcriptomics
CSRP1_CSRP2_testedin_transcriptomics	CSRP1_CSRP2	CSRP1	CSRP2	0.276671	-0.121973	35	12.1027	12.1585	0.455756	False	False	transcriptomics
SYNE1_SYNE2_testedin_transcriptomics	SYNE1_SYNE2	SYNE1	SYNE2	0.018469	-0.165958	149	12.1812	12.563	0.0700984	False	False	transcriptomics
FLNC_FLNB_testedin_transcriptomics	FLNC_FLNB	FLNC	FLNB	0.00249686	-0.417861	235	8.54732	9.41084	0.0163942	False	True	transcriptomics
FLNB_FLNC_testedin_transcriptomics	FLNB_FLNC	FLNB	FLNC	0.141164	0.152932	50	13.9632	13.7676	0.291655	False	False	transcriptomics
SYNE2_SYNE1_testedin_transcriptomics	SYNE2_SYNE1	SYNE2	SYNE1	0.318688	0.058973	112	14.1424	14.0569	0.49946	False	False	transcriptomics
PCBP4_PCBP2_testedin_transcriptomics	PCBP4_PCBP2	PCBP4	PCBP2	0.0993213	0.143857	45	9.31012	8.96879	0.229837	False	False	transcriptomics
PCBP3_PCBP2_testedin_transcriptomics	PCBP3_PCBP2	PCBP3	PCBP2	0.701868	-0.0809375	45	4.87377	4.68367	0.815848	False	False	transcriptomics
HNRNPK_PCBP2_testedin_transcriptomics	HNRNPK_PCBP2	HNRNPK	PCBP2	0.0355665	0.0684076	45	13.9498	13.8776	0.113108	False	False	transcriptomics
PCBP1_PCBP2_testedin_transcriptomics	PCBP1_PCBP2	PCBP1	PCBP2	0.820822	0.0121566	45	11.5179	11.3376	0.893629	False	False	transcriptomics
RCC1_RCC1L_testedin_transcriptomics	RCC1_RCC1L	RCC1	RCC1L	0.00798276	0.242923	40	10.5265	10.189	0.0383292	True	False	transcriptomics
RCC1L_RCC1_testedin_transcriptomics	RCC1L_RCC1	RCC1L	RCC1	0.00417352	0.0935849	147	10.3341	10.2581	0.0234926	True	False	transcriptomics
IRS2_IRS1_testedin_transcriptomics	IRS2_IRS1	IRS2	IRS1	0.0277764	0.247141	62	10.3099	10.3393	0.094895	False	False	transcriptomics
GABPA_ETS1_testedin_transcriptomics	GABPA_ETS1	GABPA	ETS1	0.443483	-0.0291081	105	10.3031	10.4608	0.619718	False	False	transcriptomics
ERG_ETS1_testedin_transcriptomics	ERG_ETS1	ERG	ETS1	0.539778	-0.0507225	105	8.64351	8.78485	0.698103	False	False	transcriptomics
ETS1_ERG_testedin_transcriptomics	ETS1_ERG	ETS1	ERG	0.0345414	-0.162165	88	11.5988	11.7815	0.110429	False	False	transcriptomics
FLI1_ERG_testedin_transcriptomics	FLI1_ERG	FLI1	ERG	3.12738e-06	-0.372003	88	8.96301	9.35792	0.000104138	False	True	transcriptomics
GABPA_FLI1_testedin_transcriptomics	GABPA_FLI1	GABPA	FLI1	0.552599	-0.0226907	104	10.3058	10.4589	0.708432	False	False	transcriptomics
ERG_FLI1_testedin_transcriptomics	ERG_FLI1	ERG	FLI1	0.606645	-0.0428091	104	8.64669	8.7847	0.751835	False	False	transcriptomics
ETV3_ERF_testedin_transcriptomics	ETV3_ERF	ETV3	ERF	0.341545	0.0473991	61	10.8742	10.577	0.521728	False	False	transcriptomics
RCN3_RCN1_testedin_transcriptomics	RCN3_RCN1	RCN3	RCN1	0.280169	-0.126063	63	9.03495	9.14564	0.459893	False	False	transcriptomics
RCN2_RCN1_testedin_transcriptomics	RCN2_RCN1	RCN2	RCN1	6.69665e-07	0.281294	63	11.0818	10.7923	3.1505e-05	True	False	transcriptomics
CALU_RCN1_testedin_transcriptomics	CALU_RCN1	CALU	RCN1	0.206974	0.0854032	63	13.0359	12.9637	0.376637	False	False	transcriptomics
SDF4_RCN1_testedin_transcriptomics	SDF4_RCN1	SDF4	RCN1	0.776179	-0.0154523	63	11.154	11.1887	0.865647	False	False	transcriptomics
RCN3_CALU_testedin_transcriptomics	RCN3_CALU	RCN3	CALU	0.0915063	-0.221888	50	9.19302	9.25334	0.218334	False	False	transcriptomics
RCN2_CALU_testedin_transcriptomics	RCN2_CALU	RCN2	CALU	0.00734994	0.175516	50	10.9008	10.8147	0.036102	True	False	transcriptomics
SDF4_CALU_testedin_transcriptomics	SDF4_CALU	SDF4	CALU	0.0266669	0.136131	50	11.2288	11.1835	0.0922095	False	False	transcriptomics
RCN1_CALU_testedin_transcriptomics	RCN1_CALU	RCN1	CALU	0.891625	0.0126073	50	11.6724	11.9535	0.937321	False	False	transcriptomics
RCN3_RCN2_testedin_transcriptomics	RCN3_RCN2	RCN3	RCN2	0.306863	0.101797	93	9.29145	9.13429	0.487496	False	False	transcriptomics
CALU_RCN2_testedin_transcriptomics	CALU_RCN2	CALU	RCN2	0.196519	-0.0728331	93	12.9378	12.9665	0.364404	False	False	transcriptomics
SDF4_RCN2_testedin_transcriptomics	SDF4_RCN2	SDF4	RCN2	0.405392	0.0381754	93	11.2671	11.1817	0.583291	False	False	transcriptomics
RCN1_RCN2_testedin_transcriptomics	RCN1_RCN2	RCN1	RCN2	0.770451	0.0197827	93	12.1111	11.8905	0.862071	False	False	transcriptomics
RCN3_SDF4_testedin_transcriptomics	RCN3_SDF4	RCN3	SDF4	0.613365	-0.0522158	84	9.24956	9.12848	0.756383	False	False	transcriptomics
RCN2_SDF4_testedin_transcriptomics	RCN2_SDF4	RCN2	SDF4	0.00446722	0.142483	84	10.9641	10.7928	0.024644	True	False	transcriptomics
CALU_SDF4_testedin_transcriptomics	CALU_SDF4	CALU	SDF4	0.33369	-0.0578137	84	12.9834	12.9702	0.513554	False	False	transcriptomics
RCN1_SDF4_testedin_transcriptomics	RCN1_SDF4	RCN1	SDF4	0.940457	0.00539746	84	11.8406	11.9249	0.965244	False	False	transcriptomics
CRABP1_RBP5_testedin_transcriptomics	CRABP1_RBP5	CRABP1	RBP5	0.298493	-0.35101	48	3.3837	3.21724	0.479835	False	False	transcriptomics
RBP1_RBP5_testedin_transcriptomics	RBP1_RBP5	RBP1	RBP5	0.000910121	-0.658376	48	8.37065	9.29638	0.00761993	False	True	transcriptomics
RBP7_RBP5_testedin_transcriptomics	RBP7_RBP5	RBP7	RBP5	0.122169	-0.283314	48	5.55555	5.99543	0.263007	False	False	transcriptomics
FABP7_RBP5_testedin_transcriptomics	FABP7_RBP5	FABP7	RBP5	0.0518561	-0.709433	48	2.37775	4.15858	0.147241	False	False	transcriptomics
FABP5_RBP5_testedin_transcriptomics	FABP5_RBP5	FABP5	RBP5	0.37207	-0.150291	48	10.0484	10.0964	0.552076	False	False	transcriptomics
FABP4_RBP5_testedin_transcriptomics	FABP4_RBP5	FABP4	RBP5	0.00141094	-1.09163	48	6.3561	6.90012	0.0106874	False	True	transcriptomics
CRABP2_RBP5_testedin_transcriptomics	CRABP2_RBP5	CRABP2	RBP5	0.67828	0.0950015	48	10.024	8.44132	0.802913	False	False	transcriptomics
CRABP1_FABP7_testedin_transcriptomics	CRABP1_FABP7	CRABP1	FABP7	0.331671	-0.228059	110	3.04582	3.31547	0.51106	False	False	transcriptomics
RBP1_FABP7_testedin_transcriptomics	RBP1_FABP7	RBP1	FABP7	0.166361	-0.18253	110	8.89304	9.29932	0.326607	False	False	transcriptomics
RBP7_FABP7_testedin_transcriptomics	RBP7_FABP7	RBP7	FABP7	0.0266199	-0.286395	110	5.90679	5.99711	0.0921099	False	False	transcriptomics
RBP5_FABP7_testedin_transcriptomics	RBP5_FABP7	RBP5	FABP7	0.801094	-0.0264976	110	6.70209	6.60439	0.881736	False	False	transcriptomics
FABP5_FABP7_testedin_transcriptomics	FABP5_FABP7	FABP5	FABP7	0.0151368	-0.285578	110	9.57574	10.2622	0.060406	False	False	transcriptomics
FABP4_FABP7_testedin_transcriptomics	FABP4_FABP7	FABP4	FABP7	0.0224122	-0.545409	110	6.16754	6.91491	0.0808419	False	False	transcriptomics
CRABP2_FABP7_testedin_transcriptomics	CRABP2_FABP7	CRABP2	FABP7	0.12396	-0.243378	110	8.30158	8.60957	0.265526	False	False	transcriptomics
MED13L_MED13_testedin_transcriptomics	MED13L_MED13	MED13L	MED13	0.765587	-0.0195055	69	12.0471	12.507	0.859161	False	False	transcriptomics
PPIE_PPIF_testedin_transcriptomics	PPIE_PPIF	PPIE	PPIF	0.0261933	0.0817076	146	9.93018	9.9551	0.0909407	False	False	transcriptomics
PHACTR4_PHACTR2_testedin_transcriptomics	PHACTR4_PHACTR2	PHACTR4	PHACTR2	0.00303043	0.109229	107	10.7528	10.6756	0.0187682	True	False	transcriptomics
PHACTR2_PHACTR4_testedin_transcriptomics	PHACTR2_PHACTR4	PHACTR2	PHACTR4	0.10694	-0.0833853	146	10.4635	11.2602	0.241034	False	False	transcriptomics
SYNCRIP_RBM47_testedin_transcriptomics	SYNCRIP_RBM47	SYNCRIP	RBM47	2.34834e-06	0.152423	133	12.9132	12.5769	8.6635e-05	True	False	transcriptomics
HNRNPR_RBM47_testedin_transcriptomics	HNRNPR_RBM47	HNRNPR	RBM47	6.13639e-06	0.131561	133	12.4494	12.3182	0.000170094	True	False	transcriptomics
HNRNPR_SYNCRIP_testedin_transcriptomics	HNRNPR_SYNCRIP	HNRNPR	SYNCRIP	0.00563151	0.0833439	109	12.2757	12.3355	0.0295885	True	False	transcriptomics
RBM47_SYNCRIP_testedin_transcriptomics	RBM47_SYNCRIP	RBM47	SYNCRIP	0.00977125	0.161037	109	11.4317	11.3415	0.0444332	True	False	transcriptomics
CDC42BPA_CDC42BPB_testedin_transcriptomics	CDC42BPA_CDC42BPB	CDC42BPA	CDC42BPB	0.376403	0.0521813	127	11.9107	12.0496	0.556166	False	False	transcriptomics
CIT_CDC42BPB_testedin_transcriptomics	CIT_CDC42BPB	CIT	CDC42BPB	0.00891746	0.241624	127	10.2429	9.92554	0.0415322	True	False	transcriptomics
ROCK2_CDC42BPB_testedin_transcriptomics	ROCK2_CDC42BPB	ROCK2	CDC42BPB	0.0689887	0.0685039	127	12.0422	12.0299	0.17949	False	False	transcriptomics
ROCK1_CDC42BPB_testedin_transcriptomics	ROCK1_CDC42BPB	ROCK1	CDC42BPB	0.241664	-0.0378158	127	11.8177	12.0142	0.415997	False	False	transcriptomics
CDC42BPG_CDC42BPB_testedin_transcriptomics	CDC42BPG_CDC42BPB	CDC42BPG	CDC42BPB	0.0846268	0.104476	127	8.96545	9.24186	0.206859	False	False	transcriptomics
CDC42BPB_ROCK2_testedin_transcriptomics	CDC42BPB_ROCK2	CDC42BPB	ROCK2	0.346975	-0.0820959	26	11.6294	11.9023	0.527509	False	False	transcriptomics
CDC42BPA_ROCK2_testedin_transcriptomics	CDC42BPA_ROCK2	CDC42BPA	ROCK2	0.835259	0.0250909	26	11.6352	12.0503	0.90247	False	False	transcriptomics
CDC42BPB_ROCK1_testedin_transcriptomics	CDC42BPB_ROCK1	CDC42BPB	ROCK1	0.219462	0.0578753	132	11.469	11.9507	0.390764	False	False	transcriptomics
CDC42BPA_ROCK1_testedin_transcriptomics	CDC42BPA_ROCK1	CDC42BPA	ROCK1	0.0170074	-0.149645	132	11.4463	12.1243	0.0657225	False	False	transcriptomics
ROCK2_ROCK1_testedin_transcriptomics	ROCK2_ROCK1	ROCK2	ROCK1	0.607058	0.0202175	132	11.8942	12.0501	0.751885	False	False	transcriptomics
CDC42BPG_ROCK1_testedin_transcriptomics	CDC42BPG_ROCK1	CDC42BPG	ROCK1	0.044165	0.127186	132	9.26234	9.18419	0.131109	False	False	transcriptomics
STK38_STK38L_testedin_transcriptomics	STK38_STK38L	STK38	STK38L	0.790236	0.0191916	31	11.0822	11.1167	0.876801	False	False	transcriptomics
DMPK_STK38_testedin_transcriptomics	DMPK_STK38	DMPK	STK38	0.577531	-0.0519147	59	8.98643	9.05305	0.729633	False	False	transcriptomics
STK38L_STK38_testedin_transcriptomics	STK38L_STK38	STK38L	STK38	0.991619	0.000780457	59	11.0315	11.1063	0.994723	False	False	transcriptomics
PPIL3_PPIC_testedin_transcriptomics	PPIL3_PPIC	PPIL3	PPIC	0.146942	-0.0732631	102	8.62534	8.85127	0.300134	False	False	transcriptomics
PPIH_PPIC_testedin_transcriptomics	PPIH_PPIC	PPIH	PPIC	3.20696e-06	0.206177	102	9.33152	9.00155	0.000106041	True	False	transcriptomics
PPIL1_PPIC_testedin_transcriptomics	PPIL1_PPIC	PPIL1	PPIC	0.000419718	0.169451	102	10.09	9.74403	0.00425358	True	False	transcriptomics
PPIB_PPIC_testedin_transcriptomics	PPIB_PPIC	PPIB	PPIC	0.333301	-0.0501864	102	13.1224	13.2161	0.513263	False	False	transcriptomics
CWC27_PPIL4_testedin_transcriptomics	CWC27_PPIL4	CWC27	PPIL4	0.440805	0.0237425	123	9.39376	9.40838	0.616935	False	False	transcriptomics
PPIH_PPIL3_testedin_transcriptomics	PPIH_PPIL3	PPIH	PPIL3	0.0585431	0.118573	43	9.31279	8.98426	0.160026	False	False	transcriptomics
PPIL1_PPIL3_testedin_transcriptomics	PPIL1_PPIL3	PPIL1	PPIL3	0.0432639	0.138418	43	9.97239	9.71578	0.129156	False	False	transcriptomics
PPIB_PPIL3_testedin_transcriptomics	PPIB_PPIL3	PPIB	PPIL3	0.611769	0.037779	43	13.257	13.1906	0.755551	False	False	transcriptomics
PPIC_PPIL3_testedin_transcriptomics	PPIC_PPIL3	PPIC	PPIL3	0.0594723	-0.195638	43	9.71615	9.83711	0.161704	False	False	transcriptomics
PPIL3_PPIH_testedin_transcriptomics	PPIL3_PPIH	PPIL3	PPIH	0.949396	0.00406792	54	8.83276	8.85037	0.968805	False	False	transcriptomics
PPIL1_PPIH_testedin_transcriptomics	PPIL1_PPIH	PPIL1	PPIH	0.0576415	0.115994	54	9.95484	9.70478	0.158152	False	False	transcriptomics
PPIB_PPIH_testedin_transcriptomics	PPIB_PPIH	PPIB	PPIH	0.192029	-0.0825897	54	13.0884	13.194	0.358602	False	False	transcriptomics
PPIC_PPIH_testedin_transcriptomics	PPIC_PPIH	PPIC	PPIH	0.779662	-0.0253603	54	9.82342	9.82703	0.868587	False	False	transcriptomics
PPIL3_PPIL1_testedin_transcriptomics	PPIL3_PPIL1	PPIL3	PPIL1	0.697866	0.023906	59	8.84826	8.84957	0.813701	False	False	transcriptomics
PPIH_PPIL1_testedin_transcriptomics	PPIH_PPIL1	PPIH	PPIL1	0.178478	0.0706151	59	8.98937	8.97763	0.341505	False	False	transcriptomics
PPIB_PPIL1_testedin_transcriptomics	PPIB_PPIL1	PPIB	PPIL1	0.621101	0.0307256	59	13.0837	13.1928	0.761704	False	False	transcriptomics
PPIC_PPIL1_testedin_transcriptomics	PPIC_PPIL1	PPIC	PPIL1	0.913079	-0.00949873	59	9.72691	9.83837	0.950329	False	False	transcriptomics
PPIL2_PPWD1_testedin_transcriptomics	PPIL2_PPWD1	PPIL2	PPWD1	0.384714	-0.0328503	113	10.5363	10.4023	0.564457	False	False	transcriptomics
PPIL3_PPIB_testedin_transcriptomics	PPIL3_PPIB	PPIL3	PPIB	0.793735	-0.0126643	108	8.91138	8.83319	0.877971	False	False	transcriptomics
PPIH_PPIB_testedin_transcriptomics	PPIH_PPIB	PPIH	PPIB	0.0662705	0.0759553	108	9.32561	8.9555	0.174274	False	False	transcriptomics
PPIL1_PPIB_testedin_transcriptomics	PPIL1_PPIB	PPIL1	PPIB	0.312081	0.0451799	108	9.94715	9.69633	0.492719	False	False	transcriptomics
PPIC_PPIB_testedin_transcriptomics	PPIC_PPIB	PPIC	PPIB	0.727933	-0.0238754	108	9.97715	9.81641	0.834154	False	False	transcriptomics
PPWD1_PPIL2_testedin_transcriptomics	PPWD1_PPIL2	PPWD1	PPIL2	0.496101	-0.0199579	98	9.95727	10.0224	0.662329	False	False	transcriptomics
ADAM15_ADAM28_testedin_transcriptomics	ADAM15_ADAM28	ADAM15	ADAM28	0.747518	0.0148807	221	11.7713	11.4975	0.847131	False	False	transcriptomics
ADAM8_ADAM28_testedin_transcriptomics	ADAM8_ADAM28	ADAM8	ADAM28	0.884141	-0.0121116	221	9.49517	9.39561	0.935086	False	False	transcriptomics
ADAM15_ADAM8_testedin_transcriptomics	ADAM15_ADAM8	ADAM15	ADAM8	0.489975	-0.0421054	160	11.1834	11.6549	0.656394	False	False	transcriptomics
ADAM28_ADAM8_testedin_transcriptomics	ADAM28_ADAM8	ADAM28	ADAM8	5.0923e-06	-0.485768	160	9.36593	10.0465	0.00014348	False	True	transcriptomics
ATF1_CREB1_testedin_transcriptomics	ATF1_CREB1	ATF1	CREB1	0.494395	0.0356423	47	9.2317	9.16062	0.66091	False	False	transcriptomics
ING4_ING3_testedin_transcriptomics	ING4_ING3	ING4	ING3	0.0075784	0.187239	37	9.68971	9.52225	0.0368012	True	False	transcriptomics
NMNAT3_NMNAT1_testedin_transcriptomics	NMNAT3_NMNAT1	NMNAT3	NMNAT1	0.0708219	0.115382	128	11.1693	13.0947	0.182591	False	False	transcriptomics
NMNAT1_NMNAT3_testedin_transcriptomics	NMNAT1_NMNAT3	NMNAT1	NMNAT3	0.468101	0.0411721	31	9.3302	9.22216	0.63943	False	False	transcriptomics
TRIM33_TRIM28_testedin_transcriptomics	TRIM33_TRIM28	TRIM33	TRIM28	0.103365	0.0694468	53	11.386	11.3666	0.235894	False	False	transcriptomics
TRIM24_TRIM28_testedin_transcriptomics	TRIM24_TRIM28	TRIM24	TRIM28	0.0148016	0.172341	53	10.8633	10.481	0.0595782	False	False	transcriptomics
TRIM3_TRIM2_testedin_transcriptomics	TRIM3_TRIM2	TRIM3	TRIM2	0.0131587	-0.146963	113	8.14924	8.49921	0.0547264	False	False	transcriptomics
TRIM2_TRIM3_testedin_transcriptomics	TRIM2_TRIM3	TRIM2	TRIM3	0.0119579	0.264224	95	11.7614	11.8979	0.0510577	False	False	transcriptomics
TRIM28_TRIM33_testedin_transcriptomics	TRIM28_TRIM33	TRIM28	TRIM33	0.0357561	0.116435	97	12.1977	12.0062	0.113118	False	False	transcriptomics
TRIM24_TRIM33_testedin_transcriptomics	TRIM24_TRIM33	TRIM24	TRIM33	2.28929e-07	0.278703	97	10.7615	10.5144	1.50506e-05	True	False	transcriptomics
PIAS1_PIAS2_testedin_transcriptomics	PIAS1_PIAS2	PIAS1	PIAS2	0.0664055	-0.0493929	194	10.8796	10.9895	0.17454	False	False	transcriptomics
PIAS4_PIAS2_testedin_transcriptomics	PIAS4_PIAS2	PIAS4	PIAS2	0.218962	0.0443287	194	8.77518	8.84668	0.390243	False	False	transcriptomics
PIAS1_PIAS4_testedin_transcriptomics	PIAS1_PIAS4	PIAS1	PIAS4	0.609972	-0.0188794	84	10.8375	10.9791	0.754084	False	False	transcriptomics
PIAS2_PIAS4_testedin_transcriptomics	PIAS2_PIAS4	PIAS2	PIAS4	0.14811	0.0719516	84	10.169	10.3959	0.301731	False	False	transcriptomics
PIAS2_PIAS1_testedin_transcriptomics	PIAS2_PIAS1	PIAS2	PIAS1	0.936336	-0.00381257	93	9.92343	10.4529	0.963775	False	False	transcriptomics
PIAS4_PIAS1_testedin_transcriptomics	PIAS4_PIAS1	PIAS4	PIAS1	0.000479933	0.163354	93	8.93611	8.82198	0.00475115	True	False	transcriptomics
TSPYL5_SET_testedin_transcriptomics	TSPYL5_SET	TSPYL5	SET	0.000303647	0.463424	101	9.60339	8.78186	0.00339978	True	False	transcriptomics
TSPYL1_SET_testedin_transcriptomics	TSPYL1_SET	TSPYL1	SET	0.95787	-0.00196914	101	11.4685	11.464	0.975175	False	False	transcriptomics
ARHGAP22_ARHGAP24_testedin_transcriptomics	ARHGAP22_ARHGAP24	ARHGAP22	ARHGAP24	0.000801077	-0.306507	84	6.81421	7.20481	0.00688094	False	True	transcriptomics
ARHGAP25_ARHGAP24_testedin_transcriptomics	ARHGAP25_ARHGAP24	ARHGAP25	ARHGAP24	4.06444e-14	-0.618373	84	8.77139	9.21913	2.6053e-11	False	True	transcriptomics
ARHGAP24_ARHGAP22_testedin_transcriptomics	ARHGAP24_ARHGAP22	ARHGAP24	ARHGAP22	0.0357216	-0.18582	140	9.13106	9.17982	0.113118	False	False	transcriptomics
ARHGAP25_ARHGAP22_testedin_transcriptomics	ARHGAP25_ARHGAP22	ARHGAP25	ARHGAP22	7.24589e-10	-0.493659	140	8.95899	9.25327	1.31219e-07	False	True	transcriptomics
ARHGAP17_SH3BP1_testedin_transcriptomics	ARHGAP17_SH3BP1	ARHGAP17	SH3BP1	0.212063	0.0541462	115	9.67932	9.61547	0.382235	False	False	transcriptomics
ARHGAP44_SH3BP1_testedin_transcriptomics	ARHGAP44_SH3BP1	ARHGAP44	SH3BP1	0.927542	0.00920561	115	7.54062	7.63428	0.958291	False	False	transcriptomics
SH3BP1_ARHGAP44_testedin_transcriptomics	SH3BP1_ARHGAP44	SH3BP1	ARHGAP44	0.06111	0.124428	212	8.01539	7.72465	0.165193	False	False	transcriptomics
ARHGAP17_ARHGAP44_testedin_transcriptomics	ARHGAP17_ARHGAP44	ARHGAP17	ARHGAP44	0.351951	0.0323198	212	9.62726	9.61681	0.53209	False	False	transcriptomics
SH3BP1_ARHGAP17_testedin_transcriptomics	SH3BP1_ARHGAP17	SH3BP1	ARHGAP17	0.926295	0.0122875	38	8.10742	7.81048	0.957477	False	False	transcriptomics
ARHGAP44_ARHGAP17_testedin_transcriptomics	ARHGAP44_ARHGAP17	ARHGAP44	ARHGAP17	0.404381	0.134626	38	7.58989	7.61583	0.582326	False	False	transcriptomics
FILIP1_LUZP1_testedin_transcriptomics	FILIP1_LUZP1	FILIP1	LUZP1	0.00650103	-0.280888	124	7.6738	8.54981	0.0329746	False	True	transcriptomics
FILIP1_FILIP1L_testedin_transcriptomics	FILIP1_FILIP1L	FILIP1	FILIP1L	0.02865	-0.308735	60	8.7958	8.43011	0.0971033	False	False	transcriptomics
HOMER2_HOMER3_testedin_transcriptomics	HOMER2_HOMER3	HOMER2	HOMER3	0.920673	0.0143606	68	8.44269	8.3324	0.953973	False	False	transcriptomics
HOMER1_HOMER3_testedin_transcriptomics	HOMER1_HOMER3	HOMER1	HOMER3	0.751126	-0.0311348	68	8.74494	8.92112	0.849344	False	False	transcriptomics
HOMER1_HOMER2_testedin_transcriptomics	HOMER1_HOMER2	HOMER1	HOMER2	0.0357588	0.17772	90	8.98896	8.92704	0.113118	False	False	transcriptomics
HOMER3_HOMER2_testedin_transcriptomics	HOMER3_HOMER2	HOMER3	HOMER2	0.837659	-0.0160962	90	9.02846	9.22396	0.904129	False	False	transcriptomics
IREB2_ACO1_testedin_transcriptomics	IREB2_ACO1	IREB2	ACO1	0.00584761	0.0763322	137	11.4046	11.2888	0.0305362	True	False	transcriptomics
ACO2_ACO1_testedin_transcriptomics	ACO2_ACO1	ACO2	ACO1	0.51858	0.024869	137	11.5357	11.5441	0.681516	False	False	transcriptomics
IREB2_ACO2_testedin_transcriptomics	IREB2_ACO2	IREB2	ACO2	0.0215067	0.0696049	127	11.1187	11.3286	0.0784399	False	False	transcriptomics
ACO1_ACO2_testedin_transcriptomics	ACO1_ACO2	ACO1	ACO2	0.505515	-0.0316489	127	10.6065	10.9423	0.669745	False	False	transcriptomics
ACO2_IREB2_testedin_transcriptomics	ACO2_IREB2	ACO2	IREB2	0.317727	0.0449814	96	11.4759	11.5508	0.498259	False	False	transcriptomics
ACO1_IREB2_testedin_transcriptomics	ACO1_IREB2	ACO1	IREB2	0.0292347	0.114011	96	10.873	10.8943	0.098499	False	False	transcriptomics
BTBD1_BTBD2_testedin_transcriptomics	BTBD1_BTBD2	BTBD1	BTBD2	0.785225	-0.0101068	90	11.1503	11.2249	0.872888	False	False	transcriptomics
EHMT2_EHMT1_testedin_transcriptomics	EHMT2_EHMT1	EHMT2	EHMT1	1.60332e-06	0.252415	87	10.5643	10.2783	6.46257e-05	True	False	transcriptomics
NSD2_NSD3_testedin_transcriptomics	NSD2_NSD3	NSD2	NSD3	0.00037301	0.170283	120	11.6459	11.6808	0.00387991	True	False	transcriptomics
NSD1_NSD3_testedin_transcriptomics	NSD1_NSD3	NSD1	NSD3	0.0432946	0.0671318	120	12.2994	12.3677	0.129156	False	False	transcriptomics
DENND2A_DENND2B_testedin_transcriptomics	DENND2A_DENND2B	DENND2A	DENND2B	0.00612469	-0.194174	97	8.06039	8.71638	0.0314388	False	True	transcriptomics
DENND2D_DENND2A_testedin_transcriptomics	DENND2D_DENND2A	DENND2D	DENND2A	0.186873	-0.100351	57	9.93942	10.1345	0.3527	False	False	transcriptomics
DENND2B_DENND2A_testedin_transcriptomics	DENND2B_DENND2A	DENND2B	DENND2A	0.22732	0.112053	57	10.2563	10.1766	0.399499	False	False	transcriptomics
DENND2A_DENND2D_testedin_transcriptomics	DENND2A_DENND2D	DENND2A	DENND2D	0.511005	-0.0488984	83	8.37173	8.67526	0.674501	False	False	transcriptomics
DENND1C_DENND1A_testedin_transcriptomics	DENND1C_DENND1A	DENND1C	DENND1A	0.0272815	-0.144378	95	7.93778	8.00524	0.0937036	False	False	transcriptomics
DENND1B_DENND1A_testedin_transcriptomics	DENND1B_DENND1A	DENND1B	DENND1A	0.0490051	-0.122212	95	10.3055	10.3542	0.140862	False	False	transcriptomics
DENND1A_DENND1C_testedin_transcriptomics	DENND1A_DENND1C	DENND1A	DENND1C	0.265846	0.0588226	90	9.27903	9.41061	0.442329	False	False	transcriptomics
DENND1B_DENND1C_testedin_transcriptomics	DENND1B_DENND1C	DENND1B	DENND1C	0.336063	-0.0622887	90	10.5217	10.3502	0.515967	False	False	transcriptomics
DENND4B_DENND4A_testedin_transcriptomics	DENND4B_DENND4A	DENND4B	DENND4A	0.308085	0.0527479	104	10.0125	9.95349	0.488213	False	False	transcriptomics
DENND4C_DENND4A_testedin_transcriptomics	DENND4C_DENND4A	DENND4C	DENND4A	0.0216233	0.111665	104	11.5444	11.8045	0.0786972	False	False	transcriptomics
DENND4B_DENND4C_testedin_transcriptomics	DENND4B_DENND4C	DENND4B	DENND4C	0.336009	-0.0368324	217	10.0176	9.93482	0.515967	False	False	transcriptomics
DENND4A_DENND4C_testedin_transcriptomics	DENND4A_DENND4C	DENND4A	DENND4C	0.00559187	-0.0839827	217	11.1164	11.1023	0.0294406	False	True	transcriptomics
DENND5B_DENND5A_testedin_transcriptomics	DENND5B_DENND5A	DENND5B	DENND5A	0.127054	-0.125698	104	9.16791	9.7724	0.270639	False	False	transcriptomics
ALDH1A1_ALDH1A3_testedin_transcriptomics	ALDH1A1_ALDH1A3	ALDH1A1	ALDH1A3	0.00378342	-0.428373	85	10.4003	11.1233	0.0219507	False	True	transcriptomics
ALDH1L2_ALDH1A3_testedin_transcriptomics	ALDH1L2_ALDH1A3	ALDH1L2	ALDH1A3	0.756796	-0.0315447	85	9.02742	9.22485	0.852934	False	False	transcriptomics
ALDH2_ALDH1A3_testedin_transcriptomics	ALDH2_ALDH1A3	ALDH2	ALDH1A3	0.618874	-0.037876	85	11.7271	11.6043	0.760322	False	False	transcriptomics
ALDH7A1_ALDH1A3_testedin_transcriptomics	ALDH7A1_ALDH1A3	ALDH7A1	ALDH1A3	0.492887	-0.0609016	85	10.3744	10.443	0.659412	False	False	transcriptomics
ALDH1B1_ALDH1A3_testedin_transcriptomics	ALDH1B1_ALDH1A3	ALDH1B1	ALDH1A3	0.381368	0.0637465	85	10.212	9.96927	0.561249	False	False	transcriptomics
ALDH1L1_ALDH1A3_testedin_transcriptomics	ALDH1L1_ALDH1A3	ALDH1L1	ALDH1A3	0.5846	-0.132127	85	6.61868	7.40209	0.735676	False	False	transcriptomics
ALDH1L2_ALDH1B1_testedin_transcriptomics	ALDH1L2_ALDH1B1	ALDH1L2	ALDH1B1	0.0400728	-0.172679	133	9.41241	9.18025	0.122536	False	False	transcriptomics
ALDH2_ALDH1B1_testedin_transcriptomics	ALDH2_ALDH1B1	ALDH2	ALDH1B1	0.0238055	-0.142064	133	11.3987	11.644	0.0843638	False	False	transcriptomics
ALDH7A1_ALDH1B1_testedin_transcriptomics	ALDH7A1_ALDH1B1	ALDH7A1	ALDH1B1	0.281457	0.0805062	133	10.1152	10.473	0.460974	False	False	transcriptomics
ALDH1L1_ALDH1B1_testedin_transcriptomics	ALDH1L1_ALDH1B1	ALDH1L1	ALDH1B1	0.699757	0.07647	133	7.42428	7.34908	0.814239	False	False	transcriptomics
ALDH1A2_ALDH1B1_testedin_transcriptomics	ALDH1A2_ALDH1B1	ALDH1A2	ALDH1B1	0.059967	-0.279957	133	5.96455	6.40803	0.162725	False	False	transcriptomics
ALDH1A3_ALDH1B1_testedin_transcriptomics	ALDH1A3_ALDH1B1	ALDH1A3	ALDH1B1	0.77127	0.0362421	133	9.74916	9.4731	0.862235	False	False	transcriptomics
ALDH1A1_ALDH2_testedin_transcriptomics	ALDH1A1_ALDH2	ALDH1A1	ALDH2	0.00410383	-0.507211	65	9.8025	11.1027	0.0232023	False	True	transcriptomics
ALDH7A1_ALDH2_testedin_transcriptomics	ALDH7A1_ALDH2	ALDH7A1	ALDH2	0.703877	0.0397998	65	10.6326	10.4106	0.817365	False	False	transcriptomics
ALDH1B1_ALDH2_testedin_transcriptomics	ALDH1B1_ALDH2	ALDH1B1	ALDH2	0.820575	-0.0190989	65	9.95381	10.0182	0.893589	False	False	transcriptomics
ALDH1L1_ALDH2_testedin_transcriptomics	ALDH1L1_ALDH2	ALDH1L1	ALDH2	0.10698	-0.450134	65	5.61943	7.48074	0.241034	False	False	transcriptomics
ALDH1A2_ALDH2_testedin_transcriptomics	ALDH1A2_ALDH2	ALDH1A2	ALDH2	0.27988	-0.228428	65	5.46656	6.39974	0.459566	False	False	transcriptomics
ALDH1A3_ALDH2_testedin_transcriptomics	ALDH1A3_ALDH2	ALDH1A3	ALDH2	0.765092	-0.0535628	65	9.40703	9.54204	0.858886	False	False	transcriptomics
ALDH1A1_ALDH1L2_testedin_transcriptomics	ALDH1A1_ALDH1L2	ALDH1A1	ALDH1L2	0.00347184	-0.656521	35	9.9145	11.0671	0.0206299	False	True	transcriptomics
ALDH1B1_ALDH1L2_testedin_transcriptomics	ALDH1B1_ALDH1L2	ALDH1B1	ALDH1L2	0.170633	0.146695	35	9.93229	10.0088	0.332829	False	False	transcriptomics
ALDH1L1_ALDH1L2_testedin_transcriptomics	ALDH1L1_ALDH1L2	ALDH1L1	ALDH1L2	0.3915	-0.304219	35	6.65847	7.38472	0.571131	False	False	transcriptomics
ALDH1A2_ALDH1L2_testedin_transcriptomics	ALDH1A2_ALDH1L2	ALDH1A2	ALDH1L2	0.444063	-0.206137	35	5.91493	6.34866	0.620196	False	False	transcriptomics
ALDH1A3_ALDH1L2_testedin_transcriptomics	ALDH1A3_ALDH1L2	ALDH1A3	ALDH1L2	0.116511	-0.354307	35	9.154	9.55357	0.254873	False	False	transcriptomics
ALDH1A1_ALDH7A1_testedin_transcriptomics	ALDH1A1_ALDH7A1	ALDH1A1	ALDH7A1	0.144863	0.206164	116	10.9019	10.9339	0.297262	False	False	transcriptomics
ALDH2_ALDH7A1_testedin_transcriptomics	ALDH2_ALDH7A1	ALDH2	ALDH7A1	0.00672906	-0.187025	116	11.2596	11.6141	0.0338763	False	True	transcriptomics
ALDH1B1_ALDH7A1_testedin_transcriptomics	ALDH1B1_ALDH7A1	ALDH1B1	ALDH7A1	0.179022	0.0892011	116	9.96163	10.0263	0.342192	False	False	transcriptomics
ALDH1A2_ALDH7A1_testedin_transcriptomics	ALDH1A2_ALDH7A1	ALDH1A2	ALDH7A1	0.00126117	-0.537883	116	5.461	6.44447	0.00982867	False	True	transcriptomics
ALDH1A3_ALDH7A1_testedin_transcriptomics	ALDH1A3_ALDH7A1	ALDH1A3	ALDH7A1	0.00311374	-0.400449	116	9.70634	9.59404	0.0191454	False	True	transcriptomics
ALDH1L2_ALDH1A1_testedin_transcriptomics	ALDH1L2_ALDH1A1	ALDH1L2	ALDH1A1	0.818218	-0.0214612	101	9.31679	9.20971	0.892158	False	False	transcriptomics
ALDH2_ALDH1A1_testedin_transcriptomics	ALDH2_ALDH1A1	ALDH2	ALDH1A1	0.089609	-0.119568	101	11.542	11.6183	0.214727	False	False	transcriptomics
ALDH7A1_ALDH1A1_testedin_transcriptomics	ALDH7A1_ALDH1A1	ALDH7A1	ALDH1A1	0.0382008	0.17052	101	10.2842	10.431	0.11858	False	False	transcriptomics
ALDH1L1_ALDH1A1_testedin_transcriptomics	ALDH1L1_ALDH1A1	ALDH1L1	ALDH1A1	0.642312	-0.10203	101	7.06938	7.38778	0.776295	False	False	transcriptomics
ALDH1A2_ALDH1A1_testedin_transcriptomics	ALDH1A2_ALDH1A1	ALDH1A2	ALDH1A1	0.397812	-0.140302	101	6.47079	6.34579	0.576266	False	False	transcriptomics
ALDH1A3_ALDH1A1_testedin_transcriptomics	ALDH1A3_ALDH1A1	ALDH1A3	ALDH1A1	0.0731778	-0.245686	101	9.46239	9.54194	0.186047	False	False	transcriptomics
GPD1L_GPD1_testedin_transcriptomics	GPD1L_GPD1	GPD1L	GPD1	0.403885	-0.0783899	53	10.3073	10.2204	0.581777	False	False	transcriptomics
CDK14_CDK17_testedin_transcriptomics	CDK14_CDK17	CDK14	CDK17	0.0284174	-0.266389	39	9.88582	10.2582	0.0965357	False	False	transcriptomics
CDK18_CDK17_testedin_transcriptomics	CDK18_CDK17	CDK18	CDK17	0.42252	-0.12122	39	8.5854	9.05644	0.600355	False	False	transcriptomics
KDM1A_KDM1B_testedin_transcriptomics	KDM1A_KDM1B	KDM1A	KDM1B	0.40038	0.041346	64	11.2585	11.3306	0.578678	False	False	transcriptomics
MYO10_MYO5A_testedin_transcriptomics	MYO10_MYO5A	MYO10	MYO5A	0.177733	0.0963548	117	11.8391	11.8744	0.340461	False	False	transcriptomics
MYO5B_MYO5A_testedin_transcriptomics	MYO5B_MYO5A	MYO5B	MYO5A	0.160797	-0.108361	117	11.1804	11.2549	0.318611	False	False	transcriptomics
MYO5A_MYO5B_testedin_transcriptomics	MYO5A_MYO5B	MYO5A	MYO5B	0.199778	-0.0634196	190	11.0869	11.4808	0.36771	False	False	transcriptomics
MYO5C_MYO5B_testedin_transcriptomics	MYO5C_MYO5B	MYO5C	MYO5B	0.996096	-0.000347702	190	10.671	10.6069	0.99768	False	False	transcriptomics
MYO5B_MYO5C_testedin_transcriptomics	MYO5B_MYO5C	MYO5B	MYO5C	0.13964	-0.113991	117	11.1702	11.2565	0.289645	False	False	transcriptomics
MRAS_NRAS_testedin_transcriptomics	MRAS_NRAS	MRAS	NRAS	0.00540887	-0.228391	96	9.04417	9.54929	0.0285651	False	True	transcriptomics
RALA_NRAS_testedin_transcriptomics	RALA_NRAS	RALA	NRAS	0.0130346	-0.099881	96	10.6834	10.6475	0.0542985	False	False	transcriptomics
RRAS2_NRAS_testedin_transcriptomics	RRAS2_NRAS	RRAS2	NRAS	0.116445	0.113944	96	9.49134	9.37402	0.254873	False	False	transcriptomics
RALB_NRAS_testedin_transcriptomics	RALB_NRAS	RALB	NRAS	0.202864	0.0651851	96	11.1309	10.96	0.371134	False	False	transcriptomics
KRAS_NRAS_testedin_transcriptomics	KRAS_NRAS	KRAS	NRAS	0.0357544	0.0889767	96	11.0699	10.9	0.113118	False	False	transcriptomics
RRAS_NRAS_testedin_transcriptomics	RRAS_NRAS	RRAS	NRAS	0.147344	-0.105086	96	8.94206	9.04413	0.300789	False	False	transcriptomics
MRAS_KRAS_testedin_transcriptomics	MRAS_KRAS	MRAS	KRAS	0.000968044	-0.406607	37	8.97263	9.58563	0.00799377	False	True	transcriptomics
RALA_KRAS_testedin_transcriptomics	RALA_KRAS	RALA	KRAS	0.256091	-0.0691042	37	10.7801	10.6545	0.431276	False	False	transcriptomics
RRAS2_KRAS_testedin_transcriptomics	RRAS2_KRAS	RRAS2	KRAS	0.100496	-0.177957	37	9.16885	9.37098	0.231927	False	False	transcriptomics
RALB_KRAS_testedin_transcriptomics	RALB_KRAS	RALB	KRAS	0.367125	-0.0660815	37	10.9003	10.9563	0.546835	False	False	transcriptomics
RRAS_KRAS_testedin_transcriptomics	RRAS_KRAS	RRAS	KRAS	0.828679	-0.0235163	37	9.09882	9.05527	0.898787	False	False	transcriptomics
GEM_KRAS_testedin_transcriptomics	GEM_KRAS	GEM	KRAS	0.0441802	-0.350531	37	9.43479	9.74393	0.131109	False	False	transcriptomics
NRAS_KRAS_testedin_transcriptomics	NRAS_KRAS	NRAS	KRAS	0.849127	0.0129738	37	11.2146	11.2578	0.911709	False	False	transcriptomics
MRAS_RALA_testedin_transcriptomics	MRAS_RALA	MRAS	RALA	0.803125	0.0395788	24	9.37175	9.39384	0.883024	False	False	transcriptomics
RRAS2_RALA_testedin_transcriptomics	RRAS2_RALA	RRAS2	RALA	0.106605	0.226081	24	9.32268	9.46959	0.240612	False	False	transcriptomics
RALB_RALA_testedin_transcriptomics	RALB_RALA	RALB	RALA	0.553869	-0.0576898	24	10.818	10.9938	0.709174	False	False	transcriptomics
KRAS_RALA_testedin_transcriptomics	KRAS_RALA	KRAS	RALA	0.0364737	0.185322	24	11.22	10.9523	0.114606	False	False	transcriptomics
RRAS_RALA_testedin_transcriptomics	RRAS_RALA	RRAS	RALA	0.556721	-0.0795032	24	9.00977	9.11307	0.71112	False	False	transcriptomics
GEM_RALA_testedin_transcriptomics	GEM_RALA	GEM	RALA	0.148187	-0.318269	24	9.064	9.75058	0.301731	False	False	transcriptomics
NRAS_RALA_testedin_transcriptomics	NRAS_RALA	NRAS	RALA	0.692474	0.035123	24	10.9975	11.276	0.811658	False	False	transcriptomics
MRAS_RRAD_testedin_transcriptomics	MRAS_RRAD	MRAS	RRAD	1.31639e-05	-0.38512	105	9.25476	9.55236	0.000309653	False	True	transcriptomics
RALA_RRAD_testedin_transcriptomics	RALA_RRAD	RALA	RRAD	0.238983	-0.050208	105	10.8171	10.6436	0.413184	False	False	transcriptomics
RALB_RRAD_testedin_transcriptomics	RALB_RRAD	RALB	RRAD	0.00346298	-0.161172	105	10.7549	10.9735	0.0206275	False	True	transcriptomics
RRAS_RRAD_testedin_transcriptomics	RRAS_RRAD	RRAS	RRAD	0.0127809	-0.192603	105	8.98331	9.04971	0.0536671	False	False	transcriptomics
GEM_RRAD_testedin_transcriptomics	GEM_RRAD	GEM	RRAD	0.330521	-0.117667	105	9.33691	9.76714	0.510222	False	False	transcriptomics
MRAS_RRAS_testedin_transcriptomics	MRAS_RRAS	MRAS	RRAS	0.0379989	-0.194997	70	9.24466	9.46705	0.118169	False	False	transcriptomics
RALA_RRAS_testedin_transcriptomics	RALA_RRAS	RALA	RRAS	0.436904	-0.0363672	70	10.6503	10.6462	0.612822	False	False	transcriptomics
RRAS2_RRAS_testedin_transcriptomics	RRAS2_RRAS	RRAS2	RRAS	0.0110441	0.209992	70	9.45863	9.40822	0.0483226	True	False	transcriptomics
RALB_RRAS_testedin_transcriptomics	RALB_RRAS	RALB	RRAS	0.0747938	-0.103255	70	10.7724	11.0032	0.188844	False	False	transcriptomics
RRAD_RRAS_testedin_transcriptomics	RRAD_RRAS	RRAD	RRAS	0.354098	0.181201	70	6.95757	7.49875	0.533835	False	False	transcriptomics
KRAS_RRAS_testedin_transcriptomics	KRAS_RRAS	KRAS	RRAS	0.59004	0.0257298	70	10.9272	10.9012	0.739967	False	False	transcriptomics
GEM_RRAS_testedin_transcriptomics	GEM_RRAS	GEM	RRAS	0.0138907	-0.320132	70	9.26825	9.73896	0.057168	False	False	transcriptomics
NRAS_RRAS_testedin_transcriptomics	NRAS_RRAS	NRAS	RRAS	0.743032	-0.0170682	70	11.0258	11.2824	0.845411	False	False	transcriptomics
MRAS_RRAS2_testedin_transcriptomics	MRAS_RRAS2	MRAS	RRAS2	0.176742	-0.126252	72	9.34039	9.51462	0.338816	False	False	transcriptomics
RALA_RRAS2_testedin_transcriptomics	RALA_RRAS2	RALA	RRAS2	0.196554	0.0589761	72	10.7591	10.6457	0.364404	False	False	transcriptomics
RALB_RRAS2_testedin_transcriptomics	RALB_RRAS2	RALB	RRAS2	0.00990756	-0.150356	72	10.7903	10.9727	0.0447236	False	True	transcriptomics
KRAS_RRAS2_testedin_transcriptomics	KRAS_RRAS2	KRAS	RRAS2	0.353409	0.0475325	72	11.0702	10.9041	0.533338	False	False	transcriptomics
RRAS_RRAS2_testedin_transcriptomics	RRAS_RRAS2	RRAS	RRAS2	0.000319008	-0.292595	72	8.55768	9.07695	0.00351659	False	True	transcriptomics
GEM_RRAS2_testedin_transcriptomics	GEM_RRAS2	GEM	RRAS2	0.0150076	-0.311618	72	9.15147	9.74057	0.0600774	False	False	transcriptomics
NRAS_RRAS2_testedin_transcriptomics	NRAS_RRAS2	NRAS	RRAS2	0.00091351	0.167645	72	11.2523	11.2658	0.00762945	True	False	transcriptomics
CERS2_CERS4_testedin_transcriptomics	CERS2_CERS4	CERS2	CERS4	8.02896e-05	0.198343	86	12.4542	12.0715	0.00127036	True	False	transcriptomics
CERS5_CERS4_testedin_transcriptomics	CERS5_CERS4	CERS5	CERS4	0.000460696	0.123487	86	9.8543	9.69532	0.00460516	True	False	transcriptomics
CERS6_CERS4_testedin_transcriptomics	CERS6_CERS4	CERS6	CERS4	0.0388691	0.13653	86	12.0767	11.7712	0.12	False	False	transcriptomics
DHRS7_DHRS7B_testedin_transcriptomics	DHRS7_DHRS7B	DHRS7	DHRS7B	0.000735464	-0.155749	166	10.5121	10.6176	0.00649133	False	True	transcriptomics
KDSR_DHRS7B_testedin_transcriptomics	KDSR_DHRS7B	KDSR	DHRS7B	0.920389	-0.00303089	166	10.3235	10.4931	0.953872	False	False	transcriptomics
HSD17B11_DHRS7B_testedin_transcriptomics	HSD17B11_DHRS7B	HSD17B11	DHRS7B	0.734489	0.0196993	166	10.4451	10.3702	0.837957	False	False	transcriptomics
KDSR_DHRS7_testedin_transcriptomics	KDSR_DHRS7	KDSR	DHRS7	0.000150631	0.126962	121	10.624	10.4443	0.00209333	True	False	transcriptomics
HSD17B11_DHRS7_testedin_transcriptomics	HSD17B11_DHRS7	HSD17B11	DHRS7	0.209898	-0.08317	121	10.186	10.4071	0.379936	False	False	transcriptomics
DHRS7B_DHRS7_testedin_transcriptomics	DHRS7B_DHRS7	DHRS7B	DHRS7	0.128624	-0.0652496	121	8.9349	9.05949	0.273346	False	False	transcriptomics
DHRS7_KDSR_testedin_transcriptomics	DHRS7_KDSR	DHRS7	KDSR	0.116941	0.0671451	199	10.747	10.5691	0.255398	False	False	transcriptomics
DHRS7B_KDSR_testedin_transcriptomics	DHRS7B_KDSR	DHRS7B	KDSR	0.801463	-0.00908221	199	8.97087	9.06274	0.881954	False	False	transcriptomics
DHRS7_HSD17B11_testedin_transcriptomics	DHRS7_HSD17B11	DHRS7	HSD17B11	0.000119668	-0.2233	93	10.309	10.6319	0.00173745	False	True	transcriptomics
DHRS3_HSD17B11_testedin_transcriptomics	DHRS3_HSD17B11	DHRS3	HSD17B11	0.564611	0.0506429	93	10.5235	10.6875	0.718231	False	False	transcriptomics
SDR16C5_HSD17B11_testedin_transcriptomics	SDR16C5_HSD17B11	SDR16C5	HSD17B11	0.0589695	-0.381494	93	7.24929	6.70759	0.160763	False	False	transcriptomics
RDH10_HSD17B11_testedin_transcriptomics	RDH10_HSD17B11	RDH10	HSD17B11	0.940835	0.00872584	93	10.6275	10.6312	0.965244	False	False	transcriptomics
DHRS7B_HSD17B11_testedin_transcriptomics	DHRS7B_HSD17B11	DHRS7B	HSD17B11	0.998984	-6.168e-05	93	8.869	9.05042	0.999178	False	False	transcriptomics
DHRS3_SDR16C5_testedin_transcriptomics	DHRS3_SDR16C5	DHRS3	SDR16C5	0.371959	-0.117601	37	10.6755	10.6885	0.552076	False	False	transcriptomics
HSD17B11_SDR16C5_testedin_transcriptomics	HSD17B11_SDR16C5	HSD17B11	SDR16C5	0.343376	0.103237	37	10.5314	10.4184	0.524058	False	False	transcriptomics
DHRS3_RDH10_testedin_transcriptomics	DHRS3_RDH10	DHRS3	RDH10	0.939266	-0.0112933	29	10.7271	10.7132	0.965013	False	False	transcriptomics
HSD17B11_RDH10_testedin_transcriptomics	HSD17B11_RDH10	HSD17B11	RDH10	0.293463	0.123094	29	10.5609	10.4318	0.474725	False	False	transcriptomics
SUCLG2_SUCLA2_testedin_transcriptomics	SUCLG2_SUCLA2	SUCLG2	SUCLA2	0.988556	0.000614636	155	10.5986	10.938	0.993261	False	False	transcriptomics
PHETA1_PHETA2_testedin_transcriptomics	PHETA1_PHETA2	PHETA1	PHETA2	0.00890025	0.132067	122	8.56863	8.28379	0.0415322	True	False	transcriptomics
SEPTIN3_SEPTIN9_testedin_transcriptomics	SEPTIN3_SEPTIN9	SEPTIN3	SEPTIN9	0.318568	0.20225	50	7.17736	6.62469	0.499424	False	False	transcriptomics
SEPTIN2_SEPTIN9_testedin_transcriptomics	SEPTIN2_SEPTIN9	SEPTIN2	SEPTIN9	0.320134	-0.0404964	50	13.5965	13.5613	0.501074	False	False	transcriptomics
SEPTIN7_SEPTIN9_testedin_transcriptomics	SEPTIN7_SEPTIN9	SEPTIN7	SEPTIN9	0.0323477	-0.107766	50	12.4453	12.4951	0.106102	False	False	transcriptomics
SEPTIN1_SEPTIN9_testedin_transcriptomics	SEPTIN1_SEPTIN9	SEPTIN1	SEPTIN9	0.0300714	-0.339296	50	6.25325	6.56208	0.100722	False	False	transcriptomics
SEPTIN3_SEPTIN4_testedin_transcriptomics	SEPTIN3_SEPTIN4	SEPTIN3	SEPTIN4	0.622087	0.0951359	57	7.1598	6.62427	0.762443	False	False	transcriptomics
SEPTIN2_SEPTIN4_testedin_transcriptomics	SEPTIN2_SEPTIN4	SEPTIN2	SEPTIN4	0.606834	-0.0196995	57	13.6311	13.5544	0.751835	False	False	transcriptomics
SEPTIN7_SEPTIN4_testedin_transcriptomics	SEPTIN7_SEPTIN4	SEPTIN7	SEPTIN4	0.0091569	-0.124259	57	12.4565	12.493	0.0423032	False	True	transcriptomics
SEPTIN1_SEPTIN4_testedin_transcriptomics	SEPTIN1_SEPTIN4	SEPTIN1	SEPTIN4	0.505255	-0.0979319	57	6.35286	6.55365	0.669745	False	False	transcriptomics
SEPTIN3_SEPTIN1_testedin_transcriptomics	SEPTIN3_SEPTIN1	SEPTIN3	SEPTIN1	0.0511023	0.48532	31	7.81941	6.69102	0.145504	False	False	transcriptomics
SEPTIN2_SEPTIN1_testedin_transcriptomics	SEPTIN2_SEPTIN1	SEPTIN2	SEPTIN1	0.188153	-0.0687625	31	13.4034	13.5554	0.354088	False	False	transcriptomics
SEPTIN7_SEPTIN1_testedin_transcriptomics	SEPTIN7_SEPTIN1	SEPTIN7	SEPTIN1	0.0451495	-0.126692	31	12.2443	12.4991	0.133291	False	False	transcriptomics
SEPTIN4_SEPTIN1_testedin_transcriptomics	SEPTIN4_SEPTIN1	SEPTIN4	SEPTIN1	0.000197584	-0.544058	31	7.56567	8.23236	0.00250444	False	True	transcriptomics
SEPTIN9_SEPTIN1_testedin_transcriptomics	SEPTIN9_SEPTIN1	SEPTIN9	SEPTIN1	0.503861	0.0568803	31	12.7001	12.637	0.669031	False	False	transcriptomics
SEPTIN3_SEPTIN2_testedin_transcriptomics	SEPTIN3_SEPTIN2	SEPTIN3	SEPTIN2	0.000838079	0.578357	67	7.29243	6.70187	0.00712715	True	False	transcriptomics
SEPTIN7_SEPTIN2_testedin_transcriptomics	SEPTIN7_SEPTIN2	SEPTIN7	SEPTIN2	0.00593807	-0.123159	67	12.2289	12.4859	0.030727	False	True	transcriptomics
SEPTIN1_SEPTIN2_testedin_transcriptomics	SEPTIN1_SEPTIN2	SEPTIN1	SEPTIN2	2.33618e-06	-0.648472	67	6.19133	6.56962	8.6635e-05	False	True	transcriptomics
SEPTIN4_SEPTIN2_testedin_transcriptomics	SEPTIN4_SEPTIN2	SEPTIN4	SEPTIN2	0.011743	-0.25664	67	7.92642	8.22451	0.0504997	False	False	transcriptomics
SEPTIN9_SEPTIN2_testedin_transcriptomics	SEPTIN9_SEPTIN2	SEPTIN9	SEPTIN2	0.638578	-0.0272475	67	12.6794	12.6327	0.773413	False	False	transcriptomics
CYP2J2_CYP2U1_testedin_transcriptomics	CYP2J2_CYP2U1	CYP2J2	CYP2U1	0.00274813	-0.446927	90	7.29467	8.18577	0.0175279	False	True	transcriptomics
CYP2U1_CYP2J2_testedin_transcriptomics	CYP2U1_CYP2J2	CYP2U1	CYP2J2	0.104628	0.135498	64	8.30118	8.64625	0.237848	False	False	transcriptomics
STRIP2_STRIP1_testedin_transcriptomics	STRIP2_STRIP1	STRIP2	STRIP1	0.172177	-0.142745	82	8.666	8.72388	0.334188	False	False	transcriptomics
GNAI2_GNAI3_testedin_transcriptomics	GNAI2_GNAI3	GNAI2	GNAI3	0.0011209	-0.153703	86	12.1104	12.3772	0.00902353	False	True	transcriptomics
GNA11_GNAI3_testedin_transcriptomics	GNA11_GNAI3	GNA11	GNAI3	0.542462	0.0322274	86	10.268	10.3602	0.700388	False	False	transcriptomics
GNAI1_GNAI3_testedin_transcriptomics	GNAI1_GNAI3	GNAI1	GNAI3	0.172464	-0.139156	86	9.48617	9.53022	0.334617	False	False	transcriptomics
GNA13_GNAI3_testedin_transcriptomics	GNA13_GNAI3	GNA13	GNAI3	0.810144	-0.0104378	86	12.1236	12.0229	0.886977	False	False	transcriptomics
GNA15_GNAI3_testedin_transcriptomics	GNA15_GNAI3	GNA15	GNAI3	0.206376	-0.12535	86	9.21633	8.67855	0.375816	False	False	transcriptomics
GNA12_GNAI3_testedin_transcriptomics	GNA12_GNAI3	GNA12	GNAI3	9.64554e-05	-0.194012	86	10.4316	10.564	0.00145907	False	True	transcriptomics
GNA14_GNAI3_testedin_transcriptomics	GNA14_GNAI3	GNA14	GNAI3	0.000206279	-0.470185	86	6.45657	7.08056	0.00258467	False	True	transcriptomics
GNAO1_GNAI3_testedin_transcriptomics	GNAO1_GNAI3	GNAO1	GNAI3	0.214966	-0.180759	86	5.7933	6.26583	0.385031	False	False	transcriptomics
GNAQ_GNAI3_testedin_transcriptomics	GNAQ_GNAI3	GNAQ	GNAI3	0.526488	-0.0292856	86	11.4718	11.7371	0.68754	False	False	transcriptomics
GNAI2_GNAO1_testedin_transcriptomics	GNAI2_GNAO1	GNAI2	GNAO1	0.00742227	-0.13082	89	12.1903	12.3803	0.0363528	False	True	transcriptomics
GNA11_GNAO1_testedin_transcriptomics	GNA11_GNAO1	GNA11	GNAO1	0.149929	0.079874	89	10.4919	10.3486	0.30436	False	False	transcriptomics
GNAI1_GNAO1_testedin_transcriptomics	GNAI1_GNAO1	GNAI1	GNAO1	0.0410339	-0.222113	89	8.81055	9.57911	0.124069	False	False	transcriptomics
GNA13_GNAO1_testedin_transcriptomics	GNA13_GNAO1	GNA13	GNAO1	0.0834668	0.0794048	89	11.9517	12.0278	0.205186	False	False	transcriptomics
GNA15_GNAO1_testedin_transcriptomics	GNA15_GNAO1	GNA15	GNAO1	0.0895791	-0.179487	89	8.56317	8.72733	0.214727	False	False	transcriptomics
GNA12_GNAO1_testedin_transcriptomics	GNA12_GNAO1	GNA12	GNAO1	0.324881	-0.0519871	89	10.6322	10.5601	0.505528	False	False	transcriptomics
GNA14_GNAO1_testedin_transcriptomics	GNA14_GNAO1	GNA14	GNAO1	0.0548761	-0.259793	89	6.48549	7.05297	0.152549	False	False	transcriptomics
GNAQ_GNAO1_testedin_transcriptomics	GNAQ_GNAO1	GNAQ	GNAO1	0.498357	0.0338184	89	11.473	11.7323	0.6642	False	False	transcriptomics
GNAI3_GNAO1_testedin_transcriptomics	GNAI3_GNAO1	GNAI3	GNAO1	0.668735	-0.0169589	89	11.7193	11.8787	0.796765	False	False	transcriptomics
GNAI2_GNA11_testedin_transcriptomics	GNAI2_GNA11	GNAI2	GNA11	0.517489	-0.0296617	85	12.1842	12.3529	0.680257	False	False	transcriptomics
GNAI1_GNA11_testedin_transcriptomics	GNAI1_GNA11	GNAI1	GNA11	0.38968	0.0864199	85	9.34122	9.57837	0.56956	False	False	transcriptomics
GNA13_GNA11_testedin_transcriptomics	GNA13_GNA11	GNA13	GNA11	0.467777	0.0318446	85	11.9628	12.029	0.639168	False	False	transcriptomics
GNA12_GNA11_testedin_transcriptomics	GNA12_GNA11	GNA12	GNA11	0.288381	-0.0527607	85	10.4527	10.5091	0.468849	False	False	transcriptomics
GNA14_GNA11_testedin_transcriptomics	GNA14_GNA11	GNA14	GNA11	0.00453944	-0.368376	85	6.57899	7.04425	0.0249657	False	True	transcriptomics
GNAO1_GNA11_testedin_transcriptomics	GNAO1_GNA11	GNAO1	GNA11	0.374929	-0.131124	85	5.80808	6.10183	0.555185	False	False	transcriptomics
GNAQ_GNA11_testedin_transcriptomics	GNAQ_GNA11	GNAQ	GNA11	0.768141	-0.0142426	85	11.4641	11.7092	0.860949	False	False	transcriptomics
GNAI3_GNA11_testedin_transcriptomics	GNAI3_GNA11	GNAI3	GNA11	0.248765	0.0433923	85	11.833	11.8717	0.424091	False	False	transcriptomics
GNAI2_GNA13_testedin_transcriptomics	GNAI2_GNA13	GNAI2	GNA13	0.882434	0.00877122	45	12.3619	12.3794	0.934989	False	False	transcriptomics
GNA11_GNA13_testedin_transcriptomics	GNA11_GNA13	GNA11	GNA13	0.00103186	0.22454	45	10.6259	10.337	0.00843924	True	False	transcriptomics
GNAI1_GNA13_testedin_transcriptomics	GNAI1_GNA13	GNAI1	GNA13	0.00314473	-0.401415	45	8.82611	9.58305	0.0192207	False	True	transcriptomics
GNA15_GNA13_testedin_transcriptomics	GNA15_GNA13	GNA15	GNA13	0.634732	-0.0626333	45	8.49206	8.70105	0.771854	False	False	transcriptomics
GNA12_GNA13_testedin_transcriptomics	GNA12_GNA13	GNA12	GNA13	0.445627	0.0505146	45	10.7599	10.5417	0.621054	False	False	transcriptomics
GNA14_GNA13_testedin_transcriptomics	GNA14_GNA13	GNA14	GNA13	0.0139508	0.405359	45	7.19593	7.02457	0.0573235	False	False	transcriptomics
GNAO1_GNA13_testedin_transcriptomics	GNAO1_GNA13	GNAO1	GNA13	0.852839	-0.0359857	45	6.55183	6.27293	0.912805	False	False	transcriptomics
GNAQ_GNA13_testedin_transcriptomics	GNAQ_GNA13	GNAQ	GNA13	0.0216113	-0.142538	45	11.522	11.7326	0.0786972	False	False	transcriptomics
GNAI3_GNA13_testedin_transcriptomics	GNAI3_GNA13	GNAI3	GNA13	0.376723	0.0440995	45	11.8996	11.8737	0.556241	False	False	transcriptomics
GNAI2_GNAQ_testedin_transcriptomics	GNAI2_GNAQ	GNAI2	GNAQ	0.000963541	-0.142488	99	12.1801	12.3817	0.00797209	False	True	transcriptomics
GNA11_GNAQ_testedin_transcriptomics	GNA11_GNAQ	GNA11	GNAQ	0.169847	-0.0659561	99	10.1574	10.3733	0.331807	False	False	transcriptomics
GNAI1_GNAQ_testedin_transcriptomics	GNAI1_GNAQ	GNAI1	GNAQ	0.061599	-0.178558	99	9.37804	9.51531	0.16599	False	False	transcriptomics
GNA13_GNAQ_testedin_transcriptomics	GNA13_GNAQ	GNA13	GNAQ	0.174068	-0.0547117	99	12.0187	12.0197	0.335538	False	False	transcriptomics
GNA15_GNAQ_testedin_transcriptomics	GNA15_GNAQ	GNA15	GNAQ	0.0855935	-0.161643	99	8.65307	8.71564	0.208011	False	False	transcriptomics
GNA12_GNAQ_testedin_transcriptomics	GNA12_GNAQ	GNA12	GNAQ	0.781267	0.0126775	99	10.5028	10.555	0.869053	False	False	transcriptomics
GNAO1_GNAQ_testedin_transcriptomics	GNAO1_GNAQ	GNAO1	GNAQ	0.112592	-0.216763	99	5.63892	6.24919	0.249837	False	False	transcriptomics
GNAI3_GNAQ_testedin_transcriptomics	GNAI3_GNAQ	GNAI3	GNAQ	0.618661	0.0172233	99	11.812	11.8691	0.760243	False	False	transcriptomics
GNAI2_GNA14_testedin_transcriptomics	GNAI2_GNA14	GNAI2	GNA14	0.000606161	-0.14752	99	12.1807	12.3811	0.00561082	False	True	transcriptomics
GNA11_GNA14_testedin_transcriptomics	GNA11_GNA14	GNA11	GNA14	0.230665	-0.0576187	99	10.171	10.3715	0.403015	False	False	transcriptomics
GNAI1_GNA14_testedin_transcriptomics	GNAI1_GNA14	GNAI1	GNA14	0.026792	-0.211172	99	9.32745	9.52099	0.0925181	False	False	transcriptomics
GNA13_GNA14_testedin_transcriptomics	GNA13_GNA14	GNA13	GNA14	0.229144	-0.0483682	99	12.0085	12.0209	0.401315	False	False	transcriptomics
GNA15_GNA14_testedin_transcriptomics	GNA15_GNA14	GNA15	GNA14	0.0628359	-0.174912	99	8.63332	8.71968	0.168438	False	False	transcriptomics
GNA12_GNA14_testedin_transcriptomics	GNA12_GNA14	GNA12	GNA14	0.84234	0.00904865	99	10.5005	10.5542	0.907844	False	False	transcriptomics
GNAO1_GNA14_testedin_transcriptomics	GNAO1_GNA14	GNAO1	GNA14	0.0980533	-0.225796	99	5.62987	6.24788	0.227932	False	False	transcriptomics
GNAI3_GNA14_testedin_transcriptomics	GNAI3_GNA14	GNAI3	GNA14	0.483537	0.0242408	99	11.8119	11.869	0.652177	False	False	transcriptomics
GNA11_GNAI2_testedin_transcriptomics	GNA11_GNAI2	GNA11	GNAI2	0.117348	0.0658724	226	10.179	10.4048	0.25571	False	False	transcriptomics
GNAI1_GNAI2_testedin_transcriptomics	GNAI1_GNAI2	GNAI1	GNAI2	0.853804	0.0149638	226	9.88663	9.38838	0.913289	False	False	transcriptomics
GNA13_GNAI2_testedin_transcriptomics	GNA13_GNAI2	GNA13	GNAI2	0.636485	-0.0164303	226	12.1884	11.9683	0.772453	False	False	transcriptomics
GNA15_GNAI2_testedin_transcriptomics	GNA15_GNAI2	GNA15	GNAI2	0.0328852	-0.170054	226	8.76676	8.72215	0.107274	False	False	transcriptomics
GNA12_GNAI2_testedin_transcriptomics	GNA12_GNAI2	GNA12	GNAI2	0.0167659	-0.0948385	226	10.2673	10.6525	0.0651328	False	False	transcriptomics
GNA14_GNAI2_testedin_transcriptomics	GNA14_GNAI2	GNA14	GNAI2	0.0049133	-0.285142	226	6.83951	7.05933	0.0265215	False	True	transcriptomics
GNAO1_GNAI2_testedin_transcriptomics	GNAO1_GNAI2	GNAO1	GNAI2	0.000155066	-0.434899	226	5.3052	6.53785	0.00212552	False	True	transcriptomics
GNAQ_GNAI2_testedin_transcriptomics	GNAQ_GNAI2	GNAQ	GNAI2	0.0231619	-0.0839498	226	11.5738	11.7404	0.082712	False	False	transcriptomics
GNAI3_GNAI2_testedin_transcriptomics	GNAI3_GNAI2	GNAI3	GNAI2	0.000804304	0.10095	226	11.8993	11.8471	0.00689711	True	False	transcriptomics
MINDY1_MINDY2_testedin_transcriptomics	MINDY1_MINDY2	MINDY1	MINDY2	0.459789	0.0467769	122	9.50571	9.44257	0.633306	False	False	transcriptomics
ITIH2_ITIH1_testedin_transcriptomics	ITIH2_ITIH1	ITIH2	ITIH1	0.00246677	-0.49873	235	3.05572	4.2715	0.0162591	False	True	transcriptomics
ITIH5_ITIH1_testedin_transcriptomics	ITIH5_ITIH1	ITIH5	ITIH1	0.000172557	-0.362623	235	9.51139	9.37805	0.00230613	False	True	transcriptomics
ITIH2_ITIH3_testedin_transcriptomics	ITIH2_ITIH3	ITIH2	ITIH3	0.00246677	-0.49873	235	3.05572	4.2715	0.0162591	False	True	transcriptomics
ITIH5_ITIH3_testedin_transcriptomics	ITIH5_ITIH3	ITIH5	ITIH3	0.000172557	-0.362623	235	9.51139	9.37805	0.00230613	False	True	transcriptomics
ITIH2_ITIH4_testedin_transcriptomics	ITIH2_ITIH4	ITIH2	ITIH4	0.00227943	-0.506528	233	3.05091	4.26955	0.0154411	False	True	transcriptomics
ITIH5_ITIH4_testedin_transcriptomics	ITIH5_ITIH4	ITIH5	ITIH4	8.36131e-05	-0.382574	233	9.50508	9.38063	0.00130688	False	True	transcriptomics
AMPD2_AMPD3_testedin_transcriptomics	AMPD2_AMPD3	AMPD2	AMPD3	0.596049	0.0274809	81	10.0422	10.1141	0.74524	False	False	transcriptomics
AMPD3_AMPD2_testedin_transcriptomics	AMPD3_AMPD2	AMPD3	AMPD2	0.128701	-0.11813	85	9.38458	9.42191	0.273395	False	False	transcriptomics
AP3S2_AP3S1_testedin_transcriptomics	AP3S2_AP3S1	AP3S2	AP3S1	0.23963	-0.0458176	107	9.7933	9.97234	0.414142	False	False	transcriptomics
CADM4_CADM1_testedin_transcriptomics	CADM4_CADM1	CADM4	CADM1	0.953582	-0.00550442	114	8.8904	8.55344	0.972354	False	False	transcriptomics
CADM3_CADM1_testedin_transcriptomics	CADM3_CADM1	CADM3	CADM1	0.00269587	-0.547279	114	5.67279	6.25008	0.0173021	False	True	transcriptomics
NECTIN2_NECTIN1_testedin_transcriptomics	NECTIN2_NECTIN1	NECTIN2	NECTIN1	0.140162	0.088209	107	11.0513	10.8808	0.290288	False	False	transcriptomics
NECTIN3_NECTIN1_testedin_transcriptomics	NECTIN3_NECTIN1	NECTIN3	NECTIN1	0.173999	-0.15047	107	8.12317	9.20121	0.335538	False	False	transcriptomics
NECTIN4_NECTIN1_testedin_transcriptomics	NECTIN4_NECTIN1	NECTIN4	NECTIN1	0.0377163	0.245293	107	10.2471	8.69498	0.117789	False	False	transcriptomics
PVR_NECTIN1_testedin_transcriptomics	PVR_NECTIN1	PVR	NECTIN1	0.729917	0.0207874	107	10.0956	10.3864	0.835443	False	False	transcriptomics
NECTIN3_PVR_testedin_transcriptomics	NECTIN3_PVR	NECTIN3	PVR	0.0842501	-0.232276	63	8.22056	9.12974	0.206517	False	False	transcriptomics
NECTIN4_PVR_testedin_transcriptomics	NECTIN4_PVR	NECTIN4	PVR	0.0343458	0.305693	63	10.194	8.87393	0.109941	False	False	transcriptomics
NECTIN1_PVR_testedin_transcriptomics	NECTIN1_PVR	NECTIN1	PVR	0.853706	0.022327	63	10.1816	9.64276	0.913289	False	False	transcriptomics
CADM3_PVR_testedin_transcriptomics	CADM3_PVR	CADM3	PVR	9.53939e-05	-0.892188	63	5.3097	6.21206	0.00144728	False	True	transcriptomics
NECTIN3_NECTIN2_testedin_transcriptomics	NECTIN3_NECTIN2	NECTIN3	NECTIN2	0.155279	-0.183671	69	8.30028	9.12982	0.311896	False	False	transcriptomics
NECTIN4_NECTIN2_testedin_transcriptomics	NECTIN4_NECTIN2	NECTIN4	NECTIN2	0.0396836	0.284859	69	10.0361	8.88329	0.121855	False	False	transcriptomics
NECTIN1_NECTIN2_testedin_transcriptomics	NECTIN1_NECTIN2	NECTIN1	NECTIN2	0.873194	0.0185456	69	10.1232	9.64491	0.928798	False	False	transcriptomics
NECTIN2_NECTIN3_testedin_transcriptomics	NECTIN2_NECTIN3	NECTIN2	NECTIN3	0.609094	-0.0409965	54	10.6202	10.9276	0.75318	False	False	transcriptomics
NECTIN4_NECTIN3_testedin_transcriptomics	NECTIN4_NECTIN3	NECTIN4	NECTIN3	0.134935	-0.239983	54	6.95976	8.7736	0.282543	False	False	transcriptomics
PVR_NECTIN3_testedin_transcriptomics	PVR_NECTIN3	PVR	NECTIN3	0.939829	0.00621094	54	10.2868	10.3723	0.965013	False	False	transcriptomics
NECTIN1_NECTIN3_testedin_transcriptomics	NECTIN1_NECTIN3	NECTIN1	NECTIN3	0.0574834	0.255079	54	9.29824	9.54116	0.157887	False	False	transcriptomics
MET_MST1R_testedin_transcriptomics	MET_MST1R	MET	MST1R	0.321033	-0.109212	238	12.4038	11.795	0.50145	False	False	transcriptomics
GRK5_GRK6_testedin_transcriptomics	GRK5_GRK6	GRK5	GRK6	0.893652	0.0104286	79	8.77832	8.83206	0.938683	False	False	transcriptomics
GRK2_GRK6_testedin_transcriptomics	GRK2_GRK6	GRK2	GRK6	0.849729	-0.0106834	79	11.3411	11.2153	0.911791	False	False	transcriptomics
GRK3_GRK6_testedin_transcriptomics	GRK3_GRK6	GRK3	GRK6	0.000789054	-0.237894	79	10.509	10.4207	0.00682339	False	True	transcriptomics
GRK6_GRK5_testedin_transcriptomics	GRK6_GRK5	GRK6	GRK5	0.182698	-0.062185	159	9.63472	9.80562	0.346862	False	False	transcriptomics
GRK2_GRK5_testedin_transcriptomics	GRK2_GRK5	GRK2	GRK5	0.0065386	-0.125281	159	11.0311	11.2659	0.033067	False	True	transcriptomics
GRK3_GRK5_testedin_transcriptomics	GRK3_GRK5	GRK3	GRK5	8.73303e-06	-0.259981	159	10.3027	10.4701	0.000221698	False	True	transcriptomics
GRK6_GRK2_testedin_transcriptomics	GRK6_GRK2	GRK6	GRK2	0.084323	-0.141053	32	9.65867	9.76529	0.206597	False	False	transcriptomics
GRK5_GRK2_testedin_transcriptomics	GRK5_GRK2	GRK5	GRK2	0.0714077	0.196523	32	8.93873	8.83927	0.183456	False	False	transcriptomics
GRK3_GRK2_testedin_transcriptomics	GRK3_GRK2	GRK3	GRK2	0.628685	0.0471884	32	10.3967	10.4547	0.766392	False	False	transcriptomics
GRK6_GRK3_testedin_transcriptomics	GRK6_GRK3	GRK6	GRK3	0.0153231	0.114584	104	9.88244	9.75625	0.0609774	False	False	transcriptomics
GRK5_GRK3_testedin_transcriptomics	GRK5_GRK3	GRK5	GRK3	0.0196592	-0.147134	104	8.55247	8.88252	0.0735372	False	False	transcriptomics
GRK2_GRK3_testedin_transcriptomics	GRK2_GRK3	GRK2	GRK3	0.116322	0.0736076	104	11.3016	11.1933	0.254873	False	False	transcriptomics
SH2B1_SH2B2_testedin_transcriptomics	SH2B1_SH2B2	SH2B1	SH2B2	0.104076	-0.131759	33	10.0159	10.1235	0.236936	False	False	transcriptomics
ARHGAP29_GMIP_testedin_transcriptomics	ARHGAP29_GMIP	ARHGAP29	GMIP	0.71338	0.0376816	67	10.9088	10.9305	0.82355	False	False	transcriptomics
ABR_BCR_testedin_transcriptomics	ABR_BCR	ABR	BCR	0.0670786	0.100265	99	11.382	11.2525	0.176011	False	False	transcriptomics
ARHGAP29_ARHGAP45_testedin_transcriptomics	ARHGAP29_ARHGAP45	ARHGAP29	ARHGAP45	0.336559	0.089874	89	10.9229	10.9245	0.516574	False	False	transcriptomics
BCR_ABR_testedin_transcriptomics	BCR_ABR	BCR	ABR	0.0260915	0.0939573	213	10.9407	11.1425	0.09071	False	False	transcriptomics
GMIP_ARHGAP29_testedin_transcriptomics	GMIP_ARHGAP29	GMIP	ARHGAP29	0.000638207	-0.221009	81	8.75503	8.91273	0.00584416	False	True	transcriptomics
ARHGAP45_ARHGAP29_testedin_transcriptomics	ARHGAP45_ARHGAP29	ARHGAP45	ARHGAP29	6.17304e-07	-0.429975	81	9.70666	10.0281	3.04378e-05	False	True	transcriptomics
CLCN3_CLCN7_testedin_transcriptomics	CLCN3_CLCN7	CLCN3	CLCN7	0.984468	-0.0014638	33	11.8244	12.1091	0.990501	False	False	transcriptomics
CLCN7_CLCN3_testedin_transcriptomics	CLCN7_CLCN3	CLCN7	CLCN3	0.183276	0.0757617	113	10.4133	10.3881	0.347374	False	False	transcriptomics
GAS6_PROS1_testedin_transcriptomics	GAS6_PROS1	GAS6	PROS1	0.0557212	-0.156969	120	10.427	10.4431	0.154203	False	False	transcriptomics
PROS1_GAS6_testedin_transcriptomics	PROS1_GAS6	PROS1	GAS6	0.000872823	-0.284908	116	10.1391	10.4692	0.0073737	False	True	transcriptomics
SERINC5_SERINC1_testedin_transcriptomics	SERINC5_SERINC1	SERINC5	SERINC1	0.0731319	0.104847	111	11.3979	11.6013	0.186022	False	False	transcriptomics
SERINC3_SERINC1_testedin_transcriptomics	SERINC3_SERINC1	SERINC3	SERINC1	0.883555	-0.00466796	111	12.5472	12.5261	0.935086	False	False	transcriptomics
SERINC1_SERINC3_testedin_transcriptomics	SERINC1_SERINC3	SERINC1	SERINC3	0.0379102	-0.183047	20	12.6082	12.924	0.118107	False	False	transcriptomics
RAB30_RAB33B_testedin_transcriptomics	RAB30_RAB33B	RAB30	RAB33B	0.0145835	-0.181846	107	9.7412	9.81207	0.0589636	False	False	transcriptomics
RAB43_RAB33B_testedin_transcriptomics	RAB43_RAB33B	RAB43	RAB33B	0.000258483	-0.49357	107	7.99221	8.59876	0.00305415	False	True	transcriptomics
RAB35_RAB33B_testedin_transcriptomics	RAB35_RAB33B	RAB35	RAB33B	0.490593	0.020685	107	10.3412	10.2388	0.657028	False	False	transcriptomics
RAB18_RAB33B_testedin_transcriptomics	RAB18_RAB33B	RAB18	RAB33B	0.403616	0.0374993	107	11.4233	11.2943	0.581552	False	False	transcriptomics
RAB19_RAB33B_testedin_transcriptomics	RAB19_RAB33B	RAB19	RAB33B	0.000273384	-0.349454	107	5.74545	6.17468	0.00317894	False	True	transcriptomics
RAB40C_RAB33B_testedin_transcriptomics	RAB40C_RAB33B	RAB40C	RAB33B	0.0569629	0.10903	107	9.58354	9.44736	0.156962	False	False	transcriptomics
RAB1A_RAB33B_testedin_transcriptomics	RAB1A_RAB33B	RAB1A	RAB33B	0.517467	-0.019655	107	11.9904	11.9147	0.680257	False	False	transcriptomics
RAB1B_RAB33B_testedin_transcriptomics	RAB1B_RAB33B	RAB1B	RAB33B	0.7337	-0.0124522	107	11.6094	11.525	0.837898	False	False	transcriptomics
RAB30_RAB43_testedin_transcriptomics	RAB30_RAB43	RAB30	RAB43	0.213711	0.142308	42	9.95885	9.78877	0.383856	False	False	transcriptomics
RAB35_RAB43_testedin_transcriptomics	RAB35_RAB43	RAB35	RAB43	0.820012	-0.0101563	42	10.1884	10.2577	0.893427	False	False	transcriptomics
RAB18_RAB43_testedin_transcriptomics	RAB18_RAB43	RAB18	RAB43	0.416316	0.0534819	42	11.4336	11.3116	0.594899	False	False	transcriptomics
RAB19_RAB43_testedin_transcriptomics	RAB19_RAB43	RAB19	RAB43	0.0224792	0.331481	42	6.46076	6.158	0.0809503	False	False	transcriptomics
RAB33B_RAB43_testedin_transcriptomics	RAB33B_RAB43	RAB33B	RAB43	0.771147	-0.0172528	42	9.13516	9.12772	0.862235	False	False	transcriptomics
RAB40C_RAB43_testedin_transcriptomics	RAB40C_RAB43	RAB40C	RAB43	0.0474534	0.167262	42	9.6787	9.43013	0.137403	False	False	transcriptomics
RAB1A_RAB43_testedin_transcriptomics	RAB1A_RAB43	RAB1A	RAB43	0.469149	-0.0332604	42	11.8341	11.9276	0.64001	False	False	transcriptomics
RAB1B_RAB43_testedin_transcriptomics	RAB1B_RAB43	RAB1B	RAB43	0.63406	0.025103	42	11.5424	11.5442	0.771585	False	False	transcriptomics
RAB30_RAB18_testedin_transcriptomics	RAB30_RAB18	RAB30	RAB18	0.0592987	-0.153168	132	10.2156	9.74926	0.161318	False	False	transcriptomics
RAB43_RAB18_testedin_transcriptomics	RAB43_RAB18	RAB43	RAB18	0.329141	-0.144885	132	8.29642	8.57512	0.509458	False	False	transcriptomics
RAB35_RAB18_testedin_transcriptomics	RAB35_RAB18	RAB35	RAB18	0.0858904	-0.0572748	132	10.2268	10.2588	0.208249	False	False	transcriptomics
RAB19_RAB18_testedin_transcriptomics	RAB19_RAB18	RAB19	RAB18	0.0319131	-0.227852	132	4.46888	6.42241	0.105147	False	False	transcriptomics
RAB33B_RAB18_testedin_transcriptomics	RAB33B_RAB18	RAB33B	RAB18	0.574745	-0.0240633	132	9.07329	9.12124	0.727367	False	False	transcriptomics
RAB40C_RAB18_testedin_transcriptomics	RAB40C_RAB18	RAB40C	RAB18	0.0144012	0.150992	132	9.35819	9.49512	0.0585175	False	False	transcriptomics
RAB1A_RAB18_testedin_transcriptomics	RAB1A_RAB18	RAB1A	RAB18	0.972294	0.00118227	132	11.5962	11.9884	0.982836	False	False	transcriptomics
RAB1B_RAB18_testedin_transcriptomics	RAB1B_RAB18	RAB1B	RAB18	0.858767	0.00694033	132	11.4063	11.5669	0.917067	False	False	transcriptomics
RAB30_RAB35_testedin_transcriptomics	RAB30_RAB35	RAB30	RAB35	0.429982	-0.0775203	61	10.0786	9.79731	0.607423	False	False	transcriptomics
RAB43_RAB35_testedin_transcriptomics	RAB43_RAB35	RAB43	RAB35	0.249625	-0.20255	61	7.90225	8.58942	0.424993	False	False	transcriptomics
RAB18_RAB35_testedin_transcriptomics	RAB18_RAB35	RAB18	RAB35	0.0121292	0.148831	61	11.6757	11.2897	0.0517027	False	False	transcriptomics
RAB19_RAB35_testedin_transcriptomics	RAB19_RAB35	RAB19	RAB35	0.325468	-0.122866	61	5.75644	6.13809	0.50591	False	False	transcriptomics
RAB33B_RAB35_testedin_transcriptomics	RAB33B_RAB35	RAB33B	RAB35	0.0128491	0.1258	61	8.99336	9.11466	0.0537441	False	False	transcriptomics
RAB40C_RAB35_testedin_transcriptomics	RAB40C_RAB35	RAB40C	RAB35	0.393276	0.0642691	61	9.5331	9.44135	0.572932	False	False	transcriptomics
RAB1A_RAB35_testedin_transcriptomics	RAB1A_RAB35	RAB1A	RAB35	0.158446	0.0556247	61	12.2073	11.9047	0.315662	False	False	transcriptomics
RAB1B_RAB35_testedin_transcriptomics	RAB1B_RAB35	RAB1B	RAB35	0.385196	-0.0419237	61	11.925	11.5184	0.564851	False	False	transcriptomics
RAB43_RAB1B_testedin_transcriptomics	RAB43_RAB1B	RAB43	RAB1B	0.197076	-0.307139	31	7.98926	8.56059	0.364868	False	False	transcriptomics
RAB35_RAB1B_testedin_transcriptomics	RAB35_RAB1B	RAB35	RAB1B	0.754014	-0.0164941	31	10.3251	10.2427	0.85136	False	False	transcriptomics
RAB18_RAB1B_testedin_transcriptomics	RAB18_RAB1B	RAB18	RAB1B	0.011754	0.199073	31	11.3884	11.3085	0.0504997	False	False	transcriptomics
RAB33B_RAB1B_testedin_transcriptomics	RAB33B_RAB1B	RAB33B	RAB1B	0.997076	0.000247589	31	8.86433	9.12461	0.998439	False	False	transcriptomics
RAB40C_RAB1B_testedin_transcriptomics	RAB40C_RAB1B	RAB40C	RAB1B	0.774003	-0.0284919	31	9.34393	9.448	0.863972	False	False	transcriptomics
RAB1A_RAB1B_testedin_transcriptomics	RAB1A_RAB1B	RAB1A	RAB1B	0.00220608	0.159709	31	12.0477	11.9278	0.015124	True	False	transcriptomics
RAB43_RAB30_testedin_transcriptomics	RAB43_RAB30	RAB43	RAB30	0.00382647	-0.459867	77	7.84671	8.59993	0.022097	False	True	transcriptomics
RAB35_RAB30_testedin_transcriptomics	RAB35_RAB30	RAB35	RAB30	0.943929	-0.002454	77	10.3525	10.2323	0.9669	False	False	transcriptomics
RAB18_RAB30_testedin_transcriptomics	RAB18_RAB30	RAB18	RAB30	0.702895	0.0199657	77	11.4826	11.3025	0.816594	False	False	transcriptomics
RAB19_RAB30_testedin_transcriptomics	RAB19_RAB30	RAB19	RAB30	0.363042	-0.10123	77	5.46246	6.22141	0.542843	False	False	transcriptomics
RAB33B_RAB30_testedin_transcriptomics	RAB33B_RAB30	RAB33B	RAB30	0.683216	-0.0184467	77	8.93466	9.1325	0.806639	False	False	transcriptomics
RAB40C_RAB30_testedin_transcriptomics	RAB40C_RAB30	RAB40C	RAB30	0.105296	0.108408	77	9.4592	9.44467	0.238462	False	False	transcriptomics
RAB1A_RAB30_testedin_transcriptomics	RAB1A_RAB30	RAB1A	RAB30	0.505611	-0.0234548	77	11.9602	11.9316	0.669745	False	False	transcriptomics
DNAJB4_DNAJB6_testedin_transcriptomics	DNAJB4_DNAJB6	DNAJB4	DNAJB6	0.799314	-0.0271945	49	9.5931	9.53144	0.880912	False	False	transcriptomics
DNAJB1_DNAJB6_testedin_transcriptomics	DNAJB1_DNAJB6	DNAJB1	DNAJB6	0.400769	0.0856699	49	12.2262	11.9511	0.579077	False	False	transcriptomics
DNAJB2_DNAJB6_testedin_transcriptomics	DNAJB2_DNAJB6	DNAJB2	DNAJB6	0.910514	0.00722598	49	10.6583	10.6212	0.948551	False	False	transcriptomics
DNAJB6_DNAJB2_testedin_transcriptomics	DNAJB6_DNAJB2	DNAJB6	DNAJB2	0.526559	-0.0315864	56	11.6526	11.4946	0.68754	False	False	transcriptomics
DNAJB4_DNAJB2_testedin_transcriptomics	DNAJB4_DNAJB2	DNAJB4	DNAJB2	0.245196	-0.11255	56	9.44106	9.48869	0.420523	False	False	transcriptomics
DNAJB1_DNAJB2_testedin_transcriptomics	DNAJB1_DNAJB2	DNAJB1	DNAJB2	0.357656	0.088893	56	12.2592	11.9739	0.537689	False	False	transcriptomics
DNAJB6_DNAJB1_testedin_transcriptomics	DNAJB6_DNAJB1	DNAJB6	DNAJB1	0.744793	0.0147885	71	11.699	11.4985	0.846101	False	False	transcriptomics
DNAJB4_DNAJB1_testedin_transcriptomics	DNAJB4_DNAJB1	DNAJB4	DNAJB1	0.607168	-0.0454509	71	9.23534	9.52827	0.751885	False	False	transcriptomics
DNAJB5_DNAJB1_testedin_transcriptomics	DNAJB5_DNAJB1	DNAJB5	DNAJB1	0.238348	0.103965	71	7.93068	8.12518	0.412365	False	False	transcriptomics
DNAJB2_DNAJB1_testedin_transcriptomics	DNAJB2_DNAJB1	DNAJB2	DNAJB1	0.34729	0.0514192	71	10.7793	10.646	0.527831	False	False	transcriptomics
DNAJB4_DNAJB5_testedin_transcriptomics	DNAJB4_DNAJB5	DNAJB4	DNAJB5	0.254589	-0.0788787	121	9.49053	9.49247	0.430196	False	False	transcriptomics
DNAJB1_DNAJB5_testedin_transcriptomics	DNAJB1_DNAJB5	DNAJB1	DNAJB5	0.905626	-0.00802084	121	12.0501	11.95	0.946607	False	False	transcriptomics
PPP6R2_PPP6R1_testedin_transcriptomics	PPP6R2_PPP6R1	PPP6R2	PPP6R1	0.791036	0.0115696	59	10.5714	10.5911	0.877008	False	False	transcriptomics
PPP6R3_PPP6R1_testedin_transcriptomics	PPP6R3_PPP6R1	PPP6R3	PPP6R1	0.306525	0.0393779	59	12.3043	12.2388	0.487496	False	False	transcriptomics
PPP6R2_PPP6R3_testedin_transcriptomics	PPP6R2_PPP6R3	PPP6R2	PPP6R3	0.78082	-0.0164166	34	10.7806	10.5951	0.869053	False	False	transcriptomics
PPP6R1_PPP6R3_testedin_transcriptomics	PPP6R1_PPP6R3	PPP6R1	PPP6R3	0.224036	0.0991573	34	10.9774	10.7359	0.396508	False	False	transcriptomics
PPP6R3_PPP6R2_testedin_transcriptomics	PPP6R3_PPP6R2	PPP6R3	PPP6R2	0.0315686	0.0567912	130	12.2414	12.2342	0.104492	False	False	transcriptomics
PPP6R1_PPP6R2_testedin_transcriptomics	PPP6R1_PPP6R2	PPP6R1	PPP6R2	0.0273074	0.0945735	130	10.8584	10.7272	0.0937298	False	False	transcriptomics
PSTPIP1_PSTPIP2_testedin_transcriptomics	PSTPIP1_PSTPIP2	PSTPIP1	PSTPIP2	4.01498e-08	-0.44136	192	6.81595	7.17348	3.53868e-06	False	True	transcriptomics
FCHO1_SGIP1_testedin_transcriptomics	FCHO1_SGIP1	FCHO1	SGIP1	0.0965025	-0.223764	67	6.88959	7.05461	0.225888	False	False	transcriptomics
FCHO2_SGIP1_testedin_transcriptomics	FCHO2_SGIP1	FCHO2	SGIP1	0.282554	-0.060785	67	10.4454	10.7075	0.461887	False	False	transcriptomics
SGIP1_FCHO1_testedin_transcriptomics	SGIP1_FCHO1	SGIP1	FCHO1	0.0814842	-0.215594	70	8.0399	8.48735	0.201618	False	False	transcriptomics
FCHO2_FCHO1_testedin_transcriptomics	FCHO2_FCHO1	FCHO2	FCHO1	0.283826	0.0610922	70	10.5775	10.7236	0.46308	False	False	transcriptomics
SGIP1_FCHO2_testedin_transcriptomics	SGIP1_FCHO2	SGIP1	FCHO2	4.06219e-06	-0.472152	110	7.97176	8.52893	0.000123758	False	True	transcriptomics
FCHO1_FCHO2_testedin_transcriptomics	FCHO1_FCHO2	FCHO1	FCHO2	0.00293746	-0.338867	110	6.73299	7.09995	0.0184661	False	True	transcriptomics
PSTPIP2_PSTPIP1_testedin_transcriptomics	PSTPIP2_PSTPIP1	PSTPIP2	PSTPIP1	0.540288	0.0402253	92	9.28507	9.50331	0.698441	False	False	transcriptomics
GPSM2_GPSM1_testedin_transcriptomics	GPSM2_GPSM1	GPSM2	GPSM1	0.00365018	0.182265	87	10.4495	10.5662	0.0214411	True	False	transcriptomics
MKRN2_MKRN1_testedin_transcriptomics	MKRN2_MKRN1	MKRN2	MKRN1	0.0116534	0.0915847	55	9.88049	9.85609	0.0502595	False	False	transcriptomics
MKRN1_MKRN2_testedin_transcriptomics	MKRN1_MKRN2	MKRN1	MKRN2	0.0567974	0.0556739	202	11.7266	11.8527	0.15659	False	False	transcriptomics
CDC42SE1_CDC42SE2_testedin_transcriptomics	CDC42SE1_CDC42SE2	CDC42SE1	CDC42SE2	0.545108	-0.0216754	114	12.4761	12.2081	0.702746	False	False	transcriptomics
SLC2A3_SLC2A5_testedin_transcriptomics	SLC2A3_SLC2A5	SLC2A3	SLC2A5	0.345491	-0.097405	122	10.6922	11.1155	0.525848	False	False	transcriptomics
PRCP_DPP7_testedin_transcriptomics	PRCP_DPP7	PRCP	DPP7	0.0528308	0.107307	85	11.621	11.524	0.149265	False	False	transcriptomics
DPP7_PRCP_testedin_transcriptomics	DPP7_PRCP	DPP7	PRCP	0.318935	-0.0767847	78	10.5816	10.8307	0.499694	False	False	transcriptomics
TINAGL1_CTSB_testedin_transcriptomics	TINAGL1_CTSB	TINAGL1	CTSB	0.986809	0.00139687	209	10.1676	10.1355	0.992227	False	False	transcriptomics
CTSC_CTSB_testedin_transcriptomics	CTSC_CTSB	CTSC	CTSB	0.139506	-0.0884947	209	12.5777	12.5677	0.289512	False	False	transcriptomics
CTSO_CTSB_testedin_transcriptomics	CTSO_CTSB	CTSO	CTSB	0.000598781	-0.170573	209	10.1138	10.3942	0.00556259	False	True	transcriptomics
CTSZ_CTSB_testedin_transcriptomics	CTSZ_CTSB	CTSZ	CTSB	0.0400525	-0.114686	209	12.5017	12.2863	0.122536	False	False	transcriptomics
CTSZ_CTSO_testedin_transcriptomics	CTSZ_CTSO	CTSZ	CTSO	0.00230137	-0.214259	106	12.2131	12.3546	0.0155078	False	True	transcriptomics
CTSB_CTSO_testedin_transcriptomics	CTSB_CTSO	CTSB	CTSO	0.237227	-0.0870077	106	14.7513	14.7909	0.411258	False	False	transcriptomics
TINAGL1_CTSC_testedin_transcriptomics	TINAGL1_CTSC	TINAGL1	CTSC	0.201538	-0.151431	88	9.64369	10.2166	0.36975	False	False	transcriptomics
CTSB_CTSC_testedin_transcriptomics	CTSB_CTSC	CTSB	CTSC	0.106917	-0.131759	88	14.6028	14.8018	0.241034	False	False	transcriptomics
CTSC_TINAGL1_testedin_transcriptomics	CTSC_TINAGL1	CTSC	TINAGL1	0.661995	0.0348833	100	12.4133	12.592	0.791677	False	False	transcriptomics
CTSB_TINAGL1_testedin_transcriptomics	CTSB_TINAGL1	CTSB	TINAGL1	0.210931	0.0944558	100	14.7597	14.7996	0.380634	False	False	transcriptomics
DCN_OMD_testedin_transcriptomics	DCN_OMD	DCN	OMD	4.50654e-06	-0.69108	97	12.4773	13.2533	0.000132054	False	True	transcriptomics
LUM_OMD_testedin_transcriptomics	LUM_OMD	LUM	OMD	0.000198159	-0.558132	97	12.7162	13.2706	0.00250444	False	True	transcriptomics
FMOD_OMD_testedin_transcriptomics	FMOD_OMD	FMOD	OMD	0.0915826	-0.223571	97	10.1707	10.5138	0.218334	False	False	transcriptomics
PRELP_OMD_testedin_transcriptomics	PRELP_OMD	PRELP	OMD	0.0171497	-0.373059	97	8.50693	8.61468	0.0660236	False	False	transcriptomics
DCN_ASPN_testedin_transcriptomics	DCN_ASPN	DCN	ASPN	4.50654e-06	-0.69108	97	12.4773	13.2533	0.000132054	False	True	transcriptomics
LUM_ASPN_testedin_transcriptomics	LUM_ASPN	LUM	ASPN	0.000198159	-0.558132	97	12.7162	13.2706	0.00250444	False	True	transcriptomics
FMOD_ASPN_testedin_transcriptomics	FMOD_ASPN	FMOD	ASPN	0.0915826	-0.223571	97	10.1707	10.5138	0.218334	False	False	transcriptomics
PRELP_ASPN_testedin_transcriptomics	PRELP_ASPN	PRELP	ASPN	0.0171497	-0.373059	97	8.50693	8.61468	0.0660236	False	False	transcriptomics
OMD_DCN_testedin_transcriptomics	OMD_DCN	OMD	DCN	0.0774335	-0.40276	31	7.71071	7.68858	0.194076	False	False	transcriptomics
ASPN_DCN_testedin_transcriptomics	ASPN_DCN	ASPN	DCN	0.0536447	-0.473152	31	9.95304	10.0491	0.150405	False	False	transcriptomics
FMOD_DCN_testedin_transcriptomics	FMOD_DCN	FMOD	DCN	0.000104743	-0.86035	31	9.91596	10.4812	0.00155477	False	True	transcriptomics
PRELP_DCN_testedin_transcriptomics	PRELP_DCN	PRELP	DCN	0.000831463	-0.88293	31	8.30494	8.63174	0.00708263	False	True	transcriptomics
SHB_SHF_testedin_transcriptomics	SHB_SHF	SHB	SHF	0.2264	0.0737329	131	9.78729	9.72442	0.398496	False	False	transcriptomics
SHE_SHF_testedin_transcriptomics	SHE_SHF	SHE	SHF	0.0204884	-0.199998	131	7.75257	8.16266	0.0762994	False	False	transcriptomics
SHE_SHB_testedin_transcriptomics	SHE_SHB	SHE	SHB	3.57083e-06	-0.401092	132	7.88829	8.16507	0.000115165	False	True	transcriptomics
SHF_SHB_testedin_transcriptomics	SHF_SHB	SHF	SHB	0.00738392	0.217518	132	7.20559	7.05903	0.0362151	True	False	transcriptomics
CASP9_CASP8_testedin_transcriptomics	CASP9_CASP8	CASP9	CASP8	0.113165	-0.111899	40	8.30638	8.59145	0.250242	False	False	transcriptomics
CASP7_CASP8_testedin_transcriptomics	CASP7_CASP8	CASP7	CASP8	0.242552	-0.0996066	40	10.1797	10.2467	0.416965	False	False	transcriptomics
CASP10_CASP9_testedin_transcriptomics	CASP10_CASP9	CASP10	CASP9	7.1944e-09	-0.421452	107	9.18021	9.92068	7.68602e-07	False	True	transcriptomics
CASP6_CASP9_testedin_transcriptomics	CASP6_CASP9	CASP6	CASP9	0.0323604	0.104184	107	9.04159	8.91104	0.106102	False	False	transcriptomics
CASP3_CASP9_testedin_transcriptomics	CASP3_CASP9	CASP3	CASP9	0.932019	-0.00380181	107	10.4674	10.4493	0.96049	False	False	transcriptomics
CASP2_CASP9_testedin_transcriptomics	CASP2_CASP9	CASP2	CASP9	0.210952	0.0615806	107	10.2646	9.99284	0.380634	False	False	transcriptomics
CASP7_CASP9_testedin_transcriptomics	CASP7_CASP9	CASP7	CASP9	0.273224	-0.0600689	107	10.2182	10.2666	0.45182	False	False	transcriptomics
CASP8_CASP9_testedin_transcriptomics	CASP8_CASP9	CASP8	CASP9	4.4572e-06	-0.210787	107	9.82239	10.1753	0.000132054	False	True	transcriptomics
CASP9_CASP2_testedin_transcriptomics	CASP9_CASP2	CASP9	CASP2	0.0718363	0.119906	45	8.49733	8.56419	0.184085	False	False	transcriptomics
CASP9_CASP6_testedin_transcriptomics	CASP9_CASP6	CASP9	CASP6	0.395075	0.0394337	99	8.46719	8.57598	0.574411	False	False	transcriptomics
CASP7_CASP6_testedin_transcriptomics	CASP7_CASP6	CASP7	CASP6	0.081721	-0.0979406	99	10.1902	10.2609	0.201959	False	False	transcriptomics
CASP10_CASP7_testedin_transcriptomics	CASP10_CASP7	CASP10	CASP7	1.53673e-06	-0.354598	155	9.10623	9.99929	6.30427e-05	False	True	transcriptomics
CASP6_CASP7_testedin_transcriptomics	CASP6_CASP7	CASP6	CASP7	0.00440937	0.141028	155	8.44463	9.01049	0.0244182	True	False	transcriptomics
CASP9_CASP7_testedin_transcriptomics	CASP9_CASP7	CASP9	CASP7	0.337903	-0.0427955	155	8.60959	8.5433	0.517862	False	False	transcriptomics
CASP3_CASP7_testedin_transcriptomics	CASP3_CASP7	CASP3	CASP7	0.333448	0.0430969	155	10.366	10.4641	0.513335	False	False	transcriptomics
CASP8_CASP7_testedin_transcriptomics	CASP8_CASP7	CASP8	CASP7	0.158217	-0.0656401	155	9.66058	10.2431	0.315327	False	False	transcriptomics
CASP9_CASP3_testedin_transcriptomics	CASP9_CASP3	CASP9	CASP3	0.488694	-0.0294329	126	8.38184	8.5928	0.65637	False	False	transcriptomics
CASP7_CASP3_testedin_transcriptomics	CASP7_CASP3	CASP7	CASP3	0.101657	-0.0842027	126	10.2534	10.2482	0.233396	False	False	transcriptomics
CASP9_CASP10_testedin_transcriptomics	CASP9_CASP10	CASP9	CASP10	0.0850099	-0.118412	42	8.31136	8.59188	0.207318	False	False	transcriptomics
CASP7_CASP10_testedin_transcriptomics	CASP7_CASP10	CASP7	CASP10	0.218827	-0.102043	42	10.2186	10.2449	0.390175	False	False	transcriptomics
ANTXR1_ANTXR2_testedin_transcriptomics	ANTXR1_ANTXR2	ANTXR1	ANTXR2	0.0224333	-0.246339	80	11.6602	11.8971	0.0808419	False	False	transcriptomics
LTBP3_LTBP1_testedin_transcriptomics	LTBP3_LTBP1	LTBP3	LTBP1	0.796211	-0.0457003	21	10.5197	10.2148	0.87995	False	False	transcriptomics
LTBP2_LTBP1_testedin_transcriptomics	LTBP2_LTBP1	LTBP2	LTBP1	0.0539118	-0.442209	21	10.8749	11.1969	0.150742	False	False	transcriptomics
LTBP4_LTBP1_testedin_transcriptomics	LTBP4_LTBP1	LTBP4	LTBP1	0.545149	0.137596	21	9.54303	9.4678	0.702746	False	False	transcriptomics
LTBP3_LTBP4_testedin_transcriptomics	LTBP3_LTBP4	LTBP3	LTBP4	0.386085	0.0969841	56	10.6448	10.1237	0.565508	False	False	transcriptomics
LTBP2_LTBP4_testedin_transcriptomics	LTBP2_LTBP4	LTBP2	LTBP4	0.112167	-0.224022	56	11.4345	11.1815	0.24917	False	False	transcriptomics
LTBP1_LTBP4_testedin_transcriptomics	LTBP1_LTBP4	LTBP1	LTBP4	0.791964	-0.03418	56	11.6857	11.7817	0.877017	False	False	transcriptomics
FUBP1_KHSRP_testedin_transcriptomics	FUBP1_KHSRP	FUBP1	KHSRP	1.79513e-14	0.274061	88	11.8785	11.6645	1.53424e-11	True	False	transcriptomics
FUBP3_KHSRP_testedin_transcriptomics	FUBP3_KHSRP	FUBP3	KHSRP	6.15858e-07	0.154146	88	10.6093	10.5453	3.04378e-05	True	False	transcriptomics
FUBP1_FUBP3_testedin_transcriptomics	FUBP1_FUBP3	FUBP1	FUBP3	0.0529492	0.0665445	99	11.6983	11.6603	0.149353	False	False	transcriptomics
KHSRP_FUBP3_testedin_transcriptomics	KHSRP_FUBP3	KHSRP	FUBP3	3.35926e-05	0.211142	99	10.868	10.7493	0.000639741	True	False	transcriptomics
INF2_DIAPH1_testedin_transcriptomics	INF2_DIAPH1	INF2	DIAPH1	0.52777	0.050166	87	10.5231	10.6883	0.688653	False	False	transcriptomics
DAAM1_DIAPH1_testedin_transcriptomics	DAAM1_DIAPH1	DAAM1	DIAPH1	0.884136	-0.00868624	87	10.548	10.4797	0.935086	False	False	transcriptomics
DAAM2_DIAPH1_testedin_transcriptomics	DAAM2_DIAPH1	DAAM2	DIAPH1	5.62386e-05	-0.460627	87	8.5546	9.329	0.000954939	False	True	transcriptomics
DIAPH3_DIAPH1_testedin_transcriptomics	DIAPH3_DIAPH1	DIAPH3	DIAPH1	2.87837e-07	0.522817	87	9.18775	8.52443	1.75718e-05	True	False	transcriptomics
DIAPH1_DAAM1_testedin_transcriptomics	DIAPH1_DAAM1	DIAPH1	DAAM1	7.13213e-05	0.18044	121	11.7395	11.7122	0.00115739	True	False	transcriptomics
FMNL3_DAAM1_testedin_transcriptomics	FMNL3_DAAM1	FMNL3	DAAM1	0.0276815	-0.127411	121	10.9925	10.9342	0.0946339	False	False	transcriptomics
FMNL2_DAAM1_testedin_transcriptomics	FMNL2_DAAM1	FMNL2	DAAM1	0.0409053	0.113193	121	11.6985	11.4906	0.123851	False	False	transcriptomics
DAAM2_DAAM1_testedin_transcriptomics	DAAM2_DAAM1	DAAM2	DAAM1	0.0131545	-0.235612	121	9.25851	9.30667	0.0547264	False	False	transcriptomics
FMNL1_DAAM1_testedin_transcriptomics	FMNL1_DAAM1	FMNL1	DAAM1	0.561708	-0.0478237	121	8.79981	8.86597	0.715815	False	False	transcriptomics
DIAPH3_DAAM1_testedin_transcriptomics	DIAPH3_DAAM1	DIAPH3	DAAM1	2.38952e-07	0.444151	121	8.68617	8.47498	1.55107e-05	True	False	transcriptomics
DAAM1_FMNL3_testedin_transcriptomics	DAAM1_FMNL3	DAAM1	FMNL3	0.123166	0.118346	44	10.6628	10.3929	0.264377	False	False	transcriptomics
FMNL2_FMNL3_testedin_transcriptomics	FMNL2_FMNL3	FMNL2	FMNL3	0.939427	0.00649232	44	11.3878	11.5335	0.965013	False	False	transcriptomics
DAAM2_FMNL3_testedin_transcriptomics	DAAM2_FMNL3	DAAM2	FMNL3	0.126462	-0.225435	44	9.2033	9.29428	0.269758	False	False	transcriptomics
FMNL1_FMNL3_testedin_transcriptomics	FMNL1_FMNL3	FMNL1	FMNL3	0.000217726	-0.468491	44	8.62627	8.87511	0.00270338	False	True	transcriptomics
DIAPH1_INF2_testedin_transcriptomics	DIAPH1_INF2	DIAPH1	INF2	0.000505569	0.158899	117	11.7374	11.7056	0.00496658	True	False	transcriptomics
MAGI3_MAGI1_testedin_transcriptomics	MAGI3_MAGI1	MAGI3	MAGI1	0.928328	0.00517265	231	10.0387	10.434	0.958502	False	False	transcriptomics
MAGI2_MAGI1_testedin_transcriptomics	MAGI2_MAGI1	MAGI2	MAGI1	0.320278	-0.0635086	231	8.7425	8.82734	0.501074	False	False	transcriptomics
MAGI1_MAGI3_testedin_transcriptomics	MAGI1_MAGI3	MAGI1	MAGI3	0.285859	0.0760463	101	10.0156	10.3966	0.46536	False	False	transcriptomics
MAGI2_MAGI3_testedin_transcriptomics	MAGI2_MAGI3	MAGI2	MAGI3	0.230804	0.0918532	101	8.58841	8.82457	0.40309	False	False	transcriptomics
SECISBP2_SECISBP2L_testedin_transcriptomics	SECISBP2_SECISBP2L	SECISBP2	SECISBP2L	0.432303	0.0238401	114	10.7126	10.7147	0.609025	False	False	transcriptomics
CC2D1B_CC2D1A_testedin_transcriptomics	CC2D1B_CC2D1A	CC2D1B	CC2D1A	4.4903e-05	0.160264	72	10.3732	10.3153	0.000791281	True	False	transcriptomics
PAPOLG_PAPOLA_testedin_transcriptomics	PAPOLG_PAPOLA	PAPOLG	PAPOLA	0.499827	0.0207531	120	9.86705	9.91087	0.665383	False	False	transcriptomics
NME6_NME1_testedin_transcriptomics	NME6_NME1	NME6	NME1	0.000477741	0.156029	46	9.77846	9.63441	0.00474778	True	False	transcriptomics
NME3_NME1_testedin_transcriptomics	NME3_NME1	NME3	NME1	0.0116158	0.275488	46	9.25193	8.95771	0.0501817	False	False	transcriptomics
NME4_NME1_testedin_transcriptomics	NME4_NME1	NME4	NME1	0.00187859	0.275675	46	10.6761	9.88564	0.0133427	True	False	transcriptomics
NME1_NME4_testedin_transcriptomics	NME1_NME4	NME1	NME4	0.00106783	0.315772	32	11.2661	10.726	0.00866086	True	False	transcriptomics
NME6_NME4_testedin_transcriptomics	NME6_NME4	NME6	NME4	0.983401	-0.0010892	32	9.53577	9.65396	0.98977	False	False	transcriptomics
NME1_NME3_testedin_transcriptomics	NME1_NME3	NME1	NME3	0.0028036	0.287856	32	11.2305	10.727	0.0177712	True	False	transcriptomics
NME6_NME3_testedin_transcriptomics	NME6_NME3	NME6	NME3	0.419184	0.0423522	32	9.57956	9.65013	0.597437	False	False	transcriptomics
CHCHD6_CHCHD3_testedin_transcriptomics	CHCHD6_CHCHD3	CHCHD6	CHCHD3	0.0029947	0.235025	44	7.88831	7.6994	0.0186369	True	False	transcriptomics
LSAMP_NEGR1_testedin_transcriptomics	LSAMP_NEGR1	LSAMP	NEGR1	0.0697582	-0.297727	68	8.37233	8.5358	0.180667	False	False	transcriptomics
NTM_NEGR1_testedin_transcriptomics	NTM_NEGR1	NTM	NEGR1	0.210304	-0.183184	68	8.32989	8.50253	0.38	False	False	transcriptomics
NCAM2_NCAM1_testedin_transcriptomics	NCAM2_NCAM1	NCAM2	NCAM1	0.71025	-0.0545643	112	7.0741	6.94743	0.821188	False	False	transcriptomics
CAMSAP2_CAMSAP1_testedin_transcriptomics	CAMSAP2_CAMSAP1	CAMSAP2	CAMSAP1	0.781216	-0.0128515	89	11.5682	11.501	0.869053	False	False	transcriptomics
CAMSAP3_CAMSAP1_testedin_transcriptomics	CAMSAP3_CAMSAP1	CAMSAP3	CAMSAP1	0.302629	0.114737	89	8.43896	8.30506	0.484206	False	False	transcriptomics
CMPK1_AK1_testedin_transcriptomics	CMPK1_AK1	CMPK1	AK1	0.601708	-0.024665	96	11.8434	11.9664	0.748617	False	False	transcriptomics
AK1_CMPK1_testedin_transcriptomics	AK1_CMPK1	AK1	CMPK1	0.510974	-0.0633176	62	8.80268	8.8706	0.674501	False	False	transcriptomics
GALNT6_GALNT12_testedin_transcriptomics	GALNT6_GALNT12	GALNT6	GALNT12	0.221682	-0.144833	93	9.66213	9.85805	0.393487	False	False	transcriptomics
GALNT11_GALNT12_testedin_transcriptomics	GALNT11_GALNT12	GALNT11	GALNT12	0.0378177	0.114335	93	11.1571	10.8986	0.11789	False	False	transcriptomics
GALNT5_GALNT12_testedin_transcriptomics	GALNT5_GALNT12	GALNT5	GALNT12	0.0558316	-0.288917	93	9.22868	9.55593	0.154259	False	False	transcriptomics
GALNT2_GALNT12_testedin_transcriptomics	GALNT2_GALNT12	GALNT2	GALNT12	0.0742527	0.110361	93	11.6132	11.438	0.187848	False	False	transcriptomics
GALNT1_GALNT12_testedin_transcriptomics	GALNT1_GALNT12	GALNT1	GALNT12	0.475968	0.0390401	93	11.8638	11.9411	0.644636	False	False	transcriptomics
GALNT3_GALNT12_testedin_transcriptomics	GALNT3_GALNT12	GALNT3	GALNT12	0.0022897	-0.312504	93	9.56219	10.0478	0.0154698	False	True	transcriptomics
GALNT6_GALNT1_testedin_transcriptomics	GALNT6_GALNT1	GALNT6	GALNT1	0.00233166	0.29067	161	10.2957	9.71364	0.0156707	True	False	transcriptomics
GALNT11_GALNT1_testedin_transcriptomics	GALNT11_GALNT1	GALNT11	GALNT1	0.114378	0.0693265	161	10.872	10.9363	0.252154	False	False	transcriptomics
GALNT5_GALNT1_testedin_transcriptomics	GALNT5_GALNT1	GALNT5	GALNT1	0.313592	-0.124405	161	10.1308	9.39393	0.494191	False	False	transcriptomics
GALNT2_GALNT1_testedin_transcriptomics	GALNT2_GALNT1	GALNT2	GALNT1	0.317541	0.0497861	161	11.4281	11.4627	0.498119	False	False	transcriptomics
GALNT12_GALNT1_testedin_transcriptomics	GALNT12_GALNT1	GALNT12	GALNT1	0.0801379	0.146729	161	9.03631	8.39533	0.198621	False	False	transcriptomics
GALNT3_GALNT1_testedin_transcriptomics	GALNT3_GALNT1	GALNT3	GALNT1	0.279433	0.0869803	161	10.6704	9.83133	0.459274	False	False	transcriptomics
GALNT11_GALNT6_testedin_transcriptomics	GALNT11_GALNT6	GALNT11	GALNT6	0.479853	0.0489394	55	10.7466	10.9194	0.648573	False	False	transcriptomics
GALNT5_GALNT6_testedin_transcriptomics	GALNT5_GALNT6	GALNT5	GALNT6	0.140816	-0.288762	55	9.29409	9.54988	0.291288	False	False	transcriptomics
GALNT2_GALNT6_testedin_transcriptomics	GALNT2_GALNT6	GALNT2	GALNT6	0.151968	-0.111395	55	11.2682	11.4663	0.306988	False	False	transcriptomics
GALNT1_GALNT6_testedin_transcriptomics	GALNT1_GALNT6	GALNT1	GALNT6	0.968214	-0.00276906	55	11.9345	11.936	0.981032	False	False	transcriptomics
GALNT12_GALNT6_testedin_transcriptomics	GALNT12_GALNT6	GALNT12	GALNT6	0.680843	0.0533874	55	7.83	8.52941	0.805405	False	False	transcriptomics
GALNT3_GALNT6_testedin_transcriptomics	GALNT3_GALNT6	GALNT3	GALNT6	0.0610331	0.235301	55	10.2567	9.97677	0.16516	False	False	transcriptomics
HPGDS_GSTA4_testedin_transcriptomics	HPGDS_GSTA4	HPGDS	GSTA4	0.209875	-0.200954	42	6.16367	6.23646	0.379936	False	False	transcriptomics
GSTA4_HPGDS_testedin_transcriptomics	GSTA4_HPGDS	GSTA4	HPGDS	0.0210561	0.216551	91	9.47038	8.98323	0.0773464	False	False	transcriptomics
SULT1C2_SULT1A1_testedin_transcriptomics	SULT1C2_SULT1A1	SULT1C2	SULT1A1	0.0941467	-0.493257	29	5.21791	6.98218	0.222892	False	False	transcriptomics
SULT1B1_SULT1A1_testedin_transcriptomics	SULT1B1_SULT1A1	SULT1B1	SULT1A1	0.806015	-0.0377057	29	9.22692	11.4743	0.885253	False	False	transcriptomics
SULT2B1_SULT1A1_testedin_transcriptomics	SULT2B1_SULT1A1	SULT2B1	SULT1A1	0.240985	-0.340758	29	6.28091	6.05545	0.415483	False	False	transcriptomics
SULT1C2_SULT1B1_testedin_transcriptomics	SULT1C2_SULT1B1	SULT1C2	SULT1B1	0.747288	-0.0608295	75	6.24793	7.03278	0.847058	False	False	transcriptomics
SULT1A2_SULT1B1_testedin_transcriptomics	SULT1A2_SULT1B1	SULT1A2	SULT1B1	0.142177	0.17393	75	6.04192	5.8225	0.293393	False	False	transcriptomics
SULT1A1_SULT1B1_testedin_transcriptomics	SULT1A1_SULT1B1	SULT1A1	SULT1B1	0.331503	0.108671	75	8.57652	8.60156	0.51106	False	False	transcriptomics
SULT2B1_SULT1B1_testedin_transcriptomics	SULT2B1_SULT1B1	SULT2B1	SULT1B1	0.27803	-0.19768	75	6.18526	6.04272	0.457553	False	False	transcriptomics
MPP7_MPP2_testedin_transcriptomics	MPP7_MPP2	MPP7	MPP2	0.69194	0.0520753	68	8.991	9.25686	0.81135	False	False	transcriptomics
MPP2_MPP7_testedin_transcriptomics	MPP2_MPP7	MPP2	MPP7	0.0143131	0.354493	132	8.23761	5.92096	0.0583445	False	False	transcriptomics
TJP1_TJP3_testedin_transcriptomics	TJP1_TJP3	TJP1	TJP3	0.0657463	0.101289	85	11.9456	12.1287	0.173485	False	False	transcriptomics
TJP3_TJP1_testedin_transcriptomics	TJP3_TJP1	TJP3	TJP1	0.21358	0.147619	127	8.88873	7.74837	0.383756	False	False	transcriptomics
N4BP1_KHNYN_testedin_transcriptomics	N4BP1_KHNYN	N4BP1	KHNYN	0.00137636	-0.127288	109	10.5343	10.8045	0.0105186	False	True	transcriptomics
ZC3H12C_ZC3H12A_testedin_transcriptomics	ZC3H12C_ZC3H12A	ZC3H12C	ZC3H12A	0.927815	0.00841465	68	9.43163	10.0357	0.958291	False	False	transcriptomics
KHNYN_N4BP1_testedin_transcriptomics	KHNYN_N4BP1	KHNYN	N4BP1	0.269865	0.0482788	81	11.6205	11.6117	0.447854	False	False	transcriptomics
VPS13C_VPS13A_testedin_transcriptomics	VPS13C_VPS13A	VPS13C	VPS13A	0.676975	-0.0221104	99	13.2997	13.2382	0.801989	False	False	transcriptomics
VPS13A_VPS13C_testedin_transcriptomics	VPS13A_VPS13C	VPS13A	VPS13C	0.415432	-0.0444421	96	11.848	12.1106	0.593904	False	False	transcriptomics
KMT2C_KMT2D_testedin_transcriptomics	KMT2C_KMT2D	KMT2C	KMT2D	0.9163	0.00847422	46	12.7842	13.0269	0.951506	False	False	transcriptomics
KMT2B_KMT2A_testedin_transcriptomics	KMT2B_KMT2A	KMT2B	KMT2A	0.00638453	0.188974	121	10.2306	9.796	0.0325123	True	False	transcriptomics
SETD1A_SETD1B_testedin_transcriptomics	SETD1A_SETD1B	SETD1A	SETD1B	0.225756	-0.102005	63	8.98276	8.75687	0.3981	False	False	transcriptomics
KMT2D_KMT2C_testedin_transcriptomics	KMT2D_KMT2C	KMT2D	KMT2C	0.672553	0.0396733	66	11.4133	11.4543	0.799641	False	False	transcriptomics
PRPH_VIM_testedin_transcriptomics	PRPH_VIM	PRPH	VIM	0.016801	0.426567	135	5.0093	3.15298	0.0652198	False	False	transcriptomics
NEFM_VIM_testedin_transcriptomics	NEFM_VIM	NEFM	VIM	0.64232	-0.105162	135	4.39256	2.87477	0.776295	False	False	transcriptomics
NEFL_VIM_testedin_transcriptomics	NEFL_VIM	NEFL	VIM	0.0212658	0.619219	135	7.20543	5.27584	0.0777826	False	False	transcriptomics
DES_VIM_testedin_transcriptomics	DES_VIM	DES	VIM	0.0195483	-0.724984	135	6.58678	7.69429	0.0732443	False	False	transcriptomics
PRPH_DES_testedin_transcriptomics	PRPH_DES	PRPH	DES	0.0149409	0.520197	56	3.23186	3.42799	0.0599853	False	False	transcriptomics
LMNB1_DES_testedin_transcriptomics	LMNB1_DES	LMNB1	DES	3.36837e-05	0.423545	56	10.725	10.2701	0.000639741	True	False	transcriptomics
NEFM_DES_testedin_transcriptomics	NEFM_DES	NEFM	DES	0.103099	0.45757	56	3.55025	3.05322	0.235497	False	False	transcriptomics
NEFL_DES_testedin_transcriptomics	NEFL_DES	NEFL	DES	0.576027	-0.185287	56	5.92584	5.39571	0.728451	False	False	transcriptomics
INA_DES_testedin_transcriptomics	INA_DES	INA	DES	1.17617e-05	1.36351	56	4.37166	3.75901	0.000287442	True	False	transcriptomics
LMNB2_DES_testedin_transcriptomics	LMNB2_DES	LMNB2	DES	2.25873e-06	0.400915	56	11.5297	10.9747	8.57981e-05	True	False	transcriptomics
VIM_DES_testedin_transcriptomics	VIM_DES	VIM	DES	0.000240818	-0.387106	56	14.084	14.7115	0.00291536	False	True	transcriptomics
LMNA_PRPH_testedin_transcriptomics	LMNA_PRPH	LMNA	PRPH	0.828237	-0.0189354	47	12.808	12.7959	0.898688	False	False	transcriptomics
LMNB1_PRPH_testedin_transcriptomics	LMNB1_PRPH	LMNB1	PRPH	0.00229284	0.33921	47	10.6752	10.2673	0.0154707	True	False	transcriptomics
NEFM_PRPH_testedin_transcriptomics	NEFM_PRPH	NEFM	PRPH	0.768272	-0.088727	47	3.27777	3.04474	0.860949	False	False	transcriptomics
NEFL_PRPH_testedin_transcriptomics	NEFL_PRPH	NEFL	PRPH	0.469066	0.256575	47	5.30857	5.37577	0.64001	False	False	transcriptomics
INA_PRPH_testedin_transcriptomics	INA_PRPH	INA	PRPH	0.198635	0.438865	47	4.01018	3.74328	0.366323	False	False	transcriptomics
DES_PRPH_testedin_transcriptomics	DES_PRPH	DES	PRPH	0.0966737	-0.704505	47	5.9177	7.62607	0.226057	False	False	transcriptomics
LMNB2_PRPH_testedin_transcriptomics	LMNB2_PRPH	LMNB2	PRPH	0.000565209	0.324024	47	11.2517	10.9816	0.00539447	True	False	transcriptomics
VIM_PRPH_testedin_transcriptomics	VIM_PRPH	VIM	PRPH	0.00198088	-0.351794	47	14.3064	14.7148	0.0139827	False	True	transcriptomics
PRPH_NEFM_testedin_transcriptomics	PRPH_NEFM	PRPH	NEFM	0.161756	0.177586	221	3.05086	3.55211	0.320016	False	False	transcriptomics
INA_NEFM_testedin_transcriptomics	INA_NEFM	INA	NEFM	0.6677	0.0762082	221	3.27231	3.91477	0.795901	False	False	transcriptomics
DES_NEFM_testedin_transcriptomics	DES_NEFM	DES	NEFM	0.199447	-0.284917	221	7.12348	7.64934	0.367501	False	False	transcriptomics
NEFH_NEFM_testedin_transcriptomics	NEFH_NEFM	NEFH	NEFM	0.154838	-0.166999	221	4.91106	5.27335	0.311253	False	False	transcriptomics
VIM_NEFM_testedin_transcriptomics	VIM_NEFM	VIM	NEFM	0.00846794	-0.159187	221	14.3453	14.8053	0.040083	False	True	transcriptomics
PRPH_INA_testedin_transcriptomics	PRPH_INA	PRPH	INA	0.834496	0.0331564	171	4.46227	3.16251	0.902373	False	False	transcriptomics
NEFM_INA_testedin_transcriptomics	NEFM_INA	NEFM	INA	0.255519	-0.231526	171	3.9319	2.87176	0.430878	False	False	transcriptomics
NEFL_INA_testedin_transcriptomics	NEFL_INA	NEFL	INA	0.203428	0.304747	171	6.48133	5.26449	0.3719	False	False	transcriptomics
DES_INA_testedin_transcriptomics	DES_INA	DES	INA	0.240778	-0.328015	171	6.9132	7.60497	0.415448	False	False	transcriptomics
NEFH_INA_testedin_transcriptomics	NEFH_INA	NEFH	INA	0.15751	-0.210723	171	5.85027	5.01307	0.314947	False	False	transcriptomics
PRPH_LMNB2_testedin_transcriptomics	PRPH_LMNB2	PRPH	LMNB2	0.696164	0.0704677	89	2.82379	3.35922	0.813412	False	False	transcriptomics
LMNA_LMNB2_testedin_transcriptomics	LMNA_LMNB2	LMNA	LMNB2	0.675439	0.0277376	89	13.0068	12.8133	0.801029	False	False	transcriptomics
LMNB1_LMNB2_testedin_transcriptomics	LMNB1_LMNB2	LMNB1	LMNB2	0.000994078	0.27768	89	10.6232	10.2449	0.00816928	True	False	transcriptomics
DES_LMNB2_testedin_transcriptomics	DES_LMNB2	DES	LMNB2	0.592505	-0.172473	89	6.90915	7.62033	0.742332	False	False	transcriptomics
PRPH_LMNB1_testedin_transcriptomics	PRPH_LMNB1	PRPH	LMNB1	0.0117669	0.405356	115	3.09237	3.4699	0.0504997	False	False	transcriptomics
LMNA_LMNB1_testedin_transcriptomics	LMNA_LMNB1	LMNA	LMNB1	0.598532	-0.0318321	115	13.0449	12.7784	0.746418	False	False	transcriptomics
NEFL_LMNB1_testedin_transcriptomics	NEFL_LMNB1	NEFL	LMNB1	0.614158	0.125872	115	5.46959	5.12412	0.75658	False	False	transcriptomics
DES_LMNB1_testedin_transcriptomics	DES_LMNB1	DES	LMNB1	0.00197398	-0.899209	115	6.92885	7.7075	0.0139621	False	True	transcriptomics
LMNB2_LMNB1_testedin_transcriptomics	LMNB2_LMNB1	LMNB2	LMNB1	1.25644e-17	0.544513	115	11.8029	10.98	3.22151e-14	True	False	transcriptomics
ALDH3A2_ALDH3B1_testedin_transcriptomics	ALDH3A2_ALDH3B1	ALDH3A2	ALDH3B1	0.0522117	0.250646	31	11.697	11.657	0.147924	False	False	transcriptomics
ALDH3B1_ALDH3A2_testedin_transcriptomics	ALDH3B1_ALDH3A2	ALDH3B1	ALDH3A2	0.226929	-0.0843664	182	8.97621	9.12305	0.399209	False	False	transcriptomics
PDE5A_PDE2A_testedin_transcriptomics	PDE5A_PDE2A	PDE5A	PDE2A	0.0574716	0.222745	51	9.98768	10.3103	0.157887	False	False	transcriptomics
PDE2A_PDE5A_testedin_transcriptomics	PDE2A_PDE5A	PDE2A	PDE5A	8.46007e-06	-0.532336	93	6.7893	7.41665	0.000219107	False	True	transcriptomics
PTPN7_PTPN18_testedin_transcriptomics	PTPN7_PTPN18	PTPN7	PTPN18	0.000105396	-0.82903	21	7.33789	8.11849	0.00155756	False	True	transcriptomics
PTPN12_PTPN18_testedin_transcriptomics	PTPN12_PTPN18	PTPN12	PTPN18	0.152104	0.147555	21	11.6942	11.3996	0.306988	False	False	transcriptomics
PTPN18_PTPN12_testedin_transcriptomics	PTPN18_PTPN12	PTPN18	PTPN12	0.375675	0.0804179	32	10.4375	10.1841	0.555657	False	False	transcriptomics
OTUD7B_TNFAIP3_testedin_transcriptomics	OTUD7B_TNFAIP3	OTUD7B	TNFAIP3	0.238608	0.0483963	106	10.8938	10.7111	0.412675	False	False	transcriptomics
GPBP1L1_GPBP1_testedin_transcriptomics	GPBP1L1_GPBP1	GPBP1L1	GPBP1	8.79346e-05	0.106388	112	12.042	11.8711	0.00135822	True	False	transcriptomics
OXR1_NCOA7_testedin_transcriptomics	OXR1_NCOA7	OXR1	NCOA7	0.0934733	0.0884354	106	11.4452	11.3278	0.22181	False	False	transcriptomics
SULF1_SULF2_testedin_transcriptomics	SULF1_SULF2	SULF1	SULF2	0.180999	-0.316335	27	12.6862	12.8534	0.344914	False	False	transcriptomics
GNS_SULF2_testedin_transcriptomics	GNS_SULF2	GNS	SULF2	0.967599	0.00317096	27	12.9162	13.0732	0.980789	False	False	transcriptomics
SULF1_GNS_testedin_transcriptomics	SULF1_GNS	SULF1	GNS	0.0282479	-0.500704	31	12.2967	12.7283	0.0961216	False	False	transcriptomics
SULF2_GNS_testedin_transcriptomics	SULF2_GNS	SULF2	GNS	0.00734924	-0.47181	31	11.4944	11.8759	0.036102	False	True	transcriptomics
MAP1B_MAP1A_testedin_transcriptomics	MAP1B_MAP1A	MAP1B	MAP1A	0.878686	-0.0160263	137	10.9066	11.7575	0.931741	False	False	transcriptomics
PURB_PURA_testedin_transcriptomics	PURB_PURA	PURB	PURA	0.0796802	0.0697372	91	11.8484	11.6426	0.197869	False	False	transcriptomics
PRKAR1B_PRKAR2A_testedin_transcriptomics	PRKAR1B_PRKAR2A	PRKAR1B	PRKAR2A	0.603464	-0.0333693	242	8.33793	8.5017	0.749874	False	False	transcriptomics
PRKAR2B_PRKAR2A_testedin_transcriptomics	PRKAR2B_PRKAR2A	PRKAR2B	PRKAR2A	3.24128e-05	-0.351751	242	7.84049	8.40238	0.000629594	False	True	transcriptomics
PRKAR1A_PRKAR2A_testedin_transcriptomics	PRKAR1A_PRKAR2A	PRKAR1A	PRKAR2A	0.00115306	-0.104931	242	13.1424	13.1403	0.00913954	False	True	transcriptomics
PRKAR2A_PRKAR2B_testedin_transcriptomics	PRKAR2A_PRKAR2B	PRKAR2A	PRKAR2B	0.909556	0.00707116	27	10.9676	11.1005	0.948201	False	False	transcriptomics
PRKAR1A_PRKAR2B_testedin_transcriptomics	PRKAR1A_PRKAR2B	PRKAR1A	PRKAR2B	0.441897	0.0551373	27	13.2551	13.182	0.618126	False	False	transcriptomics
SMARCD1_SMARCD3_testedin_transcriptomics	SMARCD1_SMARCD3	SMARCD1	SMARCD3	0.259036	0.0666295	42	10.4196	10.2434	0.434949	False	False	transcriptomics
SMARCD2_SMARCD3_testedin_transcriptomics	SMARCD2_SMARCD3	SMARCD2	SMARCD3	0.0156202	0.146447	42	11.5353	11.2123	0.0618577	False	False	transcriptomics
MAST3_MAST4_testedin_transcriptomics	MAST3_MAST4	MAST3	MAST4	3.97123e-06	-0.323126	112	8.36539	8.77388	0.000123421	False	True	transcriptomics
MAST2_MAST4_testedin_transcriptomics	MAST2_MAST4	MAST2	MAST4	0.0210275	0.129164	112	10.65	10.4945	0.0773464	False	False	transcriptomics
MAST2_MAST3_testedin_transcriptomics	MAST2_MAST3	MAST2	MAST3	0.0308028	0.143457	70	10.8184	10.4508	0.102551	False	False	transcriptomics
MAST4_MAST3_testedin_transcriptomics	MAST4_MAST3	MAST4	MAST3	0.200748	0.124691	70	10.6871	10.8703	0.368709	False	False	transcriptomics
SMAD1_SMAD5_testedin_transcriptomics	SMAD1_SMAD5	SMAD1	SMAD5	0.90625	-0.00638952	93	9.79958	9.84303	0.946947	False	False	transcriptomics
SMAD2_SMAD5_testedin_transcriptomics	SMAD2_SMAD5	SMAD2	SMAD5	0.00977392	0.091467	93	12.6125	12.4072	0.0444332	True	False	transcriptomics
SMAD3_SMAD5_testedin_transcriptomics	SMAD3_SMAD5	SMAD3	SMAD5	0.00537581	0.205937	93	11.2183	10.7007	0.0284785	True	False	transcriptomics
SMAD4_SMAD5_testedin_transcriptomics	SMAD4_SMAD5	SMAD4	SMAD5	0.00247904	0.119825	93	11.3334	11.2735	0.016319	True	False	transcriptomics
SMAD1_SMAD4_testedin_transcriptomics	SMAD1_SMAD4	SMAD1	SMAD4	0.791154	0.0107958	190	9.71369	9.80044	0.877008	False	False	transcriptomics
SMAD3_SMAD4_testedin_transcriptomics	SMAD3_SMAD4	SMAD3	SMAD4	5.4023e-06	0.245873	190	10.7881	10.7058	0.000150862	True	False	transcriptomics
SMAD5_SMAD4_testedin_transcriptomics	SMAD5_SMAD4	SMAD5	SMAD4	0.267908	0.0354231	190	11.5318	11.5463	0.44512	False	False	transcriptomics
SMAD1_SMAD2_testedin_transcriptomics	SMAD1_SMAD2	SMAD1	SMAD2	0.537917	0.0250295	186	9.72215	9.79719	0.696564	False	False	transcriptomics
SMAD3_SMAD2_testedin_transcriptomics	SMAD3_SMAD2	SMAD3	SMAD2	7.18058e-06	0.242125	186	10.8072	10.6996	0.000192785	True	False	transcriptomics
SMAD5_SMAD2_testedin_transcriptomics	SMAD5_SMAD2	SMAD5	SMAD2	0.139397	0.0471806	186	11.5419	11.5474	0.289404	False	False	transcriptomics
SMAD2_SMAD1_testedin_transcriptomics	SMAD2_SMAD1	SMAD2	SMAD1	0.057133	0.0634916	92	12.4703	12.4272	0.157177	False	False	transcriptomics
SMAD3_SMAD1_testedin_transcriptomics	SMAD3_SMAD1	SMAD3	SMAD1	0.0156966	0.169842	92	11.0493	10.7014	0.0620126	False	False	transcriptomics
SMAD5_SMAD1_testedin_transcriptomics	SMAD5_SMAD1	SMAD5	SMAD1	0.000977263	0.140373	92	11.5605	11.5332	0.00804399	True	False	transcriptomics
SMAD4_SMAD1_testedin_transcriptomics	SMAD4_SMAD1	SMAD4	SMAD1	0.0867882	0.0652133	92	11.2378	11.295	0.209929	False	False	transcriptomics
SMAD1_SMAD3_testedin_transcriptomics	SMAD1_SMAD3	SMAD1	SMAD3	0.0208976	0.127618	89	9.87804	9.77105	0.0769848	False	False	transcriptomics
SMAD2_SMAD3_testedin_transcriptomics	SMAD2_SMAD3	SMAD2	SMAD3	0.191886	-0.0444156	89	12.039	12.4605	0.358467	False	False	transcriptomics
SMAD5_SMAD3_testedin_transcriptomics	SMAD5_SMAD3	SMAD5	SMAD3	0.200315	0.0545887	89	11.4935	11.5335	0.368309	False	False	transcriptomics
SMAD4_SMAD3_testedin_transcriptomics	SMAD4_SMAD3	SMAD4	SMAD3	0.750549	0.0122471	89	11.0028	11.313	0.849138	False	False	transcriptomics
NRCAM_CHL1_testedin_transcriptomics	NRCAM_CHL1	NRCAM	CHL1	0.10479	0.228227	205	10.0154	9.32941	0.238016	False	False	transcriptomics
NFASC_CHL1_testedin_transcriptomics	NFASC_CHL1	NFASC	CHL1	0.729194	-0.0408377	205	8.74035	8.81861	0.83504	False	False	transcriptomics
CNTN1_CHL1_testedin_transcriptomics	CNTN1_CHL1	CNTN1	CHL1	0.731558	-0.0624221	205	7.88263	9.08456	0.836252	False	False	transcriptomics
TMX4_TMX1_testedin_transcriptomics	TMX4_TMX1	TMX4	TMX1	0.807497	0.0136645	110	11.3489	11.3598	0.885886	False	False	transcriptomics
TPD52L1_TPD52_testedin_transcriptomics	TPD52L1_TPD52	TPD52L1	TPD52	0.401003	0.163133	32	9.22701	9.08327	0.579164	False	False	transcriptomics
TPD52L2_TPD52_testedin_transcriptomics	TPD52L2_TPD52	TPD52L2	TPD52	0.549027	-0.0374855	32	11.5438	11.5173	0.705439	False	False	transcriptomics
TPD52L2_TPD52L1_testedin_transcriptomics	TPD52L2_TPD52L1	TPD52L2	TPD52L1	0.41636	0.0300495	108	11.5764	11.5889	0.594899	False	False	transcriptomics
TPD52_TPD52L1_testedin_transcriptomics	TPD52_TPD52L1	TPD52	TPD52L1	0.32484	0.0720546	108	11.2317	11.22	0.505528	False	False	transcriptomics
SNX10_SNX11_testedin_transcriptomics	SNX10_SNX11	SNX10	SNX11	0.19459	-0.174232	50	9.25285	9.63196	0.362066	False	False	transcriptomics
KLHDC7A_KBTBD11_testedin_transcriptomics	KLHDC7A_KBTBD11	KLHDC7A	KBTBD11	0.0497238	-0.315284	222	5.98364	6.27239	0.142369	False	False	transcriptomics
PPM1L_PPM1K_testedin_transcriptomics	PPM1L_PPM1K	PPM1L	PPM1K	0.0109545	0.233034	89	10.0011	9.81071	0.0482472	True	False	transcriptomics
ILKAP_PPM1K_testedin_transcriptomics	ILKAP_PPM1K	ILKAP	PPM1K	0.148218	0.0463814	89	8.78122	8.76472	0.301731	False	False	transcriptomics
PPM1F_PPM1K_testedin_transcriptomics	PPM1F_PPM1K	PPM1F	PPM1K	0.0969326	-0.0806432	89	10.3829	10.3849	0.226249	False	False	transcriptomics
PPM1L_PPM1F_testedin_transcriptomics	PPM1L_PPM1F	PPM1L	PPM1F	0.034265	-0.179726	100	9.48913	9.8567	0.10985	False	False	transcriptomics
ILKAP_PPM1F_testedin_transcriptomics	ILKAP_PPM1F	ILKAP	PPM1F	0.000400505	0.105684	100	8.98483	8.7414	0.00411582	True	False	transcriptomics
PPM1K_PPM1F_testedin_transcriptomics	PPM1K_PPM1F	PPM1K	PPM1F	0.0457784	0.148244	100	9.86515	9.90445	0.134528	False	False	transcriptomics
PPM1L_ILKAP_testedin_transcriptomics	PPM1L_ILKAP	PPM1L	ILKAP	0.00184991	0.336045	59	10.1503	9.81485	0.0132306	True	False	transcriptomics
PPM1F_ILKAP_testedin_transcriptomics	PPM1F_ILKAP	PPM1F	ILKAP	0.434869	-0.0446775	59	10.5484	10.3729	0.61096	False	False	transcriptomics
PPM1K_ILKAP_testedin_transcriptomics	PPM1K_ILKAP	PPM1K	ILKAP	0.0487286	-0.189866	59	9.60426	9.91619	0.140572	False	False	transcriptomics
CELSR2_CELSR1_testedin_transcriptomics	CELSR2_CELSR1	CELSR2	CELSR1	0.00805475	0.263313	132	10.364	10.0094	0.0386026	True	False	transcriptomics
CHST12_CHST14_testedin_transcriptomics	CHST12_CHST14	CHST12	CHST14	0.451448	0.0307012	140	9.44041	9.70913	0.626572	False	False	transcriptomics
SEC11A_SEC11C_testedin_transcriptomics	SEC11A_SEC11C	SEC11A	SEC11C	0.0687801	-0.0496304	201	11.2757	11.2619	0.179402	False	False	transcriptomics
MCRIP1_MCRIP2_testedin_transcriptomics	MCRIP1_MCRIP2	MCRIP1	MCRIP2	0.844814	-0.0204449	32	9.77644	9.86849	0.908982	False	False	transcriptomics
RNF13_RNF167_testedin_transcriptomics	RNF13_RNF167	RNF13	RNF167	0.0691152	-0.0571221	211	11.0926	11.1354	0.179567	False	False	transcriptomics
AGA_ASRGL1_testedin_transcriptomics	AGA_ASRGL1	AGA	ASRGL1	0.340873	0.0819954	45	9.32322	9.32494	0.521265	False	False	transcriptomics
TASP1_ASRGL1_testedin_transcriptomics	TASP1_ASRGL1	TASP1	ASRGL1	0.704661	0.0182451	45	8.96792	9.08299	0.817598	False	False	transcriptomics
ASRGL1_TASP1_testedin_transcriptomics	ASRGL1_TASP1	ASRGL1	TASP1	0.107278	-0.288912	46	7.85481	8.72716	0.241599	False	False	transcriptomics
ASRGL1_AGA_testedin_transcriptomics	ASRGL1_AGA	ASRGL1	AGA	0.00689484	-0.329072	121	7.83899	8.72831	0.0345281	False	True	transcriptomics
USP22_USP3_testedin_transcriptomics	USP22_USP3	USP22	USP3	1.50831e-05	0.20126	100	12.3209	12.5405	0.000346843	True	False	transcriptomics
USP3_USP22_testedin_transcriptomics	USP3_USP22	USP3	USP22	0.015244	-0.0646039	167	10.6401	10.8241	0.0607391	False	False	transcriptomics
TESC_CHP1_testedin_transcriptomics	TESC_CHP1	TESC	CHP1	0.173045	-0.182808	153	7.03464	7.2542	0.335022	False	False	transcriptomics
PPP3R1_CHP1_testedin_transcriptomics	PPP3R1_CHP1	PPP3R1	CHP1	0.887029	-0.00396654	153	10.6218	10.4777	0.935773	False	False	transcriptomics
TRIM4_TRIM5_testedin_transcriptomics	TRIM4_TRIM5	TRIM4	TRIM5	0.299396	-0.0561709	99	10.1682	10.208	0.480533	False	False	transcriptomics
TRIM38_TRIM5_testedin_transcriptomics	TRIM38_TRIM5	TRIM38	TRIM5	0.213166	-0.0712773	99	10.8693	11.0043	0.383466	False	False	transcriptomics
TRIM11_TRIM5_testedin_transcriptomics	TRIM11_TRIM5	TRIM11	TRIM5	0.2341	0.0517801	99	9.88432	9.62786	0.407212	False	False	transcriptomics
TRIM5_TRIM38_testedin_transcriptomics	TRIM5_TRIM38	TRIM5	TRIM38	0.231303	0.082638	57	9.96764	9.96571	0.403442	False	False	transcriptomics
TRIM4_TRIM38_testedin_transcriptomics	TRIM4_TRIM38	TRIM4	TRIM38	0.530168	0.0427808	57	10.3949	10.1949	0.690902	False	False	transcriptomics
TRIM22_TRIM38_testedin_transcriptomics	TRIM22_TRIM38	TRIM22	TRIM38	0.139851	-0.167597	57	11.4448	11.5192	0.289877	False	False	transcriptomics
TRIM21_TRIM38_testedin_transcriptomics	TRIM21_TRIM38	TRIM21	TRIM38	0.19409	0.0975107	57	9.60842	9.53464	0.361399	False	False	transcriptomics
TRIM68_TRIM38_testedin_transcriptomics	TRIM68_TRIM38	TRIM68	TRIM38	0.41827	0.0606209	57	8.71322	8.80609	0.5963	False	False	transcriptomics
TRIM11_TRIM38_testedin_transcriptomics	TRIM11_TRIM38	TRIM11	TRIM38	0.34749	0.0503827	57	9.68717	9.62533	0.527978	False	False	transcriptomics
TRIM4_TRIM21_testedin_transcriptomics	TRIM4_TRIM21	TRIM4	TRIM21	0.296512	-0.0575741	96	10.1571	10.2075	0.477995	False	False	transcriptomics
TRIM38_TRIM21_testedin_transcriptomics	TRIM38_TRIM21	TRIM38	TRIM21	0.131715	-0.0878232	96	10.8536	11.0057	0.278186	False	False	transcriptomics
TRIM11_TRIM21_testedin_transcriptomics	TRIM11_TRIM21	TRIM11	TRIM21	0.248052	0.0511784	96	9.90673	9.62199	0.423298	False	False	transcriptomics
TRIM4_TRIM68_testedin_transcriptomics	TRIM4_TRIM68	TRIM4	TRIM68	0.30765	-0.0562421	96	10.1571	10.2075	0.487826	False	False	transcriptomics
TRIM38_TRIM68_testedin_transcriptomics	TRIM38_TRIM68	TRIM38	TRIM68	0.14105	-0.0858538	96	10.8536	11.0045	0.291655	False	False	transcriptomics
TRIM11_TRIM68_testedin_transcriptomics	TRIM11_TRIM68	TRIM11	TRIM68	0.226447	0.053713	96	9.90673	9.62187	0.398496	False	False	transcriptomics
TRIM4_TRIM22_testedin_transcriptomics	TRIM4_TRIM22	TRIM4	TRIM22	0.247069	-0.0629803	98	10.1533	10.2097	0.422497	False	False	transcriptomics
TRIM38_TRIM22_testedin_transcriptomics	TRIM38_TRIM22	TRIM38	TRIM22	0.241563	-0.0674479	98	10.8623	11.005	0.415963	False	False	transcriptomics
TRIM11_TRIM22_testedin_transcriptomics	TRIM11_TRIM22	TRIM11	TRIM22	0.241042	0.0513113	98	9.8898	9.6275	0.415483	False	False	transcriptomics
CLGN_CANX_testedin_transcriptomics	CLGN_CANX	CLGN	CANX	0.27067	0.249114	88	6.12092	5.94703	0.448319	False	False	transcriptomics
CALR_CANX_testedin_transcriptomics	CALR_CANX	CALR	CANX	0.654765	-0.0222101	88	14.3631	14.3057	0.786194	False	False	transcriptomics
CLGN_CALR_testedin_transcriptomics	CLGN_CALR	CLGN	CALR	0.0719071	0.418332	74	6.64654	5.84992	0.184085	False	False	transcriptomics
CANX_CALR_testedin_transcriptomics	CANX_CALR	CANX	CALR	2.58513e-05	0.1871	74	14.8378	14.8752	0.000530262	True	False	transcriptomics
SH3BP5_SH3BP5L_testedin_transcriptomics	SH3BP5_SH3BP5L	SH3BP5	SH3BP5L	0.421756	0.0986978	27	10.4034	10.1891	0.599602	False	False	transcriptomics
SERBP1_HABP4_testedin_transcriptomics	SERBP1_HABP4	SERBP1	HABP4	0.0170888	0.0857744	98	13.1745	13.2028	0.0659694	False	False	transcriptomics
GPT_GPT2_testedin_transcriptomics	GPT_GPT2	GPT	GPT2	0.468441	0.120134	86	5.6533	5.89617	0.639565	False	False	transcriptomics
CAMK2D_CAMK1_testedin_transcriptomics	CAMK2D_CAMK1	CAMK2D	CAMK1	0.697064	-0.0234673	205	11.0521	11.2349	0.8135	False	False	transcriptomics
CAMK1D_CAMK1_testedin_transcriptomics	CAMK1D_CAMK1	CAMK1D	CAMK1	0.46182	0.0471697	205	10.705	10.4697	0.634713	False	False	transcriptomics
CAMK4_CAMK1_testedin_transcriptomics	CAMK4_CAMK1	CAMK4	CAMK1	6.58442e-06	-0.388414	205	8.08682	8.21427	0.00017865	False	True	transcriptomics
CAMK2G_CAMK1_testedin_transcriptomics	CAMK2G_CAMK1	CAMK2G	CAMK1	0.0118292	0.103924	205	9.96823	10.1138	0.050719	False	False	transcriptomics
CAMK2D_CAMK1D_testedin_transcriptomics	CAMK2D_CAMK1D	CAMK2D	CAMK1D	0.812661	-0.0156169	142	11.6604	11.1199	0.888086	False	False	transcriptomics
CAMK4_CAMK1D_testedin_transcriptomics	CAMK4_CAMK1D	CAMK4	CAMK1D	0.114375	-0.145529	142	8.20564	8.21359	0.252154	False	False	transcriptomics
CAMK1_CAMK1D_testedin_transcriptomics	CAMK1_CAMK1D	CAMK1	CAMK1D	0.439002	-0.0441828	142	8.69438	8.23707	0.615384	False	False	transcriptomics
CAMK2D_CAMK4_testedin_transcriptomics	CAMK2D_CAMK4	CAMK2D	CAMK4	0.981822	-0.00158112	108	11.0034	11.2098	0.989246	False	False	transcriptomics
CAMK1D_CAMK4_testedin_transcriptomics	CAMK1D_CAMK4	CAMK1D	CAMK4	0.179084	0.0981898	108	10.6729	10.4757	0.342192	False	False	transcriptomics
CAMK2B_CAMK4_testedin_transcriptomics	CAMK2B_CAMK4	CAMK2B	CAMK4	0.687792	-0.0755333	108	4.27518	4.98113	0.808089	False	False	transcriptomics
CAMK1_CAMK4_testedin_transcriptomics	CAMK1_CAMK4	CAMK1	CAMK4	1.92687e-07	-0.299558	108	7.59558	8.31866	1.33527e-05	False	True	transcriptomics
CAMK2G_CAMK4_testedin_transcriptomics	CAMK2G_CAMK4	CAMK2G	CAMK4	0.0250758	0.105276	108	10.1465	10.095	0.087654	False	False	transcriptomics
CAMK2D_CAMK2G_testedin_transcriptomics	CAMK2D_CAMK2G	CAMK2D	CAMK2G	0.147529	0.0919883	162	11.5965	11.106	0.300926	False	False	transcriptomics
CAMK2B_CAMK2G_testedin_transcriptomics	CAMK2B_CAMK2G	CAMK2B	CAMK2G	0.10909	0.293709	162	6.99837	4.38994	0.244959	False	False	transcriptomics
CAMK4_CAMK2G_testedin_transcriptomics	CAMK4_CAMK2G	CAMK4	CAMK2G	0.0829512	-0.155841	162	8.07111	8.21152	0.20431	False	False	transcriptomics
CAMK1_CAMK2G_testedin_transcriptomics	CAMK1_CAMK2G	CAMK1	CAMK2G	0.0265183	-0.124052	162	8.6184	8.22042	0.0918204	False	False	transcriptomics
CAMK1D_CAMK2D_testedin_transcriptomics	CAMK1D_CAMK2D	CAMK1D	CAMK2D	0.0845163	0.129814	88	10.6668	10.4909	0.206775	False	False	transcriptomics
CAMK2B_CAMK2D_testedin_transcriptomics	CAMK2B_CAMK2D	CAMK2B	CAMK2D	0.846244	-0.0382397	88	4.38253	4.92643	0.909566	False	False	transcriptomics
CAMK4_CAMK2D_testedin_transcriptomics	CAMK4_CAMK2D	CAMK4	CAMK2D	6.51426e-09	-0.581045	88	7.66614	8.22544	7.10747e-07	False	True	transcriptomics
CAMK1_CAMK2D_testedin_transcriptomics	CAMK1_CAMK2D	CAMK1	CAMK2D	0.0303341	-0.132129	88	7.91903	8.32047	0.10114	False	False	transcriptomics
CAMK2G_CAMK2D_testedin_transcriptomics	CAMK2G_CAMK2D	CAMK2G	CAMK2D	0.702068	0.0183925	88	10.0418	10.0783	0.815848	False	False	transcriptomics
PARP1_PARP2_testedin_transcriptomics	PARP1_PARP2	PARP1	PARP2	0.000397218	0.144473	105	12.4018	12.2636	0.00410672	True	False	transcriptomics
ATP2C1_ATP2A3_testedin_transcriptomics	ATP2C1_ATP2A3	ATP2C1	ATP2A3	0.329897	-0.0308628	208	12.2718	12.2349	0.509999	False	False	transcriptomics
ATP1A2_ATP2A3_testedin_transcriptomics	ATP1A2_ATP2A3	ATP1A2	ATP2A3	0.00294818	-0.46222	208	5.56424	6.96612	0.0184896	False	True	transcriptomics
ATP1A1_ATP2A3_testedin_transcriptomics	ATP1A1_ATP2A3	ATP1A1	ATP2A3	0.000118309	0.184545	208	14.2857	13.9401	0.00172355	True	False	transcriptomics
ATP2A2_ATP2A3_testedin_transcriptomics	ATP2A2_ATP2A3	ATP2A2	ATP2A3	4.31878e-05	0.140053	208	13.0958	13.1331	0.000779134	True	False	transcriptomics
ATP1A1_ATP2C1_testedin_transcriptomics	ATP1A1_ATP2C1	ATP1A1	ATP2C1	0.29687	0.101154	37	13.8475	14.0569	0.478275	False	False	transcriptomics
ATP2A2_ATP2C1_testedin_transcriptomics	ATP2A2_ATP2C1	ATP2A2	ATP2C1	0.225908	0.0838348	37	13.1767	13.0794	0.398147	False	False	transcriptomics
ATP2A3_ATP2C1_testedin_transcriptomics	ATP2A3_ATP2C1	ATP2A3	ATP2C1	0.214543	-0.231558	37	8.9207	9.37624	0.384525	False	False	transcriptomics
NAA15_NAA16_testedin_transcriptomics	NAA15_NAA16	NAA15	NAA16	0.00258879	0.0934786	160	11.349	11.3879	0.0168388	True	False	transcriptomics
ST3GAL1_ST3GAL4_testedin_transcriptomics	ST3GAL1_ST3GAL4	ST3GAL1	ST3GAL4	0.407468	0.0690906	104	11.1866	10.9997	0.585304	False	False	transcriptomics
CAPN2_CAPN1_testedin_transcriptomics	CAPN2_CAPN1	CAPN2	CAPN1	0.0185062	-0.208487	40	12.6416	12.9424	0.0701402	False	False	transcriptomics
CAPN2_CAPN5_testedin_transcriptomics	CAPN2_CAPN5	CAPN2	CAPN5	0.000324975	-0.260766	65	12.6831	12.9426	0.00356084	False	True	transcriptomics
LOX_LOXL1_testedin_transcriptomics	LOX_LOXL1	LOX	LOXL1	0.0630996	-0.242386	92	9.68193	10.2205	0.16888	False	False	transcriptomics
LOXL3_LOXL1_testedin_transcriptomics	LOXL3_LOXL1	LOXL3	LOXL1	0.0078107	-0.162342	92	7.99045	8.40109	0.037644	False	True	transcriptomics
LOXL4_LOXL1_testedin_transcriptomics	LOXL4_LOXL1	LOXL4	LOXL1	0.0324897	-0.280154	92	7.15726	7.90006	0.106458	False	False	transcriptomics
LOXL3_LOX_testedin_transcriptomics	LOXL3_LOX	LOXL3	LOX	0.0739804	-0.108843	106	8.11776	8.38978	0.187436	False	False	transcriptomics
LOXL1_LOX_testedin_transcriptomics	LOXL1_LOX	LOXL1	LOX	0.0117682	-0.286197	106	8.63325	8.73303	0.0504997	False	False	transcriptomics
CRISP3_GLIPR1_testedin_transcriptomics	CRISP3_GLIPR1	CRISP3	GLIPR1	0.102933	-0.774112	31	3.94255	3.90703	0.235327	False	False	transcriptomics
EIF4EBP3_EIF4EBP1_testedin_transcriptomics	EIF4EBP3_EIF4EBP1	EIF4EBP3	EIF4EBP1	0.848879	0.0147031	122	7.26742	7.05512	0.911634	False	False	transcriptomics
EIF4EBP2_EIF4EBP1_testedin_transcriptomics	EIF4EBP2_EIF4EBP1	EIF4EBP2	EIF4EBP1	0.00222261	0.109117	122	12.2379	12.1307	0.0151967	True	False	transcriptomics
EIF4EBP3_EIF4EBP2_testedin_transcriptomics	EIF4EBP3_EIF4EBP2	EIF4EBP3	EIF4EBP2	0.846445	-0.017264	141	6.75025	7.16021	0.909591	False	False	transcriptomics
EIF4EBP1_EIF4EBP2_testedin_transcriptomics	EIF4EBP1_EIF4EBP2	EIF4EBP1	EIF4EBP2	0.275965	0.0947632	141	9.57721	9.74652	0.454739	False	False	transcriptomics
EFS_NEDD9_testedin_transcriptomics	EFS_NEDD9	EFS	NEDD9	0.514992	-0.0967501	58	8.36491	8.15562	0.678668	False	False	transcriptomics
BCAR1_NEDD9_testedin_transcriptomics	BCAR1_NEDD9	BCAR1	NEDD9	0.926098	-0.00720268	58	10.3848	10.2553	0.957466	False	False	transcriptomics
EFS_BCAR1_testedin_transcriptomics	EFS_BCAR1	EFS	BCAR1	0.892495	0.017401	106	9.16416	8.08461	0.938043	False	False	transcriptomics
NEDD9_BCAR1_testedin_transcriptomics	NEDD9_BCAR1	NEDD9	BCAR1	0.946478	0.00644477	106	10.9075	11.5454	0.96819	False	False	transcriptomics
AFAP1L1_AFAP1L2_testedin_transcriptomics	AFAP1L1_AFAP1L2	AFAP1L1	AFAP1L2	0.607358	-0.0418985	156	9.70487	9.25462	0.751939	False	False	transcriptomics
AFAP1_AFAP1L2_testedin_transcriptomics	AFAP1_AFAP1L2	AFAP1	AFAP1L2	0.00119236	0.207673	156	11.0723	10.5869	0.00936362	True	False	transcriptomics
AFAP1L1_AFAP1_testedin_transcriptomics	AFAP1L1_AFAP1	AFAP1L1	AFAP1	0.00444787	-0.224999	111	9.21433	9.33644	0.0246048	False	True	transcriptomics
AFAP1L2_AFAP1_testedin_transcriptomics	AFAP1L2_AFAP1	AFAP1L2	AFAP1	0.00537505	-0.290004	111	9.20031	9.41034	0.0284785	False	True	transcriptomics
CORO1B_CORO1C_testedin_transcriptomics	CORO1B_CORO1C	CORO1B	CORO1C	0.00518257	-0.20671	50	10.936	11.1552	0.0276894	False	True	transcriptomics
CORO2B_CORO1C_testedin_transcriptomics	CORO2B_CORO1C	CORO2B	CORO1C	0.000294496	-0.647285	50	5.37939	5.96892	0.00335595	False	True	transcriptomics
CORO2A_CORO1C_testedin_transcriptomics	CORO2A_CORO1C	CORO2A	CORO1C	0.750613	-0.0365176	50	9.81778	9.7049	0.849138	False	False	transcriptomics
CORO1A_CORO1C_testedin_transcriptomics	CORO1A_CORO1C	CORO1A	CORO1C	0.000359957	-0.459104	50	9.76099	10.1355	0.00378276	False	True	transcriptomics
CORO1B_CORO1A_testedin_transcriptomics	CORO1B_CORO1A	CORO1B	CORO1A	0.355007	-0.0861138	30	11.0059	11.1397	0.534648	False	False	transcriptomics
CORO2B_CORO1A_testedin_transcriptomics	CORO2B_CORO1A	CORO2B	CORO1A	0.0460977	-0.451349	30	5.32113	5.98305	0.135079	False	False	transcriptomics
CORO2A_CORO1A_testedin_transcriptomics	CORO2A_CORO1A	CORO2A	CORO1A	0.343634	0.136209	30	10.1337	9.70181	0.524139	False	False	transcriptomics
CORO1C_CORO1A_testedin_transcriptomics	CORO1C_CORO1A	CORO1C	CORO1A	0.352453	0.0757083	30	12.1107	12.1535	0.532226	False	False	transcriptomics
CORO1B_CORO2A_testedin_transcriptomics	CORO1B_CORO2A	CORO1B	CORO2A	0.694174	0.0213326	93	11.2506	11.1379	0.812908	False	False	transcriptomics
CORO2B_CORO2A_testedin_transcriptomics	CORO2B_CORO2A	CORO2B	CORO2A	0.0298503	-0.287803	93	5.51726	5.91111	0.100113	False	False	transcriptomics
CORO1A_CORO2A_testedin_transcriptomics	CORO1A_CORO2A	CORO1A	CORO2A	4.9821e-05	-0.385629	93	9.76081	10.1341	0.000871952	False	True	transcriptomics
CORO1C_CORO2A_testedin_transcriptomics	CORO1C_CORO2A	CORO1C	CORO2A	0.73258	-0.0160964	93	12.1067	12.1278	0.837088	False	False	transcriptomics
CORO1B_CORO2B_testedin_transcriptomics	CORO1B_CORO2B	CORO1B	CORO2B	0.0730797	0.0995275	88	11.3888	11.1211	0.18599	False	False	transcriptomics
CORO2A_CORO2B_testedin_transcriptomics	CORO2A_CORO2B	CORO2A	CORO2B	0.174187	0.117435	88	10.1152	9.675	0.335538	False	False	transcriptomics
CORO1A_CORO2B_testedin_transcriptomics	CORO1A_CORO2B	CORO1A	CORO2B	2.73411e-05	-0.408285	88	9.92075	10.1207	0.000549824	False	True	transcriptomics
CORO1C_CORO2B_testedin_transcriptomics	CORO1C_CORO2B	CORO1C	CORO2B	0.324139	-0.0480885	88	12.0635	12.1328	0.50507	False	False	transcriptomics
CORO2B_CORO1B_testedin_transcriptomics	CORO2B_CORO1B	CORO2B	CORO1B	0.119833	-0.355086	30	6.57674	5.92191	0.259382	False	False	transcriptomics
CORO2A_CORO1B_testedin_transcriptomics	CORO2A_CORO1B	CORO2A	CORO1B	0.498409	0.0967141	30	9.48951	9.70911	0.6642	False	False	transcriptomics
CORO1A_CORO1B_testedin_transcriptomics	CORO1A_CORO1B	CORO1A	CORO1B	0.00310225	-0.483087	30	9.78418	10.1076	0.0190976	False	True	transcriptomics
CORO1C_CORO1B_testedin_transcriptomics	CORO1C_CORO1B	CORO1C	CORO1B	0.36774	0.0718854	30	12.3065	12.1306	0.547553	False	False	transcriptomics
AFF4_AFF1_testedin_transcriptomics	AFF4_AFF1	AFF4	AFF1	0.925508	-0.00346688	93	12.6751	12.862	0.957242	False	False	transcriptomics
PDLIM4_PDLIM1_testedin_transcriptomics	PDLIM4_PDLIM1	PDLIM4	PDLIM1	0.0926076	0.22602	159	8.81546	8.36652	0.220053	False	False	transcriptomics
PDLIM3_PDLIM1_testedin_transcriptomics	PDLIM3_PDLIM1	PDLIM3	PDLIM1	0.573456	0.0774723	159	9.99808	9.71315	0.726346	False	False	transcriptomics
PDLIM4_PDLIM3_testedin_transcriptomics	PDLIM4_PDLIM3	PDLIM4	PDLIM3	0.0342994	-0.265178	125	8.22965	8.48482	0.109861	False	False	transcriptomics
PDLIM1_PDLIM3_testedin_transcriptomics	PDLIM1_PDLIM3	PDLIM1	PDLIM3	0.33053	-0.0751182	125	11.3689	11.0939	0.510222	False	False	transcriptomics
CARMIL1_CARMIL2_testedin_transcriptomics	CARMIL1_CARMIL2	CARMIL1	CARMIL2	0.948047	0.00445476	105	10.1882	10.6188	0.968805	False	False	transcriptomics
CARMIL2_CARMIL1_testedin_transcriptomics	CARMIL2_CARMIL1	CARMIL2	CARMIL1	0.000317277	-0.55611	57	5.69986	6.12949	0.00351403	False	True	transcriptomics
PLPP3_PLPP2_testedin_transcriptomics	PLPP3_PLPP2	PLPP3	PLPP2	0.095718	-0.127789	86	10.622	11.1844	0.224744	False	False	transcriptomics
CYTH1_CYTH4_testedin_transcriptomics	CYTH1_CYTH4	CYTH1	CYTH4	0.0184815	-0.0990234	112	10.7353	10.9181	0.0700984	False	False	transcriptomics
CYTH2_CYTH4_testedin_transcriptomics	CYTH2_CYTH4	CYTH2	CYTH4	0.146965	0.0636801	112	11.1401	10.9416	0.300134	False	False	transcriptomics
CYTH3_CYTH4_testedin_transcriptomics	CYTH3_CYTH4	CYTH3	CYTH4	0.402983	-0.0471887	112	10.1591	10.1545	0.580967	False	False	transcriptomics
CYTH4_CYTH2_testedin_transcriptomics	CYTH4_CYTH2	CYTH4	CYTH2	0.0018412	-0.306037	79	9.13171	9.38627	0.0132051	False	True	transcriptomics
CYTH1_CYTH2_testedin_transcriptomics	CYTH1_CYTH2	CYTH1	CYTH2	0.420639	-0.0388856	79	10.9729	10.9239	0.598679	False	False	transcriptomics
CYTH3_CYTH2_testedin_transcriptomics	CYTH3_CYTH2	CYTH3	CYTH2	0.0534751	-0.13188	79	9.99212	10.1542	0.150176	False	False	transcriptomics
CYTH4_CYTH3_testedin_transcriptomics	CYTH4_CYTH3	CYTH4	CYTH3	0.00053082	-0.525897	32	8.74116	9.35992	0.00515539	False	True	transcriptomics
CYTH1_CYTH3_testedin_transcriptomics	CYTH1_CYTH3	CYTH1	CYTH3	0.0935862	-0.12796	32	10.8349	10.9501	0.221975	False	False	transcriptomics
CYTH2_CYTH3_testedin_transcriptomics	CYTH2_CYTH3	CYTH2	CYTH3	0.016732	0.195477	32	11.4603	10.9729	0.0650504	False	False	transcriptomics
CYTH4_CYTH1_testedin_transcriptomics	CYTH4_CYTH1	CYTH4	CYTH1	0.0710955	-0.214932	50	9.11627	9.39217	0.182929	False	False	transcriptomics
CYTH2_CYTH1_testedin_transcriptomics	CYTH2_CYTH1	CYTH2	CYTH1	0.138573	0.0921853	50	11.1449	10.9463	0.2881	False	False	transcriptomics
CYTH3_CYTH1_testedin_transcriptomics	CYTH3_CYTH1	CYTH3	CYTH1	0.937066	0.00629971	50	10.2198	10.1358	0.964334	False	False	transcriptomics
ARFGEF1_ARFGEF2_testedin_transcriptomics	ARFGEF1_ARFGEF2	ARFGEF1	ARFGEF2	0.622431	-0.0344261	22	12.2835	12.336	0.762597	False	False	transcriptomics
ARFGEF2_ARFGEF1_testedin_transcriptomics	ARFGEF2_ARFGEF1	ARFGEF2	ARFGEF1	0.0125433	0.129632	41	12.2708	12.2033	0.0529402	False	False	transcriptomics
ACP6_ACP2_testedin_transcriptomics	ACP6_ACP2	ACP6	ACP2	0.53944	0.0461196	71	9.43143	9.41986	0.697842	False	False	transcriptomics
ACP3_ACP2_testedin_transcriptomics	ACP3_ACP2	ACP3	ACP2	0.210747	-0.170624	71	7.01286	7.24571	0.380634	False	False	transcriptomics
SRCIN1_KIAA1217_testedin_transcriptomics	SRCIN1_KIAA1217	SRCIN1	KIAA1217	0.549285	0.0834264	136	7.70859	6.61994	0.705594	False	False	transcriptomics
SCLY_NFS1_testedin_transcriptomics	SCLY_NFS1	SCLY	NFS1	0.0516534	0.198503	20	8.10546	8.26885	0.146829	False	False	transcriptomics
CAVIN3_CAVIN2_testedin_transcriptomics	CAVIN3_CAVIN2	CAVIN3	CAVIN2	0.50444	-0.143215	22	8.53208	8.51753	0.66928	False	False	transcriptomics
CAVIN1_CAVIN2_testedin_transcriptomics	CAVIN1_CAVIN2	CAVIN1	CAVIN2	0.58453	0.0935859	22	12.4699	12.1842	0.735676	False	False	transcriptomics
CAVIN2_CAVIN3_testedin_transcriptomics	CAVIN2_CAVIN3	CAVIN2	CAVIN3	0.0648546	-0.246006	95	8.40684	8.993	0.172318	False	False	transcriptomics
ZNF362_ZNF384_testedin_transcriptomics	ZNF362_ZNF384	ZNF362	ZNF384	0.855729	0.0131308	47	8.90693	8.90512	0.914775	False	False	transcriptomics
ZNF384_ZNF362_testedin_transcriptomics	ZNF384_ZNF362	ZNF384	ZNF362	0.192566	0.0521994	83	10.0603	9.83882	0.359214	False	False	transcriptomics
CPNE3_CPNE1_testedin_transcriptomics	CPNE3_CPNE1	CPNE3	CPNE1	0.605751	0.0479924	20	12.3568	12.1289	0.751401	False	False	transcriptomics
CPNE2_CPNE1_testedin_transcriptomics	CPNE2_CPNE1	CPNE2	CPNE1	0.0406297	0.266961	20	9.4638	9.79643	0.123138	False	False	transcriptomics
CPNE8_CPNE1_testedin_transcriptomics	CPNE8_CPNE1	CPNE8	CPNE1	0.0613971	-0.370734	20	8.56832	9.22329	0.165782	False	False	transcriptomics
CPNE1_CPNE2_testedin_transcriptomics	CPNE1_CPNE2	CPNE1	CPNE2	0.0855702	-0.115266	93	10.9472	10.834	0.208011	False	False	transcriptomics
CPNE3_CPNE2_testedin_transcriptomics	CPNE3_CPNE2	CPNE3	CPNE2	0.595456	0.0262622	93	12.3943	12.141	0.744937	False	False	transcriptomics
CPNE8_CPNE2_testedin_transcriptomics	CPNE8_CPNE2	CPNE8	CPNE2	0.011857	-0.281141	93	8.37087	9.14881	0.0507847	False	False	transcriptomics
CPNE1_CPNE3_testedin_transcriptomics	CPNE1_CPNE3	CPNE1	CPNE3	0.78244	0.0285293	26	10.7428	10.7524	0.86998	False	False	transcriptomics
CPNE2_CPNE3_testedin_transcriptomics	CPNE2_CPNE3	CPNE2	CPNE3	0.231018	0.130395	26	9.99935	9.86013	0.40322	False	False	transcriptomics
CPNE8_CPNE3_testedin_transcriptomics	CPNE8_CPNE3	CPNE8	CPNE3	0.649593	0.0805651	26	9.53273	9.15822	0.782318	False	False	transcriptomics
RLF_ZNF292_testedin_transcriptomics	RLF_ZNF292	RLF	ZNF292	0.203747	0.048797	108	11.1014	11.1183	0.372351	False	False	transcriptomics
NUCB2_NUCB1_testedin_transcriptomics	NUCB2_NUCB1	NUCB2	NUCB1	0.824128	0.0176282	78	10.9387	10.7204	0.896268	False	False	transcriptomics
TPST1_TPST2_testedin_transcriptomics	TPST1_TPST2	TPST1	TPST2	0.456489	-0.0500705	104	9.1394	9.26813	0.629267	False	False	transcriptomics
EXT2_EXTL3_testedin_transcriptomics	EXT2_EXTL3	EXT2	EXTL3	0.0357518	0.062189	216	11.6052	11.6242	0.113118	False	False	transcriptomics
SLC12A4_SLC12A6_testedin_transcriptomics	SLC12A4_SLC12A6	SLC12A4	SLC12A6	0.0232602	-0.119739	133	9.84176	10.3004	0.0829669	False	False	transcriptomics
SLC12A2_SLC12A6_testedin_transcriptomics	SLC12A2_SLC12A6	SLC12A2	SLC12A6	0.0235139	-0.187997	133	11.7883	11.6748	0.083686	False	False	transcriptomics
SLC12A7_SLC12A6_testedin_transcriptomics	SLC12A7_SLC12A6	SLC12A7	SLC12A6	0.571299	0.0387823	133	11.0315	10.9446	0.724889	False	False	transcriptomics
SLC12A2_SLC12A4_testedin_transcriptomics	SLC12A2_SLC12A4	SLC12A2	SLC12A4	0.153234	0.150745	104	11.3887	11.793	0.308756	False	False	transcriptomics
SLC12A9_SLC12A4_testedin_transcriptomics	SLC12A9_SLC12A4	SLC12A9	SLC12A4	0.699477	-0.0226084	104	9.71973	9.78933	0.814239	False	False	transcriptomics
SLC12A7_SLC12A4_testedin_transcriptomics	SLC12A7_SLC12A4	SLC12A7	SLC12A4	0.109777	0.136225	104	11.0829	10.9322	0.246147	False	False	transcriptomics
SLC12A6_SLC12A4_testedin_transcriptomics	SLC12A6_SLC12A4	SLC12A6	SLC12A4	0.0691914	-0.103237	104	10.008	10.769	0.179567	False	False	transcriptomics
TTC9C_TTC9_testedin_transcriptomics	TTC9C_TTC9	TTC9C	TTC9	0.0462737	0.0542573	131	8.74933	8.67973	0.135343	False	False	transcriptomics
TTC9_TTC9C_testedin_transcriptomics	TTC9_TTC9C	TTC9	TTC9C	0.523246	-0.0937871	47	8.89879	8.69385	0.684841	False	False	transcriptomics
RAB25_RAB11A_testedin_transcriptomics	RAB25_RAB11A	RAB25	RAB11A	0.509139	0.070296	102	10.4145	8.68874	0.672903	False	False	transcriptomics
RAB14_RAB11A_testedin_transcriptomics	RAB14_RAB11A	RAB14	RAB11A	0.516681	0.0195112	102	11.622	11.482	0.679717	False	False	transcriptomics
RAB2B_RAB11A_testedin_transcriptomics	RAB2B_RAB11A	RAB2B	RAB11A	0.636797	0.0153069	102	9.65539	9.70173	0.772453	False	False	transcriptomics
RAB4A_RAB11A_testedin_transcriptomics	RAB4A_RAB11A	RAB4A	RAB11A	0.684995	0.0171714	102	10.2899	10.0573	0.807028	False	False	transcriptomics
RAB2A_RAB11A_testedin_transcriptomics	RAB2A_RAB11A	RAB2A	RAB11A	0.426419	-0.0317904	102	11.9245	11.62	0.604297	False	False	transcriptomics
RAB11B_RAB11A_testedin_transcriptomics	RAB11B_RAB11A	RAB11B	RAB11A	5.4542e-05	0.219278	102	9.86805	9.35748	0.000932305	True	False	transcriptomics
RAB25_RAB11B_testedin_transcriptomics	RAB25_RAB11B	RAB25	RAB11B	0.996124	0.000559848	88	10.6137	8.92197	0.99768	False	False	transcriptomics
RAB14_RAB11B_testedin_transcriptomics	RAB14_RAB11B	RAB14	RAB11B	0.671954	0.0134249	88	11.5674	11.4923	0.799114	False	False	transcriptomics
RAB2B_RAB11B_testedin_transcriptomics	RAB2B_RAB11B	RAB2B	RAB11B	0.763644	-0.0104142	88	9.66919	9.69652	0.858012	False	False	transcriptomics
RAB4A_RAB11B_testedin_transcriptomics	RAB4A_RAB11B	RAB4A	RAB11B	0.600343	0.0237705	88	10.218	10.0769	0.748132	False	False	transcriptomics
RAB2A_RAB11B_testedin_transcriptomics	RAB2A_RAB11B	RAB2A	RAB11B	0.164343	-0.0592986	88	11.8262	11.6461	0.324071	False	False	transcriptomics
RAB11A_RAB11B_testedin_transcriptomics	RAB11A_RAB11B	RAB11A	RAB11B	0.122341	0.0674153	88	12.1225	12.0729	0.263267	False	False	transcriptomics
RAB25_RAB2A_testedin_transcriptomics	RAB25_RAB2A	RAB25	RAB2A	0.798849	0.047511	32	7.31491	8.51549	0.880777	False	False	transcriptomics
RAB14_RAB2A_testedin_transcriptomics	RAB14_RAB2A	RAB14	RAB2A	0.175688	0.0679817	32	11.4322	11.4778	0.337552	False	False	transcriptomics
RAB2B_RAB2A_testedin_transcriptomics	RAB2B_RAB2A	RAB2B	RAB2A	0.961625	-0.00259056	32	9.59176	9.70654	0.977833	False	False	transcriptomics
RAB4A_RAB2A_testedin_transcriptomics	RAB4A_RAB2A	RAB4A	RAB2A	0.0600985	0.13088	32	10.1495	10.0535	0.162975	False	False	transcriptomics
RAB11B_RAB2A_testedin_transcriptomics	RAB11B_RAB2A	RAB11B	RAB2A	0.00421931	0.25134	32	9.4313	9.39235	0.0236236	True	False	transcriptomics
RAB11A_RAB2A_testedin_transcriptomics	RAB11A_RAB2A	RAB11A	RAB2A	0.946754	-0.00438021	32	11.8037	12.0548	0.96828	False	False	transcriptomics
RAB25_RAB14_testedin_transcriptomics	RAB25_RAB14	RAB25	RAB14	0.166204	-0.15063	94	8.4888	8.89189	0.326592	False	False	transcriptomics
RAB2B_RAB14_testedin_transcriptomics	RAB2B_RAB14	RAB2B	RAB14	0.248678	-0.0381548	94	9.61162	9.70946	0.424085	False	False	transcriptomics
RAB4A_RAB14_testedin_transcriptomics	RAB4A_RAB14	RAB4A	RAB14	0.0728549	0.0767114	94	10.1015	10.0879	0.185686	False	False	transcriptomics
RAB2A_RAB14_testedin_transcriptomics	RAB2A_RAB14	RAB2A	RAB14	0.882785	0.00602001	94	11.6246	11.6576	0.935086	False	False	transcriptomics
RAB11B_RAB14_testedin_transcriptomics	RAB11B_RAB14	RAB11B	RAB14	0.00775103	0.148607	94	9.41966	9.4188	0.0374268	True	False	transcriptomics
RAB11A_RAB14_testedin_transcriptomics	RAB11A_RAB14	RAB11A	RAB14	0.516093	0.0267211	94	11.9545	12.0623	0.679642	False	False	transcriptomics
RAB25_RAB2B_testedin_transcriptomics	RAB25_RAB2B	RAB25	RAB2B	0.33866	-0.0983522	118	7.42785	8.96847	0.518712	False	False	transcriptomics
RAB14_RAB2B_testedin_transcriptomics	RAB14_RAB2B	RAB14	RAB2B	0.93858	0.00218611	118	11.4375	11.5105	0.965013	False	False	transcriptomics
RAB4A_RAB2B_testedin_transcriptomics	RAB4A_RAB2B	RAB4A	RAB2B	0.0183707	0.0929176	118	10.1775	10.0866	0.0698849	False	False	transcriptomics
RAB2A_RAB2B_testedin_transcriptomics	RAB2A_RAB2B	RAB2A	RAB2B	0.524269	-0.0235012	118	11.5837	11.6647	0.685654	False	False	transcriptomics
RAB11B_RAB2B_testedin_transcriptomics	RAB11B_RAB2B	RAB11B	RAB2B	0.025178	0.116711	118	9.56215	9.40501	0.0879517	False	False	transcriptomics
RAB11A_RAB2B_testedin_transcriptomics	RAB11A_RAB2B	RAB11A	RAB2B	0.845469	0.00741726	118	11.9891	12.0867	0.909305	False	False	transcriptomics
RIT1_RERG_testedin_transcriptomics	RIT1_RERG	RIT1	RERG	0.384403	0.0574535	50	10.721	10.6607	0.564335	False	False	transcriptomics
RAP1A_RERG_testedin_transcriptomics	RAP1A_RERG	RAP1A	RERG	0.00184907	-0.168063	50	10.2485	10.2942	0.0132306	False	True	transcriptomics
RAP2B_RERG_testedin_transcriptomics	RAP2B_RERG	RAP2B	RERG	0.0334663	-0.158345	50	10.8114	11.0231	0.108206	False	False	transcriptomics
RAP2A_RERG_testedin_transcriptomics	RAP2A_RERG	RAP2A	RERG	0.521457	0.0440994	50	10.9398	11.0004	0.683705	False	False	transcriptomics
RIT1_RAP2A_testedin_transcriptomics	RIT1_RAP2A	RIT1	RAP2A	0.149386	0.068027	120	10.8571	10.7201	0.303626	False	False	transcriptomics
RERG_RAP2A_testedin_transcriptomics	RERG_RAP2A	RERG	RAP2A	0.899707	-0.0171017	120	7.74526	8.0448	0.942918	False	False	transcriptomics
RAP1B_RAP2A_testedin_transcriptomics	RAP1B_RAP2A	RAP1B	RAP2A	0.0150817	-0.0917272	120	12.0116	12.1438	0.0602797	False	False	transcriptomics
RAP1A_RAP2A_testedin_transcriptomics	RAP1A_RAP2A	RAP1A	RAP2A	7.02255e-07	-0.179209	120	10.0021	10.2596	3.24429e-05	False	True	transcriptomics
RAP2B_RAP2A_testedin_transcriptomics	RAP2B_RAP2A	RAP2B	RAP2A	0.00245161	-0.15709	120	11.1065	11.1163	0.0162218	False	True	transcriptomics
RERG_RAP1A_testedin_transcriptomics	RERG_RAP1A	RERG	RAP1A	0.0649323	-0.291841	85	7.61308	8.02264	0.172435	False	False	transcriptomics
RAP1B_RAP1A_testedin_transcriptomics	RAP1B_RAP1A	RAP1B	RAP1A	0.431514	-0.0333161	85	12.1632	12.1407	0.608288	False	False	transcriptomics
RAP2B_RAP1A_testedin_transcriptomics	RAP2B_RAP1A	RAP2B	RAP1A	0.0206114	-0.138689	85	11.3006	11.032	0.0764912	False	False	transcriptomics
RAP2A_RAP1A_testedin_transcriptomics	RAP2A_RAP1A	RAP2A	RAP1A	0.077679	-0.0961751	85	10.735	11.0241	0.194406	False	False	transcriptomics
RIT1_RAP1B_testedin_transcriptomics	RIT1_RAP1B	RIT1	RAP1B	0.0246663	0.192305	28	10.6885	10.6527	0.0866658	False	False	transcriptomics
RAP1A_RAP1B_testedin_transcriptomics	RAP1A_RAP1B	RAP1A	RAP1B	0.965554	-0.00310024	28	10.4429	10.2821	0.979498	False	False	transcriptomics
RAP2B_RAP1B_testedin_transcriptomics	RAP2B_RAP1B	RAP2B	RAP1B	0.120933	0.15339	28	10.9096	11.0147	0.261003	False	False	transcriptomics
RAP2A_RAP1B_testedin_transcriptomics	RAP2A_RAP1B	RAP2A	RAP1B	0.154554	0.13048	28	10.9025	10.9983	0.310805	False	False	transcriptomics
MAP3K6_MAP3K5_testedin_transcriptomics	MAP3K6_MAP3K5	MAP3K6	MAP3K5	0.00413869	0.199415	106	9.67561	9.40378	0.0233736	True	False	transcriptomics
MAP3K3_MAP3K2_testedin_transcriptomics	MAP3K3_MAP3K2	MAP3K3	MAP3K2	0.908803	0.0100782	22	10.1921	10.1537	0.94761	False	False	transcriptomics
MAP3K5_MAP3K6_testedin_transcriptomics	MAP3K5_MAP3K6	MAP3K5	MAP3K6	0.000364707	-0.213547	131	10.1798	10.875	0.00380351	False	True	transcriptomics
MSI1_MSI2_testedin_transcriptomics	MSI1_MSI2	MSI1	MSI2	0.228165	0.263177	52	5.59801	5.19361	0.400422	False	False	transcriptomics
HNRNPAB_MSI2_testedin_transcriptomics	HNRNPAB_MSI2	HNRNPAB	MSI2	0.02053	0.127371	52	11.6019	11.3819	0.0763295	False	False	transcriptomics
DAZAP1_MSI2_testedin_transcriptomics	DAZAP1_MSI2	DAZAP1	MSI2	0.0904496	0.0833959	52	10.6222	10.5061	0.216337	False	False	transcriptomics
HNRNPD_MSI2_testedin_transcriptomics	HNRNPD_MSI2	HNRNPD	MSI2	0.156832	0.0749105	52	11.3254	11.0505	0.313984	False	False	transcriptomics
HNRNPDL_MSI2_testedin_transcriptomics	HNRNPDL_MSI2	HNRNPDL	MSI2	0.355289	-0.0374067	52	12.9009	12.8861	0.5349	False	False	transcriptomics
MSI1_HNRNPD_testedin_transcriptomics	MSI1_HNRNPD	MSI1	HNRNPD	1.34856e-06	0.820861	96	5.66943	5.18693	5.7625e-05	True	False	transcriptomics
HNRNPAB_HNRNPD_testedin_transcriptomics	HNRNPAB_HNRNPD	HNRNPAB	HNRNPD	1.541e-10	0.268261	96	11.6895	11.384	3.74536e-08	True	False	transcriptomics
DAZAP1_HNRNPD_testedin_transcriptomics	DAZAP1_HNRNPD	DAZAP1	HNRNPD	3.05779e-05	0.162069	96	10.8053	10.497	0.00060078	True	False	transcriptomics
TARDBP_HNRNPD_testedin_transcriptomics	TARDBP_HNRNPD	TARDBP	HNRNPD	0.00012028	0.0976348	96	12.055	11.8886	0.00173745	True	False	transcriptomics
MSI2_HNRNPD_testedin_transcriptomics	MSI2_HNRNPD	MSI2	HNRNPD	0.095938	0.106377	96	11.3451	11.3031	0.225055	False	False	transcriptomics
HNRNPAB_MSI1_testedin_transcriptomics	HNRNPAB_MSI1	HNRNPAB	MSI1	9.30167e-05	0.19747	61	11.926	11.3821	0.00141961	True	False	transcriptomics
DAZAP1_MSI1_testedin_transcriptomics	DAZAP1_MSI1	DAZAP1	MSI1	0.464882	0.0356103	61	10.7488	10.5053	0.636857	False	False	transcriptomics
HNRNPD_MSI1_testedin_transcriptomics	HNRNPD_MSI1	HNRNPD	MSI1	0.0117653	0.128191	61	11.6737	11.0586	0.0504997	False	False	transcriptomics
HNRNPDL_MSI1_testedin_transcriptomics	HNRNPDL_MSI1	HNRNPDL	MSI1	0.015851	0.0945089	61	13.0314	12.8791	0.0623342	False	False	transcriptomics
MSI2_MSI1_testedin_transcriptomics	MSI2_MSI1	MSI2	MSI1	0.0186598	-0.189653	61	11.2264	11.3122	0.0705138	False	False	transcriptomics
COPG2_COPG1_testedin_transcriptomics	COPG2_COPG1	COPG2	COPG1	0.0846314	0.123654	42	9.96683	10.1117	0.206859	False	False	transcriptomics
DHX15_DHX40_testedin_transcriptomics	DHX15_DHX40	DHX15	DHX40	0.502396	0.0250012	66	12.4116	12.3614	0.667432	False	False	transcriptomics
DHX16_DHX40_testedin_transcriptomics	DHX16_DHX40	DHX16	DHX40	0.0108962	0.104732	66	10.3738	10.3772	0.0480857	True	False	transcriptomics
DHX32_DHX40_testedin_transcriptomics	DHX32_DHX40	DHX32	DHX40	0.109152	0.0964285	66	10.7016	10.5475	0.244959	False	False	transcriptomics
DHX38_DHX40_testedin_transcriptomics	DHX38_DHX40	DHX38	DHX40	1.75242e-05	0.19753	66	10.6252	10.7343	0.000389023	True	False	transcriptomics
DHX35_DHX40_testedin_transcriptomics	DHX35_DHX40	DHX35	DHX40	0.825115	-0.00999658	66	9.19063	9.17834	0.89679	False	False	transcriptomics
DHX8_DHX16_testedin_transcriptomics	DHX8_DHX16	DHX8	DHX16	0.501818	0.0261928	52	11.2867	11.1748	0.667009	False	False	transcriptomics
DHX40_DHX16_testedin_transcriptomics	DHX40_DHX16	DHX40	DHX16	0.383091	0.0491843	52	11.2808	11.2565	0.563375	False	False	transcriptomics
DHX33_DHX16_testedin_transcriptomics	DHX33_DHX16	DHX33	DHX16	0.01131	0.145244	52	9.49392	9.47532	0.0491506	True	False	transcriptomics
DHX15_DHX16_testedin_transcriptomics	DHX15_DHX16	DHX15	DHX16	0.0468794	0.0801649	52	12.2606	12.3565	0.136298	False	False	transcriptomics
DHX32_DHX16_testedin_transcriptomics	DHX32_DHX16	DHX32	DHX16	0.378084	0.0594943	52	10.4991	10.5532	0.557611	False	False	transcriptomics
DHX34_DHX16_testedin_transcriptomics	DHX34_DHX16	DHX34	DHX16	0.237681	0.080666	52	9.38428	9.29243	0.411695	False	False	transcriptomics
DHX38_DHX16_testedin_transcriptomics	DHX38_DHX16	DHX38	DHX16	0.848306	0.0094252	52	10.8569	10.7186	0.91121	False	False	transcriptomics
DHX35_DHX16_testedin_transcriptomics	DHX35_DHX16	DHX35	DHX16	0.329564	0.0506458	52	9.31982	9.18319	0.509954	False	False	transcriptomics
DHX40_DHX32_testedin_transcriptomics	DHX40_DHX32	DHX40	DHX32	0.0249668	0.0976436	152	11.3915	11.224	0.0874522	False	False	transcriptomics
DHX33_DHX32_testedin_transcriptomics	DHX33_DHX32	DHX33	DHX32	2.19183e-06	0.204308	152	9.84847	9.41545	8.38785e-05	True	False	transcriptomics
DHX15_DHX32_testedin_transcriptomics	DHX15_DHX32	DHX15	DHX32	2.41451e-05	0.130363	152	12.221	12.379	0.000506034	True	False	transcriptomics
DHX16_DHX32_testedin_transcriptomics	DHX16_DHX32	DHX16	DHX32	0.117383	0.0523706	152	10.3983	10.3893	0.25571	False	False	transcriptomics
DHX35_DHX32_testedin_transcriptomics	DHX35_DHX32	DHX35	DHX32	0.000574334	0.13823	152	9.40515	9.16724	0.0054323	True	False	transcriptomics
DHX8_DHX38_testedin_transcriptomics	DHX8_DHX38	DHX8	DHX38	4.86312e-06	0.147458	104	11.2198	11.1742	0.000140893	True	False	transcriptomics
DHX40_DHX38_testedin_transcriptomics	DHX40_DHX38	DHX40	DHX38	3.78773e-05	0.191127	104	11.3851	11.2372	0.000701209	True	False	transcriptomics
DHX33_DHX38_testedin_transcriptomics	DHX33_DHX38	DHX33	DHX38	5.27657e-11	0.2977	104	9.77976	9.46802	1.59166e-08	True	False	transcriptomics
DHX15_DHX38_testedin_transcriptomics	DHX15_DHX38	DHX15	DHX38	0.00324608	0.0972416	104	12.3515	12.3617	0.0196993	True	False	transcriptomics
DHX16_DHX38_testedin_transcriptomics	DHX16_DHX38	DHX16	DHX38	0.0172229	0.0847705	104	10.4846	10.3772	0.0662061	False	False	transcriptomics
DHX34_DHX38_testedin_transcriptomics	DHX34_DHX38	DHX34	DHX38	2.68911e-05	0.240301	104	9.56239	9.28106	0.000542904	True	False	transcriptomics
DHX35_DHX38_testedin_transcriptomics	DHX35_DHX38	DHX35	DHX38	0.00364831	0.120678	104	9.21687	9.19405	0.0214411	True	False	transcriptomics
DHX15_DHX8_testedin_transcriptomics	DHX15_DHX8	DHX15	DHX8	0.604962	0.0197879	68	12.296	12.3662	0.751149	False	False	transcriptomics
DHX16_DHX8_testedin_transcriptomics	DHX16_DHX8	DHX16	DHX8	0.285003	0.0446041	68	10.3835	10.3779	0.464114	False	False	transcriptomics
DHX34_DHX8_testedin_transcriptomics	DHX34_DHX8	DHX34	DHX8	0.383269	0.0594428	68	9.41243	9.28464	0.563442	False	False	transcriptomics
DHX38_DHX8_testedin_transcriptomics	DHX38_DHX8	DHX38	DHX8	0.000198285	0.176543	68	10.657	10.7249	0.00250444	True	False	transcriptomics
DHX35_DHX8_testedin_transcriptomics	DHX35_DHX8	DHX35	DHX8	0.884715	-0.00677017	68	9.10401	9.18815	0.935086	False	False	transcriptomics
HGF_MST1_testedin_transcriptomics	HGF_MST1	HGF	MST1	3.0173e-08	-0.515451	239	8.51195	8.70443	2.71451e-06	False	True	transcriptomics
PLG_MST1_testedin_transcriptomics	PLG_MST1	PLG	MST1	0.894494	0.0207889	239	3.4549	2.83525	0.939182	False	False	transcriptomics
F2_MST1_testedin_transcriptomics	F2_MST1	F2	MST1	0.608513	0.0779137	239	1.96914	1.32079	0.752823	False	False	transcriptomics
HGFAC_MST1_testedin_transcriptomics	HGFAC_MST1	HGFAC	MST1	9.08431e-07	0.576768	239	2.54065	2.67693	4.08635e-05	True	False	transcriptomics
PLG_F12_testedin_transcriptomics	PLG_F12	PLG	F12	0.0503983	-0.403471	79	2.21188	2.88217	0.143979	False	False	transcriptomics
PLAU_F12_testedin_transcriptomics	PLAU_F12	PLAU	F12	0.0946718	-0.235905	79	11.656	11.3187	0.223494	False	False	transcriptomics
PLAT_F12_testedin_transcriptomics	PLAT_F12	PLAT	F12	0.0724347	-0.287913	79	10.729	11.115	0.185178	False	False	transcriptomics
F2_F12_testedin_transcriptomics	F2_F12	F2	F12	0.000601934	0.687717	79	1.63589	1.32301	0.00558177	True	False	transcriptomics
HABP2_F12_testedin_transcriptomics	HABP2_F12	HABP2	F12	0.000167758	-1.0907	79	3.02028	5.23568	0.00226385	False	True	transcriptomics
HGFAC_F12_testedin_transcriptomics	HGFAC_F12	HGFAC	F12	0.000744641	0.567516	79	2.89655	2.61997	0.00654977	True	False	transcriptomics
PLG_HGFAC_testedin_transcriptomics	PLG_HGFAC	PLG	HGFAC	0.258898	-0.217864	110	2.51779	3.05434	0.43486	False	False	transcriptomics
F12_HGFAC_testedin_transcriptomics	F12_HGFAC	F12	HGFAC	3.80276e-05	0.528359	110	6.66718	6.02892	0.00070146	True	False	transcriptomics
PLAU_HGFAC_testedin_transcriptomics	PLAU_HGFAC	PLAU	HGFAC	0.173354	-0.159892	110	11.5549	11.2171	0.335331	False	False	transcriptomics
PLAT_HGFAC_testedin_transcriptomics	PLAT_HGFAC	PLAT	HGFAC	0.389911	-0.114849	110	10.8393	11.0453	0.56956	False	False	transcriptomics
F2_HGFAC_testedin_transcriptomics	F2_HGFAC	F2	HGFAC	0.000418117	0.63585	110	1.80704	1.44885	0.00424575	True	False	transcriptomics
HABP2_HGFAC_testedin_transcriptomics	HABP2_HGFAC	HABP2	HGFAC	0.0670699	-0.441299	110	3.82122	5.49428	0.176011	False	False	transcriptomics
MST1_HGFAC_testedin_transcriptomics	MST1_HGFAC	MST1	HGFAC	0.900646	0.0112225	110	7.3123	7.71268	0.943243	False	False	transcriptomics
PLG_PLAT_testedin_transcriptomics	PLG_PLAT	PLG	PLAT	0.0764754	-0.381723	88	2.74925	3.09472	0.19205	False	False	transcriptomics
F12_PLAT_testedin_transcriptomics	F12_PLAT	F12	PLAT	0.434695	-0.108746	88	5.94112	6.08634	0.61096	False	False	transcriptomics
PLAU_PLAT_testedin_transcriptomics	PLAU_PLAT	PLAU	PLAT	0.0228106	-0.295614	88	11.0062	11.2516	0.0817993	False	False	transcriptomics
F2_PLAT_testedin_transcriptomics	F2_PLAT	F2	PLAT	0.123457	0.307195	88	1.88794	1.52477	0.264779	False	False	transcriptomics
HABP2_PLAT_testedin_transcriptomics	HABP2_PLAT	HABP2	PLAT	0.074156	-0.473148	88	5.16012	5.53158	0.187696	False	False	transcriptomics
HGFAC_PLAT_testedin_transcriptomics	HGFAC_PLAT	HGFAC	PLAT	0.141264	0.214185	88	2.52851	2.66192	0.291744	False	False	transcriptomics
UBE2Q1_UBE2Q2_testedin_transcriptomics	UBE2Q1_UBE2Q2	UBE2Q1	UBE2Q2	0.111737	0.0441952	93	11.0428	10.788	0.248584	False	False	transcriptomics
ATP11B_ATP11A_testedin_transcriptomics	ATP11B_ATP11A	ATP11B	ATP11A	0.0556845	-0.119329	113	11.9398	11.9137	0.154185	False	False	transcriptomics
ATP8A1_ATP11A_testedin_transcriptomics	ATP8A1_ATP11A	ATP8A1	ATP11A	8.50583e-06	-0.446616	113	9.95495	10.5339	0.000219186	False	True	transcriptomics
ATP8B1_ATP11A_testedin_transcriptomics	ATP8B1_ATP11A	ATP8B1	ATP11A	0.710373	-0.0267741	113	10.7588	11.0102	0.821188	False	False	transcriptomics
SSBP3_SSBP2_testedin_transcriptomics	SSBP3_SSBP2	SSBP3	SSBP2	0.00395139	0.165209	118	9.44504	9.40584	0.0225894	True	False	transcriptomics
SSBP4_SSBP2_testedin_transcriptomics	SSBP4_SSBP2	SSBP4	SSBP2	0.198663	-0.0785245	118	8.65184	9.03195	0.366323	False	False	transcriptomics
SSBP3_SSBP4_testedin_transcriptomics	SSBP3_SSBP4	SSBP3	SSBP4	0.00211173	0.215328	67	9.60853	9.39202	0.014614	True	False	transcriptomics
SSBP2_SSBP4_testedin_transcriptomics	SSBP2_SSBP4	SSBP2	SSBP4	0.309231	-0.0821727	67	9.65588	9.86996	0.489274	False	False	transcriptomics
KIF1B_KIF1C_testedin_transcriptomics	KIF1B_KIF1C	KIF1B	KIF1C	0.00666036	0.0978339	212	11.6264	12.2013	0.0335834	True	False	transcriptomics
KIF16B_KIF1C_testedin_transcriptomics	KIF16B_KIF1C	KIF16B	KIF1C	0.123013	0.0717833	212	10.5719	10.4357	0.264158	False	False	transcriptomics
KIF13A_KIF1C_testedin_transcriptomics	KIF13A_KIF1C	KIF13A	KIF1C	0.224453	-0.0474336	212	11.4578	11.6939	0.396759	False	False	transcriptomics
KIF13B_KIF1C_testedin_transcriptomics	KIF13B_KIF1C	KIF13B	KIF1C	0.877379	0.00877106	212	10.942	11.4552	0.930695	False	False	transcriptomics
KIF1A_KIF1C_testedin_transcriptomics	KIF1A_KIF1C	KIF1A	KIF1C	0.38688	0.204067	212	5.7907	6.20926	0.566349	False	False	transcriptomics
KIF1B_KIF13A_testedin_transcriptomics	KIF1B_KIF13A	KIF1B	KIF13A	0.236208	0.064946	65	11.9465	12.0823	0.409768	False	False	transcriptomics
KIF1C_KIF13A_testedin_transcriptomics	KIF1C_KIF13A	KIF1C	KIF13A	0.713893	0.0218242	65	11.5691	11.6908	0.823587	False	False	transcriptomics
KIF14_KIF13A_testedin_transcriptomics	KIF14_KIF13A	KIF14	KIF13A	0.161008	0.16113	65	9.09419	9.03531	0.318907	False	False	transcriptomics
KIF16B_KIF13A_testedin_transcriptomics	KIF16B_KIF13A	KIF16B	KIF13A	0.0489333	0.134689	65	10.7453	10.4643	0.140862	False	False	transcriptomics
KIF13B_KIF13A_testedin_transcriptomics	KIF13B_KIF13A	KIF13B	KIF13A	0.884396	0.0124003	65	11.0602	11.382	0.935086	False	False	transcriptomics
KIF1A_KIF13A_testedin_transcriptomics	KIF1A_KIF13A	KIF1A	KIF13A	0.587246	0.187086	65	5.6691	6.00151	0.738087	False	False	transcriptomics
KIF1B_KIF13B_testedin_transcriptomics	KIF1B_KIF13B	KIF1B	KIF13B	0.0011597	0.111532	217	11.8423	12.1502	0.00916326	True	False	transcriptomics
KIF1C_KIF13B_testedin_transcriptomics	KIF1C_KIF13B	KIF1C	KIF13B	0.241024	0.0440017	217	11.559	11.7138	0.415483	False	False	transcriptomics
KIF16B_KIF13B_testedin_transcriptomics	KIF16B_KIF13B	KIF16B	KIF13B	0.346007	0.0413158	217	10.6396	10.438	0.526194	False	False	transcriptomics
KIF13A_KIF13B_testedin_transcriptomics	KIF13A_KIF13B	KIF13A	KIF13B	0.254611	0.0430467	217	11.7021	11.6441	0.430196	False	False	transcriptomics
KIF1A_KIF13B_testedin_transcriptomics	KIF1A_KIF13B	KIF1A	KIF13B	0.0618477	0.419264	217	5.44883	6.31748	0.166398	False	False	transcriptomics
KIF1B_KIF16B_testedin_transcriptomics	KIF1B_KIF16B	KIF1B	KIF16B	0.273213	0.0699069	42	11.8709	12.0733	0.45182	False	False	transcriptomics
KIF1C_KIF16B_testedin_transcriptomics	KIF1C_KIF16B	KIF1C	KIF16B	0.280683	-0.0796386	42	11.5033	11.6795	0.460295	False	False	transcriptomics
KIF14_KIF16B_testedin_transcriptomics	KIF14_KIF16B	KIF14	KIF16B	0.00921638	0.386281	42	9.59753	8.9578	0.0425015	True	False	transcriptomics
KIF13A_KIF16B_testedin_transcriptomics	KIF13A_KIF16B	KIF13A	KIF16B	0.615844	0.0365072	42	11.7649	11.6838	0.757758	False	False	transcriptomics
KIF13B_KIF16B_testedin_transcriptomics	KIF13B_KIF16B	KIF13B	KIF16B	0.171339	-0.149992	42	11.0097	11.4169	0.33361	False	False	transcriptomics
KIF1A_KIF16B_testedin_transcriptomics	KIF1A_KIF16B	KIF1A	KIF16B	0.0737365	-0.792553	42	4.60242	6.00399	0.187003	False	False	transcriptomics
KIF3B_KIF3A_testedin_transcriptomics	KIF3B_KIF3A	KIF3B	KIF3A	0.367151	-0.0339624	102	11.4926	11.6018	0.546835	False	False	transcriptomics
KIF11_KIF3A_testedin_transcriptomics	KIF11_KIF3A	KIF11	KIF3A	2.43294e-10	0.565351	102	10.8992	9.95624	5.19837e-08	True	False	transcriptomics
KIF1C_KIF1B_testedin_transcriptomics	KIF1C_KIF1B	KIF1C	KIF1B	0.495844	-0.0317304	126	11.5248	11.6948	0.662159	False	False	transcriptomics
KIF16B_KIF1B_testedin_transcriptomics	KIF16B_KIF1B	KIF16B	KIF1B	0.204258	0.07151	126	10.5941	10.4507	0.372886	False	False	transcriptomics
KIF13A_KIF1B_testedin_transcriptomics	KIF13A_KIF1B	KIF13A	KIF1B	0.807189	0.0115331	126	11.4489	11.6671	0.885784	False	False	transcriptomics
KIF13B_KIF1B_testedin_transcriptomics	KIF13B_KIF1B	KIF13B	KIF1B	0.322489	-0.0667752	126	10.7798	11.4258	0.502958	False	False	transcriptomics
KIF1A_KIF1B_testedin_transcriptomics	KIF1A_KIF1B	KIF1A	KIF1B	0.0168295	0.67134	126	6.10976	6.06359	0.0652813	False	False	transcriptomics
CDKN2C_CDKN2A_testedin_transcriptomics	CDKN2C_CDKN2A	CDKN2C	CDKN2A	0.222407	0.0795259	182	8.33517	8.26974	0.394229	False	False	transcriptomics
CDKN2A_CDKN2C_testedin_transcriptomics	CDKN2A_CDKN2C	CDKN2A	CDKN2C	0.467784	0.155935	91	6.92971	6.96487	0.639168	False	False	transcriptomics
ANXA1_ANXA2_testedin_transcriptomics	ANXA1_ANXA2	ANXA1	ANXA2	0.0186086	-0.26223	97	12.4694	12.9735	0.0703927	False	False	transcriptomics
ANXA3_ANXA2_testedin_transcriptomics	ANXA3_ANXA2	ANXA3	ANXA2	0.206057	-0.174121	97	9.58521	9.17445	0.375369	False	False	transcriptomics
ANXA8L1_ANXA2_testedin_transcriptomics	ANXA8L1_ANXA2	ANXA8L1	ANXA2	0.352167	-0.211035	97	5.41529	5.91832	0.53209	False	False	transcriptomics
ANXA8_ANXA2_testedin_transcriptomics	ANXA8_ANXA2	ANXA8	ANXA2	0.362187	-0.213163	97	5.5254	6.22403	0.542276	False	False	transcriptomics
ANXA6_ANXA2_testedin_transcriptomics	ANXA6_ANXA2	ANXA6	ANXA2	0.00446937	-0.184988	97	11.8817	12.0803	0.024644	False	True	transcriptomics
ANXA11_ANXA2_testedin_transcriptomics	ANXA11_ANXA2	ANXA11	ANXA2	0.4646	-0.0362245	97	11.9122	11.9212	0.636853	False	False	transcriptomics
ANXA4_ANXA2_testedin_transcriptomics	ANXA4_ANXA2	ANXA4	ANXA2	0.103606	-0.11794	97	11.5132	11.6104	0.236339	False	False	transcriptomics
ANXA7_ANXA2_testedin_transcriptomics	ANXA7_ANXA2	ANXA7	ANXA2	0.561477	-0.0202935	97	11.7328	11.7368	0.715698	False	False	transcriptomics
ANXA1_ANXA3_testedin_transcriptomics	ANXA1_ANXA3	ANXA1	ANXA3	0.476186	-0.0896023	77	13.1411	12.9053	0.644636	False	False	transcriptomics
ANXA8L1_ANXA3_testedin_transcriptomics	ANXA8L1_ANXA3	ANXA8L1	ANXA3	0.444176	-0.194826	77	7.35314	5.72576	0.620196	False	False	transcriptomics
ANXA8_ANXA3_testedin_transcriptomics	ANXA8_ANXA3	ANXA8	ANXA3	0.338965	-0.251439	77	7.64684	6.00907	0.519025	False	False	transcriptomics
ANXA6_ANXA3_testedin_transcriptomics	ANXA6_ANXA3	ANXA6	ANXA3	9.67875e-05	-0.289315	77	11.6539	12.0912	0.00145978	False	True	transcriptomics
ANXA11_ANXA3_testedin_transcriptomics	ANXA11_ANXA3	ANXA11	ANXA3	0.887778	0.00785203	77	11.8385	11.9213	0.935773	False	False	transcriptomics
ANXA4_ANXA3_testedin_transcriptomics	ANXA4_ANXA3	ANXA4	ANXA3	0.596798	0.0430996	77	11.4689	11.6146	0.745476	False	False	transcriptomics
ANXA7_ANXA3_testedin_transcriptomics	ANXA7_ANXA3	ANXA7	ANXA3	0.295711	0.0412583	77	11.7992	11.7284	0.477308	False	False	transcriptomics
ANXA2_ANXA3_testedin_transcriptomics	ANXA2_ANXA3	ANXA2	ANXA3	0.917724	0.0090575	77	14.6346	14.5431	0.952456	False	False	transcriptomics
ANXA1_ANXA8_testedin_transcriptomics	ANXA1_ANXA8	ANXA1	ANXA8	0.593492	-0.0609341	140	12.6859	12.9921	0.743184	False	False	transcriptomics
ANXA3_ANXA8_testedin_transcriptomics	ANXA3_ANXA8	ANXA3	ANXA8	0.171518	-0.194282	140	6.56281	9.67156	0.333665	False	False	transcriptomics
ANXA6_ANXA8_testedin_transcriptomics	ANXA6_ANXA8	ANXA6	ANXA8	0.00492555	-0.19451	140	11.9801	12.0861	0.0265596	False	True	transcriptomics
ANXA4_ANXA8_testedin_transcriptomics	ANXA4_ANXA8	ANXA4	ANXA8	0.975259	-0.00232875	140	10.1963	11.8722	0.985009	False	False	transcriptomics
ANXA2_ANXA8_testedin_transcriptomics	ANXA2_ANXA8	ANXA2	ANXA8	0.0205411	0.188912	140	13.8085	14.6876	0.0763295	False	False	transcriptomics
ANXA1_ANXA6_testedin_transcriptomics	ANXA1_ANXA6	ANXA1	ANXA6	0.702094	0.0498511	85	13.6319	12.9098	0.815848	False	False	transcriptomics
ANXA3_ANXA6_testedin_transcriptomics	ANXA3_ANXA6	ANXA3	ANXA6	0.700318	-0.0584032	85	9.42753	9.36435	0.814708	False	False	transcriptomics
ANXA8L1_ANXA6_testedin_transcriptomics	ANXA8L1_ANXA6	ANXA8L1	ANXA6	0.0459541	-0.505723	85	8.665	5.89163	0.134832	False	False	transcriptomics
ANXA8_ANXA6_testedin_transcriptomics	ANXA8_ANXA6	ANXA8	ANXA6	0.0623859	-0.486439	85	9.02281	6.18344	0.167407	False	False	transcriptomics
ANXA11_ANXA6_testedin_transcriptomics	ANXA11_ANXA6	ANXA11	ANXA6	0.930307	-0.00502607	85	11.8873	11.9185	0.959718	False	False	transcriptomics
ANXA4_ANXA6_testedin_transcriptomics	ANXA4_ANXA6	ANXA4	ANXA6	0.209271	-0.105317	85	11.0151	11.5145	0.37947	False	False	transcriptomics
ANXA7_ANXA6_testedin_transcriptomics	ANXA7_ANXA6	ANXA7	ANXA6	0.389111	0.0347573	85	11.8467	11.7236	0.568965	False	False	transcriptomics
ANXA2_ANXA6_testedin_transcriptomics	ANXA2_ANXA6	ANXA2	ANXA6	0.213862	-0.112582	85	14.709	14.5899	0.383994	False	False	transcriptomics
ANXA1_ANXA11_testedin_transcriptomics	ANXA1_ANXA11	ANXA1	ANXA11	0.812321	0.0271523	143	12.8087	12.9632	0.888086	False	False	transcriptomics
ANXA3_ANXA11_testedin_transcriptomics	ANXA3_ANXA11	ANXA3	ANXA11	0.89443	-0.0188854	143	6.72833	9.67027	0.939182	False	False	transcriptomics
ANXA6_ANXA11_testedin_transcriptomics	ANXA6_ANXA11	ANXA6	ANXA11	0.00738709	-0.185145	143	11.9719	12.0924	0.0362151	False	True	transcriptomics
ANXA4_ANXA11_testedin_transcriptomics	ANXA4_ANXA11	ANXA4	ANXA11	0.307197	-0.0761889	143	10.1576	11.8858	0.487496	False	False	transcriptomics
ANXA2_ANXA11_testedin_transcriptomics	ANXA2_ANXA11	ANXA2	ANXA11	0.0570821	0.154805	143	13.8294	14.6869	0.157121	False	False	transcriptomics
ANXA1_ANXA7_testedin_transcriptomics	ANXA1_ANXA7	ANXA1	ANXA7	0.651891	-0.0470705	163	12.5837	12.9979	0.78435	False	False	transcriptomics
ANXA3_ANXA7_testedin_transcriptomics	ANXA3_ANXA7	ANXA3	ANXA7	0.0549449	-0.253041	163	7.01222	9.68208	0.152549	False	False	transcriptomics
ANXA6_ANXA7_testedin_transcriptomics	ANXA6_ANXA7	ANXA6	ANXA7	0.0638608	-0.117597	163	12.1281	12.0706	0.170207	False	False	transcriptomics
ANXA4_ANXA7_testedin_transcriptomics	ANXA4_ANXA7	ANXA4	ANXA7	0.0782325	-0.12003	163	10.3293	11.8908	0.195405	False	False	transcriptomics
ANXA2_ANXA7_testedin_transcriptomics	ANXA2_ANXA7	ANXA2	ANXA7	0.698549	0.0291354	163	13.924	14.6923	0.814239	False	False	transcriptomics
ANXA3_ANXA1_testedin_transcriptomics	ANXA3_ANXA1	ANXA3	ANXA1	0.0026546	-0.407521	100	8.81625	9.32178	0.017123	False	True	transcriptomics
ANXA8L1_ANXA1_testedin_transcriptomics	ANXA8L1_ANXA1	ANXA8L1	ANXA1	0.209487	-0.283144	100	6.24864	5.80704	0.379728	False	False	transcriptomics
ANXA8_ANXA1_testedin_transcriptomics	ANXA8_ANXA1	ANXA8	ANXA1	0.0739454	-0.411261	100	6.31223	6.12687	0.187436	False	False	transcriptomics
ANXA6_ANXA1_testedin_transcriptomics	ANXA6_ANXA1	ANXA6	ANXA1	0.040181	-0.133575	100	11.8244	12.0975	0.122672	False	False	transcriptomics
ANXA11_ANXA1_testedin_transcriptomics	ANXA11_ANXA1	ANXA11	ANXA1	0.165624	-0.0667487	100	11.9479	11.9266	0.32591	False	False	transcriptomics
ANXA4_ANXA1_testedin_transcriptomics	ANXA4_ANXA1	ANXA4	ANXA1	0.399236	-0.0610882	100	11.5557	11.6402	0.57735	False	False	transcriptomics
ANXA7_ANXA1_testedin_transcriptomics	ANXA7_ANXA1	ANXA7	ANXA1	0.0533338	0.0668125	100	11.8223	11.7267	0.150107	False	False	transcriptomics
ANXA2_ANXA1_testedin_transcriptomics	ANXA2_ANXA1	ANXA2	ANXA1	0.153693	-0.110812	100	14.391	14.5781	0.309437	False	False	transcriptomics
DNM1L_MX1_testedin_transcriptomics	DNM1L_MX1	DNM1L	MX1	0.001274	0.109896	89	11.9116	11.6165	0.00989862	True	False	transcriptomics
DNM1_MX1_testedin_transcriptomics	DNM1_MX1	DNM1	MX1	0.114261	0.171751	89	8.67185	8.51083	0.252154	False	False	transcriptomics
DNM2_MX1_testedin_transcriptomics	DNM2_MX1	DNM2	MX1	0.752469	-0.014	89	11.8362	11.9161	0.850675	False	False	transcriptomics
DNM3_MX1_testedin_transcriptomics	DNM3_MX1	DNM3	MX1	0.0358234	-0.210678	89	8.04948	8.59324	0.113118	False	False	transcriptomics
DNM1L_DNM1_testedin_transcriptomics	DNM1L_DNM1	DNM1L	DNM1	0.00102813	0.103905	99	11.6904	11.622	0.00842212	True	False	transcriptomics
MX1_DNM1_testedin_transcriptomics	MX1_DNM1	MX1	DNM1	0.153519	0.183928	99	11.5734	11.433	0.309208	False	False	transcriptomics
MX2_DNM1_testedin_transcriptomics	MX2_DNM1	MX2	DNM1	0.106709	0.179277	99	9.68534	9.54161	0.240741	False	False	transcriptomics
DNM2_DNM1_testedin_transcriptomics	DNM2_DNM1	DNM2	DNM1	0.00584456	0.118264	99	11.942	11.8977	0.0305362	True	False	transcriptomics
DNM3_DNM1_testedin_transcriptomics	DNM3_DNM1	DNM3	DNM1	0.417877	-0.07617	99	8.44683	8.56454	0.596071	False	False	transcriptomics
DNM1L_DNM2_testedin_transcriptomics	DNM1L_DNM2	DNM1L	DNM2	4.36092e-05	0.148561	77	11.7065	11.6288	0.000781917	True	False	transcriptomics
MX1_DNM2_testedin_transcriptomics	MX1_DNM2	MX1	DNM2	0.0161895	-0.348805	77	11.3367	11.5012	0.0634221	False	False	transcriptomics
DNM1_DNM2_testedin_transcriptomics	DNM1_DNM2	DNM1	DNM2	0.395738	0.100344	77	8.28848	8.46916	0.575211	False	False	transcriptomics
MX2_DNM2_testedin_transcriptomics	MX2_DNM2	MX2	DNM2	0.509038	-0.0820095	77	9.84512	9.59595	0.672903	False	False	transcriptomics
DNM3_DNM2_testedin_transcriptomics	DNM3_DNM2	DNM3	DNM2	0.331149	-0.10546	77	8.00182	8.55127	0.51087	False	False	transcriptomics
DNM1L_MX2_testedin_transcriptomics	DNM1L_MX2	DNM1L	MX2	0.00382543	0.0990775	88	11.8993	11.6182	0.022097	True	False	transcriptomics
DNM1_MX2_testedin_transcriptomics	DNM1_MX2	DNM1	MX2	0.119828	0.169632	88	8.67196	8.51102	0.259382	False	False	transcriptomics
DNM2_MX2_testedin_transcriptomics	DNM2_MX2	DNM2	MX2	0.843023	-0.00882356	88	11.8434	11.9152	0.908389	False	False	transcriptomics
DNM3_MX2_testedin_transcriptomics	DNM3_MX2	DNM3	MX2	0.0545816	-0.193803	88	8.06453	8.59092	0.152117	False	False	transcriptomics
MX1_DNM1L_testedin_transcriptomics	MX1_DNM1L	MX1	DNM1L	0.666936	0.0806281	46	11.488	11.4401	0.795507	False	False	transcriptomics
DNM1_DNM1L_testedin_transcriptomics	DNM1_DNM1L	DNM1	DNM1L	0.672873	-0.0631751	46	8.2709	8.52992	0.799651	False	False	transcriptomics
MX2_DNM1L_testedin_transcriptomics	MX2_DNM1L	MX2	DNM1L	0.593558	-0.0868739	46	9.59146	9.51715	0.743184	False	False	transcriptomics
DNM2_DNM1L_testedin_transcriptomics	DNM2_DNM1L	DNM2	DNM1L	0.00208319	0.189767	46	11.9135	11.8972	0.0144555	True	False	transcriptomics
DNM3_DNM1L_testedin_transcriptomics	DNM3_DNM1L	DNM3	DNM1L	0.0703455	-0.244682	46	7.65766	8.6423	0.18182	False	False	transcriptomics
RASSF3_RASSF1_testedin_transcriptomics	RASSF3_RASSF1	RASSF3	RASSF1	0.000218893	-0.176095	226	9.78314	10.0752	0.00271131	False	True	transcriptomics
RASSF5_RASSF1_testedin_transcriptomics	RASSF5_RASSF1	RASSF5	RASSF1	0.000155148	-0.240894	226	10.0543	9.88183	0.00212552	False	True	transcriptomics
CST6_CST3_testedin_transcriptomics	CST6_CST3	CST6	CST3	0.966982	0.0139345	30	5.56669	5.21692	0.980539	False	False	transcriptomics
ACAD10_ACAD11_testedin_transcriptomics	ACAD10_ACAD11	ACAD10	ACAD11	0.011369	0.182034	35	9.96178	9.64423	0.0493233	True	False	transcriptomics
TNFAIP8L2_TNFAIP8L3_testedin_transcriptomics	TNFAIP8L2_TNFAIP8L3	TNFAIP8L2	TNFAIP8L3	0.000126938	-0.267568	116	6.85987	7.12265	0.00181826	False	True	transcriptomics
TNFAIP8_TNFAIP8L3_testedin_transcriptomics	TNFAIP8_TNFAIP8L3	TNFAIP8	TNFAIP8L3	0.150727	-0.0887613	116	9.6649	9.87842	0.305506	False	False	transcriptomics
TNFAIP8L2_TNFAIP8_testedin_transcriptomics	TNFAIP8L2_TNFAIP8	TNFAIP8L2	TNFAIP8	1.99688e-12	-0.542876	105	6.53242	7.12397	7.87693e-10	False	True	transcriptomics
TNFAIP8L3_TNFAIP8_testedin_transcriptomics	TNFAIP8L3_TNFAIP8	TNFAIP8L3	TNFAIP8	0.0798667	-0.185745	105	7.3564	7.23689	0.198236	False	False	transcriptomics
PIK3CA_PIK3CD_testedin_transcriptomics	PIK3CA_PIK3CD	PIK3CA	PIK3CD	0.182887	0.0519622	122	11.0905	11.0924	0.346874	False	False	transcriptomics
PIK3CB_PIK3CD_testedin_transcriptomics	PIK3CB_PIK3CD	PIK3CB	PIK3CD	0.63386	-0.0197123	122	10.5323	10.5571	0.771525	False	False	transcriptomics
PIK3CG_PIK3CD_testedin_transcriptomics	PIK3CG_PIK3CD	PIK3CG	PIK3CD	4.33021e-05	-0.340701	122	8.66296	9.37467	0.000779134	False	True	transcriptomics
PIK3CG_PIK3CB_testedin_transcriptomics	PIK3CG_PIK3CB	PIK3CG	PIK3CB	0.0440848	-0.26468	39	9.13675	9.283	0.130977	False	False	transcriptomics
PIK3CD_PIK3CB_testedin_transcriptomics	PIK3CD_PIK3CB	PIK3CD	PIK3CB	0.204204	-0.153446	39	9.14542	9.10331	0.372886	False	False	transcriptomics
PIK3C2B_PIK3C2A_testedin_transcriptomics	PIK3C2B_PIK3C2A	PIK3C2B	PIK3C2A	0.480785	-0.0484135	82	10.0722	10.1533	0.649242	False	False	transcriptomics
PIK3CD_PIK3CA_testedin_transcriptomics	PIK3CD_PIK3CA	PIK3CD	PIK3CA	0.0578979	-0.290388	24	9.1575	9.07527	0.158685	False	False	transcriptomics
PDE4D_PDE4A_testedin_transcriptomics	PDE4D_PDE4A	PDE4D	PDE4A	0.215879	0.131019	79	10.1237	10.5686	0.386397	False	False	transcriptomics
PDE1C_PDE4A_testedin_transcriptomics	PDE1C_PDE4A	PDE1C	PDE4A	0.484524	-0.0906905	79	6.58165	7.20454	0.652925	False	False	transcriptomics
PDE4A_PDE4D_testedin_transcriptomics	PDE4A_PDE4D	PDE4A	PDE4D	0.00141826	-0.278774	103	7.6731	7.98231	0.010689	False	True	transcriptomics
PDE1C_PDE4D_testedin_transcriptomics	PDE1C_PDE4D	PDE1C	PDE4D	0.725857	-0.0429883	103	6.55487	7.31475	0.8335	False	False	transcriptomics
CCDC85C_CCDC85B_testedin_transcriptomics	CCDC85C_CCDC85B	CCDC85C	CCDC85B	0.21693	0.079984	38	10.2541	10.2143	0.387872	False	False	transcriptomics
CCDC85B_CCDC85C_testedin_transcriptomics	CCDC85B_CCDC85C	CCDC85B	CCDC85C	0.205728	-0.122407	115	8.12828	8.0994	0.375035	False	False	transcriptomics
CCNT2_CCNT1_testedin_transcriptomics	CCNT2_CCNT1	CCNT2	CCNT1	0.064189	0.0891112	44	11.2634	11.3061	0.170904	False	False	transcriptomics
CCNL1_CCNL2_testedin_transcriptomics	CCNL1_CCNL2	CCNL1	CCNL2	0.902011	0.00492709	85	11.6361	11.4647	0.943943	False	False	transcriptomics
DPP9_DPP8_testedin_transcriptomics	DPP9_DPP8	DPP9	DPP8	0.000398074	0.17635	105	10.6298	10.5232	0.00410729	True	False	transcriptomics
DPP8_DPP9_testedin_transcriptomics	DPP8_DPP9	DPP8	DPP9	0.0887863	0.0576622	87	10.8803	11.0227	0.213078	False	False	transcriptomics
MCCC1_PCCA_testedin_transcriptomics	MCCC1_PCCA	MCCC1	PCCA	0.0331828	0.107798	125	10.6122	10.3553	0.107784	False	False	transcriptomics
AGR3_TXNDC12_testedin_transcriptomics	AGR3_TXNDC12	AGR3	TXNDC12	0.0545506	-0.526932	85	6.97884	6.07655	0.152113	False	False	transcriptomics
AGR2_TXNDC12_testedin_transcriptomics	AGR2_TXNDC12	AGR2	TXNDC12	0.884128	0.0347874	85	11.3031	9.86018	0.935086	False	False	transcriptomics
SMPDL3B_SMPDL3A_testedin_transcriptomics	SMPDL3B_SMPDL3A	SMPDL3B	SMPDL3A	0.899601	0.0146319	110	7.04263	7.59812	0.942918	False	False	transcriptomics
SMPDL3A_SMPDL3B_testedin_transcriptomics	SMPDL3A_SMPDL3B	SMPDL3A	SMPDL3B	0.0283559	-0.173915	141	8.78232	9.14712	0.0964252	False	False	transcriptomics
ARFIP1_ARFIP2_testedin_transcriptomics	ARFIP1_ARFIP2	ARFIP1	ARFIP2	0.920893	-0.00399425	95	10.2144	10.4766	0.954008	False	False	transcriptomics
PUM1_PUM2_testedin_transcriptomics	PUM1_PUM2	PUM1	PUM2	0.222115	0.0752609	23	11.8948	12.0758	0.393847	False	False	transcriptomics
EPS8L1_EPS8L2_testedin_transcriptomics	EPS8L1_EPS8L2	EPS8L1	EPS8L2	0.0262552	-0.28974	91	8.41808	8.49221	0.0910938	False	False	transcriptomics
EPS8_EPS8L2_testedin_transcriptomics	EPS8_EPS8L2	EPS8	EPS8L2	0.264665	-0.0888692	91	10.9298	11.6025	0.441276	False	False	transcriptomics
EPS8L1_EPS8_testedin_transcriptomics	EPS8L1_EPS8	EPS8L1	EPS8	0.11032	0.255255	50	9.15389	8.4067	0.246932	False	False	transcriptomics
EPS8L2_EPS8_testedin_transcriptomics	EPS8L2_EPS8	EPS8L2	EPS8	0.046704	0.210165	50	10.9238	10.766	0.136142	False	False	transcriptomics
RDH13_RDH11_testedin_transcriptomics	RDH13_RDH11	RDH13	RDH11	0.0133233	0.163068	134	8.68279	8.51226	0.0553214	False	False	transcriptomics
WWOX_RDH11_testedin_transcriptomics	WWOX_RDH11	WWOX	RDH11	0.0156577	0.127337	134	8.74	8.54999	0.0619065	False	False	transcriptomics
RDH14_RDH11_testedin_transcriptomics	RDH14_RDH11	RDH14	RDH11	0.786268	-0.0082532	134	9.07694	9.0675	0.873669	False	False	transcriptomics
DHRS13_RDH11_testedin_transcriptomics	DHRS13_RDH11	DHRS13	RDH11	0.0462613	0.15412	134	8.07128	7.75956	0.135343	False	False	transcriptomics
RDH13_DHRS13_testedin_transcriptomics	RDH13_DHRS13	RDH13	DHRS13	0.00354993	0.266406	64	8.54841	8.51883	0.0209724	True	False	transcriptomics
WWOX_DHRS13_testedin_transcriptomics	WWOX_DHRS13	WWOX	DHRS13	0.596269	-0.0364535	64	8.47165	8.60525	0.74524	False	False	transcriptomics
RDH14_DHRS13_testedin_transcriptomics	RDH14_DHRS13	RDH14	DHRS13	0.0219115	-0.0956972	64	8.99554	9.06315	0.0794077	False	False	transcriptomics
RDH11_DHRS13_testedin_transcriptomics	RDH11_DHRS13	RDH11	DHRS13	0.621187	0.0278218	64	11.0868	11.1176	0.761704	False	False	transcriptomics
RDH13_RDH14_testedin_transcriptomics	RDH13_RDH14	RDH13	RDH14	0.0651	0.260866	22	8.6983	8.526	0.17254	False	False	transcriptomics
WWOX_RDH14_testedin_transcriptomics	WWOX_RDH14	WWOX	RDH14	0.00402322	0.32868	22	8.7433	8.58287	0.0228703	True	False	transcriptomics
RDH11_RDH14_testedin_transcriptomics	RDH11_RDH14	RDH11	RDH14	0.86207	-0.0154664	22	11.1881	11.1047	0.920211	False	False	transcriptomics
RDH13_WWOX_testedin_transcriptomics	RDH13_WWOX	RDH13	WWOX	0.97014	0.00267886	121	8.42114	8.52163	0.981505	False	False	transcriptomics
RDH14_WWOX_testedin_transcriptomics	RDH14_WWOX	RDH14	WWOX	0.196691	-0.0435062	121	9.08982	9.04737	0.364522	False	False	transcriptomics
DHRS13_WWOX_testedin_transcriptomics	DHRS13_WWOX	DHRS13	WWOX	0.00017858	0.32534	121	8.06474	7.75736	0.00234809	True	False	transcriptomics
RDH11_WWOX_testedin_transcriptomics	RDH11_WWOX	RDH11	WWOX	0.412314	-0.036544	121	10.9322	11.1304	0.590599	False	False	transcriptomics
WWOX_RDH13_testedin_transcriptomics	WWOX_RDH13	WWOX	RDH13	0.620037	-0.0356703	61	8.48626	8.58105	0.760839	False	False	transcriptomics
RDH14_RDH13_testedin_transcriptomics	RDH14_RDH13	RDH14	RDH13	0.907001	-0.00489827	61	9.09306	9.08051	0.947271	False	False	transcriptomics
DHRS13_RDH13_testedin_transcriptomics	DHRS13_RDH13	DHRS13	RDH13	5.3815e-05	0.400322	61	8.31605	7.77064	0.000926051	True	False	transcriptomics
RDH11_RDH13_testedin_transcriptomics	RDH11_RDH13	RDH11	RDH13	0.464975	-0.0410059	61	10.9301	11.1089	0.636857	False	False	transcriptomics
PLXNA2_PLXNC1_testedin_transcriptomics	PLXNA2_PLXNC1	PLXNA2	PLXNC1	0.0699281	0.269643	32	10.8213	10.6279	0.180924	False	False	transcriptomics
PLXNB2_PLXNC1_testedin_transcriptomics	PLXNB2_PLXNC1	PLXNB2	PLXNC1	0.269689	-0.105035	32	12.7011	12.8327	0.447707	False	False	transcriptomics
PLXNA1_PLXNC1_testedin_transcriptomics	PLXNA1_PLXNC1	PLXNA1	PLXNC1	0.336808	0.107973	32	11.7657	11.5477	0.516801	False	False	transcriptomics
PLXND1_PLXNC1_testedin_transcriptomics	PLXND1_PLXNC1	PLXND1	PLXNC1	0.214608	-0.158717	32	11.3398	11.3158	0.384525	False	False	transcriptomics
PLXNB1_PLXNC1_testedin_transcriptomics	PLXNB1_PLXNC1	PLXNB1	PLXNC1	0.128484	-0.18219	32	11.2645	11.3933	0.273162	False	False	transcriptomics
PLXNA2_PLXNB1_testedin_transcriptomics	PLXNA2_PLXNB1	PLXNA2	PLXNB1	0.546113	0.0439103	240	10.7284	10.6267	0.703459	False	False	transcriptomics
PLXNB2_PLXNB1_testedin_transcriptomics	PLXNB2_PLXNB1	PLXNB2	PLXNB1	0.259683	0.0539829	240	12.9712	12.7759	0.43575	False	False	transcriptomics
PLXNC1_PLXNB1_testedin_transcriptomics	PLXNC1_PLXNB1	PLXNC1	PLXNB1	3.08513e-13	-0.434158	240	10.8282	10.9805	1.75784e-10	False	True	transcriptomics
PLXNA2_PLXND1_testedin_transcriptomics	PLXNA2_PLXND1	PLXNA2	PLXND1	0.817284	-0.0296212	44	10.7297	10.6279	0.891519	False	False	transcriptomics
PLXNB2_PLXND1_testedin_transcriptomics	PLXNB2_PLXND1	PLXNB2	PLXND1	0.9444	-0.00580208	44	12.8769	12.8093	0.967029	False	False	transcriptomics
PLXNC1_PLXND1_testedin_transcriptomics	PLXNC1_PLXND1	PLXNC1	PLXND1	0.170806	-0.149597	44	10.9182	10.9392	0.333039	False	False	transcriptomics
PLXNA2_PLXNB2_testedin_transcriptomics	PLXNA2_PLXNB2	PLXNA2	PLXNB2	0.875128	0.0126252	131	10.5834	10.6424	0.929892	False	False	transcriptomics
PLXNC1_PLXNB2_testedin_transcriptomics	PLXNC1_PLXNB2	PLXNC1	PLXNB2	0.00435701	-0.188364	131	10.7088	10.9821	0.0242329	False	True	transcriptomics
PLXNA1_PLXNB2_testedin_transcriptomics	PLXNA1_PLXNB2	PLXNA1	PLXNB2	0.0786944	0.107137	131	11.5902	11.5094	0.195896	False	False	transcriptomics
PLXND1_PLXNB2_testedin_transcriptomics	PLXND1_PLXNB2	PLXND1	PLXNB2	0.222904	0.0837308	131	11.4044	11.3011	0.394699	False	False	transcriptomics
PLXNB1_PLXNB2_testedin_transcriptomics	PLXNB1_PLXNB2	PLXNB1	PLXNB2	0.00880694	0.168074	131	11.5847	11.3364	0.0412062	True	False	transcriptomics
PKN2_PKN1_testedin_transcriptomics	PKN2_PKN1	PKN2	PKN1	0.000318258	0.167067	71	11.4762	11.5363	0.00351659	True	False	transcriptomics
PRKCD_PKN1_testedin_transcriptomics	PRKCD_PKN1	PRKCD	PKN1	0.60203	0.0388109	71	10.1085	9.57798	0.748778	False	False	transcriptomics
PRKCH_PKN1_testedin_transcriptomics	PRKCH_PKN1	PRKCH	PKN1	0.160521	-0.0971672	71	10.2255	10.3525	0.318611	False	False	transcriptomics
PRKCQ_PKN1_testedin_transcriptomics	PRKCQ_PKN1	PRKCQ	PKN1	0.308968	-0.144614	71	6.96753	7.56669	0.489009	False	False	transcriptomics
PRKCE_PKN1_testedin_transcriptomics	PRKCE_PKN1	PRKCE	PKN1	0.201603	-0.0947	71	8.75607	9.0565	0.36975	False	False	transcriptomics
PRKCA_PKN1_testedin_transcriptomics	PRKCA_PKN1	PRKCA	PKN1	0.00185756	-0.304467	71	9.12834	10.2006	0.0132484	False	True	transcriptomics
PRKCB_PKN1_testedin_transcriptomics	PRKCB_PKN1	PRKCB	PKN1	0.000143509	-0.503617	71	8.19672	8.8987	0.00201621	False	True	transcriptomics
PKN2_PRKCD_testedin_transcriptomics	PKN2_PRKCD	PKN2	PRKCD	9.61261e-08	0.182976	233	11.5861	11.4986	7.35723e-06	True	False	transcriptomics
PRKCH_PRKCD_testedin_transcriptomics	PRKCH_PRKCD	PRKCH	PRKCD	0.00288213	-0.152007	233	10.7056	10.1497	0.018179	False	True	transcriptomics
PRKCQ_PRKCD_testedin_transcriptomics	PRKCQ_PRKCD	PRKCQ	PRKCD	0.121562	-0.158659	233	7.68292	7.4025	0.262031	False	False	transcriptomics
PRKCE_PRKCD_testedin_transcriptomics	PRKCE_PRKCD	PRKCE	PRKCD	0.338231	-0.0512953	233	9.18022	9.00145	0.518211	False	False	transcriptomics
PKN1_PRKCD_testedin_transcriptomics	PKN1_PRKCD	PKN1	PRKCD	0.68537	0.0211726	233	10.9323	10.9069	0.807207	False	False	transcriptomics
PRKCA_PRKCD_testedin_transcriptomics	PRKCA_PRKCD	PRKCA	PRKCD	0.827955	-0.0152144	233	10.0102	10.258	0.898688	False	False	transcriptomics
PRKCB_PRKCD_testedin_transcriptomics	PRKCB_PRKCD	PRKCB	PRKCD	7.81321e-09	-0.553636	233	8.78506	8.88151	8.17676e-07	False	True	transcriptomics
PRKCZ_PRKCD_testedin_transcriptomics	PRKCZ_PRKCD	PRKCZ	PRKCD	0.0491016	0.125291	233	8.65482	8.72189	0.141061	False	False	transcriptomics
PKN2_PRKCA_testedin_transcriptomics	PKN2_PRKCA	PKN2	PRKCA	0.157975	0.0806926	41	11.5469	11.5298	0.315071	False	False	transcriptomics
PRKCD_PRKCA_testedin_transcriptomics	PRKCD_PRKCA	PRKCD	PRKCA	0.00362886	0.27018	41	10.0168	9.50848	0.0213959	True	False	transcriptomics
PRKCI_PRKCA_testedin_transcriptomics	PRKCI_PRKCA	PRKCI	PRKCA	0.91497	0.00678514	41	11.0152	11.1231	0.951121	False	False	transcriptomics
PRKCH_PRKCA_testedin_transcriptomics	PRKCH_PRKCA	PRKCH	PRKCA	0.416648	-0.0709194	41	9.77163	10.3047	0.59498	False	False	transcriptomics
PRKCQ_PRKCA_testedin_transcriptomics	PRKCQ_PRKCA	PRKCQ	PRKCA	0.713263	-0.0639373	41	7.00999	7.57591	0.82355	False	False	transcriptomics
PRKCE_PRKCA_testedin_transcriptomics	PRKCE_PRKCA	PRKCE	PRKCA	0.00208725	0.27258	41	9.08996	9.04488	0.0144641	True	False	transcriptomics
PKN1_PRKCA_testedin_transcriptomics	PKN1_PRKCA	PKN1	PRKCA	0.94845	0.00569258	41	10.9498	10.9116	0.968805	False	False	transcriptomics
PRKCB_PRKCA_testedin_transcriptomics	PRKCB_PRKCA	PRKCB	PRKCA	0.347963	-0.157977	41	8.45553	8.92879	0.528228	False	False	transcriptomics
PRKCZ_PRKCA_testedin_transcriptomics	PRKCZ_PRKCA	PRKCZ	PRKCA	0.134782	0.168978	41	8.80798	8.6844	0.28242	False	False	transcriptomics
PRKCD_PRKCZ_testedin_transcriptomics	PRKCD_PRKCZ	PRKCD	PRKCZ	4.01003e-06	0.310804	87	10.09	9.52909	0.000123758	True	False	transcriptomics
PRKCI_PRKCZ_testedin_transcriptomics	PRKCI_PRKCZ	PRKCI	PRKCZ	0.00698799	0.130307	87	11.3396	11.13	0.0348082	True	False	transcriptomics
PRKCH_PRKCZ_testedin_transcriptomics	PRKCH_PRKCZ	PRKCH	PRKCZ	0.0227311	-0.146124	87	10.1232	10.3132	0.0816283	False	False	transcriptomics
PRKCQ_PRKCZ_testedin_transcriptomics	PRKCQ_PRKCZ	PRKCQ	PRKCZ	0.00420717	-0.376707	87	6.71302	7.54388	0.0236043	False	True	transcriptomics
PRKCE_PRKCZ_testedin_transcriptomics	PRKCE_PRKCZ	PRKCE	PRKCZ	0.0186071	-0.156046	87	8.62655	9.07646	0.0703927	False	False	transcriptomics
PRKCA_PRKCZ_testedin_transcriptomics	PRKCA_PRKCZ	PRKCA	PRKCZ	0.534171	-0.0568319	87	9.39074	10.2612	0.693519	False	False	transcriptomics
PRKCB_PRKCZ_testedin_transcriptomics	PRKCB_PRKCZ	PRKCB	PRKCZ	3.35267e-06	-0.566523	87	8.1251	8.93436	0.000108813	False	True	transcriptomics
PRKCD_PRKCB_testedin_transcriptomics	PRKCD_PRKCB	PRKCD	PRKCB	0.00241594	-0.301881	39	9.36828	9.55966	0.0160479	False	True	transcriptomics
PRKCI_PRKCB_testedin_transcriptomics	PRKCI_PRKCB	PRKCI	PRKCB	0.0459871	0.136885	39	11.3814	11.1698	0.134832	False	False	transcriptomics
PRKCH_PRKCB_testedin_transcriptomics	PRKCH_PRKCB	PRKCH	PRKCB	0.000579445	-0.315109	39	9.86989	10.3001	0.00544212	False	True	transcriptomics
PRKCQ_PRKCB_testedin_transcriptomics	PRKCQ_PRKCB	PRKCQ	PRKCB	0.922918	-0.0176229	39	7.13738	7.55416	0.955141	False	False	transcriptomics
PRKCE_PRKCB_testedin_transcriptomics	PRKCE_PRKCB	PRKCE	PRKCB	0.0321728	0.202066	39	9.22514	9.05201	0.10569	False	False	transcriptomics
PKN1_PRKCB_testedin_transcriptomics	PKN1_PRKCB	PKN1	PRKCB	0.0395757	0.195175	39	11.1552	10.8887	0.121596	False	False	transcriptomics
PRKCA_PRKCB_testedin_transcriptomics	PRKCA_PRKCB	PRKCA	PRKCB	0.385914	0.111651	39	9.95405	10.2485	0.565508	False	False	transcriptomics
PRKCZ_PRKCB_testedin_transcriptomics	PRKCZ_PRKCB	PRKCZ	PRKCB	0.196281	0.151374	39	8.77252	8.68462	0.364288	False	False	transcriptomics
PKN2_PRKCQ_testedin_transcriptomics	PKN2_PRKCQ	PKN2	PRKCQ	0.377217	0.0401831	127	11.3645	11.5493	0.556492	False	False	transcriptomics
PRKCD_PRKCQ_testedin_transcriptomics	PRKCD_PRKCQ	PRKCD	PRKCQ	0.0346766	-0.146333	127	8.75371	9.67825	0.110792	False	False	transcriptomics
PRKCI_PRKCQ_testedin_transcriptomics	PRKCI_PRKCQ	PRKCI	PRKCQ	0.0207558	0.115722	127	10.879	11.206	0.0766828	False	False	transcriptomics
PRKCH_PRKCQ_testedin_transcriptomics	PRKCH_PRKCQ	PRKCH	PRKCQ	0.00115462	-0.215501	127	9.69012	10.4111	0.00913954	False	True	transcriptomics
PRKCE_PRKCQ_testedin_transcriptomics	PRKCE_PRKCQ	PRKCE	PRKCQ	0.11055	-0.112822	127	9.41231	9.01088	0.247123	False	False	transcriptomics
PKN1_PRKCQ_testedin_transcriptomics	PKN1_PRKCQ	PKN1	PRKCQ	0.626987	0.0320886	127	11.2712	10.8596	0.765522	False	False	transcriptomics
PRKCA_PRKCQ_testedin_transcriptomics	PRKCA_PRKCQ	PRKCA	PRKCQ	0.409037	0.0736355	127	11.4053	10.0319	0.586561	False	False	transcriptomics
PRKCB_PRKCQ_testedin_transcriptomics	PRKCB_PRKCQ	PRKCB	PRKCQ	9.59452e-10	-0.772486	127	9.18449	8.85975	1.4543e-07	False	True	transcriptomics
PRKCZ_PRKCQ_testedin_transcriptomics	PRKCZ_PRKCQ	PRKCZ	PRKCQ	0.242353	-0.0988601	127	8.28043	8.77083	0.416903	False	False	transcriptomics
PKN2_PRKCH_testedin_transcriptomics	PKN2_PRKCH	PKN2	PRKCH	0.449811	0.0287712	125	11.4134	11.5295	0.625035	False	False	transcriptomics
PRKCD_PRKCH_testedin_transcriptomics	PRKCD_PRKCH	PRKCD	PRKCH	0.00956525	0.157258	125	9.3418	9.62179	0.0438735	True	False	transcriptomics
PRKCI_PRKCH_testedin_transcriptomics	PRKCI_PRKCH	PRKCI	PRKCH	0.00127639	0.131964	125	11.0663	11.1442	0.00990217	True	False	transcriptomics
PRKCQ_PRKCH_testedin_transcriptomics	PRKCQ_PRKCH	PRKCQ	PRKCH	0.00863001	-0.29104	125	7.27613	7.52217	0.0406379	False	True	transcriptomics
PRKCE_PRKCH_testedin_transcriptomics	PRKCE_PRKCH	PRKCE	PRKCH	0.198268	-0.0762125	125	9.05567	9.03257	0.365988	False	False	transcriptomics
PKN1_PRKCH_testedin_transcriptomics	PKN1_PRKCH	PKN1	PRKCH	0.00437601	0.161991	125	11.1773	10.9054	0.0242857	True	False	transcriptomics
PRKCA_PRKCH_testedin_transcriptomics	PRKCA_PRKCH	PRKCA	PRKCH	0.414613	0.0634332	125	10.3002	10.1703	0.593229	False	False	transcriptomics
PRKCB_PRKCH_testedin_transcriptomics	PRKCB_PRKCH	PRKCB	PRKCH	0.0105022	-0.269823	125	8.84356	8.87211	0.0467051	False	True	transcriptomics
PRKCZ_PRKCH_testedin_transcriptomics	PRKCZ_PRKCH	PRKCZ	PRKCH	0.707794	-0.0267368	125	8.50273	8.71269	0.819131	False	False	transcriptomics
PRKCD_PKN2_testedin_transcriptomics	PRKCD_PKN2	PRKCD	PKN2	0.246592	0.0797686	83	9.77382	9.55301	0.422211	False	False	transcriptomics
PRKCH_PKN2_testedin_transcriptomics	PRKCH_PKN2	PRKCH	PKN2	0.0434807	-0.128692	83	10.2494	10.3095	0.12962	False	False	transcriptomics
PRKCQ_PKN2_testedin_transcriptomics	PRKCQ_PKN2	PRKCQ	PKN2	0.0189312	-0.308517	83	6.95425	7.52322	0.0713292	False	False	transcriptomics
PRKCE_PKN2_testedin_transcriptomics	PRKCE_PKN2	PRKCE	PKN2	0.644977	-0.0313531	83	8.98003	9.04905	0.778222	False	False	transcriptomics
PKN1_PKN2_testedin_transcriptomics	PKN1_PKN2	PKN1	PKN2	0.0469121	0.129326	83	10.9358	10.9046	0.136298	False	False	transcriptomics
PRKCA_PKN2_testedin_transcriptomics	PRKCA_PKN2	PRKCA	PKN2	0.445332	-0.068004	83	9.68431	10.2364	0.621002	False	False	transcriptomics
RABL2B_RAN_testedin_transcriptomics	RABL2B_RAN	RABL2B	RAN	0.948219	0.00405563	48	9.1348	9.12047	0.968805	False	False	transcriptomics
ACAP2_ACAP3_testedin_transcriptomics	ACAP2_ACAP3	ACAP2	ACAP3	0.047547	0.087902	84	11.9163	11.73	0.137596	False	False	transcriptomics
ACAP1_ACAP3_testedin_transcriptomics	ACAP1_ACAP3	ACAP1	ACAP3	0.000269222	-0.430983	84	7.49095	7.82787	0.00314481	False	True	transcriptomics
ACAP2_ACAP1_testedin_transcriptomics	ACAP2_ACAP1	ACAP2	ACAP1	0.822805	0.00696282	210	11.6558	11.7709	0.895257	False	False	transcriptomics
ACAP3_ACAP1_testedin_transcriptomics	ACAP3_ACAP1	ACAP3	ACAP1	0.0142748	0.11866	210	9.6349	9.64857	0.0582624	False	False	transcriptomics
AGAP2_AGAP3_testedin_transcriptomics	AGAP2_AGAP3	AGAP2	AGAP3	6.2151e-05	-0.541339	43	7.24872	7.61037	0.00103142	False	True	transcriptomics
AGAP1_AGAP3_testedin_transcriptomics	AGAP1_AGAP3	AGAP1	AGAP3	6.1645e-07	0.400526	43	10.6405	10.5102	3.04378e-05	True	False	transcriptomics
AGAP2_AGAP1_testedin_transcriptomics	AGAP2_AGAP1	AGAP2	AGAP1	8.28996e-06	-0.514777	64	7.43032	7.80402	0.000217461	False	True	transcriptomics
AGAP3_AGAP1_testedin_transcriptomics	AGAP3_AGAP1	AGAP3	AGAP1	0.923667	0.00502463	64	10.1826	10.1804	0.95553	False	False	transcriptomics
ASAP3_ASAP2_testedin_transcriptomics	ASAP3_ASAP2	ASAP3	ASAP2	0.554031	0.0852446	25	9.78239	9.6471	0.709204	False	False	transcriptomics
ASAP1_ASAP2_testedin_transcriptomics	ASAP1_ASAP2	ASAP1	ASAP2	0.0383037	-0.227429	25	10.5669	10.7147	0.118723	False	False	transcriptomics
ACAP2_ASAP3_testedin_transcriptomics	ACAP2_ASAP3	ACAP2	ASAP3	0.714498	0.0135209	128	11.6903	11.7747	0.824099	False	False	transcriptomics
ASAP1_ASAP3_testedin_transcriptomics	ASAP1_ASAP3	ASAP1	ASAP3	0.312606	0.0532417	128	10.7928	10.7376	0.493093	False	False	transcriptomics
ASAP2_ASAP3_testedin_transcriptomics	ASAP2_ASAP3	ASAP2	ASAP3	0.000511627	0.216557	128	10.5128	10.5841	0.00499738	True	False	transcriptomics
ASAP3_ACAP2_testedin_transcriptomics	ASAP3_ACAP2	ASAP3	ACAP2	0.0274266	-0.262437	37	9.4602	9.64507	0.0939503	False	False	transcriptomics
ACAP1_ACAP2_testedin_transcriptomics	ACAP1_ACAP2	ACAP1	ACAP2	0.155213	-0.239549	37	7.41912	7.75769	0.311885	False	False	transcriptomics
ACAP3_ACAP2_testedin_transcriptomics	ACAP3_ACAP2	ACAP3	ACAP2	0.558081	0.0580095	37	9.78113	9.61982	0.712431	False	False	transcriptomics
MMP15_MMP3_testedin_transcriptomics	MMP15_MMP3	MMP15	MMP3	0.310591	-0.0931264	108	8.8362	9.33556	0.491123	False	False	transcriptomics
MMP14_MMP3_testedin_transcriptomics	MMP14_MMP3	MMP14	MMP3	0.908535	-0.00969696	108	13.1228	12.977	0.94761	False	False	transcriptomics
MMP11_MMP3_testedin_transcriptomics	MMP11_MMP3	MMP11	MMP3	0.0355577	0.337564	108	11.4591	10.841	0.113108	False	False	transcriptomics
MMP8_MMP15_testedin_transcriptomics	MMP8_MMP15	MMP8	MMP15	0.0842008	-0.38118	103	3.05252	3.34839	0.206495	False	False	transcriptomics
MMP3_MMP15_testedin_transcriptomics	MMP3_MMP15	MMP3	MMP15	0.00879124	-0.556745	103	7.06083	6.67789	0.0412062	False	True	transcriptomics
MMP10_MMP15_testedin_transcriptomics	MMP10_MMP15	MMP10	MMP15	0.915142	-0.0262654	103	6.18457	6.16094	0.951121	False	False	transcriptomics
MMP12_MMP15_testedin_transcriptomics	MMP12_MMP15	MMP12	MMP15	0.00191453	-0.713273	103	7.64278	8.55267	0.0135791	False	True	transcriptomics
MMP14_MMP15_testedin_transcriptomics	MMP14_MMP15	MMP14	MMP15	0.00965471	-0.240745	103	12.8804	13.0285	0.0441057	False	True	transcriptomics
MMP11_MMP15_testedin_transcriptomics	MMP11_MMP15	MMP11	MMP15	0.768647	0.0521219	103	11.5389	10.8314	0.861034	False	False	transcriptomics
MMP1_MMP15_testedin_transcriptomics	MMP1_MMP15	MMP1	MMP15	0.0222589	-0.5882	103	8.5925	9.2738	0.0804394	False	False	transcriptomics
KPNA4_KPNA3_testedin_transcriptomics	KPNA4_KPNA3	KPNA4	KPNA3	0.214499	0.0309013	164	12.0285	11.9149	0.384525	False	False	transcriptomics
KPNA1_KPNA3_testedin_transcriptomics	KPNA1_KPNA3	KPNA1	KPNA3	0.280453	0.025579	164	11.3285	11.1632	0.460065	False	False	transcriptomics
KPNA6_KPNA3_testedin_transcriptomics	KPNA6_KPNA3	KPNA6	KPNA3	5.17838e-05	0.0844884	164	11.8773	11.8197	0.000903222	True	False	transcriptomics
KPNA2_KPNA3_testedin_transcriptomics	KPNA2_KPNA3	KPNA2	KPNA3	4.10318e-07	0.292264	164	11.726	11.2172	2.21486e-05	True	False	transcriptomics
KPNA4_KPNA6_testedin_transcriptomics	KPNA4_KPNA6	KPNA4	KPNA6	0.048665	0.0570378	109	11.9615	11.9235	0.140572	False	False	transcriptomics
KPNA1_KPNA6_testedin_transcriptomics	KPNA1_KPNA6	KPNA1	KPNA6	0.000561589	0.0928913	109	11.2855	11.1742	0.00539447	True	False	transcriptomics
KPNA2_KPNA6_testedin_transcriptomics	KPNA2_KPNA6	KPNA2	KPNA6	0.0021708	0.205743	109	11.7755	11.2578	0.0149622	True	False	transcriptomics
KPNA3_KPNA6_testedin_transcriptomics	KPNA3_KPNA6	KPNA3	KPNA6	4.08114e-05	0.145684	109	10.6776	10.5712	0.000739508	True	False	transcriptomics
KPNA6_KPNA1_testedin_transcriptomics	KPNA6_KPNA1	KPNA6	KPNA1	0.601597	-0.0186364	46	11.829	11.7651	0.748617	False	False	transcriptomics
KPNA2_KPNA1_testedin_transcriptomics	KPNA2_KPNA1	KPNA2	KPNA1	0.246036	0.116354	46	10.9518	11.2551	0.421824	False	False	transcriptomics
KPNA3_KPNA1_testedin_transcriptomics	KPNA3_KPNA1	KPNA3	KPNA1	0.299828	0.0526102	46	10.32	10.5843	0.480774	False	False	transcriptomics
KPNA6_KPNA4_testedin_transcriptomics	KPNA6_KPNA4	KPNA6	KPNA4	0.813392	0.0118287	23	11.8186	11.7499	0.888219	False	False	transcriptomics
KPNA2_KPNA4_testedin_transcriptomics	KPNA2_KPNA4	KPNA2	KPNA4	0.848111	0.0266367	23	10.524	11.1754	0.911191	False	False	transcriptomics
KPNA3_KPNA4_testedin_transcriptomics	KPNA3_KPNA4	KPNA3	KPNA4	0.440696	0.0532078	23	10.2739	10.5709	0.616935	False	False	transcriptomics
PGM1_PGM5_testedin_transcriptomics	PGM1_PGM5	PGM1	PGM5	0.000136842	0.20369	109	10.918	10.7087	0.00193846	True	False	transcriptomics
GLT8D2_GLT8D1_testedin_transcriptomics	GLT8D2_GLT8D1	GLT8D2	GLT8D1	6.04702e-07	-0.437289	235	7.76118	8.40435	3.04378e-05	False	True	transcriptomics
NT5DC3_NT5C2_testedin_transcriptomics	NT5DC3_NT5C2	NT5DC3	NT5C2	0.0244561	0.154582	171	10.3007	9.91314	0.0860746	False	False	transcriptomics
NT5DC2_NT5C2_testedin_transcriptomics	NT5DC2_NT5C2	NT5DC2	NT5C2	0.000974494	0.242404	171	10.0255	9.58678	0.0080341	True	False	transcriptomics
DVL3_DVL1_testedin_transcriptomics	DVL3_DVL1	DVL3	DVL1	1.57654e-06	0.217053	84	11.6035	10.9115	6.41626e-05	True	False	transcriptomics
DVL2_DVL1_testedin_transcriptomics	DVL2_DVL1	DVL2	DVL1	2.46687e-06	0.253335	84	9.72796	9.50888	8.77467e-05	True	False	transcriptomics
DVL3_DVL2_testedin_transcriptomics	DVL3_DVL2	DVL3	DVL2	2.27961e-07	0.160973	209	11.2821	10.8822	1.50506e-05	True	False	transcriptomics
DVL1_DVL2_testedin_transcriptomics	DVL1_DVL2	DVL1	DVL2	2.89474e-06	0.231101	209	10.625	10.5324	9.89615e-05	True	False	transcriptomics
DVL2_DVL3_testedin_transcriptomics	DVL2_DVL3	DVL2	DVL3	0.0361934	0.176387	27	9.53189	9.4484	0.113935	False	False	transcriptomics
DVL1_DVL3_testedin_transcriptomics	DVL1_DVL3	DVL1	DVL3	0.284379	0.123365	27	10.4968	10.5501	0.463392	False	False	transcriptomics
S100A4_S100B_testedin_transcriptomics	S100A4_S100B	S100A4	S100B	0.857264	-0.0212519	83	10.1065	9.99072	0.915844	False	False	transcriptomics
S100A11_S100B_testedin_transcriptomics	S100A11_S100B	S100A11	S100B	0.0747329	0.14214	83	12.9789	12.3819	0.188784	False	False	transcriptomics
S100A6_S100B_testedin_transcriptomics	S100A6_S100B	S100A6	S100B	0.838612	-0.0207109	83	13.6012	13.3881	0.904586	False	False	transcriptomics
S100A10_S100B_testedin_transcriptomics	S100A10_S100B	S100A10	S100B	0.694926	0.0385551	83	12.0614	11.8147	0.813141	False	False	transcriptomics
S100A1_S100B_testedin_transcriptomics	S100A1_S100B	S100A1	S100B	0.0354888	-0.386778	83	5.40044	6.29249	0.113035	False	False	transcriptomics
S100A3_S100B_testedin_transcriptomics	S100A3_S100B	S100A3	S100B	0.350686	0.135549	83	6.02389	5.43506	0.530948	False	False	transcriptomics
S100P_S100B_testedin_transcriptomics	S100P_S100B	S100P	S100B	0.712777	-0.0924412	83	8.44503	7.73133	0.82355	False	False	transcriptomics
S100A2_S100B_testedin_transcriptomics	S100A2_S100B	S100A2	S100B	0.476062	0.152944	83	10.7174	8.29557	0.644636	False	False	transcriptomics
TCF20_RAI1_testedin_transcriptomics	TCF20_RAI1	TCF20	RAI1	7.87333e-08	0.165742	203	11.5162	11.5265	6.21145e-06	True	False	transcriptomics
EIF4G1_EIF4G3_testedin_transcriptomics	EIF4G1_EIF4G3	EIF4G1	EIF4G3	0.0435269	0.0865601	121	13.5081	13.3709	0.12962	False	False	transcriptomics
EIF4G3_EIF4G1_testedin_transcriptomics	EIF4G3_EIF4G1	EIF4G3	EIF4G1	0.450396	0.0550761	27	11.5666	11.6894	0.625577	False	False	transcriptomics
MYH9_MYH14_testedin_transcriptomics	MYH9_MYH14	MYH9	MYH14	0.713524	-0.0278796	68	14.7338	14.7159	0.82355	False	False	transcriptomics
MYH10_MYH14_testedin_transcriptomics	MYH10_MYH14	MYH10	MYH14	0.520624	-0.0598474	68	11.7352	11.6627	0.683153	False	False	transcriptomics
MYH11_MYH14_testedin_transcriptomics	MYH11_MYH14	MYH11	MYH14	0.317379	-0.22927	68	10.3405	10.9427	0.498119	False	False	transcriptomics
MYH9_MYH10_testedin_transcriptomics	MYH9_MYH10	MYH9	MYH10	0.0374537	0.103899	214	14.5855	14.7414	0.117398	False	False	transcriptomics
MYH14_MYH10_testedin_transcriptomics	MYH14_MYH10	MYH14	MYH10	0.00683644	0.33391	214	11.1953	10.2042	0.0343362	True	False	transcriptomics
MYH11_MYH10_testedin_transcriptomics	MYH11_MYH10	MYH11	MYH10	0.136828	-0.211435	214	10.6747	10.8184	0.285689	False	False	transcriptomics
MYH10_MYH9_testedin_transcriptomics	MYH10_MYH9	MYH10	MYH9	0.152012	0.104872	119	11.5896	11.7033	0.306988	False	False	transcriptomics
MYH14_MYH9_testedin_transcriptomics	MYH14_MYH9	MYH14	MYH9	0.00267606	0.448591	119	10.8862	10.3178	0.0172181	True	False	transcriptomics
MYH11_MYH9_testedin_transcriptomics	MYH11_MYH9	MYH11	MYH9	0.00871621	-0.451578	119	9.97621	10.914	0.0409311	False	True	transcriptomics
HMGN2_HMGN4_testedin_transcriptomics	HMGN2_HMGN4	HMGN2	HMGN4	0.705035	0.021073	58	12.6812	12.8145	0.817598	False	False	transcriptomics
CA3_CA12_testedin_transcriptomics	CA3_CA12	CA3	CA12	0.970377	0.00648902	99	5.39795	5.51686	0.981505	False	False	transcriptomics
CA9_CA12_testedin_transcriptomics	CA9_CA12	CA9	CA12	0.978833	-0.00683317	99	7.16957	7.94838	0.987499	False	False	transcriptomics
CA4_CA12_testedin_transcriptomics	CA4_CA12	CA4	CA12	0.125858	-0.325231	99	3.49495	3.87115	0.268693	False	False	transcriptomics
CA13_CA12_testedin_transcriptomics	CA13_CA12	CA13	CA12	0.00963697	0.246571	99	8.14924	7.91558	0.0440842	True	False	transcriptomics
CA8_CA12_testedin_transcriptomics	CA8_CA12	CA8	CA12	0.116194	-0.301561	99	6.95951	7.08838	0.254743	False	False	transcriptomics
CA4_CA13_testedin_transcriptomics	CA4_CA13	CA4	CA13	0.420517	-0.305196	27	4.06895	4.0971	0.598671	False	False	transcriptomics
CA12_CA13_testedin_transcriptomics	CA12_CA13	CA12	CA13	0.191514	-0.365743	27	11.4352	11.3534	0.358163	False	False	transcriptomics
PLIN2_PLIN3_testedin_transcriptomics	PLIN2_PLIN3	PLIN2	PLIN3	0.836026	0.0233221	86	10.8842	11.4256	0.902746	False	False	transcriptomics
GPX7_GPX8_testedin_transcriptomics	GPX7_GPX8	GPX7	GPX8	0.704613	0.0358933	90	8.20937	8.2797	0.817598	False	False	transcriptomics
GPX2_GPX8_testedin_transcriptomics	GPX2_GPX8	GPX2	GPX8	0.0154294	0.548934	90	9.22443	8.05429	0.0613348	False	False	transcriptomics
GPX4_GPX8_testedin_transcriptomics	GPX4_GPX8	GPX4	GPX8	0.721011	-0.0221452	90	11.6169	11.7777	0.829666	False	False	transcriptomics
GPX7_GPX3_testedin_transcriptomics	GPX7_GPX3	GPX7	GPX3	0.845244	0.0194055	85	8.24592	8.2904	0.909253	False	False	transcriptomics
GPX2_GPX3_testedin_transcriptomics	GPX2_GPX3	GPX2	GPX3	0.0031223	0.706923	85	9.50297	8.21996	0.019175	True	False	transcriptomics
GPX4_GPX3_testedin_transcriptomics	GPX4_GPX3	GPX4	GPX3	0.270526	0.0690119	85	11.6332	11.7511	0.448319	False	False	transcriptomics
GPX7_GPX4_testedin_transcriptomics	GPX7_GPX4	GPX7	GPX4	0.260427	0.103118	89	8.26043	8.26243	0.436714	False	False	transcriptomics
GPX2_GPX4_testedin_transcriptomics	GPX2_GPX4	GPX2	GPX4	0.157311	0.310022	89	7.97099	8.20238	0.314744	False	False	transcriptomics
GPX3_GPX4_testedin_transcriptomics	GPX3_GPX4	GPX3	GPX4	0.674615	0.0580545	89	10.1398	10.4827	0.800673	False	False	transcriptomics
GPX8_GPX4_testedin_transcriptomics	GPX8_GPX4	GPX8	GPX4	0.0948462	-0.160722	89	9.78485	9.89961	0.223494	False	False	transcriptomics
GPX2_GPX7_testedin_transcriptomics	GPX2_GPX7	GPX2	GPX7	2.81495e-08	1.20965	86	9.10545	8.0193	2.57769e-06	True	False	transcriptomics
GPX3_GPX7_testedin_transcriptomics	GPX3_GPX7	GPX3	GPX7	0.233232	-0.17116	86	9.87742	10.4885	0.405979	False	False	transcriptomics
GPX4_GPX7_testedin_transcriptomics	GPX4_GPX7	GPX4	GPX7	0.0338407	0.124616	86	11.9649	11.7664	0.10921	False	False	transcriptomics
GPX8_GPX7_testedin_transcriptomics	GPX8_GPX7	GPX8	GPX7	0.165999	-0.135612	86	9.67281	9.8713	0.326397	False	False	transcriptomics
SORBS1_SORBS2_testedin_transcriptomics	SORBS1_SORBS2	SORBS1	SORBS2	0.0689038	-0.177059	127	9.79599	10.5836	0.17949	False	False	transcriptomics
SORBS2_SORBS1_testedin_transcriptomics	SORBS2_SORBS1	SORBS2	SORBS1	0.353209	0.119139	157	8.97677	9.62167	0.533193	False	False	transcriptomics
SH3RF3_SH3RF1_testedin_transcriptomics	SH3RF3_SH3RF1	SH3RF3	SH3RF1	0.0241898	-0.174409	113	7.94078	8.20605	0.0853769	False	False	transcriptomics
QSER1_PRR12_testedin_transcriptomics	QSER1_PRR12	QSER1	PRR12	0.00144544	0.18529	71	11.546	11.4106	0.010818	True	False	transcriptomics
ZFAND5_ZFAND6_testedin_transcriptomics	ZFAND5_ZFAND6	ZFAND5	ZFAND6	0.289441	-0.0519474	89	12.1678	12.3011	0.469998	False	False	transcriptomics
GPBP1_GPBP1L1_testedin_transcriptomics	GPBP1_GPBP1L1	GPBP1	GPBP1L1	0.000279831	0.122679	71	11.8002	11.7797	0.00321743	True	False	transcriptomics
PRKG1_PRKACA_testedin_transcriptomics	PRKG1_PRKACA	PRKG1	PRKACA	0.136253	-0.159288	72	9.23591	9.57543	0.284606	False	False	transcriptomics
PRKACB_PRKACA_testedin_transcriptomics	PRKACB_PRKACA	PRKACB	PRKACA	0.628435	-0.0520069	72	10.5323	10.7379	0.766392	False	False	transcriptomics
PRKG1_PRKACB_testedin_transcriptomics	PRKG1_PRKACB	PRKG1	PRKACB	0.164734	-0.147334	73	9.36466	9.52596	0.324656	False	False	transcriptomics
PRKACA_PRKACB_testedin_transcriptomics	PRKACA_PRKACB	PRKACA	PRKACB	0.0211313	0.137068	73	9.27444	9.08891	0.077567	False	False	transcriptomics
PRKACA_PRKG1_testedin_transcriptomics	PRKACA_PRKG1	PRKACA	PRKG1	0.0206645	0.129484	141	9.4426	9.06069	0.0765237	False	False	transcriptomics
PRKACB_PRKG1_testedin_transcriptomics	PRKACB_PRKG1	PRKACB	PRKG1	0.000567179	-0.335789	141	10.8779	10.7255	0.00539609	False	True	transcriptomics
ZNF326_AKAP8_testedin_transcriptomics	ZNF326_AKAP8	ZNF326	AKAP8	0.448181	0.0357497	70	10.4079	10.3689	0.623514	False	False	transcriptomics
BPGM_PGAM1_testedin_transcriptomics	BPGM_PGAM1	BPGM	PGAM1	0.00588432	-0.166123	156	9.55863	9.61717	0.0306343	False	True	transcriptomics
PGAM2_PGAM1_testedin_transcriptomics	PGAM2_PGAM1	PGAM2	PGAM1	0.841312	-0.0205	156	6.79991	5.46916	0.906926	False	False	transcriptomics
PDLIM7_PDLIM5_testedin_transcriptomics	PDLIM7_PDLIM5	PDLIM7	PDLIM5	0.0238003	-0.197889	91	9.31189	9.56297	0.0843638	False	False	transcriptomics
LDB3_PDLIM5_testedin_transcriptomics	LDB3_PDLIM5	LDB3	PDLIM5	0.0351406	-0.316999	91	4.86331	5.31917	0.111996	False	False	transcriptomics
PDLIM7_LDB3_testedin_transcriptomics	PDLIM7_LDB3	PDLIM7	LDB3	0.876007	-0.012477	162	9.35567	9.58654	0.930394	False	False	transcriptomics
PDLIM5_LDB3_testedin_transcriptomics	PDLIM5_LDB3	PDLIM5	LDB3	0.00375132	0.161147	162	12.3226	12.3112	0.02186	True	False	transcriptomics
PXN_LPXN_testedin_transcriptomics	PXN_LPXN	PXN	LPXN	0.606493	0.0455865	47	10.8269	10.7726	0.751835	False	False	transcriptomics
TGFB1I1_LPXN_testedin_transcriptomics	TGFB1I1_LPXN	TGFB1I1	LPXN	0.0338823	-0.271908	47	8.02533	8.23222	0.109276	False	False	transcriptomics
LPXN_PXN_testedin_transcriptomics	LPXN_PXN	LPXN	PXN	0.0535552	-0.177113	61	9.2632	9.35501	0.150318	False	False	transcriptomics
TGFB1I1_PXN_testedin_transcriptomics	TGFB1I1_PXN	TGFB1I1	PXN	0.00257508	-0.353451	61	8.01806	8.26038	0.0168211	False	True	transcriptomics
PDLIM7_TGFB1I1_testedin_transcriptomics	PDLIM7_TGFB1I1	PDLIM7	TGFB1I1	0.0410769	-0.295537	30	9.25538	9.55927	0.124126	False	False	transcriptomics
LPXN_TGFB1I1_testedin_transcriptomics	LPXN_TGFB1I1	LPXN	TGFB1I1	6.38152e-07	-0.621953	30	8.80289	9.35538	3.05836e-05	False	True	transcriptomics
PXN_TGFB1I1_testedin_transcriptomics	PXN_TGFB1I1	PXN	TGFB1I1	0.451654	-0.0835344	30	10.6644	10.7681	0.626572	False	False	transcriptomics
TGFB1I1_PDLIM7_testedin_transcriptomics	TGFB1I1_PDLIM7	TGFB1I1	PDLIM7	0.00984785	-0.278455	79	7.82539	8.28354	0.0446366	False	True	transcriptomics
LDB3_PDLIM7_testedin_transcriptomics	LDB3_PDLIM7	LDB3	PDLIM7	0.0329198	-0.368189	79	4.94139	5.25731	0.107319	False	False	transcriptomics
PDLIM5_PDLIM7_testedin_transcriptomics	PDLIM5_PDLIM7	PDLIM5	PDLIM7	0.939985	-0.00537242	79	12.1284	12.3308	0.965013	False	False	transcriptomics
PANK2_PANK3_testedin_transcriptomics	PANK2_PANK3	PANK2	PANK3	0.660647	-0.0145101	83	10.2964	10.1097	0.790987	False	False	transcriptomics
PANK3_PANK2_testedin_transcriptomics	PANK3_PANK2	PANK3	PANK2	0.158831	0.0908555	52	12.4681	12.3617	0.316183	False	False	transcriptomics
TUT4_TUT7_testedin_transcriptomics	TUT4_TUT7	TUT4	TUT7	0.0205181	0.122739	100	10.8683	10.7042	0.0763295	False	False	transcriptomics
IFIH1_DHX58_testedin_transcriptomics	IFIH1_DHX58	IFIH1	DHX58	0.098151	0.171907	68	10.3818	10.4082	0.228056	False	False	transcriptomics
LRRC8C_LRRC8E_testedin_transcriptomics	LRRC8C_LRRC8E	LRRC8C	LRRC8E	0.000440037	-0.238878	87	9.40077	9.75508	0.00444195	False	True	transcriptomics
LRRC8D_LRRC8E_testedin_transcriptomics	LRRC8D_LRRC8E	LRRC8D	LRRC8E	0.173296	0.0787952	87	10.3263	10.3749	0.335331	False	False	transcriptomics
LRRC8A_LRRC8E_testedin_transcriptomics	LRRC8A_LRRC8E	LRRC8A	LRRC8E	0.396281	0.0597992	87	10.8799	11.1504	0.575582	False	False	transcriptomics
LRRC8C_LRRC8A_testedin_transcriptomics	LRRC8C_LRRC8A	LRRC8C	LRRC8A	0.00126914	-0.195309	102	9.50033	9.72902	0.00987581	False	True	transcriptomics
LRRC8D_LRRC8A_testedin_transcriptomics	LRRC8D_LRRC8A	LRRC8D	LRRC8A	0.0095458	0.133999	102	10.3558	10.3507	0.0438358	True	False	transcriptomics
LRRC8E_LRRC8A_testedin_transcriptomics	LRRC8E_LRRC8A	LRRC8E	LRRC8A	0.000910885	0.366724	102	8.18572	7.74499	0.00761993	True	False	transcriptomics
LRRC8A_LRRC8C_testedin_transcriptomics	LRRC8A_LRRC8C	LRRC8A	LRRC8C	0.119467	0.11013	79	11.2539	11.1448	0.25893	False	False	transcriptomics
LRRC8E_LRRC8C_testedin_transcriptomics	LRRC8E_LRRC8C	LRRC8E	LRRC8C	0.000577181	0.416532	79	8.29496	7.7226	0.00544078	True	False	transcriptomics
SELENOI_CEPT1_testedin_transcriptomics	SELENOI_CEPT1	SELENOI	CEPT1	0.000120054	0.208209	83	11.8952	11.3534	0.00173745	True	False	transcriptomics
CHPT1_CEPT1_testedin_transcriptomics	CHPT1_CEPT1	CHPT1	CEPT1	0.0126744	0.216372	83	9.57201	9.67495	0.0534054	False	False	transcriptomics
PLSCR3_PLSCR4_testedin_transcriptomics	PLSCR3_PLSCR4	PLSCR3	PLSCR4	0.299129	-0.104572	27	8.18159	8.43957	0.480255	False	False	transcriptomics
PLSCR3_PLSCR1_testedin_transcriptomics	PLSCR3_PLSCR1	PLSCR3	PLSCR1	0.196556	-0.132392	26	8.15002	8.43957	0.364404	False	False	transcriptomics
PLSCR1_PLSCR3_testedin_transcriptomics	PLSCR1_PLSCR3	PLSCR1	PLSCR3	0.68267	0.0216454	211	11.0126	10.9865	0.80662	False	False	transcriptomics
PLSCR4_PLSCR3_testedin_transcriptomics	PLSCR4_PLSCR3	PLSCR4	PLSCR3	0.000636695	-0.237053	211	9.30205	9.59337	0.00584074	False	True	transcriptomics
SEC22A_SEC22B_testedin_transcriptomics	SEC22A_SEC22B	SEC22A	SEC22B	0.484858	0.024998	71	9.58667	9.48533	0.652928	False	False	transcriptomics
SEC22B_SEC22A_testedin_transcriptomics	SEC22B_SEC22A	SEC22B	SEC22A	0.00300453	-0.163235	45	11.4452	11.698	0.0186754	False	True	transcriptomics
EPHB3_EPHA4_testedin_transcriptomics	EPHB3_EPHA4	EPHB3	EPHA4	0.188234	0.227448	60	9.57049	9.018	0.354096	False	False	transcriptomics
EPHB4_EPHA4_testedin_transcriptomics	EPHB4_EPHA4	EPHB4	EPHA4	0.93946	-0.00692844	60	11.0421	10.8361	0.965013	False	False	transcriptomics
EPHA1_EPHA4_testedin_transcriptomics	EPHA1_EPHA4	EPHA1	EPHA4	0.434316	0.0838556	60	9.07577	8.53167	0.610686	False	False	transcriptomics
EPHA2_EPHA4_testedin_transcriptomics	EPHA2_EPHA4	EPHA2	EPHA4	0.833234	0.0255589	60	9.96485	10.0886	0.902011	False	False	transcriptomics
EPHB3_EPHA2_testedin_transcriptomics	EPHB3_EPHA2	EPHB3	EPHA2	0.452204	0.101398	110	9.64847	8.94515	0.626572	False	False	transcriptomics
EPHB4_EPHA2_testedin_transcriptomics	EPHB4_EPHA2	EPHB4	EPHA2	0.910816	0.00792456	110	11.0788	10.8171	0.948551	False	False	transcriptomics
EPHA4_EPHA2_testedin_transcriptomics	EPHA4_EPHA2	EPHA4	EPHA2	0.0724783	-0.204339	110	9.1913	10.0223	0.185178	False	False	transcriptomics
EPHA1_EPHA2_testedin_transcriptomics	EPHA1_EPHA2	EPHA1	EPHA2	0.261675	0.0943253	110	9.02087	8.50277	0.437947	False	False	transcriptomics
EPHB3_EPHA1_testedin_transcriptomics	EPHB3_EPHA1	EPHB3	EPHA1	0.304538	0.200638	44	9.77485	9.00925	0.485595	False	False	transcriptomics
EPHA4_EPHA1_testedin_transcriptomics	EPHA4_EPHA1	EPHA4	EPHA1	0.812807	0.0406118	44	10.2817	9.86755	0.888086	False	False	transcriptomics
EPHA2_EPHA1_testedin_transcriptomics	EPHA2_EPHA1	EPHA2	EPHA1	0.431543	0.107868	44	10.4794	10.2078	0.608288	False	False	transcriptomics
EPHB3_EPHB4_testedin_transcriptomics	EPHB3_EPHB4	EPHB3	EPHB4	0.279273	-0.252059	31	9.32759	9.02617	0.459173	False	False	transcriptomics
RFLNA_RFLNB_testedin_transcriptomics	RFLNA_RFLNB	RFLNA	RFLNB	0.310687	-0.134812	214	6.84982	6.10229	0.491123	False	False	transcriptomics
STT3B_STT3A_testedin_transcriptomics	STT3B_STT3A	STT3B	STT3A	0.852949	-0.00720285	106	12.4297	12.5435	0.912805	False	False	transcriptomics
CBR4_DCXR_testedin_transcriptomics	CBR4_DCXR	CBR4	DCXR	0.890257	0.00966324	47	9.6978	9.75673	0.936844	False	False	transcriptomics
HPGD_DCXR_testedin_transcriptomics	HPGD_DCXR	HPGD	DCXR	0.195826	0.348281	47	8.44116	8.10317	0.363707	False	False	transcriptomics
BDH2_DCXR_testedin_transcriptomics	BDH2_DCXR	BDH2	DCXR	0.699347	0.0346735	47	9.73569	9.90383	0.814239	False	False	transcriptomics
DHRS4_DCXR_testedin_transcriptomics	DHRS4_DCXR	DHRS4	DCXR	0.0145914	0.173804	47	9.01371	8.93614	0.0589636	False	False	transcriptomics
DHRS2_DCXR_testedin_transcriptomics	DHRS2_DCXR	DHRS2	DCXR	0.102902	0.515816	47	6.18153	4.78713	0.235327	False	False	transcriptomics
HSD17B8_DCXR_testedin_transcriptomics	HSD17B8_DCXR	HSD17B8	DCXR	0.0487391	0.194507	47	8.04741	7.93147	0.140572	False	False	transcriptomics
CBR4_DHRS4_testedin_transcriptomics	CBR4_DHRS4	CBR4	DHRS4	0.219323	0.060612	108	9.70339	9.77376	0.390652	False	False	transcriptomics
HPGD_DHRS4_testedin_transcriptomics	HPGD_DHRS4	HPGD	DHRS4	0.505409	-0.126026	108	7.03185	8.27777	0.669745	False	False	transcriptomics
BDH2_DHRS4_testedin_transcriptomics	BDH2_DHRS4	BDH2	DHRS4	0.683876	0.0259278	108	9.90617	9.85873	0.806639	False	False	transcriptomics
DCXR_DHRS4_testedin_transcriptomics	DCXR_DHRS4	DCXR	DHRS4	0.348986	-0.060626	108	9.15174	9.18121	0.529467	False	False	transcriptomics
HSD17B8_DHRS4_testedin_transcriptomics	HSD17B8_DHRS4	HSD17B8	DHRS4	2.11698e-05	-0.308046	108	7.68658	7.97939	0.000460685	False	True	transcriptomics
DCXR_BDH2_testedin_transcriptomics	DCXR_BDH2	DCXR	BDH2	0.66348	0.0292562	91	9.33737	9.19339	0.792898	False	False	transcriptomics
DHRS4_BDH2_testedin_transcriptomics	DHRS4_BDH2	DHRS4	BDH2	0.280855	0.0592024	91	8.99183	8.94288	0.46043	False	False	transcriptomics
DHRS2_BDH2_testedin_transcriptomics	DHRS2_BDH2	DHRS2	BDH2	0.943119	-0.0175364	91	5.01827	4.92384	0.966599	False	False	transcriptomics
HSD17B8_BDH2_testedin_transcriptomics	HSD17B8_BDH2	HSD17B8	BDH2	0.439337	0.0595699	91	8.08159	7.94444	0.615384	False	False	transcriptomics
DCXR_HPGD_testedin_transcriptomics	DCXR_HPGD	DCXR	HPGD	0.660112	-0.0268906	115	9.27414	9.19072	0.790532	False	False	transcriptomics
DHRS4_HPGD_testedin_transcriptomics	DHRS4_HPGD	DHRS4	HPGD	0.137689	0.0738181	115	9.07815	8.92582	0.286904	False	False	transcriptomics
HSD17B8_HPGD_testedin_transcriptomics	HSD17B8_HPGD	HSD17B8	HPGD	0.932352	0.00598354	115	8.04603	7.94425	0.960639	False	False	transcriptomics
DCXR_CBR4_testedin_transcriptomics	DCXR_CBR4	DCXR	CBR4	0.87662	-0.00955591	113	9.29426	9.18934	0.930513	False	False	transcriptomics
DHRS4_CBR4_testedin_transcriptomics	DHRS4_CBR4	DHRS4	CBR4	0.224157	0.0609558	113	9.05353	8.92831	0.396508	False	False	transcriptomics
DHRS2_CBR4_testedin_transcriptomics	DHRS2_CBR4	DHRS2	CBR4	0.345678	0.209915	113	5.16208	4.85893	0.525848	False	False	transcriptomics
HSD17B8_CBR4_testedin_transcriptomics	HSD17B8_CBR4	HSD17B8	CBR4	0.646864	0.0324235	113	8.06213	7.94219	0.779581	False	False	transcriptomics
LAMB3_LAMB2_testedin_transcriptomics	LAMB3_LAMB2	LAMB3	LAMB2	0.0105676	-0.293101	241	10.6671	11.2954	0.0469181	False	True	transcriptomics
LAMB1_LAMB2_testedin_transcriptomics	LAMB1_LAMB2	LAMB1	LAMB2	0.000641744	-0.218877	241	12.8458	12.9463	0.00586606	False	True	transcriptomics
LAMA2_LAMA3_testedin_transcriptomics	LAMA2_LAMA3	LAMA2	LAMA3	0.184136	-0.158653	123	10.0399	10.8037	0.348688	False	False	transcriptomics
LAMA5_LAMA3_testedin_transcriptomics	LAMA5_LAMA3	LAMA5	LAMA3	0.296224	-0.100322	123	10.7617	11.5244	0.477727	False	False	transcriptomics
WWP2_ITCH_testedin_transcriptomics	WWP2_ITCH	WWP2	ITCH	0.687652	0.0347576	24	10.3958	10.5301	0.808089	False	False	transcriptomics
NEDD4L_ITCH_testedin_transcriptomics	NEDD4L_ITCH	NEDD4L	ITCH	0.138019	0.21477	24	11.0434	10.8444	0.28724	False	False	transcriptomics
SMURF2_ITCH_testedin_transcriptomics	SMURF2_ITCH	SMURF2	ITCH	0.028042	0.179676	24	11.0033	10.8648	0.0956114	False	False	transcriptomics
NEDD4_ITCH_testedin_transcriptomics	NEDD4_ITCH	NEDD4	ITCH	0.474301	-0.0915167	24	9.94656	10.3029	0.643274	False	False	transcriptomics
HACE1_ITCH_testedin_transcriptomics	HACE1_ITCH	HACE1	ITCH	0.163233	0.12174	24	9.23342	9.31506	0.322566	False	False	transcriptomics
WWP1_ITCH_testedin_transcriptomics	WWP1_ITCH	WWP1	ITCH	0.119416	-0.172089	24	11.3718	11.1855	0.258929	False	False	transcriptomics
WWP2_HACE1_testedin_transcriptomics	WWP2_HACE1	WWP2	HACE1	0.426894	0.0327093	119	10.5658	10.5011	0.604348	False	False	transcriptomics
NEDD4L_HACE1_testedin_transcriptomics	NEDD4L_HACE1	NEDD4L	HACE1	0.333046	0.0656739	119	10.9307	10.8363	0.513025	False	False	transcriptomics
SMURF2_HACE1_testedin_transcriptomics	SMURF2_HACE1	SMURF2	HACE1	0.843943	-0.00749617	119	10.8981	10.8174	0.908639	False	False	transcriptomics
ITCH_HACE1_testedin_transcriptomics	ITCH_HACE1	ITCH	HACE1	0.351101	0.024367	119	11.9987	11.9894	0.531419	False	False	transcriptomics
WWP1_HACE1_testedin_transcriptomics	WWP1_HACE1	WWP1	HACE1	0.669362	-0.0219116	119	11.2151	11.2089	0.797113	False	False	transcriptomics
WWP2_SMURF2_testedin_transcriptomics	WWP2_SMURF2	WWP2	SMURF2	0.00853772	0.161863	50	10.5241	10.5081	0.0402403	True	False	transcriptomics
NEDD4L_SMURF2_testedin_transcriptomics	NEDD4L_SMURF2	NEDD4L	SMURF2	0.0106411	0.250873	50	10.7407	10.7945	0.047183	True	False	transcriptomics
NEDD4_SMURF2_testedin_transcriptomics	NEDD4_SMURF2	NEDD4	SMURF2	0.671886	0.0390451	50	10.0669	10.3003	0.799114	False	False	transcriptomics
HACE1_SMURF2_testedin_transcriptomics	HACE1_SMURF2	HACE1	SMURF2	0.675347	-0.0253636	50	8.9842	9.31605	0.801029	False	False	transcriptomics
ITCH_SMURF2_testedin_transcriptomics	ITCH_SMURF2	ITCH	SMURF2	0.832612	0.00771379	50	11.7703	12.0084	0.901989	False	False	transcriptomics
WWP1_SMURF2_testedin_transcriptomics	WWP1_SMURF2	WWP1	SMURF2	0.0919543	-0.127066	50	11.3306	11.1738	0.219016	False	False	transcriptomics
WWP2_NEDD4_testedin_transcriptomics	WWP2_NEDD4	WWP2	NEDD4	0.00476788	0.117941	119	10.5216	10.5041	0.0259551	True	False	transcriptomics
NEDD4L_NEDD4_testedin_transcriptomics	NEDD4L_NEDD4	NEDD4L	NEDD4	0.834624	0.0144095	119	10.7547	10.8481	0.902373	False	False	transcriptomics
[truncated: 8,257 more rows]
