# Supplementary material for: Proteomic compensation by paralogs preserves protein interaction networks after gene loss in cancer
Source: Mol Syst Biol. 2025 May 28;21(8):8. doi: 10.1038/s44320-025-00122-4 (PMC12322171; doi:10.1038/s44320-025-00122-4)
Supplement: Supplementary file 9 — Dataset EV7 [file 44320_2025_122_MOESM9_ESM.xlsx]

## Sheet: Legend
**Dataset EV7: Biological information for all HAP1 pairs** Information about protein complex membership, closest pair status, sequence identity, family size, Jaccard index, degree centrality, conservation score, and synthetic lethality for all paralog pairs tested using HAP1 data.

## Sheet: Data
sorted_gene_pair	gene_pair	depmap_SL	SL_atleast2_CRISPRscreens	SL_atleast1_CRISPRscreen	either_in_essential_CORUM_complex	either_in_CORUM_complex	both_in_same_CORUM_complex	either_in_EBIComplexPortal_complex	either_in_humap_complex	closest_paralogs_in_family	family_size2	n_SL_thompson	n_SL_dede	n_SL_parrish	n_SL_chymera	n_SL_ito	cohens_d	A1_uniprot	A2_uniprot	A1_length	A2_length	A1_interface	A2_interface	A1_perc_at_int	A2_perc_at_int	A1_hl	A2_hl	A1_abundance	A2_abundance	string_jaccard_physical	bg_jaccard	conservation_score	A2_median_neighbour_ess	string_dc_physical	biogrid_dc	sequence_identity	family_size	HAP1_hit_type	other_dir_comp	other_dir_cl
ARFGAP2_ARFGAP3	ARFGAP3_ARFGAP2	False		False	False	False	False	False	False	True	True			0			1.818	Q9NP61	Q8N6H7	516	521	58	54	11.2403	10.3647	1.43104	1.60318	954.611	543.428	0.364706	0.307087	1359	-0.229868	0.00340005	0.00458552	0.533589	2	compensation	False	False
ARFGAP2_ARFGAP3	ARFGAP2_ARFGAP3	False		False	False	False	False	False	False	True	True			0			-0.107	Q8N6H7	Q9NP61	521	516	54	58	10.3647	11.2403	1.60318	1.43104	543.428	954.611	0.364706	0.307087	1348	-0.225561	0.00296134	0.00387222	0.533589	2	non_hit	True	False
ARID1A_ARID3B	ARID3B_ARID1A				True	True	False	True	True	False	False						2.547	Q8IVW6	O14497	561	2285	3		0.534759		2.34667	1.72376	49.5634	412.26	0.0723982	0.0632911	443	-0.132133	0.00948725	0.00534977	0.0634573	5	compensation
ARID1A_ARID3A	ARID3A_ARID1A				True	True	False	True	True	False	False						1.207	Q99856	O14497	593	2285						1.72376	110.784	412.26	0.0652174	0.0490798	443	-0.132133	0.00948725	0.00534977	0.0603939	5	compensation
ARID1A_ARID1B	ARID1B_ARID1A	True	True	True	True	True	False	True	True	True	False	1	0	1	1	3	-0.248	Q8NFD5	O14497	2319	2285					1.94514	1.72376	268.272	412.26	0.355769	0.347518	443	-0.132133	0.00948725	0.00534977	0.522538	5	non_hit	False	False
ARID1A_ARID1B	ARID1A_ARID1B	True	True	True	True	True	False	True	True	True	False	1	0	1	1	3	-1.305	O14497	Q8NFD5	2285	2319					1.72376	1.94514	412.26	268.272	0.355769	0.347518	446	-0.113404	0.00597752	0.00433077	0.522538	5	non_hit	False	False
ARID1B_ARID3B	ARID3B_ARID1B				True	True	False	True	True	False	False						-0.866	Q8IVW6	Q8NFD5	561	2319	3		0.534759		2.34667	1.94514	49.5634	268.272	0.108974	0.0496454	446	-0.113404	0.00597752	0.00433077	0.0622499	5	non_hit
ARID1B_ARID3A	ARID3A_ARID1B				True	True	False	True	True	False	False						0.478	Q99856	Q8NFD5	593	2319						1.94514	110.784	268.272	0.0838323	0.0342466	446	-0.113404	0.00597752	0.00433077	0.0591374	5	non_hit
CHMP1A_CHMP1B	CHMP1B_CHMP1A		True	True	True	True	True	True	False	True	True	2		2		0	2.23	Q7LBR1	Q9HD42	199	196	38		19.0955		1.73294	1.03356	1028.91	683.885	0.480392	0.12963	1239	-0.188992	0.00466137	0.00438172	0.542714	2	compensation	False	True
CHMP1A_CHMP1B	CHMP1A_CHMP1B		True	True	True	True	True	True	False	True	True	2		2		0	-2.259	Q9HD42	Q7LBR1	196	199		38		19.0955	1.03356	1.73294	683.885	1028.91	0.480392	0.12963	854	-0.259868	0.00361941	0.00193611	0.542714	2	collateral_loss	True	False
COPS7A_COPS7B	COPS7B_COPS7A		False	True	True	True	True	True	True	True	True	0	2				-0.271	Q9H9Q2	Q9UBW8	264	275	78	83	29.5455	30.1818	2.22173	2.03467	191.276	399.903	0.407186	0.35	1265	-0.181771	0.00712915	0.00585928	0.471223	2	non_hit	False	False
COPS7A_COPS7B	COPS7A_COPS7B		False	True	True	True	True	True	True	True	True	0	2				0.149	Q9UBW8	Q9H9Q2	275	264	83	78	30.1818	29.5455	2.03467	2.22173	399.903	191.276	0.407186	0.35	1286	-0.211497	0.00575816	0.00519692	0.471223	2	non_hit	False	False
CREBBP_EP300	EP300_CREBBP	True	True	True	True	True	True	False	False	True	False			1	1	1	0.231	Q09472	Q92793	2414	2442					1.14307	1.22477	171.308	283.357	0.37606	0.165627	679	-0.137785	0.0325747	0.0227747	0.605651	5	non_hit
BRD3_CREBBP	BRD3_CREBBP				True	True	False	False	True	False	False						-2.07	Q15059	Q92793	726	2442	60		8.26446		1.71795	1.22477	279.426	283.357	0.0766902	0.0403101	679	-0.137785	0.0325747	0.0227747	0.0716626	6	collateral_loss
BRD2_CREBBP	BRD2_CREBBP				True	True	False	False	False	False	False						0.175	P25440	Q92793	801	2442	61		7.61548		1.3176	1.22477	171.578	283.357	0.0854326	0.0464768	679	-0.137785	0.0325747	0.0227747	0.0728911	6	non_hit
BRD4_CREBBP	BRD4_CREBBP				True	True	False	False	True	False	False						0.553	O60885	Q92793	1362	2442	7		0.51395		1.61315	1.22477	569.188	283.357	0.111917	0.0790255	679	-0.137785	0.0325747	0.0227747	0.104423	4	non_hit
DDX17_DDX5	DDX5_DDX17	False	False	True	True	True	True	False	True	True	False			0		3	4.01	P17844	Q92841	614	729	62		10.0977		1.27591	2.14162	1778.09	2335.18	0.366149	0.38512	1420	-0.343784	0.0176035	0.0142151	0.575923	8	compensation	True	False
DDX17_DDX21	DDX21_DDX17				True	True	False	True	True	False	False						4.756	Q9NR30	Q92841	783	729	112		14.304		1.62597	2.14162	1328.35	2335.18	0.224607	0.167939	1420	-0.343784	0.0176035	0.0142151	0.195402	8	compensation
DDX17_DDX50	DDX50_DDX17	False			True	True	False	False	True	False	False						1.376	Q9BQ39	Q92841	737	729	57		7.73406		1.85905	2.14162	149.465	2335.18	0.181592	0.136471	1420	-0.343784	0.0176035	0.0142151	0.211669	8	non_hit
DDX17_DDX42	DDX42_DDX17	False			True	True	False	False	True	False	False						1.7	Q86XP3	Q92841	938	729	11		1.17271		2.07044	2.14162	1285.67	2335.18	0.113895	0.108247	1420	-0.343784	0.0176035	0.0142151	0.240938	8	compensation
DDX17_DDX46	DDX46_DDX17	False			True	True	True	False	True	False	False						1.386	Q7L014	Q92841	1031	729					1.90351	2.14162	1904.99	2335.18	0.140553	0.134247	1420	-0.343784	0.0176035	0.0142151	0.218992	8	non_hit
DDX21_DDX5	DDX21_DDX5				True	True	True	True	True	False	False						0.079	Q9NR30	P17844	783	614	112	62	14.304	10.0977	1.62597	1.27591	1328.35	1778.09	0.218182	0.179272	1434	-0.396915	0.0257746	0.0181383	0.191571	8	non_hit
DDX5_DDX50	DDX50_DDX5				True	True	False	False	True	False	False						0.292	Q9BQ39	P17844	737	614	57	62	7.73406	10.0977	1.85905	1.27591	149.465	1778.09	0.151292	0.138211	1434	-0.396915	0.0257746	0.0181383	0.188602	8	non_hit
DDX42_DDX5	DDX42_DDX5				True	True	False	False	True	False	False						-0.167	Q86XP3	P17844	938	614	11	62	1.17271	10.0977	2.07044	1.27591	1285.67	1778.09	0.127208	0.0997831	1434	-0.396915	0.0257746	0.0181383	0.233475	8	non_hit
DDX46_DDX5	DDX46_DDX5				True	True	True	False	True	False	False						1.346	Q7L014	P17844	1031	614		62		10.0977	1.90351	1.27591	1904.99	1778.09	0.133803	0.136574	1434	-0.396915	0.0257746	0.0181383	0.21124	8	non_hit
DDX17_DDX5	DDX17_DDX5	False	False	True	True	True	True	False	True	True	False			0		3	1.771	Q92841	P17844	729	614		62		10.0977	2.14162	1.27591	2335.18	1778.09	0.366149	0.38512	1434	-0.396915	0.0257746	0.0181383	0.575923	8	compensation	True	False
MBD2_MBD3	MBD2_MBD3	True	False	False	True	True	True	True	True	True	False		0		0		0.748	Q9UBB5	O95983	411	291	72	60	17.5182	20.6186	2.2323	2.10363	105.903	107.08	0.32377	0.310924	391	-0.166207	0.00981629	0.0106995	0.472019	8	non_hit
RAB1A_RAB35	RAB35_RAB1A				False	False	False	False	True	False	False						-0.14	Q15286	P62820	201	205	59	71	29.3532	34.6341	2.08724	1.78698	583.143	1216.08	0.0858586	0.0518207	1328	-0.209119	0.0176583	0.0118205	0.546341	15	non_hit
RAB18_RAB1A	RAB18_RAB1A				False	False	False	False	True	False	False						-2.283	Q9NP72	P62820	206	205	69	71	33.4951	34.6341	1.86122	1.78698	893.431	1216.08	0.0881543	0.0635452	1328	-0.209119	0.0176583	0.0118205	0.387234	15	collateral_loss
RAB1A_RAB33B	RAB33B_RAB1A	False			False	False	False	False	True	False	False						0.993	Q9H082	P62820	229	205	93	71	40.6114	34.6341		1.78698	156.3	1216.08	0.17192	0.0357143	1328	-0.209119	0.0176583	0.0118205	0.340611	15	non_hit
RAB1A_RAB1B	RAB1B_RAB1A			True	False	False	False	False	True	True	False				1		-0.161	Q9H0U4	P62820	201	205	75	71	37.3134	34.6341		1.78698	742.998	1216.08	0.476712	0.280142	1328	-0.209119	0.0176583	0.0118205	0.917073	15	non_hit	False	False
RAB1B_RAB35	RAB35_RAB1B				False	False	False	False	True	False	False						-0.834	Q15286	Q9H0U4	201	201	59	75	29.3532	37.3134	2.08724		583.143	742.998	0.090604	0.0468498	1187	-0.215498	0.0119002	0.00657258	0.547264	15	non_hit
RAB18_RAB1B	RAB18_RAB1B				False	False	False	False	True	False	False						-1.35	Q9NP72	Q9H0U4	206	201	69	75	33.4951	37.3134	1.86122		893.431	742.998	0.111111	0.0913706	1187	-0.215498	0.0119002	0.00657258	0.378723	15	non_hit
RAB1B_RAB33B	RAB33B_RAB1B	False			False	False	False	False	True	False	False						0.878	Q9H082	Q9H0U4	229	201	93	75	40.6114	37.3134			156.3	742.998	0.230769	0.0326797	1187	-0.215498	0.0119002	0.00657258	0.336245	15	non_hit
RAB1A_RAB1B	RAB1A_RAB1B			True	False	False	False	False	True	True	False				1		-0.628	P62820	Q9H0U4	205	201	71	75	34.6341	37.3134	1.78698		1216.08	742.998	0.476712	0.280142	1187	-0.215498	0.0119002	0.00657258	0.917073	15	non_hit	False	False
SEC23A_SEC23B	SEC23B_SEC23A		True	True	False	False	False	False	True	True	True	1		2	2	0	11.581	Q15437	Q15436	767	765	167	109	21.7731	14.2484	1.6906	2.46791	978.963	1776.94	0.298246	0.253333	1435	-0.0777705	0.0100356	0.00830489	0.846154	2	compensation	True	False
SEC23A_SEC23B	SEC23A_SEC23B		True	True	False	False	False	False	True	True	True	1		2	2	0	3.332	Q15436	Q15437	765	767	109	167	14.2484	21.7731	2.46791	1.6906	1776.94	978.963	0.298246	0.253333	1440	-0.0729935	0.00619687	0.00611403	0.846154	2	compensation	True	False
SMARCA2_SMARCA4	SMARCA2_SMARCA4	True	True	True	True	True	True	True	True	True	True	2	0	0	0	1	10.856	P51531	P51532	1590	1647					1.92914	1.2618	738.851	285.69	0.308348	0.237209	1328	-0.142744	0.0267617	0.0148775	0.746812	2	compensation
SMARCC1_SMARCC2	SMARCC2_SMARCC1	False	False	False	True	True	True	True	True	True	True	0	0	0			3.09	Q8TAQ2	Q92922	1214	1105	51	72	4.20099	6.51584	2.38446	1.48095	1782.35	388.652	0.466276	0.45993	1373	-0.171739	0.0129421	0.0106486	0.545382	2	compensation	True	False
SMARCC1_SMARCC2	SMARCC1_SMARCC2	False	False	False	True	True	True	True	True	True	True	0	0	0			2.097	Q92922	Q8TAQ2	1105	1214	72	51	6.51584	4.20099	1.48095	2.38446	388.652	1782.35	0.466276	0.45993	1362	-0.183557	0.0144777	0.0107505	0.545382	2	compensation	True	False
KATNA1_VPS4A	KATNA1_VPS4A				False	False	False	True	True	False	False						-0.532	O75449	Q9UN37	491	437	52	27	10.5906	6.17849	1.31327	1.54263	67.419	350.188	0.0236686	0.0178571	1394	-0.222952	0.00411297	0.00310796	0.319756	5	non_hit
KATNAL2_VPS4A	KATNAL2_VPS4A	False			False	False	False	True	True	False	False						0.014	Q8IYT4	Q9UN37	538	437		27		6.17849	1.82014	1.54263		350.188	0.0277778	0.0294118	1394	-0.222952	0.00411297	0.00310796	0.313305	5	non_hit
VPS4A_VPS4B	VPS4B_VPS4A	True		True	False	False	False	True	True	True	False			2			0.3	O75351	Q9UN37	444	437	18	27	4.05405	6.17849	1.62137	1.54263	640.036	350.188	0.303279	0.115044	1394	-0.222952	0.00411297	0.00310796	0.801802	5	non_hit	True	False
KATNA1_VPS4B	KATNA1_VPS4B	False			False	False	False	True	True	False	False						-0.449	O75449	O75351	491	444	52	18	10.5906	4.05405	1.31327	1.62137	67.419	640.036	0.0167598	0.0169492	1383	-0.256705	0.00460653	0.00336271	0.317719	5	non_hit
KATNAL2_VPS4B	KATNAL2_VPS4B	False			False	False	False	True	True	False	False						0.197	Q8IYT4	O75351	538	444		18		4.05405	1.82014	1.62137		640.036	0.0452489	0.0133333	1383	-0.256705	0.00460653	0.00336271	0.317597	5	non_hit
VPS4A_VPS4B	VPS4A_VPS4B	True		True	False	False	False	True	True	True	False			2			2.144	Q9UN37	O75351	437	444	27	18	6.17849	4.05405	1.54263	1.62137	350.188	640.036	0.303279	0.115044	1383	-0.256705	0.00460653	0.00336271	0.801802	5	compensation	False	False
