# Supplementary material for: Proteomic compensation by paralogs preserves protein interaction networks after gene loss in cancer
Source: Mol Syst Biol. 2025 May 28;21(8):8. doi: 10.1038/s44320-025-00122-4 (PMC12322171; doi:10.1038/s44320-025-00122-4)
Supplement: Supplementary file 10 — Dataset EV8 [file 44320_2025_122_MOESM10_ESM.xlsx]

## Sheet: Legend
**Dataset EV8: Biological information for all CPTAC pairs** Information about protein complex membership, closest pair status, sequence identity, family size, Jaccard index, degree centrality, conservation score, and synthetic lethality for all paralog pairs tested using CPTAC data.

## Sheet: Data
gene_pair	sorted_gene_pair	depmap_SL	SL_atleast2_CRISPRscreens	SL_atleast1_CRISPRscreen	either_in_essential_CORUM_complex	either_in_CORUM_complex	both_in_same_CORUM_complex	either_in_EBIComplexPortal_complex	either_in_humap_complex	closest_paralogs_in_family	family_size2	n_SL_thompson	n_SL_dede	n_SL_parrish	n_SL_chymera	n_SL_ito	A1_uniprot	A2_uniprot	A1_length	A2_length	A1_interface	A2_interface	A1_perc_at_int	A2_perc_at_int	A1_hl	A2_hl	A1_abundance	A2_abundance	string_jaccard_physical	bg_jaccard	conservation_score	A2_median_neighbour_ess	string_dc_physical	biogrid_dc	sequence_identity	family_size	CPTAC_hit_type	other_dir_comp	other_dir_cl	prot_compensation	prot_collateral_loss	trans_compensation	trans_collateral_loss	resid_compensation	resid_collateral_loss	other_dir_prot_compensation	other_dir_prot_collateral_loss	other_dir_trans_compensation	other_dir_trans_collateral_loss
APPL2_APPL1	APPL1_APPL2			False	False	True	False	False	False	True	True		0				Q8NEU8	Q9UKG1	664	709	152	152	22.8916	21.4386	1.7605	2.19352	487.488	1376.66	0.0809249	0.0981595	307	-0.0614908	0.00756786	0.00641973	0.492243	2	non_hit	False	False	False	False	False	False	False	False	False	False	True	False
C3_C4A	C3_C4A				False	False	False	False	False	False	False						P01024	P0C0L4	1663	1744	13	8	0.78172	0.458716			17855.3	97.7844	0.226337	0.141791	273	-0.0487884	0.00685495	0.00259846	0.277523	9	collateral_loss	False	False	False	True	False	False	False	False	False	False	False	False
C3_C4B	C3_C4B				False	False	False	False	False	True	False						P01024	P0C0L5	1663	1744	13		0.78172				17855.3	455.252	0.195	0.0188679	272	-0.0312122	0.00361941	0.000305701	0.27867	9	collateral_loss	False	True	False	True	False	False	False	False	False	True	False	False
C4A_C3	C3_C4A				False	False	False	False	False	False	False						P0C0L4	P01024	1744	1663	8	13	0.458716	0.78172			97.7844	17855.3	0.226337	0.141791	281	-0.0439822	0.00948725	0.00519692	0.277523	9	non_hit	False	True	False	False	False	False	False	False	False	True	False	False
C4B_C3	C3_C4B				False	False	False	False	False	True	False						P0C0L5	P01024	1744	1663		13		0.78172			455.252	17855.3	0.195	0.0188679	281	-0.0439822	0.00948725	0.00519692	0.27867	9	collateral_loss	False	True	False	True	False	False	False	False	False	True	False	False
A2M_C3	A2M_C3				False	True	False	False	True	False	False						P01023	P01024	1474	1663	87	13	5.90231	0.78172			9201.39	17855.3	0.101587	0.123288	281	-0.0439822	0.00948725	0.00519692	0.206254	9	collateral_loss			False	True	False	True	False	True
PZP_C3	C3_PZP				False	False	False	False	True	False	False						P20742	P01024	1482	1663		13		0.78172			305.601	17855.3	0.0106383	0.018018	281	-0.0439822	0.00948725	0.00519692	0.203247	9	non_hit			False	False	False	False	False	False
A2ML1_CD109	A2ML1_CD109				False	False	False	False	False	False	False						A8K2U0	Q6YHK3	1454	1445	27		1.85695			1.53729	1865.36	1453.73	0	0.00526316	425	-0.0661258	0.00400329	0.00407602	0.265475	9	non_hit			False	False	False	False	False	False
A2M_CD109	A2M_CD109				False	True	False	False	True	False	False						P01023	Q6YHK3	1474	1445	87		5.90231			1.53729	9201.39	1453.73	0.0122951	0.00900901	425	-0.0661258	0.00400329	0.00407602	0.279512	9	collateral_loss			False	True	False	True	False	True
PZP_CD109	CD109_PZP				False	False	False	False	True	False	False						P20742	Q6YHK3	1482	1445						1.53729	305.601	1453.73	0.011236	0	425	-0.0661258	0.00400329	0.00407602	0.266532	9	collateral_loss			False	True	False	True	False	False
SRSF5_SRSF4	SRSF4_SRSF5			False	True	True	True	False	True	False	False		0				Q13243	Q08170	272	494	72	77	26.4706	15.587	1.47252	1.66013	922.955	412.833	0.325183	0.290875	1035	-0.504106	0.00965177	0.0129414	0.346154	5	non_hit			False	False	False	False	False	False
SRSF1_SRSF4	SRSF1_SRSF4				True	True	True	False	True	False	False						Q07955	Q08170	248	494	86	77	34.6774	15.587	2.17902	1.66013	1431.51	412.833	0.234506	0.232682	1035	-0.504106	0.00965177	0.0129414	0.228745	5	non_hit			False	False	False	False	False	False
SRSF5_SRSF9	SRSF5_SRSF9				True	True	True	False	True	False	False						Q13243	Q13242	272	221	72	47	26.4706	21.267	1.47252	1.51192	922.955	478.275	0.254509	0.118774	692	-0.51299	0.0142583	0.00810109	0.308824	5	compensation			True	False	False	False	False	False
SRSF1_SRSF9	SRSF1_SRSF9		False	False	True	True	True	False	True	True	False			0	0		Q07955	Q13242	248	221	86	47	34.6774	21.267	2.17902	1.51192	1431.51	478.275	0.334959	0.16537	692	-0.51299	0.0142583	0.00810109	0.625	5	compensation			True	False	True	False	False	False
ENTPD4_ENTPD2	ENTPD2_ENTPD4				False	False	False	False	False	False	False						Q9Y227	Q9Y5L3	616	495		58		11.7172			52.7147	99.7727	0	0.0190476	525	-0.0729512	0.00115163	0.00463647	0.211039	6	non_hit	False	False	False	False	False	False	False	False	False	False	False	False
ENTPD1_ENTPD2	ENTPD1_ENTPD2			False	False	True	False	False	False	False	False					0	P49961	Q9Y5L3	510	495	14	58	2.7451	11.7172			745.478	99.7727	0	0	525	-0.0729512	0.00115163	0.00463647	0.3659	6	collateral_loss	False	False	False	True	False	True	False	False	False	False	True	False
ENTPD3_ENTPD2	ENTPD2_ENTPD3			False	False	False	False	False	False	True	False					0	O75355	Q9Y5L3	529	495	6	58	1.13422	11.7172			62.9903	99.7727	0.0322581	0.00943396	525	-0.0729512	0.00115163	0.00463647	0.36862	6	non_hit			False	False	False	False	False	False
ENTPD4_ENTPD1	ENTPD1_ENTPD4	False			False	True	False	False	False	False	False						Q9Y227	P49961	616	510		14		2.7451			52.7147	745.478	0	0	520	-0.126247	0.00186455	0.000713303	0.204545	6	non_hit	False	True	False	False	False	False	False	False	False	True	False	True
ENTPD2_ENTPD1	ENTPD1_ENTPD2			False	False	True	False	False	False	False	False					0	Q9Y5L3	P49961	495	510	58	14	11.7172	2.7451			99.7727	745.478	0	0	520	-0.126247	0.00186455	0.000713303	0.3659	6	non_hit	False	True	False	False	True	False	False	False	False	True	False	True
ENTPD3_ENTPD1	ENTPD1_ENTPD3			False	False	True	False	False	False	False	False					0	O75355	P49961	529	510	6	14	1.13422	2.7451			62.9903	745.478	0.153846	0	520	-0.126247	0.00186455	0.000713303	0.342155	6	non_hit			False	False	False	False	False	False
ENTPD1_ENTPD4	ENTPD1_ENTPD4	False			False	True	False	False	False	False	False						P49961	Q9Y227	510	616	14		2.7451				745.478	52.7147	0	0	1079	-0.0709824	0.000658075	0.000815204	0.204545	6	collateral_loss	False	False	False	True	False	True	False	False	False	False	False	False
ENTPD2_ENTPD4	ENTPD2_ENTPD4				False	False	False	False	False	False	False						Q9Y5L3	Q9Y227	495	616	58		11.7172				99.7727	52.7147	0	0.0190476	1079	-0.0709824	0.000658075	0.000815204	0.211039	6	non_hit	False	False	False	False	False	False	False	False	False	False	False	False
ENTPD3_ENTPD4	ENTPD3_ENTPD4				False	False	False	False	False	False	False						O75355	Q9Y227	529	616	6		1.13422				62.9903	52.7147	0	0	1079	-0.0709824	0.000658075	0.000815204	0.214286	6	non_hit			False	False	False	True	False	False
MIB2_MIB1	MIB1_MIB2		False	False	False	False	False	False	True	True	True	0				0	Q96AX9	Q86YT6	955	1006		40		3.97614	2.01848	1.11926	113.75	128.625	0.0344828	0.031348	421	-0.152305	0.0136551	0.0140623	0.369159	2	non_hit	False	False	False	False	False	False	False	False	False	False	False	False
MIB1_MIB2	MIB1_MIB2		False	False	False	False	False	False	True	True	True	0				0	Q86YT6	Q96AX9	1006	955	40		3.97614		1.11926	2.01848	128.625	113.75	0.0344828	0.031348	379	-0.0865817	0.00444201	0.00275131	0.369159	2	non_hit	False	False	False	False	False	False	False	False	False	False	False	False
ABCF3_ABCF1	ABCF1_ABCF3		False	False	False	False	False	False	False	True	True	0				0	Q9NUQ8	Q8NE71	709	845					1.56311	2.14724	423.479	2355.65	0.424138	0.0363636	627	-0.610808	0.0120099	0.00657258	0.318343	2	non_hit	False	False	False	False	False	False	False	False	False	False	False	False
NCALD_VSNL1	NCALD_VSNL1				False	True	False	False	False	False	False						P61601	P62760	193	191	59	7	30.5699	3.66492			103.082	471.929	0.174312	0.15625	440	-0.0764991	0.00197423	0.00127376	0.683938	14	non_hit			False	False	False	False	False	False
NCS1_VSNL1	NCS1_VSNL1				False	True	False	False	False	False	False						P62166	P62760	190	191	48	7	25.2632	3.66492			127.587	471.929	0.144231	0.0555556	440	-0.0764991	0.00197423	0.00127376	0.570681	14	non_hit	False	False	False	False	False	False	False	False	False	False	False	False
NCALD_HPCAL1	HPCAL1_NCALD				False	False	False	False	False	False	False						P61601	P37235	193	193	59		30.5699				103.082	335.856	0.135714	0.137615	599	-0.0764269	0.00367425	0.00382127	0.906736	14	non_hit			False	False	False	False	False	False
NCS1_HPCAL1	HPCAL1_NCS1				False	False	False	False	False	True	False						P62166	P37235	190	193	48		25.2632				127.587	335.856	0.171875	0.0820896	599	-0.0764269	0.00367425	0.00382127	0.585492	14	non_hit	False	False	False	False	False	False	False	False	False	False	False	False
VSNL1_NCS1	NCS1_VSNL1				False	True	False	False	False	False	False						P62760	P62166	191	190	7	48	3.66492	25.2632			471.929	127.587	0.144231	0.0555556	1127	-0.0668811	0.00455169	0.00361747	0.570681	14	non_hit	False	False	False	False	False	False	False	False	False	False	False	False
NCALD_NCS1	NCALD_NCS1				False	False	False	False	False	False	False						P61601	P62166	193	190	59	48	30.5699	25.2632			103.082	127.587	0.0869565	0.0818182	1127	-0.0668811	0.00455169	0.00361747	0.580311	14	non_hit			False	False	False	False	False	False
HPCAL1_NCS1	HPCAL1_NCS1				False	False	False	False	False	True	False						P37235	P62166	193	190		48		25.2632			335.856	127.587	0.171875	0.0820896	1127	-0.0668811	0.00455169	0.00361747	0.585492	14	non_hit	False	False	False	False	False	False	False	False	False	False	False	False
TFDP2_TFDP1	TFDP1_TFDP2	False			False	True	False	True	True	True	False						Q14188	Q14186	446	410	102	96	22.87	23.4146		0.790747	44.7762		0.418803	0.261682	717	-0.164536	0.005813	0.00463647	0.58296	3	compensation			True	False	True	False	True	False
COL16A1_COL4A2	COL16A1_COL4A2				False	False	False	True	True	False	False						Q07092	P08572	1604	1712						0.654768	335.283	3772.03	0.293103	0.0877193	227	-0.0166335	0.00482588	0.00264941	0.300234	10	collateral_loss			False	True	False	True	False	False
COL4A3_COL4A2	COL4A2_COL4A3				False	True	False	True	True	False	False						Q01955	P08572	1670	1712	6		0.359281		1.0898	0.654768	99.1025	3772.03	0.367347	0.0363636	227	-0.0166335	0.00482588	0.00264941	0.440421	10	non_hit			False	False	False	True	False	False
COL16A1_COL4A1	COL16A1_COL4A1				True	True	False	True	True	False	False						Q07092	P02462	1604	1669		1		0.0599161		0.753669	335.283	1560.08	0.274336	0.0882353	303	-0.0275723	0.00449685	0.00137566	0.316956	10	collateral_loss			False	True	False	True	False	False
COL4A3_COL4A1	COL4A1_COL4A3				True	True	False	True	True	False	False						Q01955	P02462	1670	1669	6	1	0.359281	0.0599161	1.0898	0.753669	99.1025	1560.08	0.391304	0.0322581	303	-0.0275723	0.00449685	0.00137566	0.52515	10	non_hit			False	False	False	True	False	False
CLSTN1_CLSTN3	CLSTN1_CLSTN3	False		False	False	False	False	False	False	False	False		0				O94985	Q9BQT9	981	956		5		0.523013			295.005	156.746	0.0128205	0.107383	406	-0.0463678	0.000932273	0.00320986	0.493374	3	non_hit			False	False	False	False	False	False
SLIT3_SLIT2	SLIT2_SLIT3	False			False	False	False	False	False	True	False						O75094	O94813	1523	1529							198.481	172.349	0.232558	0	419	-0.0735038	0.00422265	0.00239466	0.664052	11	non_hit	False	False	False	False	False	False	False	False	False	False	False	False
SLIT2_SLIT3	SLIT2_SLIT3	False			False	False	False	False	False	True	False						O94813	O75094	1529	1523							172.349	198.481	0.232558	0	395	-0.0463796	0.00159035	0.000152851	0.664052	11	non_hit	False	False	False	False	False	False	False	False	False	False	False	False
TES_LMCD1	LMCD1_TES			False	False	False	False	False	False	True	False				0		Q9UGI8	Q9NZU5	421	365	36		8.55107		2.37329		5398.94	3362.4	0.00666667	0.0128617	278	-0.0172088	0.000658075	0.000662353	0.415677	6	non_hit	False	False	False	False	False	False	False	False	False	False	False	False
LMCD1_TES	LMCD1_TES			False	False	False	False	False	False	True	False				0		Q9NZU5	Q9UGI8	365	421		36		8.55107		2.37329	3362.4	5398.94	0.00666667	0.0128617	309	-0.175892	0.0159035	0.0154379	0.415677	6	non_hit	False	False	False	False	False	False	False	False	False	False	False	False
ACTBL2_ACTB	ACTB_ACTBL2				True	True	False	True	True	True	False						Q562R1	P60709	376	375	241	241	64.0957	64.2667	2.23434	-0.218606	286.116	4053.99	0.188042	0.147922	1402	-0.150059	0.0516041	0.0350538	0.912234	13	non_hit			False	False	False	False	False	False
ACTA1_ACTB	ACTA1_ACTB				True	True	False	True	True	False	False						P68133	P60709	377	375	182	241	48.2759	64.2667		-0.218606	969.175	4053.99	0.167932	0.0945946	1402	-0.150059	0.0516041	0.0350538	0.928382	13	non_hit			False	False	False	False	False	False
ACTR1A_ACTB	ACTB_ACTR1A				True	True	False	True	True	False	False						P61163	P60709	376	375	125	241	33.2447	64.2667	1.79472	-0.218606	1114.82	4053.99	0.114259	0.0696517	1402	-0.150059	0.0516041	0.0350538	0.529255	13	non_hit	False	False	False	False	False	False	False	False	False	False	False	False
ACTR1B_ACTB	ACTB_ACTR1B				True	True	False	True	True	False	False						P42025	P60709	376	375	110	241	29.2553	64.2667	2.25423	-0.218606	280.141	4053.99	0.0878788	0.0281124	1402	-0.150059	0.0516041	0.0350538	0.537234	13	non_hit			False	False	False	False	False	False
ACTG1_ACTB	ACTB_ACTG1				True	True	False	True	True	True	False						P63261	P60709	375	375	205	241	54.6667	64.2667	0.0808028	-0.218606	5046.88	4053.99	0.30463	0.139447	1402	-0.150059	0.0516041	0.0350538	0.989333	13	non_hit			False	False	False	False	False	False
ACTBL2_ACTR1A	ACTBL2_ACTR1A				False	False	False	False	True	False	False						Q562R1	P61163	376	376	241	125	64.0957	33.2447	2.23434	1.79472	286.116	1114.82	0.183036	0.0897436	1090	-0.278357	0.0131067	0.00881439	0.505319	13	collateral_loss			False	True	False	False	False	False
ACTB_ACTR1A	ACTB_ACTR1A				True	True	False	True	True	False	False						P60709	P61163	375	376	241	125	64.2667	33.2447	-0.218606	1.79472	4053.99	1114.82	0.114259	0.0696517	1090	-0.278357	0.0131067	0.00881439	0.529255	13	non_hit	False	False	False	False	False	False	False	False	False	False	False	False
ACTA1_ACTR1A	ACTA1_ACTR1A				False	False	False	False	True	False	False						P68133	P61163	377	376	182	125	48.2759	33.2447		1.79472	969.175	1114.82	0.178174	0.0560224	1090	-0.278357	0.0131067	0.00881439	0.522546	13	non_hit			False	False	False	False	False	False
ACTR1B_ACTR1A	ACTR1A_ACTR1B			False	False	False	False	False	True	True	False				0		P42025	P61163	376	376	110	125	29.2553	33.2447	2.25423	1.79472	280.141	1114.82	0.436782	0.239024	1090	-0.278357	0.0131067	0.00881439	0.904255	13	non_hit			False	False	False	False	False	False
ACTG1_ACTR1A	ACTG1_ACTR1A				True	True	False	False	True	False	False						P63261	P61163	375	376	205	125	54.6667	33.2447	0.0808028	1.79472	5046.88	1114.82	0.153344	0.0650407	1090	-0.278357	0.0131067	0.00881439	0.531915	13	non_hit			False	False	False	False	False	False
ROR1_ROR2	ROR1_ROR2		False	False	False	False	False	False	False	True	False			0	0	0	Q01973	Q01974	937	943	16	51	1.70758	5.40827			94.7563	183.802	0.150327	0.111111	432	-0.0574208	0.00625171	0.00815204	0.575822	6	non_hit			False	False	False	False	False	False
INSR_IGF1R	IGF1R_INSR	False		True	False	True	False	False	False	True	False					1	P06213	P08069	1382	1367						1.55392	819.371	192.077	0.152542	0.227799	473	-0.0991864	0.0149164	0.00901819	0.56657	10	non_hit			False	False	False	False	False	False
DCUN1D5_DCUN1D4	DCUN1D4_DCUN1D5			False	False	False	False	False	True	True	False		0				Q9BTE7	Q92564	237	292	60	58	25.3165	19.863	1.32157		70.1004	172.906	0.656	0.140845	1002	-0.149746	0.00504524	0.00106995	0.491071	4	compensation	False	False	True	False	False	False	True	False	False	False	False	False
DCUN1D3_DCUN1D4	DCUN1D3_DCUN1D4	False			False	False	False	False	False	False	False						Q8IWE4	Q92564	304	292	24	58	7.89474	19.863			47.7314	172.906	0.128713	0.333333	1002	-0.149746	0.00504524	0.00106995	0.235119	4	non_hit	False	False	False	False	False	True	False	False	False	False	False	False
DCUN1D5_DCUN1D3	DCUN1D3_DCUN1D5	False			False	False	False	False	True	False	False						Q9BTE7	Q8IWE4	237	304	60	24	25.3165	7.89474	1.32157		70.1004	47.7314	0.104839	0.152778	1009	-0.278619	0.00120647	0.00117186	0.223684	4	compensation	False	False	True	False	True	False	False	False	False	False	False	False
DCUN1D4_DCUN1D3	DCUN1D3_DCUN1D4	False			False	False	False	False	False	False	False						Q92564	Q8IWE4	292	304	58	24	19.863	7.89474			172.906	47.7314	0.128713	0.333333	1009	-0.278619	0.00120647	0.00117186	0.235119	4	non_hit	False	False	False	False	False	False	False	False	False	False	False	True
DCUN1D3_DCUN1D5	DCUN1D3_DCUN1D5	False			False	False	False	False	True	False	False						Q8IWE4	Q9BTE7	304	237	24	60	7.89474	25.3165		1.32157	47.7314	70.1004	0.104839	0.152778	1004	-0.145823	0.00630655	0.00305701	0.223684	4	non_hit	True	False	False	False	False	False	False	False	True	False	True	False
DCUN1D4_DCUN1D5	DCUN1D4_DCUN1D5			False	False	False	False	False	True	True	False		0				Q92564	Q9BTE7	292	237	58	60	19.863	25.3165		1.32157	172.906	70.1004	0.656	0.140845	1004	-0.145823	0.00630655	0.00305701	0.491071	4	non_hit	True	False	False	False	False	False	False	False	True	False	False	False
MAZ_VEZF1	MAZ_VEZF1			False	False	True	False	False	False	True	False					0	P56270	Q14119	477	521					1.04768	1.24827	177.901	370.573	0.0909091	0.0672269	269	-0.0454598	0.000548396	0.00371937	0.284069	3	compensation			True	False	True	False	False	False
MAZ_PATZ1	MAZ_PATZ1				False	False	False	False	False	True	False						P56270	Q9HBE1	477	687					1.04768	1.00921	177.901	98.1263	0.0515464	0.030303	265	-0.126088	0.00285166	0.00769348	0.224163	3	compensation			True	False	True	False	False	False
CHAD_LRG1	CHAD_LRG1				False	True	False	False	True	False	False						O15335	P02750	359	347		63		18.1556			54.4862	1436.11	0.16129	0.0909091	227	-0.0029283	0.00109679	0.000458552	0.203343	16	non_hit			False	False	False	False	False	False
LRRC15_IGFALS	IGFALS_LRRC15				False	True	False	False	False	False	False						Q8TF66	P35858	581	605	58	28	9.98279	4.6281			67.0622	266.165	0.0531915	0	382	-0.0453717	0.00131615	0.000560452	0.214619	14	collateral_loss			False	True	False	False	False	False
GP5_IGFALS	GP5_IGFALS				False	True	False	True	False	False	False						P40197	P35858	560	605	74	28	13.2143	4.6281			122.418	266.165	0.0547945	0.0140845	382	-0.0453717	0.00131615	0.000560452	0.219285	14	non_hit			False	False	False	False	False	False
CPN2_IGFALS	CPN2_IGFALS				False	True	False	False	False	False	False						P22792	P35858	545	605	7	28	1.2844	4.6281			298.394	266.165	0.192308	0	382	-0.0453717	0.00131615	0.000560452	0.222395	14	non_hit			False	False	False	False	False	False
TCTN1_TCTN3	TCTN1_TCTN3	False			False	False	False	False	True	True	True						Q2MV58	Q6NUS6	587	607	53		9.02896				28.8019	58.5676	0.25	0.149038	356	-0.0473523	0.00202906	0.0167626	0.214168	2	non_hit			False	False	False	False	False	False
ZER1_ZYG11B	ZER1_ZYG11B				False	False	False	False	False	True	False						Q7Z7L7	Q9C0D3	766	744	90	97	11.7493	13.0376		1.23273	104	96.1163	0.275862	0.123188	367	-0.116048	0.00422265	0.00438172	0.266319	3	compensation	True	False	True	False	False	False	False	False	True	False	False	False
ZYG11B_ZER1	ZER1_ZYG11B				False	False	False	False	False	True	False						Q9C0D3	Q7Z7L7	744	766	97	90	13.0376	11.7493	1.23273		96.1163	104	0.275862	0.123188	414	-0.111137	0.00389361	0.00351557	0.266319	3	compensation	True	False	True	False	False	False	False	False	True	False	False	False
KLF16_KLF13	KLF13_KLF16	False			False	False	False	False	True	False	False						Q9BXK1	Q9Y2Y9	252	288					0.693617	0.445036		69.8303	0.0470588	0.108108	333	-0.121803	0.00126131	0.000713303	0.371528	15	non_hit			False	False	False	False	False	False
SP1_SP3	SP1_SP3			True	True	True	False	False	True	False	False				1		P08047	Q02447	785	781					1.37389	0.933629	259.453	287.002	0.0945122	0.111888	545	-0.16856	0.00323554	0.00295511	0.359236	15	compensation			True	False	True	False	False	False
SP4_SP3	SP3_SP4	False			False	False	False	False	True	False	False						Q02446	Q02447	784	781					1.59372	0.933629	101.43	287.002	0.0375	0.076087	545	-0.16856	0.00323554	0.00295511	0.352041	15	non_hit			False	False	False	False	False	False
CD151_TSPAN15	CD151_TSPAN15	False			False	True	False	False	False	False	False						P48509	O95858	253	294		115		39.1156	1.89783		1174.07	168.941	0.10596	0.00623053	291	-0.0805775	0.00422265	0.0139604	0.204082	12	non_hit	False	False	False	False	False	False	False	False	False	False	False	False
CD63_TSPAN3	CD63_TSPAN3				False	True	False	False	False	True	False						P08962	O60637	238	253	51		21.4286			3.17001	584.146	179.505	0.0995475	0.0747126	290	-0.0409467	0.00482588	0.00489122	0.288538	12	non_hit	False	False	False	False	False	False	False	False	False	False	False	False
TSPAN14_TSPAN3	TSPAN14_TSPAN3				False	True	False	False	False	False	False						Q8NG11	O60637	270	253	44		16.2963			3.17001	63.4705	179.505	0.168142	0	290	-0.0409467	0.00482588	0.00489122	0.211111	12	non_hit	False	False	False	False	False	False	False	False	False	False	False	False
CD151_TSPAN3	CD151_TSPAN3				False	True	False	False	False	False	False						P48509	O60637	253	253					1.89783	3.17001	1174.07	179.505	0.119497	0.0283688	290	-0.0409467	0.00482588	0.00489122	0.264822	12	non_hit	False	False	False	False	False	False	False	False	False	False	False	False
TSPAN3_CD63	CD63_TSPAN3				False	True	False	False	False	True	False						O60637	P08962	253	238		51		21.4286	3.17001		179.505	584.146	0.0995475	0.0747126	374	-0.0517906	0.00850014	0.00463647	0.288538	12	non_hit	False	False	False	False	False	False	False	False	False	False	False	False
TSPAN14_CD63	CD63_TSPAN14				False	True	False	False	False	False	False						Q8NG11	P08962	270	238	44	51	16.2963	21.4286			63.4705	584.146	0.111732	0	374	-0.0517906	0.00850014	0.00463647	0.237037	12	non_hit	False	False	False	False	False	False	False	False	False	False	False	False
CD151_CD63	CD151_CD63				False	True	False	False	False	False	False						P48509	P08962	253	238		51		21.4286	1.89783		1174.07	584.146	0.134259	0.0447761	374	-0.0517906	0.00850014	0.00463647	0.268775	12	non_hit	False	True	False	False	False	False	False	False	False	True	False	True
TSPAN3_CD151	CD151_TSPAN3				False	True	False	False	False	False	False						O60637	P48509	253	253					3.17001	1.89783	179.505	1174.07	0.119497	0.0283688	361	-0.0615153	0.00493556	0.00249656	0.264822	12	non_hit	False	False	False	False	False	False	False	False	False	False	False	False
CD63_CD151	CD151_CD63				False	True	False	False	False	False	False						P08962	P48509	238	253	51		21.4286			1.89783	584.146	1174.07	0.134259	0.0447761	361	-0.0615153	0.00493556	0.00249656	0.268775	12	collateral_loss	False	False	False	True	False	True	False	False	False	False	False	False
TSPAN15_CD151	CD151_TSPAN15	False			False	True	False	False	False	False	False						O95858	P48509	294	253	115		39.1156			1.89783	168.941	1174.07	0.10596	0.00623053	361	-0.0615153	0.00493556	0.00249656	0.204082	12	non_hit	False	False	False	False	False	False	False	False	False	False	False	False
TSPAN14_CD151	CD151_TSPAN14				False	True	False	False	False	False	False						Q8NG11	P48509	270	253	44		16.2963			1.89783	63.4705	1174.07	0.145299	0	361	-0.0615153	0.00493556	0.00249656	0.237037	12	non_hit	False	False	False	False	False	False	False	False	False	False	False	False
TSPAN3_TSPAN14	TSPAN14_TSPAN3				False	True	False	False	False	False	False						O60637	Q8NG11	253	270		44		16.2963	3.17001		179.505	63.4705	0.168142	0	391	-0.0875001	0.00241294	0.000254751	0.211111	12	non_hit	False	False	False	False	False	False	False	False	False	False	False	False
CD63_TSPAN14	CD63_TSPAN14				False	True	False	False	False	False	False						P08962	Q8NG11	238	270	51	44	21.4286	16.2963			584.146	63.4705	0.111732	0	391	-0.0875001	0.00241294	0.000254751	0.237037	12	non_hit	False	False	False	False	False	False	False	False	False	False	False	False
CD151_TSPAN14	CD151_TSPAN14				False	True	False	False	False	False	False						P48509	Q8NG11	253	270		44		16.2963	1.89783		1174.07	63.4705	0.145299	0	391	-0.0875001	0.00241294	0.000254751	0.237037	12	non_hit	False	False	False	False	False	False	False	False	False	False	False	False
RPRD1B_RPRD1A	RPRD1A_RPRD1B	False		False	False	False	False	False	True	True	False			0			Q9NQG5	Q96P16	326	312	107	87	32.8221	27.8846	2.12065	1.71264	339.93	115.81	0.327485	0.248092	1111	-0.761436	0.00542912	0.00764253	0.650307	3	non_hit			False	False	True	False	False	False
NR1H2_RARA	NR1H2_RARA	False			False	True	False	True	True	False	False						P55055	P10276	460	462	36	59	7.82609	12.7706	1.06635	0.44207			0.0853242	0.0854271	276	-0.11978	0.0134905	0.00784633	0.266234	11	non_hit			False	False	False	False	False	False
VDR_RARA	RARA_VDR				True	True	False	True	True	False	False						P11473	P10276	427	462	68	59	15.9251	12.7706		0.44207				0.164502	276	-0.11978	0.0134905	0.00784633	0.218029	11	non_hit			False	False	False	False	False	False
LTA4H_RNPEPL1	LTA4H_RNPEPL1			False	False	False	False	False	True	False	False					0	P09960	Q9HAU8	611	725	48		7.85597		2.2366		3273.8		0	0	281	-0.0772851	0.000274198	0.000356652	0.271724	4	non_hit	False	False	False	False	False	False	False	False	False	False	False	False
RNPEP_RNPEPL1	RNPEP_RNPEPL1			False	False	False	False	False	True	True	False					0	Q9H4A4	Q9HAU8	650	725	35		5.38462		2.22374		2107.17		0	0.0333333	281	-0.0772851	0.000274198	0.000356652	0.422069	4	non_hit			False	False	False	False	False	False
RNPEP_LTA4H	LTA4H_RNPEP			False	False	False	False	False	True	True	False					0	Q9H4A4	P09960	650	611	35	48	5.38462	7.85597	2.22374	2.2366	2107.17	3273.8	0.1	0.0892857	1335	-0.175152	0.00191939	0.00188516	0.346154	4	non_hit			False	False	False	False	False	False
RNPEPL1_LTA4H	LTA4H_RNPEPL1			False	False	False	False	False	True	False	False					0	Q9HAU8	P09960	725	611		48		7.85597		2.2366		3273.8	0	0	1335	-0.175152	0.00191939	0.00188516	0.271724	4	non_hit	False	False	False	False	False	False	False	False	False	False	False	False
PPM1H_PPM1M	PPM1H_PPM1M			False	False	False	False	False	False	False	False					0	Q9ULR3	Q96MI6	514	459	54		10.5058		1.82129		252.177		0.0212766	0.00657895	270	-0.210412	0.000877434	0.00264941	0.256809	3	non_hit			False	False	False	False	False	False
PEBP4_PEBP1	PEBP1_PEBP4				False	False	False	False	True	True	True						Q96S96	P30086	227	187		33		17.6471		2.24868	464.473	3960.81	0.537791	0.00980392	1098	-0.243881	0.0185358	0.0103429	0.242291	2	non_hit	False	False	False	False	False	False	False	False	False	False	False	False
SNRNP40_PAFAH1B1	PAFAH1B1_SNRNP40				True	True	False	False	True	False	False						Q96DI7	P43034	357	410	79	29	22.1289	7.07317	1.58566	1.85066	545.649	2056.87	0.0216867	0.0299145	1186	-0.188556	0.00998081	0.00560452	0.207317	11	non_hit			False	False	True	False	False	False
WDR5_PAFAH1B1	PAFAH1B1_WDR5			True	True	True	False	True	True	False	False					3	P61964	P43034	334	410	152	29	45.509	7.07317	1.73725	1.85066	363.204	2056.87	0.0232558	0.0214425	1186	-0.188556	0.00998081	0.00560452	0.241463	11	compensation			True	False	True	False	True	False
WDR5_NLE1	NLE1_WDR5				True	True	False	True	True	False	False						P61964	Q9NVX2	334	485	152	60	45.509	12.3711	1.73725	1.60169	363.204	70.2221	0.0154905	0.0274669		-0.611778	0.00855498	0.00366842	0.216495	11	non_hit			False	False	True	False	False	False
EP300_CREBBP	CREBBP_EP300	True	True	True	True	True	True	False	False	True	False			1	1	1	Q09472	Q92793	2414	2442					1.14307	1.22477	171.308	283.357	0.374765	0.165627	679	-0.137785	0.0325747	0.0227747	0.605651	5	compensation	True	False	True	False	False	False	True	False	True	False	True	False
BRD3_BRD4	BRD3_BRD4	False		True	True	True	False	False	True	False	False					2	Q15059	O60885	726	1362	60	7	8.26446	0.51395	1.71795	1.61315	279.426	569.188	0.171197	0.0747978	1179	-0.42467	0.0851111	0.0698528	0.317915	6	compensation	True	False	True	False	False	False	False	False	True	False	False	False
BRD2_BRD4	BRD2_BRD4			True	True	True	False	False	True	False	False					5	P25440	O60885	801	1362	61	7	7.61548	0.51395	1.3176	1.61315	171.578	569.188	0.151891	0.0922559	1179	-0.42467	0.0851111	0.0698528	0.316446	6	compensation	True	False	True	False	True	False	True	False	True	False	False	False
BRD2_BRD3	BRD2_BRD3	True	True	True	False	False	False	False	True	True	False			1		1	P25440	Q15059	801	726	61	60	7.61548	8.26446	1.3176	1.71795	171.578	279.426	0.365777	0.347458	1251	-0.267755	0.0259391	0.0114638	0.564593	6	compensation	True	False	True	False	False	False	True	False	True	False	True	False
BRD4_BRD3	BRD3_BRD4	False		True	True	True	False	False	True	False	False					2	O60885	Q15059	1362	726	7	60	0.51395	8.26446	1.61315	1.71795	569.188	279.426	0.171197	0.0747978	1251	-0.267755	0.0259391	0.0114638	0.317915	6	compensation	True	False	True	False	False	False	True	False	True	False	False	False
BRD3_BRD2	BRD2_BRD3	True	True	True	False	False	False	False	True	True	False			1		1	Q15059	P25440	726	801	60	61	8.26446	7.61548	1.71795	1.3176	279.426	171.578	0.365777	0.347458	1294	-0.228141	0.0217713	0.0128904	0.564593	6	compensation	True	False	True	False	True	False	False	False	True	False	False	False
BRD4_BRD2	BRD2_BRD4			True	True	True	False	False	True	False	False					5	O60885	P25440	1362	801	7	61	0.51395	7.61548	1.61315	1.3176	569.188	171.578	0.151891	0.0922559	1294	-0.228141	0.0217713	0.0128904	0.316446	6	compensation	True	False	True	False	False	False	False	False	True	False	True	False
CREBBP_EP300	CREBBP_EP300	True	True	True	True	True	True	False	False	True	False			1	1	1	Q92793	Q09472	2442	2414					1.22477	1.14307	283.357	171.308	0.374765	0.165627	625	-0.17281	0.0474911	0.0630254	0.605651	5	compensation	True	False	True	False	True	False	False	False	True	False	False	False
RND3_RHOC	RHOC_RND3	False			False	False	False	False	True	False	False						P61587	P08134	244	193		76		39.3782	0.507407	1.8147	62.9896	342.965	0.0892532	0.015873	1087	-0.0914629	0.0185358	0.00229276	0.393443	10	non_hit			False	False	False	False	False	False
RHOA_RHOC	RHOA_RHOC				True	True	False	False	True	True	False						P61586	P08134	193	193	76	76	39.3782	39.3782	1.34445	1.8147	1174.06	342.965	0.247162	0.0619469	1087	-0.0914629	0.0185358	0.00229276	0.917098	10	non_hit			False	False	False	False	False	False
RHOF_RHOC	RHOC_RHOF	False			False	False	False	False	True	False	False						Q9HBH0	P08134	211	193	63	76	29.8578	39.3782	1.71178	1.8147	106.824	342.965	0.141215	0.0434783	1087	-0.0914629	0.0185358	0.00229276	0.459716	10	non_hit			False	False	False	False	False	False
RHOB_RHOC	RHOB_RHOC	False			False	False	False	False	True	False	False						P62745	P08134	196	193	79	76	40.3061	39.3782	1.23692	1.8147	334.873	342.965	0.219076	0.0268908	1087	-0.0914629	0.0185358	0.00229276	0.831633	10	non_hit			False	False	False	False	False	False
TRIP10_FNBP1L	FNBP1L_TRIP10	False		False	False	False	False	False	True	True	False		0				Q15642	Q5T0N5	601	605	126	78	20.9651	12.8926	1.68578	1.69179	1192.89	400.328	0.206897	0.0857143	891	-0.15194	0.00279682	0.00157946	0.512397	3	non_hit	False	False	False	False	False	False	False	False	False	False	True	False
FNBP1_FNBP1L	FNBP1_FNBP1L	False			False	False	False	False	True	True	False						Q96RU3	Q5T0N5	617	605	141	78	22.8525	12.8926	1.68258	1.69179	1690.13	400.328	0.258065	0.142857	891	-0.15194	0.00279682	0.00157946	0.547812	3	collateral_loss	True	False	False	True	False	False	False	True	True	False	True	False
TRIP10_FNBP1	FNBP1_TRIP10	False			False	False	False	False	False	False	False						Q15642	Q96RU3	601	617	126	141	20.9651	22.8525	1.68578	1.68258	1192.89	1690.13	0.165414	0.0508475	878	-0.0943605	0.00361941	0.00213991	0.497569	3	non_hit	False	True	False	False	False	False	False	False	False	True	False	False
FNBP1L_FNBP1	FNBP1_FNBP1L	False			False	False	False	False	True	True	False						Q5T0N5	Q96RU3	605	617	78	141	12.8926	22.8525	1.69179	1.68258	400.328	1690.13	0.258065	0.142857	878	-0.0943605	0.00361941	0.00213991	0.547812	3	compensation	False	True	True	False	True	False	False	False	False	True	False	False
FNBP1_TRIP10	FNBP1_TRIP10	False			False	False	False	False	False	False	False						Q96RU3	Q15642	617	601	141	126	22.8525	20.9651	1.68258	1.68578	1690.13	1192.89	0.165414	0.0508475	833	-0.159769	0.00488072	0.00427982	0.497569	3	collateral_loss	False	False	False	True	False	False	False	False	False	False	False	False
FNBP1L_TRIP10	FNBP1L_TRIP10	False		False	False	False	False	False	True	True	False		0				Q5T0N5	Q15642	605	601	78	126	12.8926	20.9651	1.69179	1.68578	400.328	1192.89	0.206897	0.0857143	833	-0.159769	0.00488072	0.00427982	0.512397	3	non_hit	False	False	False	False	True	False	False	False	False	False	False	False
ZNF629_ZNF436	ZNF436_ZNF629	False			False	False	False	False	False	False	False						Q9UEG4	Q9C0F3	869	470	52		5.98389		1.20665		124.625		0.3	0.0176991	218	-0.313763	0.00164519	0.000968054	0.253165	7	compensation			True	False	True	False	False	False
ZNF768_ZNF436	ZNF436_ZNF768				False	False	False	False	False	False	False						Q9H5H4	Q9C0F3	540	470	35		6.48148		1.05082		106.977		0.0111111	0.0243902	218	-0.313763	0.00164519	0.000968054	0.303704	7	non_hit			False	False	True	False	False	False
TARS2_TARS3	TARS2_TARS3	False		False	False	False	False	False	False	True	False					0	Q9BW92	A2RTX5	718	802	93	59	12.9526	7.35661	1.4933		247.596	158.85	0.29927	0.0180723	1368	-0.37836	0.00433233	0.00264941	0.472569	4	compensation			True	False	True	False	False	False
TARS1_TARS3	TARS1_TARS3	False		False	False	False	False	False	True	True	False					0	P26639	A2RTX5	723	802	57	59	7.88382	7.35661			1881.9	158.85	0.267081	0.0503145	1368	-0.37836	0.00433233	0.00264941	0.643391	4	non_hit			False	False	False	False	False	False
HERC6_HERC4	HERC4_HERC6	False		False	False	False	False	False	False	False	False					0	Q8IVU3	Q5GLZ8	1022	1057		45		4.25733	1.68671	1.233	82.5111	430.894	0.0178571	0.0597015	625	-0.163471	0.00246778	0.00305701	0.350993	8	non_hit			False	False	False	False	False	False
HERC5_HERC4	HERC4_HERC5	False		False	False	False	False	False	False	False	False					0	Q9UII4	Q5GLZ8	1024	1057	25	45	2.44141	4.25733	1.79277	1.233	203.772	430.894	0.01875	0.030303	625	-0.163471	0.00246778	0.00305701	0.333018	8	non_hit			False	False	False	False	False	False
UBE3A_HERC4	HERC4_UBE3A				True	True	False	False	False	False	False						Q05086	Q5GLZ8	875	1057	57	45	6.51429	4.25733	1.16768	1.233	687.603	430.894	0.0160858	0.0165485	625	-0.163471	0.00246778	0.00305701	0.210974	8	compensation	False	False	True	False	True	False	True	False	False	False	False	False
HERC4_UBE3A	HERC4_UBE3A				True	True	False	False	False	False	False						Q5GLZ8	Q05086	1057	875	45	57	4.25733	6.51429	1.233	1.16768	430.894	687.603	0.0160858	0.0165485	1029	-0.188449	0.0183164	0.0189535	0.210974	8	non_hit	True	False	False	False	False	False	False	False	True	False	True	False
TANC2_TANC1	TANC1_TANC2	False	False	False	False	False	False	False	False	True	False	0		0	0		Q9HCD6	Q9C0D5	1990	1861					1.36076	1.71763	98.4945	354.408	0.128205	0.0434783	400	-0.120424	0.00241294	0.00264941	0.501005	4	non_hit	False	False	False	False	False	False	False	False	False	False	False	False
TANC1_TANC2	TANC1_TANC2	False	False	False	False	False	False	False	False	True	False	0		0	0		Q9C0D5	Q9HCD6	1861	1990					1.71763	1.36076	354.408	98.4945	0.128205	0.0434783	429	-0.0920657	0.00241294	0.00346462	0.501005	4	non_hit	False	False	False	False	False	False	False	False	False	False	False	False
ANKHD1_ANKRD17	ANKHD1_ANKRD17	False			False	False	False	False	True	True	False						Q8IWZ3	O75179	2542	2603					1.22531	1.16565	115.885	138.008	0.216346	0.237354	565	-0.152695	0.00855498	0.00855964	0.610449	6	non_hit	True	False	False	False	True	False	False	False	True	False	False	False
ANKRD17_ANKHD1	ANKHD1_ANKRD17	False			False	False	False	False	True	True	False						O75179	Q8IWZ3	2603	2542					1.16565	1.22531	138.008	115.885	0.216346	0.237354	581	-0.196087	0.00531944	0.00764253	0.610449	6	compensation	False	False	True	False	False	False	True	False	False	False	True	False
RBMS3_RBMS2	RBMS2_RBMS3	False			False	False	False	False	False	False	False						Q6XE24	Q15434	437	407		23		5.65111	1.66474	1.46938	136.698	204.707	0.263158	0.178723	702	-0.421344	0.00690979	0.0117695	0.624714	11	non_hit	False	False	False	False	False	False	False	False	False	False	False	True
RBMS1_RBMS2	RBMS1_RBMS2	False		False	False	False	False	False	False	False	False		0				P29558	Q15434	406	407	15	23	3.69458	5.65111	1.35918	1.46938	271.968	204.707	0.131086	0.162465	702	-0.421344	0.00690979	0.0117695	0.678133	11	non_hit	False	False	False	False	False	False	False	False	False	False	False	False
ELAVL1_RBMS2	ELAVL1_RBMS2	False			False	False	False	False	True	False	False						Q15717	Q15434	326	407	65	23	19.9387	5.65111	2.06114	1.46938	794.431	204.707	0.0690979	0.0376011	702	-0.421344	0.00690979	0.0117695	0.203931	12	compensation			True	False	True	False	False	False
RBMS1_RBMS3	RBMS1_RBMS3	False		False	False	False	False	False	False	True	False				0		P29558	Q6XE24	406	437	15		3.69458		1.35918	1.66474	271.968	136.698	0.0331754	0.0222222	795	-0.505638	0.00230326	0.00234371	0.693364	11	non_hit	False	False	False	False	False	False	False	False	False	False	False	False
ELAVL1_RBMS3	ELAVL1_RBMS3	False			False	False	False	False	True	False	False						Q15717	Q6XE24	326	437	65		19.9387		2.06114	1.66474	794.431	136.698	0.0172043	0.00503778	795	-0.505638	0.00230326	0.00234371	0.201373	12	compensation			True	False	False	False	False	False
RBMS2_RBMS3	RBMS2_RBMS3	False			False	False	False	False	False	False	False						Q15434	Q6XE24	407	437	23		5.65111		1.46938	1.66474	204.707	136.698	0.263158	0.178723	795	-0.505638	0.00230326	0.00234371	0.624714	11	non_hit	False	False	False	False	False	True	False	False	False	False	False	False
RBMS3_RBMS1	RBMS1_RBMS3	False		False	False	False	False	False	False	True	False				0		Q6XE24	P29558	437	406		15		3.69458	1.66474	1.35918	136.698	271.968	0.0331754	0.0222222	802	-0.176863	0.00965177	0.00937484	0.693364	11	non_hit	False	False	False	False	False	False	False	False	False	False	False	False
ELAVL1_RBMS1	ELAVL1_RBMS1	False			False	False	False	False	True	False	False						Q15717	P29558	326	406	65	15	19.9387	3.69458	2.06114	1.35918	794.431	271.968	0.105647	0.0404878	802	-0.176863	0.00965177	0.00937484	0.20197	12	non_hit			False	False	False	False	False	False
RBMS2_RBMS1	RBMS1_RBMS2	False		False	False	False	False	False	False	False	False		0				Q15434	P29558	407	406	23	15	5.65111	3.69458	1.46938	1.35918	204.707	271.968	0.131086	0.162465	802	-0.176863	0.00965177	0.00937484	0.678133	11	non_hit	False	False	False	False	False	False	False	False	False	False	False	False
PABPC1_PABPC4	PABPC1_PABPC4				True	True	False	True	True	True	False						P11940	Q13310	636	644	139	81	21.8553	12.5776			2020.34	1249.84	0.385965	0.398148	1429	-0.268226	0.0165067	0.0150813	0.757576	15	compensation			True	False	False	False	False	False
PABPC3_PABPC4	PABPC3_PABPC4				False	False	False	False	True	False	False						Q9H361	Q13310	631	644	69	81	10.935	12.5776			65.9782	1249.84	0.197605	0.1125	1429	-0.268226	0.0165067	0.0150813	0.70303	14	non_hit			False	False	False	False	False	False
AGPAT4_AGPAT3	AGPAT3_AGPAT4		False	False	False	False	False	False	False	True	False			0	0		Q9NRZ5	Q9NRZ7	378	376	17	21	4.49735	5.58511			109.705	451.812	0.163934	0.169355	937	-0.0514153	0.00257746	0.00417792	0.613757	4	non_hit	False	False	False	False	False	False	False	False	False	False	False	False
AGPAT5_AGPAT3	AGPAT3_AGPAT5	False			False	False	False	False	False	True	False						Q9NUQ2	Q9NRZ7	364	376	11	21	3.02198	5.58511	0.975366		261.615	451.812	0.0869565	0.0378788	937	-0.0514153	0.00257746	0.00417792	0.207447	4	compensation	False	True	True	False	True	False	False	False	False	True	False	False
LCLAT1_AGPAT3	AGPAT3_LCLAT1	False			False	False	False	False	False	True	False						Q6UWP7	Q9NRZ7	414	376		21		5.58511			549.006	451.812	0.104651	0.0592593	937	-0.0514153	0.00257746	0.00417792	0.2343	4	non_hit			False	False	False	False	False	False
AGPAT4_AGPAT5	AGPAT4_AGPAT5				False	False	False	False	False	False	False						Q9NRZ5	Q9NUQ2	378	364	17	11	4.49735	3.02198		0.975366	109.705	261.615	0.155556	0.0727273	719	-0.0779671	0.00153551	0.00280226	0.206349	4	non_hit	False	False	False	False	False	False	False	False	False	False	False	False
AGPAT3_AGPAT5	AGPAT3_AGPAT5	False			False	False	False	False	False	True	False						Q9NRZ7	Q9NUQ2	376	364	21	11	5.58511	3.02198		0.975366	451.812	261.615	0.0869565	0.0378788	719	-0.0779671	0.00153551	0.00280226	0.207447	4	collateral_loss	True	False	False	True	False	False	False	False	True	False	True	False
AGPAT5_AGPAT4	AGPAT4_AGPAT5				False	False	False	False	False	False	False						Q9NUQ2	Q9NRZ5	364	378	11	17	3.02198	4.49735	0.975366		261.615	109.705	0.155556	0.0727273	907	-0.0312944	0.00131615	0.00320986	0.206349	4	non_hit	False	False	False	False	False	False	False	False	False	False	False	False
LCLAT1_AGPAT4	AGPAT4_LCLAT1				False	False	False	False	False	False	False						Q6UWP7	Q9NRZ5	414	378		17		4.49735			549.006	109.705	0.142857	0.0782609	907	-0.0312944	0.00131615	0.00320986	0.21256	4	compensation			True	False	False	False	False	False
AGPAT3_AGPAT4	AGPAT3_AGPAT4		False	False	False	False	False	False	False	True	False			0	0		Q9NRZ7	Q9NRZ5	376	378	21	17	5.58511	4.49735			451.812	109.705	0.163934	0.169355	907	-0.0312944	0.00131615	0.00320986	0.613757	4	non_hit	False	False	False	False	False	False	False	False	False	False	False	False
TXNL4A_TXNL4B	TXNL4A_TXNL4B	False		False	True	True	False	False	True	True	True	0					P83876	Q9NX01	142	149	69		48.5915		1.40039	1.26368	195.433	86.1547	0.398693	0.0337079	455	-1.09654	0.00460653	0.00157946	0.355705	2	compensation	False	False	True	False	True	False	False	False	False	False	False	False
DYRK1B_DYRK1A	DYRK1A_DYRK1B	False	False	False	False	False	False	False	True	True	False			0		0	Q9Y463	Q13627	629	763	50	37	7.94913	4.84928				103.462		0.0915179	869			0.0212462	0.536042	9	non_hit			False	False	True	False	False	False
ECHDC2_AUH	AUH_ECHDC2	False	False	False	False	False	False	False	True	True	False				0	0	Q86YB7	Q13825	292	339	43	58	14.726	17.1091			291.938	732.778	0.634615	0.0299003	1187	-0.528189	0.00723883	0.0149284	0.454277	7	collateral_loss	False	False	False	True	False	False	False	True	False	False	False	False
ECH1_AUH	AUH_ECH1				False	False	False	False	True	True	False						Q13011	Q13825	328	339	62	58	18.9024	17.1091	2.01508		3060.44	732.778	0	0.0503282	1187	-0.528189	0.00723883	0.0149284	0.244838	6	non_hit	False	False	False	False	False	False	False	False	False	False	False	False
ECHS1_AUH	AUH_ECHS1			False	False	False	False	False	True	False	False					0	P30084	Q13825	290	339	127	58	43.7931	17.1091	2.13156		3567.57	732.778	0.414226	0.0970655	1187	-0.528189	0.00723883	0.0149284	0.262537	12	non_hit	False	False	False	False	True	False	False	False	False	False	False	False
ECHDC3_AUH	AUH_ECHDC3				False	False	False	False	True	False	False						Q96DC8	Q13825	303	339		58		17.1091	2.18569		441.874	732.778	0.00729927	0.00673401	1187	-0.528189	0.00723883	0.0149284	0.227139	12	non_hit	False	False	False	False	False	False	False	False	False	False	False	False
ECHDC2_ECHS1	ECHDC2_ECHS1	False		False	False	False	False	False	True	False	False					0	Q86YB7	P30084	292	290	43	127	14.726	43.7931		2.13156	291.938	3567.57	0.442982	0.0192308	1190	-0.310695	0.011297	0.00993529	0.308219	12	non_hit	False	False	False	False	False	False	False	False	False	False	False	False
ECH1_ECHS1	ECH1_ECHS1				False	False	False	False	True	False	False						Q13011	P30084	328	290	62	127	18.9024	43.7931	2.01508	2.13156	3060.44	3567.57	0.0376176	0.079096	1190	-0.310695	0.011297	0.00993529	0.246951	12	non_hit	False	False	False	False	False	False	False	False	False	False	False	False
AUH_ECHS1	AUH_ECHS1			False	False	False	False	False	True	False	False					0	Q13825	P30084	339	290	58	127	17.1091	43.7931		2.13156	732.778	3567.57	0.414226	0.0970655	1190	-0.310695	0.011297	0.00993529	0.262537	12	non_hit	False	False	False	False	False	False	False	False	False	False	True	False
ECHDC2_ECH1	ECH1_ECHDC2	False			False	False	False	False	True	False	False						Q86YB7	Q13011	292	328	43	62	14.726	18.9024		2.01508	291.938	3060.44	0.00813008	0.019802	1267	-0.127445	0.00685495	0.00957864	0.246951	7	non_hit	True	False	False	False	True	False	False	False	True	False	False	False
ECHS1_ECH1	ECH1_ECHS1				False	False	False	False	True	False	False						P30084	Q13011	290	328	127	62	43.7931	18.9024	2.13156	2.01508	3567.57	3060.44	0.0376176	0.079096	1267	-0.127445	0.00685495	0.00957864	0.246951	12	non_hit	False	False	False	False	False	False	False	False	False	False	False	False
AUH_ECH1	AUH_ECH1				False	False	False	False	True	True	False						Q13825	Q13011	339	328	58	62	17.1091	18.9024		2.01508	732.778	3060.44	0	0.0503282	1267	-0.127445	0.00685495	0.00957864	0.244838	6	non_hit	False	False	False	False	False	False	False	False	False	False	False	False
ECHDC2_ECHDC3	ECHDC2_ECHDC3				False	False	False	False	True	False	False						Q86YB7	Q96DC8	292	303	43		14.726			2.18569	291.938	441.874	0	0	541	-0.326631	0.000329038	0.000356652	0.221122	12	non_hit	False	False	False	False	False	False	False	False	False	False	False	False
AUH_ECHDC3	AUH_ECHDC3				False	False	False	False	True	False	False						Q13825	Q96DC8	339	303	58		17.1091			2.18569	732.778	441.874	0.00729927	0.00673401	541	-0.326631	0.000329038	0.000356652	0.227139	12	non_hit	False	False	False	False	False	False	False	False	False	False	False	False
CDYL2_ECI2	CDYL2_ECI2				False	False	False	False	True	False	False						Q8N8U2	O75521	506	394		72		18.2741	1.62019	2.00704	62.0639	1120.28	0.471698	0.00925926	888	-0.375124	0.00893885	0.00453457	0.233202	11	non_hit	False	False	False	False	False	True	False	False	False	False	False	False
CDYL2_CDYL	CDYL_CDYL2			False	False	True	False	False	True	True	False					0	Q8N8U2	Q9Y232	506	598		58		9.699	1.62019	1.60479	62.0639	80.5449	0.705	0.0804598	763	-0.368482	0.0105292	0.00377032	0.492647	10	non_hit	True	False	False	False	False	True	False	False	True	False	True	False
ECI2_CDYL2	CDYL2_ECI2				False	False	False	False	True	False	False						O75521	Q8N8U2	394	506	72		18.2741		2.00704	1.62019	1120.28	62.0639	0.471698	0.00925926	761	-0.49032	0.0081711	0.00106995	0.233202	11	non_hit	False	False	False	False	False	False	False	False	False	False	False	True
CDYL_CDYL2	CDYL_CDYL2			False	False	True	False	False	True	True	False					0	Q9Y232	Q8N8U2	598	506	58		9.699		1.60479	1.62019	80.5449	62.0639	0.705	0.0804598	761	-0.49032	0.0081711	0.00106995	0.492647	10	compensation	False	False	True	False	True	False	True	False	False	False	False	True
ECH1_ECHDC2	ECH1_ECHDC2	False			False	False	False	False	True	False	False						Q13011	Q86YB7	328	292	62	43	18.9024	14.726	2.01508		3060.44	291.938	0.00813008	0.019802	1185	-0.49887	0.00674527	0.000917104	0.246951	7	compensation	False	False	True	False	False	False	False	False	False	False	True	False
ECHS1_ECHDC2	ECHDC2_ECHS1	False		False	False	False	False	False	True	False	False					0	P30084	Q86YB7	290	292	127	43	43.7931	14.726	2.13156		3567.57	291.938	0.442982	0.0192308	1185	-0.49887	0.00674527	0.000917104	0.308219	12	non_hit	False	False	False	False	False	False	False	False	False	False	False	False
ECHDC3_ECHDC2	ECHDC2_ECHDC3				False	False	False	False	True	False	False						Q96DC8	Q86YB7	303	292		43		14.726	2.18569		441.874	291.938	0	0	1185	-0.49887	0.00674527	0.000917104	0.221122	12	non_hit	False	False	False	False	False	False	False	False	False	False	False	False
AUH_ECHDC2	AUH_ECHDC2	False	False	False	False	False	False	False	True	True	False				0	0	Q13825	Q86YB7	339	292	58	43	17.1091	14.726			732.778	291.938	0.634615	0.0299003	1185	-0.49887	0.00674527	0.000917104	0.454277	7	non_hit	False	True	False	False	False	False	False	False	False	True	False	False
GABARAP_GABARAPL2	GABARAP_GABARAPL2			False	False	False	False	False	False	False	False		0				O95166	P60520	117	117	73	74	62.3932	63.2479	0.889148	0.848482	404.466	240.152	0.648881	0.241935	777	-0.221602	0.0270908	0.00682733	0.581197	7	non_hit	False	False	False	False	False	False	False	False	False	False	False	False
MAP1LC3A_GABARAPL2	GABARAPL2_MAP1LC3A	False			False	False	False	False	False	False	False						Q9H492	P60520	121	117	58	74	47.9339	63.2479		0.848482	151.796	240.152	0.390083	0.169811	777	-0.221602	0.0270908	0.00682733	0.336	7	non_hit			False	False	False	False	False	False
GABARAPL2_GABARAP	GABARAP_GABARAPL2			False	False	False	False	False	False	False	False		0				P60520	O95166	117	117	74	73	63.2479	62.3932	0.848482	0.889148	240.152	404.466	0.648881	0.241935	1074	-0.252925	0.0254456	0.00499312	0.581197	7	non_hit	False	False	False	False	False	False	False	False	False	False	False	False
MAP1LC3A_GABARAP	GABARAP_MAP1LC3A	False			False	False	False	False	False	False	False						Q9H492	O95166	121	117	58	73	47.9339	62.3932		0.889148	151.796	404.466	0.395869	0.171674	1074	-0.252925	0.0254456	0.00499312	0.264	7	non_hit			False	False	False	False	False	False
ANPEP_ERAP1	ANPEP_ERAP1			False	False	True	False	False	False	False	False					0	P15144	Q9NZ08	967	941	5		0.517063			2.34667	1835.81	1622.68	0.0188679	0.00483092	426	-0.059108	0.00268714	0.00259846	0.306101	8	non_hit			False	False	False	False	False	False
ENPEP_ERAP1	ENPEP_ERAP1			False	False	True	False	False	False	False	False					0	Q07075	Q9NZ08	957	941						2.34667	686.892	1622.68	0.0215054	0	426	-0.059108	0.00268714	0.00259846	0.314525	8	non_hit			False	False	False	False	False	False
NPEPPS_ERAP1	ERAP1_NPEPPS			False	False	True	False	False	True	False	False					0	P55786	Q9NZ08	919	941	14		1.52339			2.34667	3934.98	1622.68	0.023622	0.0258065	426	-0.059108	0.00268714	0.00259846	0.297468	8	non_hit	True	False	False	False	False	False	False	False	True	False	True	False
ANPEP_LNPEP	ANPEP_LNPEP				False	False	False	False	False	False	False						P15144	Q9UIQ6	967	1025	5	27	0.517063	2.63415		1.75233	1835.81	602.262	0.0275862	0.0229508	430	-0.0644047	0.00493556	0.00789728	0.281951	8	non_hit			False	False	False	False	False	False
ENPEP_LNPEP	ENPEP_LNPEP			False	False	False	False	False	False	False	False					0	Q07075	Q9UIQ6	957	1025		27		2.63415		1.75233	686.892	602.262	0.0461538	0	430	-0.0644047	0.00493556	0.00789728	0.289756	8	non_hit			False	False	False	False	False	False
NPEPPS_LNPEP	LNPEP_NPEPPS	False			False	False	False	False	True	False	False						P55786	Q9UIQ6	919	1025	14	27	1.52339	2.63415		1.75233	3934.98	602.262	0.0178571	0.00766284	430	-0.0644047	0.00493556	0.00789728	0.268293	8	non_hit	False	False	False	False	False	False	False	False	False	False	False	False
ANPEP_NPEPPS	ANPEP_NPEPPS			False	False	False	False	False	True	False	False					0	P15144	P55786	967	919	5	14	0.517063	1.52339			1835.81	3934.98	0.0144928	0.00760456	1449	-0.115839	0.00444201	0.00550262	0.289555	8	non_hit			False	False	False	False	False	False
ENPEP_NPEPPS	ENPEP_NPEPPS			False	False	False	False	False	True	True	False					0	Q07075	P55786	957	919		14		1.52339			686.892	3934.98	0.00793651	0	1449	-0.115839	0.00444201	0.00550262	0.304075	8	non_hit			False	False	False	False	False	False
LNPEP_NPEPPS	LNPEP_NPEPPS	False			False	False	False	False	True	False	False						Q9UIQ6	P55786	1025	919	27	14	2.63415	1.52339	1.75233		602.262	3934.98	0.0178571	0.00766284	1449	-0.115839	0.00444201	0.00550262	0.268293	8	non_hit	False	False	False	False	False	False	False	False	False	False	False	False
ERAP2_NPEPPS	ERAP2_NPEPPS	False		False	False	True	False	False	True	False	False					0	Q6P179	P55786	960	919		14		1.52339			367.131	3934.98	0.0206186	0.024	1449	-0.115839	0.00444201	0.00550262	0.291667	8	non_hit			False	False	False	False	False	False
ERAP1_NPEPPS	ERAP1_NPEPPS			False	False	True	False	False	True	False	False					0	Q9NZ08	P55786	941	919		14		1.52339	2.34667		1622.68	3934.98	0.023622	0.0258065	1449	-0.115839	0.00444201	0.00550262	0.297468	8	compensation	False	False	True	False	True	False	False	False	False	False	False	False
ABCD4_ABCD3	ABCD3_ABCD4	False			False	False	False	False	False	True	False						O14678	P28288	606	659	5	139	0.825083	21.0926			47.8273	776.649	0.0185185	0.0045045	796	-0.22109	0.00658075	0.00947674	0.245827	4	non_hit	True	False	False	False	False	False	False	False	True	False	False	False
ABCD3_ABCD4	ABCD3_ABCD4	False			False	False	False	False	False	True	False						P28288	O14678	659	606	139	5	21.0926	0.825083			776.649	47.8273	0.0185185	0.0045045	439	-0.0681172	0.00246778	0.00188516	0.245827	4	compensation	False	False	True	False	False	False	True	False	False	False	False	False
NCCRP1_FBXO2	FBXO2_NCCRP1				True	True	False	False	False	False	False						Q6ZVX7	Q9UK22	275	296	31	156	11.2727	52.7027			183.242	394.178	0.0172414	0.004158	302	-0.0607673	0.00449685	0.0203291	0.266892	6	collateral_loss			False	True	False	True	False	False
NCCRP1_FBXO6	FBXO6_NCCRP1				False	False	False	False	True	False	False						Q6ZVX7	Q9NRD1	275	293	31	122	11.2727	41.6382			183.242	86.8394	0.0155039	0.00503778	338	-0.195906	0.00520976	0.0363785	0.245734	6	collateral_loss			False	True	False	True	False	False
FCGRT_HFE	FCGRT_HFE	False			False	False	False	False	False	False	False						P55899	Q30201	365	348	78	60	21.3699	17.2414			152.465	31.0296	0.0625	0.0044843	184	-0.0663426	0.00296134	0.00570642	0.249315	6	non_hit	False	False	False	False	False	False	False	False	False	False	False	False
AZGP1_HFE	AZGP1_HFE				False	False	False	False	False	True	False						P25311	Q30201	298	348	104	60	34.8993	17.2414			3270.69	31.0296	0.0440252	0.00446429	184	-0.0663426	0.00296134	0.00570642	0.298851	6	non_hit			False	False	False	False	False	False
MR1_HFE	HFE_MR1	False			False	False	False	False	False	True	False						Q95460	Q30201	341	348	97	60	28.4457	17.2414			55.2555	31.0296	0.120879	0.0625	184	-0.0663426	0.00296134	0.00570642	0.33046	6	non_hit			False	False	False	False	False	False
AZGP1_FCGRT	AZGP1_FCGRT				False	False	False	False	False	False	False						P25311	P55899	298	365	104	78	34.8993	21.3699			3270.69	152.465	0.0445545	0.00896861	109	-0.0819238	0.00542912	0.00570642	0.219178	6	non_hit			False	False	False	False	False	False
MR1_FCGRT	FCGRT_MR1	False			False	False	False	False	False	True	False						Q95460	P55899	341	365	97	78	28.4457	21.3699			55.2555	152.465	0.0652174	0.0429448	109	-0.0819238	0.00542912	0.00570642	0.260274	6	non_hit			False	False	False	False	False	False
HFE_FCGRT	FCGRT_HFE	False			False	False	False	False	False	False	False						Q30201	P55899	348	365	60	78	17.2414	21.3699			31.0296	152.465	0.0625	0.0044843	109	-0.0819238	0.00542912	0.00570642	0.249315	6	non_hit	False	False	False	False	False	False	False	False	False	False	False	False
USP15_USP4	USP15_USP4	False	False	True	False	False	False	False	False	True	False		0	0		1	Q9Y4E8	Q13107	981	963	6		0.611621		1.16085	1.66169	1022.92	324.332	0.189526	0.102128	1230	-0.287299	0.00910337	0.00764253	0.582059	8	non_hit	False	False	False	False	False	False	False	False	False	False	False	False
USP4_USP15	USP15_USP4	False	False	True	False	False	False	False	False	True	False		0	0		1	Q13107	Q9Y4E8	963	981		6		0.611621	1.66169	1.16085	324.332	1022.92	0.189526	0.102128	1254	-0.253475	0.0170551	0.0188516	0.582059	8	non_hit	False	False	False	False	False	False	False	False	False	False	False	False
USP19_USP15	USP15_USP19	False			False	False	False	False	False	False	False						O94966	Q9Y4E8	1318	981		6		0.611621	1.34838	1.16085	212.837	1022.92	0.125	0.0406852	1254	-0.253475	0.0170551	0.0188516	0.210007	7	non_hit	False	False	False	False	False	False	False	False	False	False	False	False
USP15_USP19	USP15_USP19	False			False	False	False	False	False	False	False						Q9Y4E8	O94966	981	1318	6		0.611621		1.16085	1.34838	1022.92	212.837	0.125	0.0406852	921	-0.282852	0.00811626	0.00596118	0.210007	7	non_hit	False	False	False	False	False	False	False	False	False	False	False	False
CYB561_CYBRD1	CYB561_CYBRD1	False			False	False	False	False	True	False	False						P49447	Q53TN4	251	286	60	3	23.9044	1.04895			128.398	379.219	0	0.139785	578	-0.0858224	0.00142583	0.00224181	0.328671	3	non_hit	False	False	False	False	False	False	False	False	False	False	False	False
CYBRD1_CYB561	CYB561_CYBRD1	False			False	False	False	False	True	False	False						Q53TN4	P49447	286	251	3	60	1.04895	23.9044			379.219	128.398	0	0.139785	710	-0.101872	0.000493556	0.00315891	0.328671	3	non_hit	False	False	False	False	False	False	False	False	False	False	False	False
PPP1CC_PPP1CA	PPP1CA_PPP1CC			False	True	True	False	False	True	True	False				0		P36873	P62136	323	330	211	220	65.3251	66.6667	1.30402	1.55441	116.114	205.091	0.325134	0.274157	1349	-0.162432	0.0314779	0.0243542	0.868035	3	non_hit	False	False	False	False	False	False	False	False	False	False	False	False
PPP1CB_PPP1CA	PPP1CA_PPP1CB				True	True	False	False	True	True	False						P62140	P62136	327	330	201	220	61.4679	66.6667	1.59389	1.55441	599.247	205.091	0.332875	0.256528	1349	-0.162432	0.0314779	0.0243542	0.826979	3	non_hit	False	False	False	False	False	False	False	False	False	False	False	False
PPP1CC_PPP1CB	PPP1CB_PPP1CC			False	False	True	False	False	True	False	False					0	P36873	P62140	323	327	211	201	65.3251	61.4679	1.30402	1.59389	116.114	599.247	0.340076	0.236679	1404	-0.12999	0.0216616	0.017374	0.836795	3	non_hit	False	False	False	False	False	False	False	False	False	False	True	False
PPP1CA_PPP1CB	PPP1CA_PPP1CB				True	True	False	False	True	True	False						P62136	P62140	330	327	220	201	66.6667	61.4679	1.55441	1.59389	205.091	599.247	0.332875	0.256528	1404	-0.12999	0.0216616	0.017374	0.826979	3	non_hit	False	False	False	False	False	False	False	False	False	False	False	False
PPP1CB_PPP1CC	PPP1CB_PPP1CC			False	False	True	False	False	True	False	False					0	P62140	P36873	327	323	201	211	61.4679	65.3251	1.59389	1.30402	599.247	116.114	0.340076	0.236679	1349	-0.267578	0.0364683	0.0335252	0.836795	3	non_hit	False	False	False	False	True	False	False	False	False	False	False	False
PPP1CA_PPP1CC	PPP1CA_PPP1CC			False	True	True	False	False	True	True	False				0		P62136	P36873	330	323	220	211	66.6667	65.3251	1.55441	1.30402	205.091	116.114	0.325134	0.274157	1349	-0.267578	0.0364683	0.0335252	0.868035	3	non_hit	False	False	False	False	False	False	False	False	False	False	False	False
EPB42_F13A1	EPB42_F13A1				False	False	False	True	False	False	False						P16452	P00488	691	732							329.16	3953.69	0.0227273	0	380	-0.0339937	0.00131615	0.000662353	0.245902	9	non_hit			False	False	False	False	False	False
TGM2_F13A1	F13A1_TGM2			False	False	True	False	True	False	False	False					0	P21980	P00488	687	732	18		2.62009				4190.11	3953.69	0.0413793	0.00680272	380	-0.0339937	0.00131615	0.000662353	0.34153	9	non_hit			False	False	False	False	False	False
NCOR1_NCOR2	NCOR1_NCOR2	True	False	False	True	True	True	False	True	True	False	0			0	0	O75376	Q9Y618	2440	2514	1		0.0409836		1.31963	1.18232	233.691	437.977	0.466418	0.311828	828	-0.139843	0.019139	0.00799918	0.41607	5	non_hit	True	False	False	False	False	False	False	False	True	False	True	False
NCOR2_NCOR1	NCOR1_NCOR2	True	False	False	True	True	True	False	True	True	False	0			0	0	Q9Y618	O75376	2514	2440		1		0.0409836	1.18232	1.31963	437.977	233.691	0.466418	0.311828	906	-0.150156	0.0239649	0.0106486	0.41607	5	compensation	False	False	True	False	True	False	True	False	False	False	False	False
RCOR3_RCOR1	RCOR1_RCOR3				True	True	True	False	True	True	False						Q9P2K3	Q9UKL0	495	485	146	158	29.4949	32.5773	1.5391	1.77977	113.222	101.684	0.236948	0.21519	413	-0.146761	0.0118454	0.00779538	0.490054	5	compensation			True	False	False	False	True	False
FGB_ANGPTL2	ANGPTL2_FGB				False	False	False	False	False	True	False						P02675	Q9UKU9	491	493	107	20	21.7923	4.0568			6547.32	493.323	0.0046729	0	333	-0.15202	0.000767754	0.000254751	0.255578	11	non_hit			False	False	False	False	False	False
FGG_ANGPTL2	ANGPTL2_FGG				False	False	False	False	False	True	False						P02679	Q9UKU9	453	493	131	20	28.9183	4.0568			9059.75	493.323	0.00704225	0	333	-0.15202	0.000767754	0.000254751	0.259635	11	non_hit			False	False	False	False	False	False
FGL1_ANGPTL2	ANGPTL2_FGL1				False	False	False	False	True	False	False						Q08830	Q9UKU9	312	493	30	20	9.61538	4.0568			401.413	493.323	0.0111111	0	333	-0.15202	0.000767754	0.000254751	0.231237	11	non_hit	False	False	False	False	False	False	False	False	False	False	False	True
ANGPT2_ANGPTL2	ANGPT2_ANGPTL2	False			False	False	False	False	False	False	False						O15123	Q9UKU9	496	493	50	20	10.0806	4.0568			118.201	493.323	0.0307692	0	333	-0.15202	0.000767754	0.000254751	0.256048	11	non_hit			False	False	False	False	False	False
FGL2_ANGPTL2	ANGPTL2_FGL2	False			False	False	False	False	True	False	False						Q14314	Q9UKU9	439	493		20		4.0568			1357.97	493.323	0.025641	0	333	-0.15202	0.000767754	0.000254751	0.233266	11	non_hit			False	False	False	True	False	False
FGB_FGL1	FGB_FGL1				False	False	False	False	True	False	False						P02675	Q08830	491	312	107	30	21.7923	9.61538			6547.32	401.413	0.0258303	0	320	-0.113081	0.00422265	0.00377032	0.236253	11	non_hit			False	False	False	False	False	False
FGG_FGL1	FGG_FGL1				False	False	False	False	True	False	False						P02679	Q08830	453	312	131	30	28.9183	9.61538			9059.75	401.413	0.0351759	0.00621118	320	-0.113081	0.00422265	0.00377032	0.267108	11	non_hit			False	False	False	False	False	False
FGL2_FGL1	FGL1_FGL2				False	False	False	False	True	True	False						Q14314	Q08830	439	312		30		9.61538			1357.97	401.413	0.0729167	0	320	-0.113081	0.00422265	0.00377032	0.291572	11	non_hit			False	False	False	True	False	False
ANGPTL2_FGL1	ANGPTL2_FGL1				False	False	False	False	True	False	False						Q9UKU9	Q08830	493	312	20	30	4.0568	9.61538			493.323	401.413	0.0111111	0	320	-0.113081	0.00422265	0.00377032	0.231237	11	non_hit	False	False	False	False	False	True	False	False	False	False	False	False
ACVR1_TGFBR2	ACVR1_TGFBR2	False			False	True	False	True	True	False	False						Q04771	P37173	509	567	63	27	12.3772	4.7619		2.58075	61.9561	149.395	0.111111	0.10628	290	-0.08027	0.0123389	0.00886534	0.228041	12	non_hit			False	False	False	False	False	False
TGFBR1_TGFBR2	TGFBR1_TGFBR2	False		False	False	True	True	True	False	False	False					0	P36897	P37173	503	567	28	27	5.5666	4.7619		2.58075	114.996	149.395	0.278287	0.145161	290	-0.08027	0.0123389	0.00886534	0.253378	12	non_hit			False	False	False	False	False	False
DIP2B_DIP2A	DIP2A_DIP2B	False			False	False	False	False	False	False	False						Q9P265	Q14689	1576	1571					1.5763	1.57522	622.565	213.184	0.706294	0.134615	1098	-0.52853	0.00701947	0.00382127	0.716371	3	compensation	False	False	True	False	True	False	False	False	False	False	False	False
DIP2C_DIP2A	DIP2A_DIP2C	False		False	False	False	False	False	False	True	False				0		Q9Y2E4	Q14689	1556	1571	20		1.28535			1.57522	237.351	213.184	0.729323	0.0125	1098	-0.52853	0.00701947	0.00382127	0.744112	3	non_hit	False	False	False	False	False	False	False	False	False	False	False	False
DIP2B_DIP2C	DIP2B_DIP2C	False			False	False	False	False	False	True	False						Q9P265	Q9Y2E4	1576	1556		20		1.28535	1.5763		622.565	237.351	0.816667	0.0425532	1128	-0.745453	0.00559364	0.000305701	0.72335	3	compensation	False	False	True	False	False	False	True	False	False	False	False	False
DIP2A_DIP2C	DIP2A_DIP2C	False		False	False	False	False	False	False	True	False				0		Q14689	Q9Y2E4	1571	1556		20		1.28535	1.57522		213.184	237.351	0.729323	0.0125	1128	-0.745453	0.00559364	0.000305701	0.744112	3	non_hit	False	False	False	False	False	False	False	False	False	False	False	False
DIP2C_DIP2B	DIP2B_DIP2C	False			False	False	False	False	False	True	False						Q9Y2E4	Q9P265	1556	1576	20		1.28535			1.5763	237.351	622.565	0.816667	0.0425532	1133	-0.705208	0.00636139	0.00219086	0.72335	3	non_hit	True	False	False	False	False	False	False	False	True	False	False	False
DIP2A_DIP2B	DIP2A_DIP2B	False			False	False	False	False	False	False	False						Q14689	Q9P265	1571	1576					1.57522	1.5763	213.184	622.565	0.706294	0.134615	1133	-0.705208	0.00636139	0.00219086	0.716371	3	non_hit	True	False	False	False	False	False	False	False	True	False	True	False
SEMA4D_SEMA3B	SEMA3B_SEMA4D			False	False	False	False	False	False	False	False					0	Q92854	Q13214	862	749	3	32	0.348028	4.27236		2.73702	146.505		0.145455	0.0430108	270	-0.070199	0.00131615	0.00351557	0.265661	13	non_hit	False	False	False	False	False	False	False	False	False	False	False	False
SEMA3C_SEMA3B	SEMA3B_SEMA3C			False	False	False	False	False	False	False	False					0	Q99985	Q13214	751	749	87	32	11.5846	4.27236	0.804859	2.73702	122.179		0.27907	0.145833	270	-0.070199	0.00131615	0.00351557	0.43634	13	non_hit			False	False	False	True	False	False
SEMA4A_SEMA3B	SEMA3B_SEMA4A				False	True	False	False	False	False	False						Q9H3S1	Q13214	761	749		32		4.27236		2.73702	105.828		0.190476	0	270	-0.070199	0.00131615	0.00351557	0.268068	13	collateral_loss			False	True	False	False	False	True
SEMA4B_SEMA3B	SEMA3B_SEMA4B			False	False	False	False	False	False	False	False					0	Q9NPR2	Q13214	837	749		32		4.27236		2.73702	160.05		0.0697674	0.0869565	270	-0.070199	0.00131615	0.00351557	0.281959	13	compensation	False	False	True	False	False	False	False	False	False	False	False	True
SEMA4C_SEMA3B	SEMA3B_SEMA4C			False	False	False	False	False	False	False	False					0	Q9C0C4	Q13214	833	749	12	32	1.44058	4.27236		2.73702	72.972		0.125	0.0339806	270	-0.070199	0.00131615	0.00351557	0.289316	13	compensation			True	False	False	False	False	False
SEMA4D_SEMA4B	SEMA4B_SEMA4D	False		False	False	False	False	False	False	True	False					0	Q92854	Q9NPR2	862	837	3		0.348028				146.505	160.05	0.109091	0.113208	270	-0.010733	0.00120647	0.00157946	0.331787	13	non_hit	False	False	False	False	False	False	False	False	False	False	False	False
SEMA3C_SEMA4B	SEMA3C_SEMA4B	False		False	False	False	False	False	False	False	False					0	Q99985	Q9NPR2	751	837	87		11.5846		0.804859		122.179	160.05	0.104167	0.142857	270	-0.010733	0.00120647	0.00157946	0.25448	13	collateral_loss			False	True	False	True	False	False
SEMA3F_SEMA4B	SEMA3F_SEMA4B	False			False	False	False	False	False	False	False						Q13275	Q9NPR2	785	837	73		9.29936		1.24289			160.05	0.0888889	0.027027	270	-0.010733	0.00120647	0.00157946	0.261649	13	non_hit			False	False	False	False	False	False
SEMA4A_SEMA4B	SEMA4A_SEMA4B	False		False	False	True	False	False	False	True	False					0	Q9H3S1	Q9NPR2	761	837							105.828	160.05	0.116279	0	270	-0.010733	0.00120647	0.00157946	0.352449	13	non_hit			False	False	False	False	False	False
SEMA4C_SEMA4B	SEMA4B_SEMA4C	False		False	False	False	False	False	False	False	False					0	Q9C0C4	Q9NPR2	833	837	12		1.44058				72.972	160.05	0.150943	0.0233918	270	-0.010733	0.00120647	0.00157946	0.357228	13	non_hit			False	False	False	False	False	False
SEMA3B_SEMA4B	SEMA3B_SEMA4B			False	False	False	False	False	False	False	False					0	Q13214	Q9NPR2	749	837	32		4.27236		2.73702			160.05	0.0697674	0.0869565	270	-0.010733	0.00120647	0.00157946	0.281959	13	non_hit	True	False	False	False	False	True	False	False	True	False	False	False
SEMA3C_SEMA4D	SEMA3C_SEMA4D	False			False	False	False	False	False	False	False						Q99985	Q92854	751	862	87	3	11.5846	0.348028	0.804859		122.179	146.505	0.147541	0.0615385	286	-0.101396	0.00213874	0.00147756	0.25522	13	non_hit			False	False	False	False	False	False
SEMA3F_SEMA4D	SEMA3F_SEMA4D	False			False	False	False	False	False	False	False						Q13275	Q92854	785	862	73	3	9.29936	0.348028	1.24289			146.505	0.157895	0	286	-0.101396	0.00213874	0.00147756	0.24942	13	non_hit			False	False	False	False	False	False
SEMA4A_SEMA4D	SEMA4A_SEMA4D	False		False	False	True	False	False	False	False	False					0	Q9H3S1	Q92854	761	862		3		0.348028			105.828	146.505	0.226415	0	286	-0.101396	0.00213874	0.00147756	0.293503	13	non_hit			False	False	False	False	False	False
SEMA4B_SEMA4D	SEMA4B_SEMA4D	False		False	False	False	False	False	False	True	False					0	Q9NPR2	Q92854	837	862		3		0.348028			160.05	146.505	0.109091	0.113208	286	-0.101396	0.00213874	0.00147756	0.331787	13	non_hit	False	False	False	False	False	False	False	False	False	False	False	False
SEMA4C_SEMA4D	SEMA4C_SEMA4D	False		False	False	False	False	False	False	False	False					0	Q9C0C4	Q92854	833	862	12	3	1.44058	0.348028			72.972	146.505	0.181818	0.0238095	286	-0.101396	0.00213874	0.00147756	0.329466	13	compensation			True	False	False	False	False	False
SEMA3B_SEMA4D	SEMA3B_SEMA4D			False	False	False	False	False	False	False	False					0	Q13214	Q92854	749	862	32	3	4.27236	0.348028	2.73702			146.505	0.145455	0.0430108	286	-0.101396	0.00213874	0.00147756	0.265661	13	non_hit	False	False	False	False	False	False	False	False	False	False	False	False
SYTL1_SYTL2	SYTL1_SYTL2	False			False	False	False	False	True	True	False						Q8IYJ3	Q9HCH5	562	934	47	36	8.36299	3.85439			188.11	144.565	0.259259	0.105263	295	-0.147063	0.000877434	0.000611403	0.245989	7	non_hit	False	False	False	False	False	False	False	False	False	False	False	False
SYTL3_SYTL1	SYTL1_SYTL3				False	False	False	False	True	False	False						Q4VX76	Q8IYJ3	610	562	33	47	5.40984	8.36299				188.11	0.333333	0.166667	265	-0.101775	0.000987113	0.000458552	0.260656	7	non_hit			False	False	False	True	False	False
SYTL2_SYTL1	SYTL1_SYTL2	False			False	False	False	False	True	True	False						Q9HCH5	Q8IYJ3	934	562	36	47	3.85439	8.36299			144.565	188.11	0.259259	0.105263	265	-0.101775	0.000987113	0.000458552	0.245989	7	non_hit	False	False	False	False	False	False	False	False	False	False	False	False
TENM4_TENM3	TENM3_TENM4			False	False	False	False	False	False	True	False					0	Q6N022	Q9P273	2769	2699						3.28452	112.99	231.74	0.0714286	0	464	-0.069245	0.0020839	0.00234371	0.668834	5	non_hit			False	False	False	False	False	False
TENM2_TENM3	TENM2_TENM3			False	False	False	False	False	False	False	False					0	Q9NT68	Q9P273	2774	2699						3.28452	192.499	231.74	0.181818	0.0212766	464	-0.069245	0.0020839	0.00234371	0.650611	4	non_hit			False	False	False	False	False	False
MME_ECE1	ECE1_MME			False	False	False	False	False	False	False	False					0	P08473	P42892	750	770	64	7	8.53333	0.909091	1.72289	1.57603	458.834	653.596	0.00847458	0.0193237	957	-0.141418	0.00191939	0.00468742	0.372727	7	non_hit			False	False	False	False	False	False
BICD1_BICD2	BICD1_BICD2	False	False	False	False	False	False	False	True	True	True	0	0	0			Q96G01	Q8TD16	975	824	258	261	26.4615	31.6748	1.05457	1.22576	51.0077	388.754	0.41637	0.206349	431	-0.11534	0.0122292	0.0198196	0.526154	2	non_hit			False	False	False	False	False	False
ANGEL2_CNOT6L	ANGEL2_CNOT6L	False			False	False	False	True	True	False	False						Q5VTE6	Q96LI5	544	555		76		13.6937	1.50517		103.237	78.0512	0	0	1402	-0.117563	0.0049904	0.00453457	0.201802	6	non_hit			False	False	False	False	False	False
CALML5_CALML4	CALML4_CALML5				False	False	False	False	False	False	False						Q9NZT1	Q96GE6	146	196							377.058	206.291	0.744565	0	260	-0.0629304	0.0234713	5.09502e-05	0.214286	13	non_hit			False	False	False	False	False	False
CALML3_CALML4	CALML3_CALML4				False	False	False	False	False	False	False						P27482	Q96GE6	149	196	82		55.0336				564.739	206.291	0.787763	0	260	-0.0629304	0.0234713	5.09502e-05	0.306122	13	non_hit			False	False	False	False	False	False
NACC2_NACC1	NACC1_NACC2	False	False	False	False	False	False	False	False	True	True		0			0	Q96BF6	Q96RE7	587	527	52	78	8.8586	14.8008	0.813163	1.31211	62.499	107.649	0.0235294	0.0350877	237	-0.151629	0.00345489	0.00366842	0.494037	2	non_hit	True	False	False	False	False	False	False	False	True	False	True	False
NACC1_NACC2	NACC1_NACC2	False	False	False	False	False	False	False	False	True	True		0			0	Q96RE7	Q96BF6	527	587	78	52	14.8008	8.8586	1.31211	0.813163	107.649	62.499	0.0235294	0.0350877	270	-0.162265	0.00131615	0.00244561	0.494037	2	compensation	False	False	True	False	True	False	True	False	False	False	False	False
CDK2_CDK5	CDK2_CDK5				True	True	False	True	True	False	False						P24941	Q00535	298	292	141	112	47.3154	38.3562	1.5931	2.27734	162.986	173.925	0.119718	0.07375	613	-0.119912	0.0103098	0.00728588	0.583893	9	compensation			True	False	False	False	False	False
CDK4_CDK5	CDK4_CDK5				True	True	False	True	True	False	False						P11802	Q00535	303	292	100	112	33.0033	38.3562	1.29275	2.27734	227.574	173.925	0.122153	0.0909091	613	-0.119912	0.0103098	0.00728588	0.429043	9	non_hit			False	False	False	False	False	False
CDK1_CDK5	CDK1_CDK5				True	True	False	True	True	False	False						P06493	Q00535	297	292	112	112	37.7104	38.3562	1.68214	2.27734	102.666	173.925	0.104101	0.0997783	613	-0.119912	0.0103098	0.00728588	0.552189	9	compensation			True	False	False	False	True	False
ADCY3_ADCY7	ADCY3_ADCY7	False			False	False	False	False	False	False	False						O60266	P51828	1144	1080						1.62177	122.941	142.821	0.232143	0.0333333	249	-0.0707182	0.00120647	0.000356652	0.307424	9	non_hit			False	False	False	False	False	False
ADCY6_ADCY7	ADCY6_ADCY7	False			False	False	False	False	False	False	False						O43306	P51828	1168	1080	16		1.36986			1.62177	105.142	142.821	0.1875	0	249	-0.0707182	0.00120647	0.000356652	0.331336	9	non_hit			False	False	False	False	False	False
NEK9_NEK8	NEK8_NEK9	False		False	True	True	False	False	False	True	False					0	Q8TD19	Q86SG6	979	692		69		9.9711	1.78428		1394.39		0.120482	0.019802	421	-0.119833	0.00120647	0.00188516	0.256384	9	non_hit	False	False	False	False	False	False	False	False	False	False	False	False
NEK8_NEK9	NEK8_NEK9	False		False	True	True	False	False	False	True	False					0	Q86SG6	Q8TD19	692	979	69		9.9711			1.78428		1394.39	0.120482	0.019802	388	-0.138613	0.00389361	0.00336271	0.256384	9	non_hit	False	False	False	False	False	False	False	False	False	False	False	False
NEK7_NEK6	NEK6_NEK7	False	False	False	False	False	False	False	True	True	False			0	0	0	Q8TDX7	Q9HC98	302	313	28		9.27152		1.85625	1.24467	793.418	136.302	0.0887097	0.0641711	391	-0.121227	0.00274198	0.00769348	0.685879	10	non_hit			False	False	False	False	False	False
CHKA_CHKB	CHKA_CHKB	False	False	False	False	False	False	False	False	True	False		0			0	P35790	Q9Y259	457	395	28	30	6.12691	7.59494	0.981406		36.5096	296.613	0.0555556	0	1046	-0.337937	0.000219358	0.0001019	0.492341	4	non_hit	False	False	False	False	False	False	False	False	False	False	False	False
ETNK1_CHKB	CHKB_ETNK1	False			False	False	False	False	False	False	False						Q9HBU6	Q9Y259	452	395	27	30	5.97345	7.59494	0.567222		70.5702	296.613	0.05	0	1046	-0.337937	0.000219358	0.0001019	0.243363	4	non_hit			False	False	False	False	False	False
ETNK1_CHKA	CHKA_ETNK1				False	False	False	False	False	False	False						Q9HBU6	P35790	452	457	27	28	5.97345	6.12691	0.567222	0.981406	70.5702	36.5096	0.02	0	962	-0.120139	0.00186455	0.000305701	0.242888	4	non_hit			False	False	False	False	False	False
CHKB_CHKA	CHKA_CHKB	False	False	False	False	False	False	False	False	True	False		0			0	Q9Y259	P35790	395	457	30	28	7.59494	6.12691		0.981406	296.613	36.5096	0.0555556	0	962	-0.120139	0.00186455	0.000305701	0.492341	4	non_hit	False	False	False	False	False	False	False	False	False	False	False	False
SGTA_SGTB	SGTA_SGTB		False	False	False	False	False	False	True	True	False		0	0	0		O43765	Q96EQ0	313	304	89	41	28.4345	13.4868	1.72289	1.48922	743.823	179.112	0.126761	0.196185	1231	-0.157575	0.00674527	0.01019	0.58147	4	compensation	False	False	True	False	True	False	False	False	False	False	False	False
SGTB_SGTA	SGTA_SGTB		False	False	False	False	False	False	True	True	False		0	0	0		Q96EQ0	O43765	304	313	41	89	13.4868	28.4345	1.48922	1.72289	179.112	743.823	0.126761	0.196185	1208	-0.132233	0.0108034	0.0122281	0.58147	4	non_hit	True	False	False	False	False	False	False	False	True	False	True	False
TTC7A_TTC7B	TTC7A_TTC7B	True	True	True	False	False	False	False	False	True	True	3			1		Q9ULT0	Q86TV6	858	843	50	104	5.82751	12.3369			85.34	185.885	0.166667	0	635	-0.0108275	0.000822594	0.000764253	0.475057	2	non_hit			False	False	False	False	False	False
TRAF3_TRAF2	TRAF2_TRAF3			True	True	True	True	True	False	False	False					2	Q13114	Q12933	568	501	177	169	31.162	33.7325		1.84651	101.073	182.598	0.189555	0.123631	328	-0.0875827	0.0210584	0.0278188	0.301056	6	non_hit	True	False	False	False	False	True	False	False	True	False	True	False
TRAF6_TRAF2	TRAF2_TRAF6				True	True	False	False	False	False	False						Q9Y4K3	Q12933	522	501	115	169	22.0307	33.7325	1.49075	1.84651	277.79	182.598	0.183042	0.120393	328	-0.0875827	0.0210584	0.0278188	0.254789	6	non_hit	False	False	False	False	False	False	False	False	False	False	False	False
TRAF4_TRAF2	TRAF2_TRAF4				True	True	False	False	False	True	False						Q9BUZ4	Q12933	470	501	50	169	10.6383	33.7325	0.895062	1.84651	34.1328	182.598	0.0950413	0.0732436	328	-0.0875827	0.0210584	0.0278188	0.281437	6	non_hit	False	False	False	False	True	False	False	False	False	False	True	False
TRAF5_TRAF2	TRAF2_TRAF5	False		False	True	True	False	False	True	False	False					0	O00463	Q12933	557	501	144	169	25.8528	33.7325	0.924529	1.84651	47.9951	182.598	0.175481	0.0918544	328	-0.0875827	0.0210584	0.0278188	0.305206	6	non_hit			False	False	False	False	False	False
TRAF3_TRAF1	TRAF1_TRAF3	False		False	False	True	False	True	True	False	False					0	Q13114	Q13077	568	416	177	145	31.162	34.8558			101.073	62.9091	0.186111	0.119617	192	-0.120232	0.0107486	0.0150813	0.232394	6	non_hit	False	False	False	False	False	False	False	False	False	False	False	False
TRAF5_TRAF1	TRAF1_TRAF5	False		False	False	False	False	False	True	False	False					0	O00463	Q13077	557	416	144	145	25.8528	34.8558	0.924529		47.9951	62.9091	0.238683	0.101449	192	-0.120232	0.0107486	0.0150813	0.220826	6	collateral_loss			False	True	False	False	False	False
TRAF3_TRAF6	TRAF3_TRAF6				True	True	False	True	False	False	False						Q13114	Q9Y4K3	568	522	177	115	31.162	22.0307		1.49075	101.073	277.79	0.20598	0.168831	532	-0.105339	0.0271456	0.0187497	0.228873	6	non_hit	False	False	False	False	False	False	False	False	False	False	False	False
TRAF2_TRAF6	TRAF2_TRAF6				True	True	False	False	False	False	False						Q12933	Q9Y4K3	501	522	169	115	33.7325	22.0307	1.84651	1.49075	182.598	277.79	0.183042	0.120393	532	-0.105339	0.0271456	0.0187497	0.254789	6	non_hit	False	False	False	False	False	False	False	False	False	False	False	False
TRAF4_TRAF6	TRAF4_TRAF6				True	True	False	False	False	False	False						Q9BUZ4	Q9Y4K3	470	522	50	115	10.6383	22.0307	0.895062	1.49075	34.1328	277.79	0.10327	0.0735586	532	-0.105339	0.0271456	0.0187497	0.214559	6	non_hit	False	False	False	False	False	False	False	False	False	False	False	False
TRAF5_TRAF6	TRAF5_TRAF6	False			True	True	False	False	True	True	False						O00463	Q9Y4K3	557	522	144	115	25.8528	22.0307	0.924529	1.49075	47.9951	277.79	0.119403	0.0787589	532	-0.105339	0.0271456	0.0187497	0.245961	6	non_hit			False	False	False	True	False	False
TRAF3_TRAF4	TRAF3_TRAF4				False	True	False	True	False	False	False						Q13114	Q9BUZ4	568	470	177	50	31.162	10.6383		0.895062	101.073	34.1328	0.112094	0.0646154	510	-0.0895567	0.00800658	0.00886534	0.234155	6	non_hit	False	False	False	False	False	False	False	False	False	False	True	False
TRAF6_TRAF4	TRAF4_TRAF6				True	True	False	False	False	False	False						Q9Y4K3	Q9BUZ4	522	470	115	50	22.0307	10.6383	1.49075	0.895062	277.79	34.1328	0.10327	0.0735586	510	-0.0895567	0.00800658	0.00886534	0.214559	6	non_hit	False	False	False	False	False	False	False	False	False	False	False	False
TRAF2_TRAF4	TRAF2_TRAF4				True	True	False	False	False	True	False						Q12933	Q9BUZ4	501	470	169	50	33.7325	10.6383	1.84651	0.895062	182.598	34.1328	0.0950413	0.0732436	510	-0.0895567	0.00800658	0.00886534	0.281437	6	non_hit	False	False	False	False	True	False	False	True	False	False	True	False
TRAF5_TRAF4	TRAF4_TRAF5	False		False	False	False	False	False	True	False	False					0	O00463	Q9BUZ4	557	470	144	50	25.8528	10.6383	0.924529	0.895062	47.9951	34.1328	0.135747	0.0932203	510	-0.0895567	0.00800658	0.00886534	0.251346	6	non_hit			False	False	False	True	False	False
TRAF6_TRAF3	TRAF3_TRAF6				True	True	False	True	False	False	False						Q9Y4K3	Q13114	522	568	115	177	22.0307	31.162	1.49075		277.79	101.073	0.20598	0.168831	413	-0.0686426	0.0126679	0.00886534	0.228873	6	non_hit	False	False	False	False	False	False	False	False	False	False	False	False
TRAF1_TRAF3	TRAF1_TRAF3	False		False	False	True	False	True	True	False	False					0	Q13077	Q13114	416	568	145	177	34.8558	31.162			62.9091	101.073	0.186111	0.119617	413	-0.0686426	0.0126679	0.00886534	0.232394	6	non_hit	False	False	False	False	False	False	False	False	False	False	False	False
TRAF2_TRAF3	TRAF2_TRAF3			True	True	True	True	True	False	False	False					2	Q12933	Q13114	501	568	169	177	33.7325	31.162	1.84651		182.598	101.073	0.189555	0.123631	413	-0.0686426	0.0126679	0.00886534	0.301056	6	compensation	False	False	True	False	True	False	False	False	False	False	False	True
TRAF4_TRAF3	TRAF3_TRAF4				False	True	False	True	False	False	False						Q9BUZ4	Q13114	470	568	50	177	10.6383	31.162	0.895062		34.1328	101.073	0.112094	0.0646154	413	-0.0686426	0.0126679	0.00886534	0.234155	6	non_hit	False	False	False	False	True	False	False	False	False	False	False	False
TRAF5_TRAF3	TRAF3_TRAF5	False	False	False	False	True	False	True	True	True	False				0	0	O00463	Q13114	557	568	144	177	25.8528	31.162	0.924529		47.9951	101.073	0.217391	0.178082	413	-0.0686426	0.0126679	0.00886534	0.40669	6	non_hit			False	False	False	False	False	False
SPG7_AFG3L2	AFG3L2_SPG7		False	False	False	False	False	False	False	True	True	0				0	Q9UQ90	Q9Y4W6	795	797	37	44	4.65409	5.5207		2.13156	685.1	2803.34	0.403125	0.027027	1431	-0.389871	0.0140389	0.0140113	0.392723	2	collateral_loss			False	True	True	False	False	True
TCP11L1_TCP11L2	TCP11L1_TCP11L2	False		False	False	False	False	False	False	True	False				0		Q9NUJ3	Q8N4U5	509	519	57	10	11.1984	1.92678	1.94793		84.0779		0.142857	0.0617284	1125	-0.149851	0.000932273	0.000917104	0.425819	4	non_hit	False	False	False	False	False	False	False	False	False	False	False	False
TCP11L2_TCP11L1	TCP11L1_TCP11L2	False		False	False	False	False	False	False	True	False				0		Q8N4U5	Q9NUJ3	519	509	10	57	1.92678	11.1984		1.94793		84.0779	0.142857	0.0617284	1212	-0.17628	0.00170003	0.00346462	0.425819	4	non_hit	False	False	False	False	False	False	False	False	False	False	False	False
ADAMTSL1_ADAMTSL3	ADAMTSL1_ADAMTSL3		False	False	False	False	False	False	False	True	False	0			0	0	Q8N6G6	P82987	1762	1691							622.984	282.72	0	0	283	0.11511	0.000109679	0.000713303	0.424518	5	non_hit			False	False	False	False	False	False
ABCC5_ABCC4	ABCC4_ABCC5	False			False	False	False	False	True	False	False						O15440	O15439	1437	1325							95.4181	151.318	0.0149254	0.0694444	546	-0.0368145	0.00230326	0.00244561	0.309673	9	non_hit			False	False	False	False	False	False
ABCC3_ABCC4	ABCC3_ABCC4				False	False	False	False	True	False	False						O15438	O15439	1527	1325					2.24313		278.854	151.318	0	0.0327869	546	-0.0368145	0.00230326	0.00244561	0.297315	9	non_hit			False	False	False	True	False	False
ABCC1_ABCC4	ABCC1_ABCC4	False			False	False	False	False	True	False	False						P33527	O15439	1531	1325							578.001	151.318	0.0416667	0.062069	546	-0.0368145	0.00230326	0.00244561	0.312214	9	compensation			True	False	True	False	False	False
OSBPL8_OSBPL11	OSBPL11_OSBPL8	False			False	False	False	False	False	False	False						Q9BZF1	Q9BXB4	889	747	21	68	2.3622	9.10308	1.52967	1.78053	519.158	184.209	0.0393701	0.170306	527	-0.14292	0.00191939	0.00387222	0.202475	5	non_hit	False	False	False	False	False	False	False	False	False	False	False	False
OSBPL9_OSBPL11	OSBPL11_OSBPL9				False	False	False	False	False	True	False						Q96SU4	Q9BXB4	736	747	54	68	7.33696	9.10308	1.55281	1.78053	425.938	184.209	0.163934	0.295238	527	-0.14292	0.00191939	0.00387222	0.37751	5	collateral_loss	False	False	False	True	False	False	False	True	False	False	False	False
OSBPL10_OSBPL9	OSBPL10_OSBPL9	False			False	False	False	False	False	False	False						Q9BXB5	Q96SU4	764	736	55	54	7.19895	7.33696	1.55701	1.55281	189.159	425.938	0.0746269	0.104651	641	-0.154351	0.00197423	0.00305701	0.362565	5	non_hit	False	False	False	False	False	False	False	False	False	False	False	False
OSBPL8_OSBPL9	OSBPL8_OSBPL9	False			False	False	False	False	False	False	False						Q9BZF1	Q96SU4	889	736	21	54	2.3622	7.33696	1.52967	1.55281	519.158	425.938	0.0472441	0.100437	641	-0.154351	0.00197423	0.00305701	0.215973	5	non_hit	False	False	False	False	False	False	False	False	False	False	False	False
OSBPL11_OSBPL9	OSBPL11_OSBPL9				False	False	False	False	False	True	False						Q9BXB4	Q96SU4	747	736	68	54	9.10308	7.33696	1.78053	1.55281	184.209	425.938	0.163934	0.295238	641	-0.154351	0.00197423	0.00305701	0.37751	5	non_hit	False	True	False	False	False	False	False	False	False	True	False	False
OSBPL10_OSBPL5	OSBPL10_OSBPL5	False			False	False	False	False	False	False	False						Q9BXB5	Q9H0X9	764	879	55	35	7.19895	3.9818	1.55701	1.76092	189.159	53.0543	0.047619	0.0140845	1243	-0.12135	0.00164519	0.00188516	0.200228	5	collateral_loss	False	False	False	True	False	False	False	False	False	False	False	False
OSBPL8_OSBPL5	OSBPL5_OSBPL8	False	False	False	False	False	False	False	False	True	False			0	0		Q9BZF1	Q9H0X9	889	879	21	35	2.3622	3.9818	1.52967	1.76092	519.158	53.0543	0.0409836	0.0456621	1243	-0.12135	0.00164519	0.00188516	0.550056	5	non_hit	False	False	False	False	False	False	False	False	False	False	False	False
OSBPL10_OSBPL8	OSBPL10_OSBPL8	False			False	False	False	False	False	False	False						Q9BXB5	Q9BZF1	764	889	55	21	7.19895	2.3622	1.55701	1.52967	189.159	519.158	0.0390625	0.0412844	1272	-0.113271	0.00531944	0.00978244	0.214848	5	non_hit	False	False	False	False	False	False	False	False	False	False	False	False
OSBPL9_OSBPL8	OSBPL8_OSBPL9	False			False	False	False	False	False	False	False						Q96SU4	Q9BZF1	736	889	54	21	7.33696	2.3622	1.55281	1.52967	425.938	519.158	0.0472441	0.100437	1272	-0.113271	0.00531944	0.00978244	0.215973	5	non_hit	False	False	False	False	False	False	False	False	False	False	False	False
OSBPL5_OSBPL8	OSBPL5_OSBPL8	False	False	False	False	False	False	False	False	True	False			0	0		Q9H0X9	Q9BZF1	879	889	35	21	3.9818	2.3622	1.76092	1.52967	53.0543	519.158	0.0409836	0.0456621	1272	-0.113271	0.00531944	0.00978244	0.550056	5	non_hit	False	False	False	False	False	False	False	False	False	False	False	False
OSBPL11_OSBPL8	OSBPL11_OSBPL8	False			False	False	False	False	False	False	False						Q9BXB4	Q9BZF1	747	889	68	21	9.10308	2.3622	1.78053	1.52967	184.209	519.158	0.0393701	0.170306	1272	-0.113271	0.00531944	0.00978244	0.202475	5	non_hit	False	False	False	False	False	False	False	False	False	False	False	False
OSBPL8_OSBPL10	OSBPL10_OSBPL8	False			False	False	False	False	False	False	False						Q9BZF1	Q9BXB5	889	764	21	55	2.3622	7.19895	1.52967	1.55701	519.158	189.159	0.0390625	0.0412844	503	-0.166592	0.00197423	0.00178326	0.214848	5	non_hit	False	False	False	False	False	False	False	False	False	False	False	False
OSBPL9_OSBPL10	OSBPL10_OSBPL9	False			False	False	False	False	False	False	False						Q96SU4	Q9BXB5	736	764	54	55	7.33696	7.19895	1.55281	1.55701	425.938	189.159	0.0746269	0.104651	503	-0.166592	0.00197423	0.00178326	0.362565	5	non_hit	False	False	False	False	False	False	False	False	False	False	False	False
OSBPL5_OSBPL10	OSBPL10_OSBPL5	False			False	False	False	False	False	False	False						Q9H0X9	Q9BXB5	879	764	35	55	3.9818	7.19895	1.76092	1.55701	53.0543	189.159	0.047619	0.0140845	503	-0.166592	0.00197423	0.00178326	0.200228	5	non_hit	False	True	False	False	False	False	False	False	False	True	False	False
EZR_RDX	EZR_RDX	False			False	True	False	False	True	True	False						P15311	P35241	586	583	83	77	14.1638	13.2075	1.75948	1.74881	3759.47	2547.65	0.315335	0.189591	427	-0.0982665	0.0123937	0.00917104	0.740066	8	non_hit	False	False	False	False	False	False	False	False	False	False	False	False
NF2_RDX	NF2_RDX	False			False	False	False	False	True	True	False						P35240	P35241	595	583	42	77	7.05882	13.2075	1.33972	1.74881	337.026	2547.65	0.0629921	0.0365591	427	-0.0982665	0.0123937	0.00917104	0.443709	7	non_hit	False	False	False	False	False	False	False	False	False	False	False	False
EZR_NF2	EZR_NF2	False		False	False	True	False	False	True	False	False		0				P15311	P35240	586	595	83	42	14.1638	7.05882	1.75948	1.33972	3759.47	337.026	0.0786948	0.0467033	392	-0.145999	0.00981629	0.0154379	0.45042	8	non_hit	False	False	False	False	False	False	False	False	False	False	True	False
RDX_NF2	NF2_RDX	False			False	False	False	False	True	True	False						P35241	P35240	583	595	77	42	13.2075	7.05882	1.74881	1.33972	2547.65	337.026	0.0629921	0.0365591	392	-0.145999	0.00981629	0.0154379	0.443709	7	non_hit	False	False	False	False	False	False	False	False	False	False	False	False
FARP1_FARP2	FARP1_FARP2	False	False	False	False	True	False	False	False	True	False			0	0	0	Q9Y4F1	O94887	1045	1054	25		2.39234		1.41334	1.54767	1267.77	143.878	0.0526316	0.108696	434	-0.156314	0.00246778	0.00336271	0.52881	8	non_hit	False	False	False	False	False	False	False	False	False	False	False	False
FARP2_FARP1	FARP1_FARP2	False	False	False	False	True	False	False	False	True	False			0	0	0	O94887	Q9Y4F1	1054	1045		25		2.39234	1.54767	1.41334	143.878	1267.77	0.0526316	0.108696	455	-0.143538	0.00301618	0.00443267	0.52881	8	non_hit	False	False	False	False	False	False	False	False	False	False	False	False
RDX_EZR	EZR_RDX	False			False	True	False	False	True	True	False						P35241	P15311	583	586	77	83	13.2075	14.1638	1.74881	1.75948	2547.65	3759.47	0.315335	0.189591	410	-0.101691	0.0210036	0.0234881	0.740066	8	non_hit	False	False	False	False	False	False	False	False	False	False	False	False
NF2_EZR	EZR_NF2	False		False	False	True	False	False	True	False	False		0				P35240	P15311	595	586	42	83	7.05882	14.1638	1.33972	1.75948	337.026	3759.47	0.0786948	0.0467033	410	-0.101691	0.0210036	0.0234881	0.45042	8	non_hit	False	False	False	False	True	False	False	False	False	False	False	False
HACD4_HACD3	HACD3_HACD4	False			False	False	False	False	False	True	False						Q5VWC8	Q9P035	232	362	35	24	15.0862	6.62983			167.347	457.132	0.105263	0	635	-0.130147	0.00718399	0.00769348	0.254144	4	non_hit	True	False	False	False	False	False	False	False	True	False	True	False
HACD2_HACD4	HACD2_HACD4	False			False	False	False	False	False	False	False						Q6Y1H2	Q5VWC8	254	232	10	35	3.93701	15.0862			147.835	167.347	0.25	0	248	-0.120377	0.000877434	5.09502e-05	0.232283	4	non_hit	False	False	False	False	False	False	False	False	False	False	False	False
HACD3_HACD4	HACD3_HACD4	False			False	False	False	False	False	True	False						Q9P035	Q5VWC8	362	232	24	35	6.62983	15.0862			457.132	167.347	0.105263	0	248	-0.120377	0.000877434	5.09502e-05	0.254144	4	compensation	False	False	True	False	True	False	False	False	False	False	False	False
HACD4_HACD2	HACD2_HACD4	False			False	False	False	False	False	False	False						Q5VWC8	Q6Y1H2	232	254	35	10	15.0862	3.93701			167.347	147.835	0.25	0	1378	-0.0921587	0.00296134	0.00326081	0.232283	4	non_hit	False	False	False	False	False	False	False	False	False	False	False	False
GALNT10_GALNT7	GALNT10_GALNT7	False		False	False	False	False	False	True	False	False					0	Q86SR1	Q86SF2	603	657		49		7.45814		2.22173	44.1646	298.853	0.02	0.020202	422	-0.0941054	0.00148067	0.00259846	0.362253	8	non_hit	False	False	False	False	False	True	False	False	False	False	False	False
GALNT7_GALNT10	GALNT10_GALNT7	False		False	False	False	False	False	True	False	False					0	Q86SF2	Q86SR1	657	603	49		7.45814		2.22173		298.853	44.1646	0.02	0.020202	428	-0.0976887	0.00131615	0.00254751	0.362253	8	non_hit	False	False	False	False	False	False	False	False	False	False	False	True
ENSA_ARPP19	ARPP19_ENSA		False	False	False	False	False	False	True	True	True		0	0	0	0	O43768	P56211	121	112	36	18	29.7521	16.0714	1.49726	1.56635	625.285	154.357	0.18	0.0357143	396	-0.191182	0.000767754	0.000509502	0.642336	2	non_hit			False	False	False	False	False	False
STK17A_DAPK2	DAPK2_STK17A			False	False	False	False	False	False	False	False					0	Q9UEE5	Q9UIK4	414	370		14		3.78378				69.967	0	0	184	-0.107983	0.00148067	0.000713303	0.31401	9	non_hit			False	False	False	True	False	False
DAPK3_DAPK2	DAPK2_DAPK3			False	False	False	False	False	False	False	False					0	O43293	Q9UIK4	454	370	52	14	11.4537	3.78378	1.38355		341.954	69.967	0.129412	0.0133333	184	-0.107983	0.00148067	0.000713303	0.497797	9	non_hit			False	False	True	False	False	False
STK17B_DAPK2	DAPK2_STK17B			False	False	False	False	False	False	False	False					0	O94768	Q9UIK4	372	370	32	14	8.60215	3.78378			81.1438	69.967	0	0.0208333	184	-0.107983	0.00148067	0.000713303	0.354839	9	non_hit	False	False	False	False	False	True	False	False	False	False	False	False
STK17A_STK17B	STK17A_STK17B		False	False	False	False	False	False	False	True	False		0			0	Q9UEE5	O94768	414	372		32		8.60215				81.1438	0	0	321	-0.113819	0.00137099	0.00188516	0.475845	9	non_hit			False	False	False	False	False	False
DAPK2_STK17B	DAPK2_STK17B			False	False	False	False	False	False	False	False					0	Q9UIK4	O94768	370	372	14	32	3.78378	8.60215			69.967	81.1438	0	0.0208333	321	-0.113819	0.00137099	0.00188516	0.354839	9	non_hit	False	False	False	False	False	False	False	False	False	False	False	True
DAPK3_STK17B	DAPK3_STK17B			False	False	False	False	False	False	False	False					0	O43293	O94768	454	372	52	32	11.4537	8.60215	1.38355		341.954	81.1438	0	0	321	-0.113819	0.00137099	0.00188516	0.310573	9	non_hit			False	False	False	False	False	False
STK25_STK24	STK24_STK25	False		False	False	False	False	False	True	True	False					0	O00506	Q9Y6E0	426	443	63	61	14.7887	13.7698	1.38761	1.77335	169.151	557.554	0.280303	0.211921	1349	-0.169606	0.0049904	0.00550262	0.699774	11	non_hit	False	False	False	False	False	False	False	False	False	False	True	False
STK4_STK24	STK24_STK4			False	False	False	False	False	True	False	False					0	Q13043	Q9Y6E0	487	443	87	61	17.8645	13.7698	1.32944	1.77335	298.276	557.554	0.0677083	0.0643564	1349	-0.169606	0.0049904	0.00550262	0.367556	11	collateral_loss			False	True	False	True	False	True
STK3_STK24	STK24_STK3			False	False	False	False	False	True	False	False					0	Q13188	Q9Y6E0	491	443	70	61	14.2566	13.7698	1.57794	1.77335	297.939	557.554	0.0842697	0.0625	1349	-0.169606	0.0049904	0.00550262	0.348748	11	non_hit	False	False	False	False	False	False	False	False	False	False	False	False
MAP4K2_STK24	MAP4K2_STK24			False	False	False	False	False	True	False	False					0	Q12851	Q9Y6E0	820	443	4	61	0.487805	13.7698		1.77335	48.3718	557.554	0.0348837	0.010101	1349	-0.169606	0.0049904	0.00550262	0.202439	11	non_hit	False	False	False	False	False	False	False	False	False	False	True	False
STK25_STK3	STK25_STK3	False		False	False	False	False	False	True	False	False					0	O00506	Q13188	426	491	63	70	14.7887	14.2566	1.38761	1.57794	169.151	297.939	0.0843373	0.0670103	603	-0.12388	0.00559364	0.00672543	0.34104	11	non_hit	False	False	False	False	False	False	False	False	False	False	False	False
STK4_STK3	STK3_STK4		False	False	False	False	False	False	True	True	False			0	0	0	Q13043	Q13188	487	491	87	70	17.8645	14.2566	1.32944	1.57794	298.276	297.939	0.325153	0.357955	603	-0.12388	0.00559364	0.00672543	0.726397	11	non_hit			False	False	False	False	False	False
STK24_STK3	STK24_STK3			False	False	False	False	False	True	False	False					0	Q9Y6E0	Q13188	443	491	61	70	13.7698	14.2566	1.77335	1.57794	557.554	297.939	0.0842697	0.0625	603	-0.12388	0.00559364	0.00672543	0.348748	11	non_hit	False	False	False	False	False	False	False	False	False	False	False	False
MAP4K3_STK10	MAP4K3_STK10	False			False	False	False	False	False	False	False						Q8IVH8	O94804	894	968					1.0449	1.84379	114.315	1261.95	0	0.0212766	426	-0.221815	0.00120647	0.00137566	0.210744	11	non_hit	False	False	False	False	False	False	False	False	False	False	False	False
SLK_STK10	SLK_STK10		False	False	False	False	False	False	False	True	False				0	0	Q9H2G2	O94804	1235	968					1.77413	1.84379	3684.45	1261.95	0.134328	0.0833333	426	-0.221815	0.00120647	0.00137566	0.446964	11	non_hit	False	True	False	False	False	False	False	False	False	True	False	True
MAP4K5_STK10	MAP4K5_STK10	False			False	False	False	False	True	False	False						Q9Y4K4	O94804	846	968					0.970233	1.84379	156.644	1261.95	0.0142857	0.0697674	426	-0.221815	0.00120647	0.00137566	0.222107	11	non_hit	False	True	False	False	False	False	False	False	False	True	False	True
STK10_SLK	SLK_STK10		False	False	False	False	False	False	False	True	False				0	0	O94804	Q9H2G2	968	1235					1.84379	1.77413	1261.95	3684.45	0.134328	0.0833333	406	-0.245972	0.00296134	0.00326081	0.446964	11	collateral_loss	False	False	False	True	False	True	False	False	False	False	False	False
STK25_MAP4K2	MAP4K2_STK25	False		False	False	False	False	False	True	False	False					0	O00506	Q12851	426	820	63	4	14.7887	0.487805	1.38761		169.151	48.3718	0.0248447	0.00595238	321	-0.407493	0.00477104	0.00473837	0.207317	11	non_hit	False	True	False	False	False	False	False	False	False	True	False	False
MAP4K3_MAP4K2	MAP4K2_MAP4K3	False		False	False	False	False	False	False	False	False					0	Q8IVH8	Q12851	894	820		4		0.487805	1.0449		114.315	48.3718	0.0694444	0.0657895	321	-0.407493	0.00477104	0.00473837	0.508949	11	non_hit	False	False	False	False	True	False	False	False	False	False	False	False
MAP4K1_MAP4K2	MAP4K1_MAP4K2			False	False	False	False	False	False	False	False					0	Q92918	Q12851	833	820		4		0.487805			107.242	48.3718	0.0406977	0.05	321	-0.407493	0.00477104	0.00473837	0.415366	11	collateral_loss	False	False	False	True	False	False	False	False	False	False	False	False
STK24_MAP4K2	MAP4K2_STK24			False	False	False	False	False	True	False	False					0	Q9Y6E0	Q12851	443	820	61	4	13.7698	0.487805	1.77335		557.554	48.3718	0.0348837	0.010101	321	-0.407493	0.00477104	0.00473837	0.202439	11	non_hit	False	False	False	False	True	False	False	False	False	False	False	False
MAP4K5_MAP4K2	MAP4K2_MAP4K5	False		False	False	False	False	False	True	False	False					0	Q9Y4K4	Q12851	846	820		4		0.487805	0.970233		156.644	48.3718	0.0461538	0.0463576	321	-0.407493	0.00477104	0.00473837	0.510638	11	non_hit	False	False	False	False	True	False	False	False	False	False	False	False
MAP4K3_MAP4K1	MAP4K1_MAP4K3			False	False	False	False	False	False	False	False					0	Q8IVH8	Q92918	894	833					1.0449		114.315	107.242	0.06	0.0666667	161	-0.156053	0.00504524	0.00387222	0.435123	11	non_hit	False	False	False	False	False	False	False	False	False	False	False	False
MAP4K5_MAP4K1	MAP4K1_MAP4K5			False	False	False	False	False	True	False	False					0	Q9Y4K4	Q92918	846	833					0.970233		156.644	107.242	0.0846154	0.0769231	161	-0.156053	0.00504524	0.00387222	0.443262	11	non_hit	False	False	False	False	False	False	False	False	False	False	False	False
MAP4K2_MAP4K1	MAP4K1_MAP4K2			False	False	False	False	False	False	False	False					0	Q12851	Q92918	820	833	4		0.487805				48.3718	107.242	0.0406977	0.05	161	-0.156053	0.00504524	0.00387222	0.415366	11	non_hit	False	True	False	False	False	False	False	False	False	True	False	False
MAP4K3_MAP4K5	MAP4K3_MAP4K5	False		False	False	False	False	False	True	True	False					0	Q8IVH8	Q9Y4K4	894	846					1.0449	0.970233	114.315	156.644	0.0943396	0.145299	439	-0.146942	0.00268714	0.00331176	0.659955	11	non_hit	False	False	False	False	False	False	False	False	False	False	False	False
MAP4K1_MAP4K5	MAP4K1_MAP4K5			False	False	False	False	False	True	False	False					0	Q92918	Q9Y4K4	833	846						0.970233	107.242	156.644	0.0846154	0.0769231	439	-0.146942	0.00268714	0.00331176	0.443262	11	non_hit	False	False	False	False	False	False	False	False	False	False	False	False
STK10_MAP4K5	MAP4K5_STK10	False			False	False	False	False	True	False	False						O94804	Q9Y4K4	968	846					1.84379	0.970233	1261.95	156.644	0.0142857	0.0697674	439	-0.146942	0.00268714	0.00331176	0.222107	11	collateral_loss	False	False	False	True	False	True	False	False	False	False	False	False
MAP4K2_MAP4K5	MAP4K2_MAP4K5	False		False	False	False	False	False	True	False	False					0	Q12851	Q9Y4K4	820	846	4		0.487805			0.970233	48.3718	156.644	0.0461538	0.0463576	439	-0.146942	0.00268714	0.00331176	0.510638	11	non_hit	False	False	False	False	False	False	False	False	False	False	True	False
MAP4K1_MAP4K3	MAP4K1_MAP4K3			False	False	False	False	False	False	False	False					0	Q92918	Q8IVH8	833	894						1.0449	107.242	114.315	0.06	0.0666667	393	-0.467129	0.00367425	0.00356652	0.435123	11	non_hit	False	False	False	False	False	False	False	False	False	False	False	False
STK10_MAP4K3	MAP4K3_STK10	False			False	False	False	False	False	False	False						O94804	Q8IVH8	968	894					1.84379	1.0449	1261.95	114.315	0	0.0212766	393	-0.467129	0.00367425	0.00356652	0.210744	11	non_hit	False	False	False	False	False	False	False	False	False	False	False	False
MAP4K5_MAP4K3	MAP4K3_MAP4K5	False		False	False	False	False	False	True	True	False					0	Q9Y4K4	Q8IVH8	846	894					0.970233	1.0449	156.644	114.315	0.0943396	0.145299	393	-0.467129	0.00367425	0.00356652	0.659955	11	non_hit	False	False	False	False	False	False	False	False	False	False	False	False
MAP4K2_MAP4K3	MAP4K2_MAP4K3	False		False	False	False	False	False	False	False	False					0	Q12851	Q8IVH8	820	894	4		0.487805			1.0449	48.3718	114.315	0.0694444	0.0657895	393	-0.467129	0.00367425	0.00356652	0.508949	11	non_hit	False	False	False	False	False	False	False	False	False	False	True	False
STK4_STK25	STK25_STK4	False		False	False	False	False	False	True	False	False					0	Q13043	O00506	487	426	87	63	17.8645	14.7887	1.32944	1.38761	298.276	169.151	0.0607735	0.0697674	1366	-0.133043	0.00427749	0.00387222	0.351129	11	collateral_loss			False	True	False	True	False	True
STK3_STK25	STK25_STK3	False		False	False	False	False	False	True	False	False					0	Q13188	O00506	491	426	70	63	14.2566	14.7887	1.57794	1.38761	297.939	169.151	0.0843373	0.0670103	1366	-0.133043	0.00427749	0.00387222	0.34104	11	non_hit	False	False	False	False	False	False	False	False	False	False	False	False
STK24_STK25	STK24_STK25	False		False	False	False	False	False	True	True	False					0	Q9Y6E0	O00506	443	426	61	63	13.7698	14.7887	1.77335	1.38761	557.554	169.151	0.280303	0.211921	1366	-0.133043	0.00427749	0.00387222	0.699774	11	non_hit	False	False	False	False	True	False	False	False	False	False	False	False
MAP4K2_STK25	MAP4K2_STK25	False		False	False	False	False	False	True	False	False					0	Q12851	O00506	820	426	4	63	0.487805	14.7887		1.38761	48.3718	169.151	0.0248447	0.00595238	1366	-0.133043	0.00427749	0.00387222	0.207317	11	collateral_loss	False	False	False	True	False	False	False	True	False	False	False	False
AUTS2_FBRS	AUTS2_FBRS				False	False	False	False	True	False	False						Q8WXX7	Q9HAH7	1259	460	15	18	1.19142	3.91304		0.992367			0.267442	0.191781	162	-0.122698	0.00301618	0.00295511	0.231136	3	non_hit			False	False	False	False	False	False
AHCYL2_AHCYL1	AHCYL1_AHCYL2		False	False	False	False	False	False	True	True	False				0	0	Q96HN2	O43865	611	530	103	166	16.8576	31.3208	1.94255	1.95674	493.866	1171.33	0.17316	0.265574	334	-0.131337	0.0105292	0.0136547	0.746318	3	non_hit	False	False	False	False	False	False	False	False	False	False	True	False
AHCY_AHCYL1	AHCY_AHCYL1			True	False	False	False	False	True	True	False					1	P23526	O43865	432	530	96	166	22.2222	31.3208	2.2295	1.95674	2989.27	1171.33	0.0364964	0.0284974	334	-0.131337	0.0105292	0.0136547	0.411321	3	non_hit			False	False	False	False	False	False
AHCY_AHCYL2	AHCY_AHCYL2			False	False	False	False	False	True	False	False					0	P23526	Q96HN2	432	611	96	103	22.2222	16.8576	2.2295	1.94255	2989.27	493.866	0.0239521	0.0289256	398	-0.1278	0.00433233	0.00606308	0.350246	3	non_hit			False	False	False	False	False	False
AHCYL1_AHCYL2	AHCYL1_AHCYL2		False	False	False	False	False	False	True	True	False				0	0	O43865	Q96HN2	530	611	166	103	31.3208	16.8576	1.95674	1.94255	1171.33	493.866	0.17316	0.265574	398	-0.1278	0.00433233	0.00606308	0.746318	3	non_hit	False	False	False	False	True	False	False	False	False	False	False	False
TSPAN1_CD82	CD82_TSPAN1				False	False	False	False	False	False	False						O60635	P27701	241	267							81.4806	129.784	0.05	0.0188679	312	-0.0586481	0.00367425	0.00188516	0.235955	12	non_hit	False	False	False	False	False	False	False	False	False	False	False	True
TSPAN9_CD82	CD82_TSPAN9				False	False	False	False	False	False	False						O75954	P27701	239	267							129.504	129.784	0.225	0.0238095	312	-0.0586481	0.00367425	0.00188516	0.28839	12	non_hit	False	False	False	False	False	False	False	False	False	False	False	False
CD53_CD82	CD53_CD82				False	True	False	False	False	False	False						P19397	P27701	219	267	70		31.9635				67.3828	129.784	0.0761905	0.0390625	312	-0.0586481	0.00367425	0.00188516	0.250936	12	non_hit	False	False	False	False	False	True	False	False	False	False	False	False
TSPAN8_CD82	CD82_TSPAN8				False	False	False	False	False	False	False						P19075	P27701	237	267							191.739	129.784	0.164948	0	312	-0.0586481	0.00367425	0.00188516	0.284644	12	non_hit	False	False	False	False	False	True	False	False	False	False	False	False
CD9_CD82	CD82_CD9	False			False	True	False	False	True	False	False						P21926	P27701	228	267	12		5.26316				1063.49	129.784	0.135135	0.123288	312	-0.0586481	0.00367425	0.00188516	0.250936	12	non_hit	False	False	False	False	False	False	False	False	False	False	False	False
TSPAN1_TSPAN9	TSPAN1_TSPAN9				False	False	False	False	False	False	False						O60635	O75954	241	239							81.4806	129.504	0.0434783	0	342	-0.0606696	0.00170003	0.000305701	0.286307	12	non_hit	False	False	False	False	False	False	False	False	False	False	False	False
CD53_TSPAN9	CD53_TSPAN9				False	True	False	False	False	True	False						P19397	O75954	219	239	70		31.9635				67.3828	129.504	0.1	0	342	-0.0606696	0.00170003	0.000305701	0.401674	12	non_hit	False	False	False	False	False	True	False	False	False	False	False	False
CD81_TSPAN9	CD81_TSPAN9				False	True	False	False	False	False	False						P60033	O75954	236	239					1.22257		581.18	129.504	0.117978	0.00704225	342	-0.0606696	0.00170003	0.000305701	0.242678	11	non_hit	False	False	False	False	False	False	False	False	False	False	False	True
TSPAN4_TSPAN9	TSPAN4_TSPAN9		False	False	False	False	False	False	False	True	False			0	0		O14817	O75954	238	239	33		13.8655				61.3709	129.504	0.431373	0.0566038	342	-0.0606696	0.00170003	0.000305701	0.556485	11	non_hit			False	False	False	False	False	False
CD82_TSPAN9	CD82_TSPAN9				False	False	False	False	False	False	False						P27701	O75954	267	239							129.784	129.504	0.225	0.0238095	342	-0.0606696	0.00170003	0.000305701	0.28839	12	non_hit	False	False	False	False	False	False	False	False	False	False	False	False
TSPAN9_CD53	CD53_TSPAN9				False	True	False	False	False	True	False						O75954	P19397	239	219		70		31.9635			129.504	67.3828	0.1	0	234	-0.0649296	0.00252262	0.00494217	0.401674	12	non_hit	False	False	False	False	False	False	False	False	False	False	False	True
TSPAN8_CD53	CD53_TSPAN8				False	True	False	False	False	False	False						P19075	P19397	237	219		70		31.9635			191.739	67.3828	0.0823529	0.0306748	234	-0.0649296	0.00252262	0.00494217	0.28692	12	collateral_loss			False	True	False	False	False	False
CD81_CD53	CD53_CD81				False	True	False	False	False	False	False						P60033	P19397	236	219		70		31.9635	1.22257		581.18	67.3828	0.0753769	0.0273224	234	-0.0649296	0.00252262	0.00494217	0.254237	12	non_hit	False	False	False	False	False	False	False	False	False	False	False	True
CD9_CD53	CD53_CD9				False	True	False	False	True	False	False						P21926	P19397	228	219	12	70	5.26316	31.9635			1063.49	67.3828	0.059633	0.0291971	234	-0.0649296	0.00252262	0.00494217	0.236842	12	compensation	False	False	True	False	True	False	False	False	False	False	False	True
TSPAN4_CD53	CD53_TSPAN4				False	True	False	False	False	False	False						O14817	P19397	238	219	33	70	13.8655	31.9635			61.3709	67.3828	0.0731707	0.0138889	234	-0.0649296	0.00252262	0.00494217	0.361345	12	non_hit			False	False	False	True	False	False
CD82_CD53	CD53_CD82				False	True	False	False	False	False	False						P27701	P19397	267	219		70		31.9635			129.784	67.3828	0.0761905	0.0390625	234	-0.0649296	0.00252262	0.00494217	0.250936	12	non_hit	False	False	False	False	False	False	False	False	False	False	False	True
CD81_TSPAN8	CD81_TSPAN8				False	True	False	False	False	False	False						P60033	P19075	236	237					1.22257		581.18	191.739	0.108808	0.002849	257	-0.0542189	0.00252262	0.00366842	0.329114	11	non_hit	False	False	False	False	False	True	False	False	False	False	False	True
CD82_TSPAN8	CD82_TSPAN8				False	False	False	False	False	False	False						P27701	P19075	267	237							129.784	191.739	0.164948	0	257	-0.0542189	0.00252262	0.00366842	0.284644	12	non_hit	False	False	False	False	False	False	False	False	False	False	False	True
TSPAN1_CD81	CD81_TSPAN1				False	True	False	False	False	False	False						O60635	P60033	241	236						1.22257	81.4806	581.18	0.0277778	0.00337838	340	-0.0701972	0.00921305	0.014317	0.244813	12	non_hit	False	False	False	False	False	True	False	False	False	False	False	False
TSPAN9_CD81	CD81_TSPAN9				False	True	False	False	False	False	False						O75954	P60033	239	236						1.22257	129.504	581.18	0.117978	0.00704225	340	-0.0701972	0.00921305	0.014317	0.242678	11	non_hit	False	False	False	False	False	True	False	False	False	False	False	False
CD53_CD81	CD53_CD81				False	True	False	False	False	False	False						P19397	P60033	219	236	70		31.9635			1.22257	67.3828	581.18	0.0753769	0.0273224	340	-0.0701972	0.00921305	0.014317	0.254237	12	non_hit	False	False	False	False	False	True	False	False	False	False	False	False
TSPAN8_CD81	CD81_TSPAN8				False	True	False	False	False	False	False						P19075	P60033	237	236						1.22257	191.739	581.18	0.108808	0.002849	340	-0.0701972	0.00921305	0.014317	0.329114	11	non_hit	False	False	False	False	False	True	False	False	False	False	False	True
CD9_CD81	CD81_CD9	False			False	True	False	False	True	False	False						P21926	P60033	228	236	12		5.26316			1.22257	1063.49	581.18	0.260714	0.0586319	340	-0.0701972	0.00921305	0.014317	0.423729	12	non_hit	False	False	False	False	False	False	False	False	False	False	False	False
TSPAN1_CD9	CD9_TSPAN1				False	True	False	False	True	False	False						O60635	P21926	241	228		12		5.26316			81.4806	1063.49	0.020202	0	346	-0.0666466	0.0101453	0.00229276	0.236515	12	non_hit	True	False	False	False	False	False	False	False	True	False	True	False
CD53_CD9	CD53_CD9				False	True	False	False	True	False	False						P19397	P21926	219	228	70	12	31.9635	5.26316			67.3828	1063.49	0.059633	0.0291971	346	-0.0666466	0.0101453	0.00229276	0.236842	12	non_hit	True	False	False	False	False	True	False	False	True	False	True	False
CD81_CD9	CD81_CD9	False			False	True	False	False	True	False	False						P60033	P21926	236	228		12		5.26316	1.22257		581.18	1063.49	0.260714	0.0586319	346	-0.0666466	0.0101453	0.00229276	0.423729	12	non_hit	False	False	False	False	False	False	False	False	False	False	False	False
TSPAN4_CD9	CD9_TSPAN4	False			False	True	False	False	True	False	False						O14817	P21926	238	228	33	12	13.8655	5.26316			61.3709	1063.49	0.0913462	0.043956	346	-0.0666466	0.0101453	0.00229276	0.252101	12	non_hit			False	False	False	True	False	False
CD82_CD9	CD82_CD9	False			False	True	False	False	True	False	False						P27701	P21926	267	228		12		5.26316			129.784	1063.49	0.135135	0.123288	346	-0.0666466	0.0101453	0.00229276	0.250936	12	non_hit	False	False	False	False	False	False	False	False	False	False	False	False
TSPAN9_TSPAN1	TSPAN1_TSPAN9				False	False	False	False	False	False	False						O75954	O60635	239	241							129.504	81.4806	0.0434783	0	266	-0.0551318	0.000932273	0.000866154	0.286307	12	non_hit	False	False	False	False	False	False	False	False	False	False	False	False
TSPAN8_TSPAN1	TSPAN1_TSPAN8				False	False	False	False	False	False	False						P19075	O60635	237	241							191.739	81.4806	0.0677966	0.0470588	266	-0.0551318	0.000932273	0.000866154	0.273859	12	non_hit			False	False	False	False	False	False
CD81_TSPAN1	CD81_TSPAN1				False	True	False	False	False	False	False						P60033	O60635	236	241					1.22257		581.18	81.4806	0.0277778	0.00337838	266	-0.0551318	0.000932273	0.000866154	0.244813	12	non_hit	False	False	False	False	False	False	False	False	False	False	False	True
CD9_TSPAN1	CD9_TSPAN1				False	True	False	False	True	False	False						P21926	O60635	228	241	12		5.26316				1063.49	81.4806	0.020202	0	266	-0.0551318	0.000932273	0.000866154	0.236515	12	compensation	False	False	True	False	True	False	False	False	False	False	False	False
TSPAN4_TSPAN1	TSPAN1_TSPAN4				False	False	False	False	False	False	False						O14817	O60635	238	241	33		13.8655				61.3709	81.4806	0.0350877	0.0151515	266	-0.0551318	0.000932273	0.000866154	0.273859	12	non_hit			False	False	False	True	False	False
CD82_TSPAN1	CD82_TSPAN1				False	False	False	False	False	False	False						P27701	O60635	267	241							129.784	81.4806	0.05	0.0188679	266	-0.0551318	0.000932273	0.000866154	0.235955	12	non_hit	False	False	False	False	False	True	False	False	False	False	False	False
ADGRE2_ADGRL4	ADGRE2_ADGRL4				False	False	False	False	True	False	False						Q9UHX3	Q9HBW9	823	690							158.786	61.6463	0.0740741	0	323	0.0463765	0.000274198	0.0001019	0.224787	9	collateral_loss	False	True	False	True	False	True	False	False	False	True	False	True
ADGRE5_ADGRL4	ADGRE5_ADGRL4				False	False	False	False	False	False	False						P48960	Q9HBW9	835	690	31		3.71257				686.116	61.6463	0.0224719	0	323	0.0463765	0.000274198	0.0001019	0.221557	9	collateral_loss	False	False	False	True	False	True	False	False	False	False	False	True
ADGRL4_ADGRE2	ADGRE2_ADGRL4				False	False	False	False	True	False	False						Q9HBW9	Q9UHX3	690	823							61.6463	158.786	0.0740741	0	148	0.00913639	0.00131615	0.00132471	0.224787	9	collateral_loss	False	True	False	True	False	True	False	False	False	True	False	True
ADGRL4_ADGRE5	ADGRE5_ADGRL4				False	False	False	False	False	False	False						Q9HBW9	P48960	690	835		31		3.71257			61.6463	686.116	0.0224719	0	219	-0.0632684	0.00471621	0.00657258	0.221557	9	non_hit	False	True	False	False	False	True	False	False	False	True	False	True
MFAP4_FCN2	FCN2_MFAP4				False	False	False	True	True	False	False						P55083	Q15485	255	313	81	22	31.7647	7.02875			2086.85	88.9378	0.0111111	0	163	-0.0568715	0.0029065	0.000152851	0.338658	13	collateral_loss	False	True	False	True	False	True	False	False	False	True	False	False
FCN3_FCN2	FCN2_FCN3				False	False	False	True	True	True	False						O75636	Q15485	299	313	12	22	4.01338	7.02875			183.454	88.9378	0.584615	0	163	-0.0568715	0.0029065	0.000152851	0.447284	13	collateral_loss	False	True	False	True	False	False	False	False	False	True	False	True
ANGPTL4_FCN2	ANGPTL4_FCN2				False	False	False	True	True	False	False						Q9BY76	Q15485	406	313	48	22	11.8227	7.02875			192.693	88.9378	0.0285714	0	163	-0.0568715	0.0029065	0.000152851	0.229064	13	non_hit			False	False	False	False	False	False
FCN2_MFAP4	FCN2_MFAP4				False	False	False	True	True	False	False						Q15485	P55083	313	255	22	81	7.02875	31.7647			88.9378	2086.85	0.0111111	0	228	-0.0504789	0.0020839	0.00692923	0.338658	13	collateral_loss	False	True	False	True	False	False	False	False	False	True	False	True
FCN3_MFAP4	FCN3_MFAP4				False	False	False	True	False	False	False						O75636	P55083	299	255	12	81	4.01338	31.7647			183.454	2086.85	0.0114943	0.0650888	228	-0.0504789	0.0020839	0.00692923	0.324415	13	collateral_loss	False	False	False	True	False	True	False	False	False	False	False	True
FCN1_MFAP4	FCN1_MFAP4				False	False	False	True	True	False	False						O00602	P55083	326	255	46	81	14.1104	31.7647			214.208	2086.85	0.0162602	0	228	-0.0504789	0.0020839	0.00692923	0.325153	13	non_hit			False	False	False	True	False	False
ANGPTL4_MFAP4	ANGPTL4_MFAP4				False	False	False	False	False	False	False						Q9BY76	P55083	406	255	48	81	11.8227	31.7647			192.693	2086.85	0.0108696	0.00613497	228	-0.0504789	0.0020839	0.00692923	0.206897	13	non_hit			False	False	False	False	False	False
FCN2_FCN3	FCN2_FCN3				False	False	False	True	True	True	False						Q15485	O75636	313	299	22	12	7.02875	4.01338			88.9378	183.454	0.584615	0	104	-0.0642286	0.00274198	0.00229276	0.447284	13	collateral_loss	False	True	False	True	False	True	False	False	False	True	False	False
MFAP4_FCN3	FCN3_MFAP4				False	False	False	True	False	False	False						P55083	O75636	255	299	81	12	31.7647	4.01338			2086.85	183.454	0.0114943	0.0650888	104	-0.0642286	0.00274198	0.00229276	0.324415	13	non_hit	False	True	False	False	False	True	False	False	False	True	False	True
FCN1_FCN3	FCN1_FCN3				False	False	False	True	True	True	False						O00602	O75636	326	299	46	12	14.1104	4.01338			214.208	183.454	0.330097	0.0133333	104	-0.0642286	0.00274198	0.00229276	0.429448	13	non_hit			False	False	False	True	False	False
ANGPTL4_FCN3	ANGPTL4_FCN3				False	False	False	True	False	False	False						Q9BY76	O75636	406	299	48	12	11.8227	4.01338			192.693	183.454	0.0294118	0	104	-0.0642286	0.00274198	0.00229276	0.219212	13	non_hit			False	False	False	False	False	False
OLFML3_OLFML1	OLFML1_OLFML3	False			False	False	False	False	False	True	False						Q9NRN5	Q6UWY5	406	402							1681.21	2009.36			232				0.32266	9	non_hit	False	False	False	False	False	True	False	False	False	False	False	False
OLFM1_OLFML1	OLFM1_OLFML1				False	True	False	False	True	False	False						Q99784	Q6UWY5	485	402							159.81	2009.36			232				0.2	10	non_hit	False	True	False	False	False	False	False	False	False	True	False	True
OLFM1_OLFM4	OLFM1_OLFM4				False	True	False	False	True	False	False						Q99784	Q6UX06	485	510		33		6.47059			159.81	1110.96	0	0.0117647	265	-0.109341	0.0026323	0.00366842	0.233333	10	non_hit	False	False	False	False	False	False	False	False	False	False	False	False
MYOC_OLFM1	MYOC_OLFM1				False	True	False	False	True	False	False						Q99972	Q99784	504	485	10		1.98413				281.236	159.81	0	0	302	-0.0236875	0.00137099	0.000713303	0.277778	10	non_hit			False	False	False	False	False	False
OLFM4_OLFM1	OLFM1_OLFM4				False	True	False	False	True	False	False						Q6UX06	Q99784	510	485	33		6.47059				1110.96	159.81	0	0.0117647	302	-0.0236875	0.00137099	0.000713303	0.233333	10	non_hit	False	False	False	False	False	False	False	False	False	False	False	False
OLFML1_OLFM1	OLFM1_OLFML1				False	True	False	False	True	False	False						Q6UWY5	Q99784	402	485							2009.36	159.81			302	-0.0236875	0.00137099	0.000713303	0.2	10	collateral_loss	False	False	False	True	False	True	False	False	False	False	False	False
OLFML1_OLFML3	OLFML1_OLFML3	False			False	False	False	False	False	True	False						Q6UWY5	Q9NRN5	402	406							2009.36	1681.21			266	-0.116594	0.000383877	0.000560452	0.32266	9	non_hit	False	False	False	False	False	False	False	False	False	False	False	True
GOLPH3L_GOLPH3	GOLPH3_GOLPH3L		False	False	False	False	False	False	True	True	True	0	0	0			Q9H4A5	Q9H4A6	285	298	33	19	11.5789	6.37584	1.76551	1.389	96.2482	234.075	0.137681	0.177778	1136	-0.126271	0.00652591	0.00366842	0.651007	2	non_hit			False	False	False	False	False	False
ARF4_ARF5	ARF4_ARF5		False	True	False	False	False	False	False	True	False				0	7	P18085	P84085	180	180	61	66	33.8889	36.6667	1.38204	1.78449	636.882	354.887	0.305936	0.157895	468	-0.136042	0.00663559	0.00621593	0.861111	11	non_hit	False	False	False	False	False	False	False	False	False	False	True	False
ARL8B_ARF5	ARF5_ARL8B				False	False	False	False	False	False	False						Q9NVJ2	P84085	186	180	27	66	14.5161	36.6667	1.49311	1.78449	397.714	354.887		0.0707071	468	-0.136042	0.00663559	0.00621593	0.301075	11	non_hit	False	False	False	False	False	False	False	False	False	False	True	False
ARF1_ARF5	ARF1_ARF5				False	False	False	False	False	False	False						P84077	P84085	181	180	79	66	43.6464	36.6667		1.78449		354.887		0.144578	468	-0.136042	0.00663559	0.00621593	0.767956	11	non_hit			False	False	False	False	False	False
ARL8A_ARF5	ARF5_ARL8A				False	False	False	False	False	False	False						Q96BM9	P84085	186	180	22	66	11.828	36.6667	2.47534	1.78449	333.866	354.887	0.0357143	0.0304878	468	-0.136042	0.00663559	0.00621593	0.290323	11	non_hit			False	False	False	False	False	False
ARF6_ARF5	ARF5_ARF6				False	False	False	False	False	False	False						P62330	P84085	175	180	99	66	56.5714	36.6667	1.75589	1.78449	695.016	354.887	0.0972763	0.0448505	468	-0.136042	0.00663559	0.00621593	0.6	11	non_hit	False	False	False	False	False	False	False	False	False	False	False	False
ARL2_ARF5	ARF5_ARL2				False	False	False	False	False	False	False						P36404	P84085	184	180	56	66	30.4348	36.6667	1.38855	1.78449	113.524	354.887	0.0352941	0.030303	468	-0.136042	0.00663559	0.00621593	0.440217	11	non_hit			False	False	False	False	False	False
ARL3_ARF5	ARF5_ARL3				False	False	False	False	False	False	False						P36405	P84085	182	180	69	66	37.9121	36.6667	2.00983	1.78449	503.572	354.887	0.0281124	0.0206897	468	-0.136042	0.00663559	0.00621593	0.412088	11	non_hit	False	False	False	False	False	False	False	False	False	False	False	False
ARL15_ARF5	ARF5_ARL15	False			False	False	False	False	False	False	False						Q9NXU5	P84085	204	180	33	66	16.1765	36.6667	1.21559	1.78449	79.3873	354.887	0.03125	0.017341	468	-0.136042	0.00663559	0.00621593	0.289216	11	non_hit			False	False	False	False	False	False
ARF4_ARF6	ARF4_ARF6				False	False	False	False	False	False	False						P18085	P62330	180	175	61	99	33.8889	56.5714	1.38204	1.75589	636.882	695.016	0.0794702	0.0400641	971	-0.117673	0.00882917	0.0258318	0.633333	11	non_hit	False	False	False	False	False	False	False	False	False	False	False	False
ARL8B_ARF6	ARF6_ARL8B				False	False	False	False	False	False	False						Q9NVJ2	P62330	186	175	27	99	14.5161	56.5714	1.49311	1.75589	397.714	695.016		0.0135823	971	-0.117673	0.00882917	0.0258318	0.333333	11	non_hit	False	False	False	False	False	False	False	False	False	False	False	False
ARF1_ARF6	ARF1_ARF6				False	False	False	False	False	False	False						P84077	P62330	181	175	79	99	43.6464	56.5714		1.75589		695.016		0.0771704	971	-0.117673	0.00882917	0.0258318	0.668508	11	non_hit			False	False	False	False	False	False
ARL8A_ARF6	ARF6_ARL8A				False	False	False	False	False	False	False						Q96BM9	P62330	186	175	22	99	11.828	56.5714	2.47534	1.75589	333.866	695.016	0.0190476	0.00910747	971	-0.117673	0.00882917	0.0258318	0.327957	11	non_hit			False	False	True	False	False	False
ARL2_ARF6	ARF6_ARL2				False	False	False	False	False	False	False						P36404	P62330	184	175	56	99	30.4348	56.5714	1.38855	1.75589	113.524	695.016	0.0188679	0.010929	971	-0.117673	0.00882917	0.0258318	0.434783	11	non_hit			False	False	False	False	False	False
ARL3_ARF6	ARF6_ARL3				False	False	False	False	False	False	False						P36405	P62330	182	175	69	99	37.9121	56.5714	2.00983	1.75589	503.572	695.016	0.0171821	0.0113852	971	-0.117673	0.00882917	0.0258318	0.434066	11	compensation	False	False	True	False	True	False	False	False	False	False	False	False
ARL15_ARF6	ARF6_ARL15	False			False	False	False	False	False	False	False						Q9NXU5	P62330	204	175	33	99	16.1765	56.5714	1.21559	1.75589	79.3873	695.016	0.0512821	0.00899281	971	-0.117673	0.00882917	0.0258318	0.27451	11	non_hit			False	False	False	False	False	False
ARF5_ARF6	ARF5_ARF6				False	False	False	False	False	False	False						P84085	P62330	180	175	66	99	36.6667	56.5714	1.78449	1.75589	354.887	695.016	0.0972763	0.0448505	971	-0.117673	0.00882917	0.0258318	0.6	11	non_hit	False	False	False	False	False	False	False	False	False	False	False	False
ARF1_ARL8B	ARF1_ARL8B				False	False	False	False	False	False	False						P84077	Q9NVJ2	181	186	79	27	43.6464	14.5161		1.49311		397.714		0.0160643	1252			0.00458552	0.317204	11	non_hit			False	False	False	False	False	False
ARL8A_ARL8B	ARL8A_ARL8B		False	True	False	False	False	False	False	True	False		0	1	0		Q96BM9	Q9NVJ2	186	186	22	27	11.828	14.5161	2.47534	1.49311	333.866	397.714		0.0378788	1252			0.00458552	0.919355	11	non_hit			False	False	False	False	False	False
ARF6_ARL8B	ARF6_ARL8B				False	False	False	False	False	False	False						P62330	Q9NVJ2	175	186	99	27	56.5714	14.5161	1.75589	1.49311	695.016	397.714		0.0135823	1252			0.00458552	0.333333	11	non_hit	False	False	False	False	False	False	False	False	False	False	False	False
ARL2_ARL8B	ARL2_ARL8B				False	False	False	False	False	False	False						P36404	Q9NVJ2	184	186	56	27	30.4348	14.5161	1.38855	1.49311	113.524	397.714		0.0222222	1252			0.00458552	0.290323	11	non_hit			False	False	False	False	False	False
ARL3_ARL8B	ARL3_ARL8B				False	False	False	False	False	False	False						P36405	Q9NVJ2	182	186	69	27	37.9121	14.5161	2.00983	1.49311	503.572	397.714		0.0175439	1252			0.00458552	0.306452	11	non_hit	False	False	False	False	False	False	False	False	False	False	True	False
ARL15_ARL8B	ARL15_ARL8B	False			False	False	False	False	False	False	False						Q9NXU5	Q9NVJ2	204	186	33	27	16.1765	14.5161	1.21559	1.49311	79.3873	397.714		0	1252			0.00458552	0.240196	11	non_hit			False	False	False	False	False	False
ARF5_ARL8B	ARF5_ARL8B				False	False	False	False	False	False	False						P84085	Q9NVJ2	180	186	66	27	36.6667	14.5161	1.78449	1.49311	354.887	397.714		0.0707071	1252			0.00458552	0.301075	11	non_hit	False	False	False	False	True	False	False	False	False	False	False	False
ARF4_ARL3	ARF4_ARL3				False	False	False	False	False	False	False						P18085	P36405	180	182	61	69	33.8889	37.9121	1.38204	2.00983	636.882	503.572	0.0238908	0.0120482	541	-0.331038	0.00740335	0.00132471	0.417582	11	non_hit	False	False	False	False	False	False	False	False	False	False	False	False
ARL8B_ARL3	ARL3_ARL8B				False	False	False	False	False	False	False						Q9NVJ2	P36405	186	182	27	69	14.5161	37.9121	1.49311	2.00983	397.714	503.572		0.0175439	541	-0.331038	0.00740335	0.00132471	0.306452	11	non_hit	False	False	False	False	True	False	False	False	False	False	False	False
ARF1_ARL3	ARF1_ARL3				False	False	False	False	False	False	False						P84077	P36405	181	182	79	69	43.6464	37.9121		2.00983		503.572		0.0384615	541	-0.331038	0.00740335	0.00132471	0.445055	11	non_hit			False	False	False	False	False	False
ARL8A_ARL3	ARL3_ARL8A				False	False	False	False	False	False	False						Q96BM9	P36405	186	182	22	69	11.828	37.9121	2.47534	2.00983	333.866	503.572	0.0681818	0.0138889	541	-0.331038	0.00740335	0.00132471	0.290323	11	non_hit			False	False	False	False	False	False
ARF6_ARL3	ARF6_ARL3				False	False	False	False	False	False	False						P62330	P36405	175	182	99	69	56.5714	37.9121	1.75589	2.00983	695.016	503.572	0.0171821	0.0113852	541	-0.331038	0.00740335	0.00132471	0.434066	11	non_hit	True	False	False	False	False	False	False	False	True	False	True	False
ARL2_ARL3	ARL2_ARL3				False	False	False	False	False	True	False						P36404	P36405	184	182	56	69	30.4348	37.9121	1.38855	2.00983	113.524	503.572	0.0734463	0.0571429	541	-0.331038	0.00740335	0.00132471	0.527174	11	non_hit			False	False	False	False	False	False
ARL15_ARL3	ARL15_ARL3	False			False	False	False	False	False	False	False						Q9NXU5	P36405	204	182	33	69	16.1765	37.9121	1.21559	2.00983	79.3873	503.572	0.0287356	0.038961	541	-0.331038	0.00740335	0.00132471	0.289216	11	non_hit			False	False	False	False	False	False
ARF5_ARL3	ARF5_ARL3				False	False	False	False	False	False	False						P84085	P36405	180	182	66	69	36.6667	37.9121	1.78449	2.00983	354.887	503.572	0.0281124	0.0206897	541	-0.331038	0.00740335	0.00132471	0.412088	11	non_hit	False	False	False	False	False	False	False	False	False	False	False	False
ARF1_ARF4	ARF1_ARF4				False	False	False	False	False	False	False						P84077	P18085	181	180	79	61	43.6464	33.8889		1.38204		636.882		0.13806	467	-0.147094	0.00904853	0.00723493	0.801105	11	non_hit			False	False	False	False	False	False
ARL8A_ARF4	ARF4_ARL8A				False	False	False	False	False	False	False						Q96BM9	P18085	186	180	22	61	11.828	33.8889	2.47534	1.38204	333.866	636.882	0.0331754	0.05	467	-0.147094	0.00904853	0.00723493	0.301075	11	non_hit			False	False	False	False	False	False
ARF6_ARF4	ARF4_ARF6				False	False	False	False	False	False	False						P62330	P18085	175	180	99	61	56.5714	33.8889	1.75589	1.38204	695.016	636.882	0.0794702	0.0400641	467	-0.147094	0.00904853	0.00723493	0.633333	11	non_hit	False	False	False	False	False	False	False	False	False	False	False	False
ARL2_ARF4	ARF4_ARL2				False	False	False	False	False	False	False						P36404	P18085	184	180	56	61	30.4348	33.8889	1.38855	1.38204	113.524	636.882	0.0232558	0.0160428	467	-0.147094	0.00904853	0.00723493	0.445652	11	non_hit			False	False	False	False	False	False
ARL3_ARF4	ARF4_ARL3				False	False	False	False	False	False	False						P36405	P18085	182	180	69	61	37.9121	33.8889	2.00983	1.38204	503.572	636.882	0.0238908	0.0120482	467	-0.147094	0.00904853	0.00723493	0.417582	11	non_hit	False	False	False	False	False	False	False	False	False	False	False	False
ARL15_ARF4	ARF4_ARL15	False			False	False	False	False	False	False	False						Q9NXU5	P18085	204	180	33	61	16.1765	33.8889	1.21559	1.38204	79.3873	636.882	0.0195122	0.0103093	467	-0.147094	0.00904853	0.00723493	0.279412	11	non_hit			False	False	False	True	False	False
ARF5_ARF4	ARF4_ARF5		False	True	False	False	False	False	False	True	False				0	7	P84085	P18085	180	180	66	61	36.6667	33.8889	1.78449	1.38204	354.887	636.882	0.305936	0.157895	467	-0.147094	0.00904853	0.00723493	0.861111	11	non_hit	False	False	False	False	True	False	False	False	False	False	False	False
FGD4_FGD3	FGD3_FGD4				False	False	False	False	False	False	False						Q96M96	Q5JSP0	766	725	50	46	6.52742	6.34483	1.8955		511.014	217.298	0	0.0833333	613	-0.0899275	0.000438717	0.000356652	0.33713	8	non_hit	False	False	False	False	False	False	False	False	False	False	False	False
FGD2_FGD3	FGD2_FGD3				False	False	False	False	False	False	False						Q7Z6J4	Q5JSP0	655	725	38	46	5.80153	6.34483			133.398	217.298	0	0.0357143	613	-0.0899275	0.000438717	0.000356652	0.350345	8	collateral_loss	False	True	False	True	False	True	False	False	False	True	False	True
FGD2_FGD4	FGD2_FGD4				False	False	False	False	False	True	False						Q7Z6J4	Q96M96	655	766	38	50	5.80153	6.52742		1.8955	133.398	511.014	0	0.025	515	-0.198789	0.000822594	0.000968054	0.357631	8	non_hit	False	False	False	False	False	False	False	False	False	False	False	False
FGD3_FGD4	FGD3_FGD4				False	False	False	False	False	False	False						Q5JSP0	Q96M96	725	766	46	50	6.34483	6.52742		1.8955	217.298	511.014	0	0.0833333	515	-0.198789	0.000822594	0.000968054	0.33713	8	non_hit	False	False	False	False	False	False	False	False	False	False	False	False
FGD4_FGD2	FGD2_FGD4				False	False	False	False	False	True	False						Q96M96	Q7Z6J4	766	655	50	38	6.52742	5.80153	1.8955		511.014	133.398	0	0.025	406	-0.185664	0.000164519	0.0011209	0.357631	8	non_hit	False	False	False	False	False	False	False	False	False	False	False	False
FGD3_FGD2	FGD2_FGD3				False	False	False	False	False	False	False						Q5JSP0	Q7Z6J4	725	655	46	38	6.34483	5.80153			217.298	133.398	0	0.0357143	406	-0.185664	0.000164519	0.0011209	0.350345	8	collateral_loss	False	True	False	True	False	True	False	False	False	True	False	True
FGD6_FGD5	FGD5_FGD6	True			False	False	False	False	False	True	False						Q6ZV73	Q6ZNL6	1430	1462							116.705	219.839	0.0143541	0.00865801	417	-0.298272	0.0103098	0.0103429	0.274282	8	non_hit			False	False	False	False	False	False
PLEKHF2_PLEKHF1	PLEKHF1_PLEKHF2	False		False	False	False	False	False	False	True	False		0				Q9H8W4	Q96S99	249	279	49	8	19.6787	2.86738	1.92385	1.9623	196.031	116.839	0.0731707	0.0282486	233	0.0209544	0.000712915	0.000458552	0.487455	8	non_hit			False	False	False	False	False	False
CUL2_CUL3	CUL2_CUL3	False			True	True	True	False	True	False	False						Q13617	Q13618	745	768	141	194	18.9262	25.2604	1.83276	1.42436	1292.23	1952.59	0.151007	0.216859	1404	-0.128827	0.0227584	0.0649106	0.264323	6	compensation	False	False	True	False	False	False	False	False	False	False	True	False
CUL4A_CUL3	CUL3_CUL4A	False		False	True	True	False	True	True	False	False					0	Q13619	Q13618	759	768	159	194	20.9486	25.2604	1.39019	1.42436	589.168	1952.59	0.130106	0.134692	1404	-0.128827	0.0227584	0.0649106	0.386719	6	non_hit	False	False	False	False	False	False	False	False	False	False	False	False
CUL1_CUL3	CUL1_CUL3	False		True	True	True	True	False	True	False	False					3	Q13616	Q13618	776	768	180	194	23.1959	25.2604	1.82292	1.42436	1348.85	1952.59	0.206434	0.257195	1404	-0.128827	0.0227584	0.0649106	0.301546	6	compensation	False	False	True	False	False	False	True	False	False	False	False	False
CUL5_CUL3	CUL3_CUL5	False			True	True	False	False	True	False	False						Q93034	Q13618	780	768	105	194	13.4615	25.2604	2.03717	1.42436	1280.37	1952.59	0.128599	0.201657	1404	-0.128827	0.0227584	0.0649106	0.241026	6	non_hit	False	False	False	False	False	False	False	False	False	False	False	False
CUL2_CUL5	CUL2_CUL5	False			True	True	False	False	True	False	False						Q13617	Q93034	745	780	141	105	18.9262	13.4615	1.83276	2.03717	1292.23	1280.37	0.196765	0.346101	474	-0.106637	0.00948725	0.0238447	0.261538	6	compensation	False	False	True	False	True	False	False	False	False	False	False	False
CUL4A_CUL5	CUL4A_CUL5	False			True	True	False	True	True	False	False						Q13619	Q93034	759	780	159	105	20.9486	13.4615	1.39019	2.03717	589.168	1280.37	0.129754	0.166342	474	-0.106637	0.00948725	0.0238447	0.255128	6	compensation	False	False	True	False	True	False	False	False	False	False	False	False
CUL1_CUL5	CUL1_CUL5	False			True	True	False	False	False	False	False						Q13616	Q93034	776	780	180	105	23.1959	13.4615	1.82292	2.03717	1348.85	1280.37	0.102178	0.26599	474	-0.106637	0.00948725	0.0238447	0.296154	6	compensation	False	False	True	False	False	False	False	False	False	False	False	False
CUL3_CUL5	CUL3_CUL5	False			True	True	False	False	True	False	False						Q13618	Q93034	768	780	194	105	25.2604	13.4615	1.42436	2.03717	1952.59	1280.37	0.128599	0.201657	474	-0.106637	0.00948725	0.0238447	0.241026	6	non_hit	False	False	False	False	False	False	False	False	False	False	False	False
CUL2_CUL4A	CUL2_CUL4A	False			True	True	False	True	True	False	False						Q13617	Q13619	745	759	141	159	18.9262	20.9486	1.83276	1.39019	1292.23	589.168	0.142045	0.155412	1160	-0.260197	0.0182067	0.0373465	0.264398	6	compensation	True	False	True	False	False	False	False	False	True	False	True	False
CUL1_CUL4A	CUL1_CUL4A	False		False	True	True	False	True	True	False	False					0	Q13616	Q13619	776	759	180	159	23.1959	20.9486	1.82292	1.39019	1348.85	589.168	0.150704	0.166667	1160	-0.260197	0.0182067	0.0373465	0.305412	6	compensation	False	False	True	False	False	False	True	False	False	False	False	False
CUL5_CUL4A	CUL4A_CUL5	False			True	True	False	True	True	False	False						Q93034	Q13619	780	759	105	159	13.4615	20.9486	2.03717	1.39019	1280.37	589.168	0.129754	0.166342	1160	-0.260197	0.0182067	0.0373465	0.255128	6	non_hit	True	False	False	False	False	False	False	False	True	False	True	False
CUL3_CUL4A	CUL3_CUL4A	False		False	True	True	False	True	True	False	False					0	Q13618	Q13619	768	759	194	159	25.2604	20.9486	1.42436	1.39019	1952.59	589.168	0.130106	0.134692	1160	-0.260197	0.0182067	0.0373465	0.386719	6	non_hit	False	False	False	False	False	False	False	False	False	False	False	False
CUL2_CUL1	CUL1_CUL2	False		True	True	True	True	False	True	True	False					3	Q13617	Q13616	745	776	141	180	18.9262	23.1959	1.83276	1.82292	1292.23	1348.85	0.133433	0.287984	1216	-0.133766	0.0265972	0.0397921	0.367268	6	non_hit	False	False	False	False	True	False	False	False	False	False	False	False
CUL4A_CUL1	CUL1_CUL4A	False		False	True	True	False	True	True	False	False					0	Q13619	Q13616	759	776	159	180	20.9486	23.1959	1.39019	1.82292	589.168	1348.85	0.150704	0.166667	1216	-0.133766	0.0265972	0.0397921	0.305412	6	non_hit	True	False	False	False	False	False	False	False	True	False	False	False
CUL5_CUL1	CUL1_CUL5	False			True	True	False	False	False	False	False						Q93034	Q13616	780	776	105	180	13.4615	23.1959	2.03717	1.82292	1280.37	1348.85	0.102178	0.26599	1216	-0.133766	0.0265972	0.0397921	0.296154	6	non_hit	True	False	False	False	False	False	False	False	True	False	False	False
CUL3_CUL1	CUL1_CUL3	False		True	True	True	True	False	True	False	False					3	Q13618	Q13616	768	776	194	180	25.2604	23.1959	1.42436	1.82292	1952.59	1348.85	0.206434	0.257195	1216	-0.133766	0.0265972	0.0397921	0.301546	6	non_hit	True	False	False	False	False	False	False	False	True	False	False	False
CUL4A_CUL2	CUL2_CUL4A	False			True	True	False	True	True	False	False						Q13619	Q13617	759	745	159	141	20.9486	18.9262	1.39019	1.83276	589.168	1292.23	0.142045	0.155412	559	-0.193528	0.0148615	0.0263922	0.264398	6	compensation	True	False	True	False	True	False	False	False	True	False	False	False
CUL1_CUL2	CUL1_CUL2	False		True	True	True	True	False	True	True	False					3	Q13616	Q13617	776	745	180	141	23.1959	18.9262	1.82292	1.83276	1348.85	1292.23	0.133433	0.287984	559	-0.193528	0.0148615	0.0263922	0.367268	6	non_hit	False	False	False	False	False	False	False	False	False	False	True	False
CUL5_CUL2	CUL2_CUL5	False			True	True	False	False	True	False	False						Q93034	Q13617	780	745	105	141	13.4615	18.9262	2.03717	1.83276	1280.37	1292.23	0.196765	0.346101	559	-0.193528	0.0148615	0.0263922	0.261538	6	non_hit	True	False	False	False	False	False	False	False	True	False	True	False
CUL3_CUL2	CUL2_CUL3	False			True	True	True	False	True	False	False						Q13618	Q13617	768	745	194	141	25.2604	18.9262	1.42436	1.83276	1952.59	1292.23	0.151007	0.216859	559	-0.193528	0.0148615	0.0263922	0.264323	6	non_hit	True	False	False	False	True	False	False	False	True	False	False	False
HDAC7_HDAC5	HDAC5_HDAC7	False		False	True	True	False	False	False	False	False					0	Q8WUI4	Q9UQL6	952	1122	20	17	2.10084	1.51515	1.20147	1.82968	176.576	112.111	0.189362	0.101617	510	-0.377982	0.0230326	0.0180364	0.403384	5	non_hit	False	False	False	False	False	False	False	False	False	False	False	False
HDAC4_HDAC5	HDAC4_HDAC5	True	False	False	False	True	False	False	False	True	False		0			0	P56524	Q9UQL6	1084	1122	10	17	0.922509	1.51515	1.35199	1.82968	169.604	112.111	0.232203	0.16195	510	-0.377982	0.0230326	0.0180364	0.592164	5	non_hit	False	True	False	False	False	False	False	False	False	True	False	False
HDAC7_HDAC4	HDAC4_HDAC7	False		False	True	True	False	False	False	True	False					0	Q8WUI4	P56524	952	1084	20	10	2.10084	0.922509	1.20147	1.35199	176.576	169.604	0.263456	0.133333	762	-0.127771	0.0168358	0.0197177	0.458487	5	collateral_loss	False	False	False	True	False	False	False	True	False	False	False	False
HDAC5_HDAC4	HDAC4_HDAC5	True	False	False	False	True	False	False	False	True	False		0			0	Q9UQL6	P56524	1122	1084	17	10	1.51515	0.922509	1.82968	1.35199	112.111	169.604	0.232203	0.16195	762	-0.127771	0.0168358	0.0197177	0.592164	5	collateral_loss	False	False	False	True	False	False	False	False	False	False	False	False
HDAC4_HDAC7	HDAC4_HDAC7	False		False	True	True	False	False	False	True	False					0	P56524	Q8WUI4	1084	952	10	20	0.922509	2.10084	1.35199	1.20147	169.604	176.576	0.263456	0.133333	537	-0.110948	0.0076227	0.00636878	0.458487	5	non_hit	False	True	False	False	False	False	False	False	False	True	False	False
HDAC5_HDAC7	HDAC5_HDAC7	False		False	True	True	False	False	False	False	False					0	Q9UQL6	Q8WUI4	1122	952	17	20	1.51515	2.10084	1.82968	1.20147	112.111	176.576	0.189362	0.101617	537	-0.110948	0.0076227	0.00636878	0.403384	5	non_hit	False	False	False	False	False	False	False	False	False	False	False	False
NOTCH3_NOTCH2	NOTCH2_NOTCH3	False			False	True	False	False	True	False	False						Q9UM47	Q04721	2321	2471					1.24283	1.16609	323.631	234.044	0.151751	0.088729	380	-0.0703928	0.00948725	0.0179854	0.494132	12	compensation			True	False	True	False	False	False
NOTCH1_NOTCH2	NOTCH1_NOTCH2	False	False	False	True	True	False	False	True	True	False		0		0		P46531	Q04721	2555	2471					0.961385	1.16609	57.5553	234.044	0.171196	0.117647	380	-0.0703928	0.00948725	0.0179854	0.53229	12	non_hit			False	False	False	False	False	False
CTSS_CTSL	CTSL_CTSS			False	False	False	False	False	True	False	False					0	P25774	P07711	331	333	96	87	29.003	26.1261			703.279	172.77	0.242424	0.22807	657	-0.128284	0.00230326	0.011209	0.486486	7	collateral_loss			False	True	False	True	False	False
CTSF_CTSL	CTSF_CTSL	False		False	False	False	False	False	False	False	False					0	Q9UBX1	P07711	484	333	11	87	2.27273	26.1261			307.307	172.77	0.0666667	0.015625	657	-0.128284	0.00230326	0.011209	0.237603	7	non_hit			False	False	True	False	False	False
CTSW_CTSL	CTSL_CTSW				False	False	False	False	False	False	False						P56202	P07711	376	333		87		26.1261				172.77	0.0238095	0	657	-0.128284	0.00230326	0.011209	0.263298	7	collateral_loss			False	True	False	True	False	False
CTSH_CTSL	CTSH_CTSL	False		False	False	False	False	False	False	False	False					0	P09668	P07711	335	333	86	87	25.6716	26.1261			603.803	172.77	0.176471	0.0301887	657	-0.128284	0.00230326	0.011209	0.385075	7	non_hit	False	False	False	False	False	False	False	False	False	False	False	True
CTSK_CTSL	CTSK_CTSL			False	False	False	False	False	False	False	False					0	P43235	P07711	329	333	16	87	4.86322	26.1261			186.281	172.77	0.172414	0.0131579	657	-0.128284	0.00230326	0.011209	0.501502	7	collateral_loss			False	True	False	True	False	False
CTSS_CTSH	CTSH_CTSS			False	False	False	False	False	True	False	False					0	P25774	P09668	331	335	96	86	29.003	25.6716			703.279	603.803	0.181818	0.00543478	502	-0.09497	0.0020839	0.00275131	0.355224	7	non_hit			False	False	False	True	False	False
CTSL_CTSH	CTSH_CTSL	False		False	False	False	False	False	False	False	False					0	P07711	P09668	333	335	87	86	26.1261	25.6716			172.77	603.803	0.176471	0.0301887	502	-0.09497	0.0020839	0.00275131	0.385075	7	non_hit	False	False	False	False	False	True	False	False	False	False	False	False
CTSF_CTSH	CTSF_CTSH	False		False	False	False	False	False	False	False	False					0	Q9UBX1	P09668	484	335	11	86	2.27273	25.6716			307.307	603.803	0.0714286	0.0326087	502	-0.09497	0.0020839	0.00275131	0.225207	7	non_hit			False	False	False	False	False	False
CTSW_CTSH	CTSH_CTSW			False	False	False	False	False	False	False	False					0	P56202	P09668	376	335		86		25.6716				603.803	0.0263158	0	502	-0.09497	0.0020839	0.00275131	0.257979	7	non_hit			False	False	False	True	False	False
CTSK_CTSH	CTSH_CTSK			False	False	False	False	False	False	False	False					0	P43235	P09668	329	335	16	86	4.86322	25.6716			186.281	603.803	0.163636	0.0153846	502	-0.09497	0.0020839	0.00275131	0.38806	7	non_hit			False	False	False	True	False	False
SESN2_SESN1	SESN1_SESN2	False	False	False	False	False	False	False	False	True	False		0		0		P58004	Q9Y6P5	480	492					0.932864		93.951	132.496	0.424242	0.241379	509	-0.121457	0.00180971	0.000458552	0.488203	3	non_hit			False	False	False	False	False	False
SESN3_SESN1	SESN1_SESN3	False			False	False	False	False	False	True	False						P58005	Q9Y6P5	492	492							46.0643	132.496	0.255319	0.133333	509	-0.121457	0.00180971	0.000458552	0.526316	3	non_hit	False	False	False	False	False	False	False	False	False	False	False	False
SESN2_SESN3	SESN2_SESN3	False			False	False	False	False	False	False	False						P58004	P58005	480	492					0.932864		93.951	46.0643	0.338462	0.129032	448	-0.231901	0.00142583	0.000407602	0.53252	3	non_hit			False	False	False	False	False	False
SESN1_SESN3	SESN1_SESN3	False			False	False	False	False	False	True	False						Q9Y6P5	P58005	492	492							132.496	46.0643	0.255319	0.133333	448	-0.231901	0.00142583	0.000407602	0.526316	3	non_hit	False	False	False	False	False	False	False	False	False	False	False	False
DPY19L4_DPY19L3	DPY19L3_DPY19L4				False	False	False	False	False	True	False						Q7Z388	Q6ZPD9	723	716	33	27	4.56432	3.77095			192.538	77.6144	0	0.0178571	361	-0.0666838	0.000822594	0.000917104	0.421853	4	non_hit			False	False	False	False	False	False
DPY19L1_DPY19L3	DPY19L1_DPY19L3				False	False	False	False	False	False	False						Q2PZI1	Q6ZPD9	675	716	75	27	11.1111	3.77095			91.7205	77.6144	0.025641	0.0547945	361	-0.0666838	0.000822594	0.000917104	0.27095	4	compensation			True	False	False	False	False	False
KBTBD2_KBTBD6	KBTBD2_KBTBD6	False			False	False	False	False	True	False	False						Q8IY47	Q86V97	623	674	24	102	3.85233	15.1335	1.67753	1.17939	99.2626	85.1909	0.01	0.0103093	165	-0.110604	0.00515492	0.00458552	0.22997	8	non_hit			False	False	False	False	False	False
AKT1_AKT2	AKT1_AKT2		False	False	True	True	False	False	True	False	False		0			0	P31749	P31751	480	481	46	17	9.58333	3.5343	1.95096	1.78929	403.303	516.512	0.108935	0.0905433	1053	-0.0940297	0.00740335	0.00438172	0.81289	14	non_hit	False	False	False	False	True	False	False	False	False	False	True	False
AKT3_AKT2	AKT2_AKT3			False	False	True	False	False	True	False	False					0	Q9Y243	P31751	479	481	15	17	3.13152	3.5343		1.78929	270.32	516.512	0.15847	0.101562	1053	-0.0940297	0.00740335	0.00438172	0.77131	14	non_hit			False	False	False	True	False	False
RPS6KB2_AKT2	AKT2_RPS6KB2			False	False	True	False	False	True	False	False					0	Q9UBS0	P31751	482	481	23	17	4.77178	3.5343	1.75233	1.78929	69.6806	516.512	0.0352423	0.0128205	1053	-0.0940297	0.00740335	0.00438172	0.327801	14	non_hit	False	False	False	False	False	False	False	False	False	False	False	False
RPS6KB1_AKT2	AKT2_RPS6KB1			True	False	True	False	False	True	False	False					2	P23443	P31751	525	481		17		3.5343	1.68186	1.78929	115.16	516.512	0.0588235	0.0384615	1053	-0.0940297	0.00740335	0.00438172	0.299048	14	non_hit	False	False	False	False	False	False	False	False	False	False	False	False
RPS6KA1_RPS6KA4	RPS6KA1_RPS6KA4			False	False	False	False	False	False	False	False					0	Q15418	O75676	735	772					2.17359	1.43351	885.042	163.638	0.127907	0.0368664	656	-0.154172	0.00252262	0.00285321	0.392487	14	non_hit	False	False	False	False	False	False	False	False	False	False	False	False
RPS6KA5_RPS6KA4	RPS6KA4_RPS6KA5	False	False	False	False	False	False	False	True	True	False			0	0	0	O75582	O75676	802	772					1.6297	1.43351	331.333	163.638	0.197802	0.109091	656	-0.154172	0.00252262	0.00285321	0.618454	14	non_hit	False	True	False	False	False	False	False	False	False	True	False	False
RPS6KB1_RPS6KA4	RPS6KA4_RPS6KB1			True	False	False	False	False	False	False	False					1	P23443	O75676	525	772					1.68186	1.43351	115.16	163.638	0.01875	0.03125	656	-0.154172	0.00252262	0.00285321	0.25	14	non_hit	True	False	False	False	False	False	False	False	True	False	True	False
RPS6KA5_RPS6KA1	RPS6KA1_RPS6KA5	False		False	False	False	False	False	True	False	False					0	O75582	Q15418	802	735					1.6297	2.17359	331.333	885.042	0.104712	0.039823	950	-0.12222	0.00811626	0.00866154	0.381546	14	non_hit	False	False	False	False	False	False	False	False	False	False	False	False
RPS6KB2_RPS6KA1	RPS6KA1_RPS6KB2			False	False	False	False	False	False	False	False					0	Q9UBS0	Q15418	482	735	23		4.77178		1.75233	2.17359	69.6806	885.042	0.0508475	0.0472441	950	-0.12222	0.00811626	0.00866154	0.271505	14	non_hit	False	False	False	False	False	False	False	False	False	False	False	False
RPS6KB1_RPS6KA1	RPS6KA1_RPS6KB1			True	False	False	False	False	False	False	False					2	P23443	Q15418	525	735					1.68186	2.17359	115.16	885.042	0.0816327	0.0381356	950	-0.12222	0.00811626	0.00866154	0.284946	14	non_hit	True	False	False	False	False	False	False	False	True	False	True	False
RPS6KA4_RPS6KA1	RPS6KA1_RPS6KA4			False	False	False	False	False	False	False	False					0	O75676	Q15418	772	735					1.43351	2.17359	163.638	885.042	0.127907	0.0368664	950	-0.12222	0.00811626	0.00866154	0.392487	14	non_hit	False	False	False	False	False	False	False	False	False	False	False	False
AKT1_RPS6KB1	AKT1_RPS6KB1			True	True	True	False	False	True	False	False					2	P31749	P23443	480	525	46		9.58333		1.95096	1.68186	403.303	115.16	0.0546318	0.0534653	966	-0.173397	0.00641623	0.00392317	0.299048	14	non_hit	False	False	False	False	True	False	False	False	False	False	False	False
RPS6KA1_RPS6KB1	RPS6KA1_RPS6KB1			True	False	False	False	False	False	False	False					2	Q15418	P23443	735	525					2.17359	1.68186	885.042	115.16	0.0816327	0.0381356	966	-0.173397	0.00641623	0.00392317	0.284946	14	compensation	False	False	True	False	True	False	False	False	False	False	False	False
AKT3_RPS6KB1	AKT3_RPS6KB1	False		True	False	False	False	False	False	False	False					2	Q9Y243	P23443	479	525	15		3.13152			1.68186	270.32	115.16	0.0486486	0.0396825	966	-0.173397	0.00641623	0.00392317	0.293333	14	non_hit			False	False	False	True	False	False
RPS6KA5_RPS6KB1	RPS6KA5_RPS6KB1	False		True	False	False	False	False	True	False	False					1	O75582	P23443	802	525					1.6297	1.68186	331.333	115.16	0.0344828	0.0364964	966	-0.173397	0.00641623	0.00392317	0.24813	14	non_hit	False	False	False	False	False	False	False	False	False	False	False	False
RPS6KB2_RPS6KB1	RPS6KB1_RPS6KB2		False	True	False	False	False	False	False	True	False		0	0		1	Q9UBS0	P23443	482	525	23		4.77178		1.75233	1.68186	69.6806	115.16	0.225989	0.0551724	966	-0.173397	0.00641623	0.00392317	0.653333	14	non_hit	False	False	False	False	True	False	False	False	False	False	False	False
RPS6KA4_RPS6KB1	RPS6KA4_RPS6KB1			True	False	False	False	False	False	False	False					1	O75676	P23443	772	525					1.43351	1.68186	163.638	115.16	0.01875	0.03125	966	-0.173397	0.00641623	0.00392317	0.25	14	compensation	False	False	True	False	True	False	False	False	False	False	False	False
AKT2_RPS6KB1	AKT2_RPS6KB1			True	False	True	False	False	True	False	False					2	P31751	P23443	481	525	17		3.5343		1.78929	1.68186	516.512	115.16	0.0588235	0.0384615	966	-0.173397	0.00641623	0.00392317	0.299048	14	non_hit	False	False	False	False	False	False	False	False	False	False	False	False
RPS6KA1_RPS6KA5	RPS6KA1_RPS6KA5	False		False	False	False	False	False	True	False	False					0	Q15418	O75582	735	802					2.17359	1.6297	885.042	331.333	0.104712	0.039823	893	-0.202281	0.00345489	0.00336271	0.381546	14	non_hit	False	False	False	False	False	False	False	False	False	False	False	False
RPS6KB2_RPS6KA5	RPS6KA5_RPS6KB2	False		False	False	False	False	False	True	False	False					0	Q9UBS0	O75582	482	802	23		4.77178		1.75233	1.6297	69.6806	331.333	0.0316456	0.0136986	893	-0.202281	0.00345489	0.00336271	0.239401	14	non_hit	False	False	False	False	False	False	False	False	False	False	False	False
RPS6KB1_RPS6KA5	RPS6KA5_RPS6KB1	False		True	False	False	False	False	True	False	False					1	P23443	O75582	525	802					1.68186	1.6297	115.16	331.333	0.0344828	0.0364964	893	-0.202281	0.00345489	0.00336271	0.24813	14	non_hit	False	False	False	False	False	False	False	False	False	False	False	False
RPS6KA4_RPS6KA5	RPS6KA4_RPS6KA5	False	False	False	False	False	False	False	True	True	False			0	0	0	O75676	O75582	772	802					1.43351	1.6297	163.638	331.333	0.197802	0.109091	893	-0.202281	0.00345489	0.00336271	0.618454	14	collateral_loss	False	False	False	True	False	False	False	True	False	False	False	False
AKT1_RPS6KB2	AKT1_RPS6KB2			False	True	True	False	False	True	False	False					0	P31749	Q9UBS0	480	482	46	23	9.58333	4.77178	1.95096	1.75233	403.303	69.6806	0.0319905	0.0635659	873	-0.67499	0.00548396	0.0117186	0.321577	14	non_hit	False	False	False	False	False	False	False	False	False	False	False	False
RPS6KA1_RPS6KB2	RPS6KA1_RPS6KB2			False	False	False	False	False	False	False	False					0	Q15418	Q9UBS0	735	482		23		4.77178	2.17359	1.75233	885.042	69.6806	0.0508475	0.0472441	873	-0.67499	0.00548396	0.0117186	0.271505	14	non_hit	False	False	False	False	False	False	False	False	False	False	False	False
AKT3_RPS6KB2	AKT3_RPS6KB2	False		False	False	False	False	False	False	False	False					0	Q9Y243	Q9UBS0	479	482	15	23	3.13152	4.77178		1.75233	270.32	69.6806	0.0411765	0.0251799	873	-0.67499	0.00548396	0.0117186	0.321577	14	non_hit			False	False	False	False	False	False
RPS6KA5_RPS6KB2	RPS6KA5_RPS6KB2	False		False	False	False	False	False	True	False	False					0	O75582	Q9UBS0	802	482		23		4.77178	1.6297	1.75233	331.333	69.6806	0.0316456	0.0136986	873	-0.67499	0.00548396	0.0117186	0.239401	14	non_hit	False	False	False	False	False	False	False	False	False	False	False	False
RPS6KB1_RPS6KB2	RPS6KB1_RPS6KB2		False	True	False	False	False	False	False	True	False		0	0		1	P23443	Q9UBS0	525	482		23		4.77178	1.68186	1.75233	115.16	69.6806	0.225989	0.0551724	873	-0.67499	0.00548396	0.0117186	0.653333	14	non_hit	False	False	False	False	False	False	False	False	False	False	True	False
AKT2_RPS6KB2	AKT2_RPS6KB2			False	False	True	False	False	True	False	False					0	P31751	Q9UBS0	481	482	17	23	3.5343	4.77178	1.78929	1.75233	516.512	69.6806	0.0352423	0.0128205	873	-0.67499	0.00548396	0.0117186	0.327801	14	non_hit	False	False	False	False	False	False	False	False	False	False	False	False
AKT3_AKT1	AKT1_AKT3	True		False	True	True	False	False	True	True	False					0	Q9Y243	P31749	479	480	15	46	3.13152	9.58333		1.95096	270.32	403.303	0.0560399	0.0449898	854	-0.105825	0.0422813	0.0232843	0.825	14	non_hit			False	False	False	False	False	False
RPS6KB2_AKT1	AKT1_RPS6KB2			False	True	True	False	False	True	False	False					0	Q9UBS0	P31749	482	480	23	46	4.77178	9.58333	1.75233	1.95096	69.6806	403.303	0.0319905	0.0635659	854	-0.105825	0.0422813	0.0232843	0.321577	14	non_hit	False	False	False	False	False	False	False	False	False	False	False	False
RPS6KB1_AKT1	AKT1_RPS6KB1			True	True	True	False	False	True	False	False					2	P23443	P31749	525	480		46		9.58333	1.68186	1.95096	115.16	403.303	0.0546318	0.0534653	854	-0.105825	0.0422813	0.0232843	0.299048	14	non_hit	False	False	False	False	False	False	False	False	False	False	True	False
AKT2_AKT1	AKT1_AKT2		False	False	True	True	False	False	True	False	False		0			0	P31751	P31749	481	480	17	46	3.5343	9.58333	1.78929	1.95096	516.512	403.303	0.108935	0.0905433	854	-0.105825	0.0422813	0.0232843	0.81289	14	non_hit	False	False	False	False	True	False	False	False	False	False	True	False
MAML1_MAML2	MAML1_MAML2	False			True	True	False	False	True	False	False						Q92585	Q8IZL2	1016	1156	27		2.65748		0.675077	0.743013		48.4568	0.4	0.125	261	-0.0668834	0.00180971	0.000509502	0.225779	3	non_hit	False	False	False	False	False	False	False	False	False	False	False	False
MAML3_MAML2	MAML2_MAML3	False			False	True	False	False	False	True	False						Q96JK9	Q8IZL2	1138	1156						0.743013		48.4568	0.636364	0.190476	261	-0.0668834	0.00180971	0.000509502	0.24481	3	non_hit			False	False	False	False	False	False
MAML2_MAML1	MAML1_MAML2	False			True	True	False	False	True	False	False						Q8IZL2	Q92585	1156	1016		27		2.65748	0.743013	0.675077	48.4568		0.4	0.125	271	-0.0846076	0.00356457	0.00178326	0.225779	3	non_hit	False	False	False	False	False	False	False	False	False	False	False	False
MAML3_MAML1	MAML1_MAML3	False			True	True	False	False	True	True	False						Q96JK9	Q92585	1138	1016		27		2.65748		0.675077			0.386667	0.0869565	271	-0.0846076	0.00356457	0.00178326	0.304921	3	non_hit			False	False	False	False	False	False
CNOT8_CNOT7	CNOT7_CNOT8	True	True	True	False	False	False	True	True	True	True	3	3	2	1		Q9UFF9	Q9UIV1	292	285	73	79	25	27.7193	0.574218	1.56991	58.4602	138.381	0.441379	0.377778	1430	-0.138235	0.00723883	0.00616498	0.732877	2	compensation	True	False	True	False	False	False	True	False	True	False	True	False
MGST2_ALOX5AP	ALOX5AP_MGST2				False	False	False	False	False	True	False						Q99735	P20292	147	161	47	45	31.9728	27.9503			60.869	115.405	0	0	257	-0.0420794	0.000548396	0.000662353	0.220183	3	non_hit			False	False	False	False	False	False
BRAF_KSR1	BRAF_KSR1	False			True	True	True	False	True	False	False						P15056	Q8IVT5	766	923	33		4.30809		0.979172	1.9504	176.116	128.107	0.180556	0.064	388	-0.118945	0.00482588	0.00591023	0.214099	6	non_hit	False	False	False	False	False	False	False	False	False	False	False	False
KSR2_KSR1	KSR1_KSR2		False	False	True	True	False	False	False	True	False	0			0	0	Q6VAB6	Q8IVT5	950	923	36		3.78947			1.9504	185.058	128.107		0.0396825	388	-0.118945	0.00482588	0.00591023	0.440825	5	non_hit			False	False	False	False	False	False
BRAF_RAF1	BRAF_RAF1	False		True	True	True	True	False	True	True	False					1	P15056	P04049	766	648	33	36	4.30809	5.55556	0.979172	1.43822	176.116	151.025	0.229437	0.143223	420	-0.128844	0.0173293	0.0151322	0.47389	7	non_hit	False	False	False	False	False	False	False	False	False	False	False	False
RAF1_BRAF	BRAF_RAF1	False		True	True	True	True	False	True	True	False					1	P04049	P15056	648	766	36	33	5.55556	4.30809	1.43822	0.979172	151.025	176.116	0.229437	0.143223	449	-0.0977311	0.0138196	0.00774443	0.47389	7	non_hit	False	False	False	False	False	False	False	False	False	False	False	False
KSR1_BRAF	BRAF_KSR1	False			True	True	True	False	True	False	False						Q8IVT5	P15056	923	766		33		4.30809	1.9504	0.979172	128.107	176.116	0.180556	0.064	449	-0.0977311	0.0138196	0.00774443	0.214099	6	non_hit	False	False	False	False	False	False	False	False	False	False	False	False
CSRP1_CRIP2	CRIP2_CSRP1	False			False	False	False	False	False	False	False						P21291	P52943	193	208					1.76908	2.40626	8757.68	780.682	0.047619	0.031746	598	-0.149	0.00115163	0.00137566	0.255319	6	non_hit			False	False	False	False	False	False
CSRP2_CRIP2	CRIP2_CSRP2	False			False	False	False	False	False	False	False						Q16527	P52943	193	208					2.12315	2.40626	1720.07	780.682	0.111111	0.0344828	598	-0.149	0.00115163	0.00137566	0.234043	6	non_hit	False	True	False	False	False	False	False	False	False	True	False	True
CRIP2_CSRP2	CRIP2_CSRP2	False			False	False	False	False	False	False	False						P52943	Q16527	208	193					2.40626	2.12315	780.682	1720.07	0.111111	0.0344828	742	-0.115658	0.00159035	0.00168136	0.234043	6	collateral_loss	False	False	False	True	False	True	False	False	False	False	False	False
CSRP1_CSRP2	CSRP1_CSRP2	False			False	False	False	False	False	True	False						P21291	Q16527	193	193					1.76908	2.12315	8757.68	1720.07	0.0724638	0.0757576	742	-0.115658	0.00159035	0.00168136	0.792746	6	non_hit			False	False	False	False	False	False
SYNE1_SYNE2	SYNE1_SYNE2	False			False	False	False	False	False	True	False						Q8NF91	Q8WXH0	8797	6885					2.53409	1.28188	3527.03	4212.9	0.265432	0.118557	328	-0.120981	0.00570332	0.00713303	0.239627	3	non_hit	True	False	False	False	False	False	False	False	True	False	False	False
FLNC_FLNB	FLNB_FLNC			False	False	False	False	False	True	False	False				0		Q14315	O75369	2725	2602					1.97595	1.72563	28565.5	13531.6	0.362117	0.161172	451	-0.141249	0.0137647	0.00855964	0.681101	3	collateral_loss	False	False	False	True	False	True	False	True	False	False	False	False
FLNB_FLNC	FLNB_FLNC			False	False	False	False	False	True	False	False				0		O75369	Q14315	2602	2725					1.72563	1.97595	13531.6	28565.5	0.362117	0.161172	425	-0.0949886	0.0130518	0.00759158	0.681101	3	non_hit	False	True	False	False	False	False	False	False	False	True	False	True
SYNE2_SYNE1	SYNE1_SYNE2	False			False	False	False	False	False	True	False						Q8WXH0	Q8NF91	6885	8797					1.28188	2.53409	4212.9	3527.03	0.265432	0.118557	415	-0.11913	0.0055388	0.00397412	0.239627	3	compensation	False	False	True	False	False	False	False	False	False	False	False	False
PCBP4_PCBP2	PCBP2_PCBP4				False	False	False	False	True	False	False						P57723	Q15366	403	365		34		9.31507	1.205	1.22751	103.195	729.85	0.0316206	0.0254237	1197	-0.246988	0.0125034	0.0104957	0.473945	7	non_hit			False	False	False	False	False	False
PCBP3_PCBP2	PCBP2_PCBP3				False	False	False	False	True	False	False						P57721	Q15366	371	365	29	34	7.81671	9.31507		1.22751	212.446	729.85	0.0886525	0.0859107	1197	-0.246988	0.0125034	0.0104957	0.706199	7	non_hit			False	False	False	False	False	False
HNRNPK_PCBP2	HNRNPK_PCBP2				True	True	False	False	True	False	False						P61978	Q15366	463	365	25	34	5.39957	9.31507	1.92208	1.22751	5378	729.85	0.200737	0.1856	1197	-0.246988	0.0125034	0.0104957	0.265086	7	compensation			True	False	False	False	True	False
PCBP1_PCBP2	PCBP1_PCBP2				False	False	False	False	True	True	False						Q15365	Q15366	356	365	13	34	3.65169	9.31507	1.6884	1.22751	1310.52	729.85	0.290249	0.216123	1197	-0.246988	0.0125034	0.0104957	0.825137	7	compensation			True	False	False	False	True	False
RCC1_RCC1L	RCC1_RCC1L				False	False	False	False	True	False	False						P18754	Q96I51	421	464	54	94	12.8266	20.2586	2.08514		452.759		0.0253807	0.0132743	484	-0.324967	0.00356457	0.00463647	0.239224	6	compensation	True	False	True	False	True	False	False	False	True	False	True	False
RCC1L_RCC1	RCC1_RCC1L				False	False	False	False	True	False	False						Q96I51	P18754	464	421	94	54	20.2586	12.8266		2.08514		452.759	0.0253807	0.0132743	1250	-0.211554	0.00751302	0.00708208	0.239224	6	compensation	True	False	True	False	True	False	False	False	True	False	True	False
IRS2_IRS1	IRS1_IRS2	True		True	False	True	False	False	True	True	False					1	Q9Y4H2	P35568	1338	1242					0.966397	1.06733	175.111	144.9	0.269962	0.283333	313	-0.100472	0.0116808	0.00473837	0.382661	3	non_hit			False	False	False	False	False	False
GABPA_ETS1	ETS1_GABPA	False			False	True	False	False	True	False	False						Q06546	P14921	454	441	15		3.30396		1.55168		450.944	84.8537	0.0235294	0.0194805	384	-0.0995806	0.00608719	0.00295511	0.253608	9	non_hit			False	False	False	False	False	False
ERG_ETS1	ERG_ETS1	False			False	True	False	False	False	False	False						P11308	P14921	479	441							186.369	84.8537	0.0742857	0.0616438	384	-0.0995806	0.00608719	0.00295511	0.236626	10	non_hit	False	False	False	False	False	False	False	False	False	False	False	False
ETS1_ERG	ERG_ETS1	False			False	True	False	False	False	False	False						P14921	P11308	441	479							84.8537	186.369	0.0742857	0.0616438	374	-0.0707296	0.00422265	0.00494217	0.236626	10	non_hit	False	False	False	False	False	False	False	False	False	False	False	False
FLI1_ERG	ERG_FLI1	False			False	True	False	False	False	True	False						Q01543	P11308	452	479							98.6085	186.369	0.0325203	0	374	-0.0707296	0.00422265	0.00494217	0.62963	10	collateral_loss	False	False	False	True	False	True	False	False	False	False	False	False
GABPA_FLI1	FLI1_GABPA	False			False	False	False	False	True	False	False						Q06546	Q01543	454	452	15		3.30396		1.55168		450.944	98.6085	0.018018	0	426	-0.143262	0.00274198	0.00193611	0.255507	9	non_hit			False	False	False	False	False	False
ERG_FLI1	ERG_FLI1	False			False	True	False	False	False	True	False						P11308	Q01543	479	452							186.369	98.6085	0.0325203	0	426	-0.143262	0.00274198	0.00193611	0.62963	10	non_hit	False	True	False	False	False	False	False	False	False	True	False	True
ETV3_ERF	ERF_ETV3	False			False	False	False	False	False	True	False						P41162	P50548	512	548					0.533888	1.08628	53.4229	173.231	0.0843373	0.186047	228	-0.119033	0.00279682	0.00473837	0.437956	7	compensation			True	False	False	False	True	False
RCN3_RCN1	RCN1_RCN3	False			False	False	False	False	False	True	False						Q96D15	Q15293	328	331		76		22.9607		2.08906	181.413	1419.23	0.0136986	0.0187793	531	-0.176877	0.00740335	0.0101391	0.549849	5	non_hit			False	False	False	False	False	False
RCN2_RCN1	RCN1_RCN2	False			False	False	False	False	False	False	False						Q14257	Q15293	317	331	45	76	14.1956	22.9607	2.069	2.08906	1017.86	1419.23	0.128814	0.150273	531	-0.176877	0.00740335	0.0101391	0.340299	5	compensation	False	False	True	False	True	False	False	False	False	False	False	False
CALU_RCN1	CALU_RCN1	False			False	False	False	False	False	True	False						O43852	Q15293	315	331	57	76	18.0952	22.9607	2.22593	2.08906	3552.14	1419.23	0.185874	0.208543	531	-0.176877	0.00740335	0.0101391	0.583082	5	non_hit	False	False	False	False	False	False	False	False	False	False	False	False
SDF4_RCN1	RCN1_SDF4	False			False	False	False	False	False	True	False						Q9BRK5	Q15293	362	331	21	76	5.8011	22.9607	1.00056	2.08906	596.692	1419.23		0.10274	531	-0.176877	0.00740335	0.0101391	0.234807	5	non_hit	False	False	False	False	False	False	False	False	False	False	False	False
RCN3_CALU	CALU_RCN3	False			False	False	False	False	False	False	False						Q96D15	O43852	328	315		57		18.0952		2.22593	181.413	3552.14	0.0154639	0.0135135	577	-0.121293	0.0100905	0.014368	0.490854	5	non_hit			False	False	False	False	False	False
RCN2_CALU	CALU_RCN2				False	False	False	False	False	True	False						Q14257	O43852	317	315	45	57	14.1956	18.0952	2.069	2.22593	1017.86	3552.14	0.133531	0.158621	577	-0.121293	0.0100905	0.014368	0.343284	5	compensation	False	False	True	False	True	False	False	False	False	False	False	False
SDF4_CALU	CALU_SDF4				False	False	False	False	False	False	False						Q9BRK5	O43852	362	315	21	57	5.8011	18.0952	1.00056	2.22593	596.692	3552.14		0.0742706	577	-0.121293	0.0100905	0.014368	0.223757	5	non_hit	False	False	False	False	False	False	False	False	False	False	False	False
RCN1_CALU	CALU_RCN1	False			False	False	False	False	False	True	False						Q15293	O43852	331	315	76	57	22.9607	18.0952	2.08906	2.22593	1419.23	3552.14	0.185874	0.208543	577	-0.121293	0.0100905	0.014368	0.583082	5	non_hit	False	False	False	False	False	False	False	False	False	False	False	False
RCN3_RCN2	RCN2_RCN3	False			False	False	False	False	False	False	False						Q96D15	Q14257	328	317		45		14.1956		2.069	181.413	1017.86	0.0047619	0.00840336	447	-0.143257	0.0108582	0.0113109	0.310448	5	non_hit			False	False	False	False	False	False
CALU_RCN2	CALU_RCN2				False	False	False	False	False	True	False						O43852	Q14257	315	317	57	45	18.0952	14.1956	2.22593	2.069	3552.14	1017.86	0.133531	0.158621	447	-0.143257	0.0108582	0.0113109	0.343284	5	non_hit	True	False	False	False	False	False	False	False	True	False	True	False
SDF4_RCN2	RCN2_SDF4				False	False	False	False	False	False	False						Q9BRK5	Q14257	362	317	21	45	5.8011	14.1956	1.00056	2.069	596.692	1017.86		0.0849057	447	-0.143257	0.0108582	0.0113109	0.218232	5	non_hit	True	False	False	False	False	False	False	False	True	False	True	False
RCN1_RCN2	RCN1_RCN2	False			False	False	False	False	False	False	False						Q15293	Q14257	331	317	76	45	22.9607	14.1956	2.08906	2.069	1419.23	1017.86	0.128814	0.150273	447	-0.143257	0.0108582	0.0113109	0.340299	5	non_hit	True	False	False	False	False	False	False	False	True	False	True	False
RCN3_SDF4	RCN3_SDF4	False			False	False	False	False	False	False	False						Q96D15	Q9BRK5	328	362		21		5.8011		1.00056	181.413	596.692		0.0143885	485			0.00626688	0.229282	5	non_hit			False	False	False	False	False	False
RCN2_SDF4	RCN2_SDF4				False	False	False	False	False	False	False						Q14257	Q9BRK5	317	362	45	21	14.1956	5.8011	2.069	1.00056	1017.86	596.692		0.0849057	485			0.00626688	0.218232	5	compensation	False	False	True	False	True	False	False	False	False	False	False	False
CALU_SDF4	CALU_SDF4				False	False	False	False	False	False	False						O43852	Q9BRK5	315	362	57	21	18.0952	5.8011	2.22593	1.00056	3552.14	596.692		0.0742706	485			0.00626688	0.223757	5	non_hit	False	False	False	False	False	False	False	False	False	False	False	False
RCN1_SDF4	RCN1_SDF4	False			False	False	False	False	False	True	False						Q15293	Q9BRK5	331	362	76	21	22.9607	5.8011	2.08906	1.00056	1419.23	596.692		0.10274	485			0.00626688	0.234807	5	non_hit	False	False	False	False	False	False	False	False	False	False	False	False
CRABP1_RBP5	CRABP1_RBP5				False	False	False	False	False	False	False						P29762	P82980	137	135		13		9.62963			671.552	223.32	0.230769	0	157	-0.490262	0.000603236	0.000305701	0.321168	13	non_hit			False	False	False	False	False	False
RBP1_RBP5	RBP1_RBP5				False	False	False	False	False	False	False						P09455	P82980	135	135		13		9.62963			1530.55	223.32		0	157	-0.490262	0.000603236	0.000305701	0.380711	13	non_hit			False	False	False	True	False	False
RBP7_RBP5	RBP5_RBP7				False	False	False	False	False	False	False						Q96R05	P82980	134	135		13		9.62963			414.358	223.32	0	0	157	-0.490262	0.000603236	0.000305701	0.488889	13	non_hit			False	False	False	False	False	False
FABP7_RBP5	FABP7_RBP5				False	False	False	False	False	False	False						O15540	P82980	132	135		13		9.62963			453.087	223.32	0	0	157	-0.490262	0.000603236	0.000305701	0.210843	13	non_hit	False	False	False	False	False	False	False	False	False	False	False	False
FABP5_RBP5	FABP5_RBP5				False	False	False	False	True	False	False						Q01469	P82980	135	135	32	13	23.7037	9.62963			2126.71	223.32	0	0	157	-0.490262	0.000603236	0.000305701	0.281481	13	non_hit			False	False	False	False	False	False
FABP4_RBP5	FABP4_RBP5				False	False	False	False	False	False	False						P15090	P82980	132	135		13		9.62963			2027.26	223.32	0	0	157	-0.490262	0.000603236	0.000305701	0.274074	13	non_hit			False	False	False	True	False	False
CRABP2_RBP5	CRABP2_RBP5				False	False	False	False	False	False	False						P29373	P82980	138	135	5	13	3.62319	9.62963	1.56021		457.862	223.32	0.016129	0.0232558	157	-0.490262	0.000603236	0.000305701	0.34058	13	non_hit			False	False	False	False	False	False
CRABP1_FABP7	CRABP1_FABP7				False	False	False	False	False	False	False						P29762	O15540	137	132							671.552	453.087	0	0.0526316	433	-0.0776074	0.00137099	0.000662353	0.295181	13	non_hit			False	False	False	False	False	False
RBP1_FABP7	FABP7_RBP1				False	False	False	False	False	False	False						P09455	O15540	135	132							1530.55	453.087		0.025	433	-0.0776074	0.00137099	0.000662353	0.263959	13	non_hit			False	False	False	False	False	False
RBP7_FABP7	FABP7_RBP7				False	False	False	False	False	False	False						Q96R05	O15540	134	132							414.358	453.087	0	0	433	-0.0776074	0.00137099	0.000662353	0.295181	13	non_hit			False	False	False	False	False	False
RBP5_FABP7	FABP7_RBP5				False	False	False	False	False	False	False						P82980	O15540	135	132	13		9.62963				223.32	453.087	0	0	433	-0.0776074	0.00137099	0.000662353	0.210843	13	non_hit	False	False	False	False	False	False	False	False	False	False	False	False
FABP5_FABP7	FABP5_FABP7				False	False	False	False	True	False	False						Q01469	O15540	135	132	32		23.7037				2126.71	453.087	0.0588235	0.0654206	433	-0.0776074	0.00137099	0.000662353	0.355422	13	non_hit			False	False	False	False	False	False
FABP4_FABP7	FABP4_FABP7				False	False	False	False	False	False	False						P15090	O15540	132	132							2027.26	453.087	0.0428571	0	433	-0.0776074	0.00137099	0.000662353	0.427711	13	non_hit			False	False	False	False	False	False
CRABP2_FABP7	CRABP2_FABP7				False	False	False	False	False	False	False						P29373	O15540	138	132	5		3.62319		1.56021		457.862	453.087	0	0	433	-0.0776074	0.00137099	0.000662353	0.301205	13	non_hit			False	False	False	False	False	False
MED13L_MED13	MED13_MED13L		True	True	True	True	True	True	True	True	True	0	0	2	1		Q71F56	Q9UHV7	2210	2174						1.77042			0.622642	0.632911	761	-0.408251	0.00520976	0.00371937	0.527602	2	non_hit			False	False	False	False	False	False
PPIE_PPIF	PPIE_PPIF				True	True	False	False	True	False	False						Q9UNP9	P30405	301	207	75	40	24.9169	19.3237	1.66016	1.67101	252.516	1134.22	0.0782123	0.0135135	1216	-0.230838	0.00937757	0.00647068	0.359873	11	compensation			True	False	False	False	False	False
PHACTR4_PHACTR2	PHACTR2_PHACTR4	False	False	False	False	False	False	False	True	True	False				0	0	Q8IZ21	O75167	702	634	41	41	5.84046	6.46688	1.832	1.81599	144.288	162.74	0.195652	0.146341	507	-0.139084	0.000767754	0.000917104	0.367978	4	non_hit	False	False	False	False	True	False	False	False	False	False	False	False
PHACTR2_PHACTR4	PHACTR2_PHACTR4	False	False	False	False	False	False	False	True	True	False				0	0	O75167	Q8IZ21	634	702	41	41	6.46688	5.84046	1.81599	1.832	162.74	144.288	0.195652	0.146341	452	-0.15106	0.00224842	0.00387222	0.367978	4	non_hit	False	False	False	False	False	False	False	False	False	False	True	False
SYNCRIP_RBM47	RBM47_SYNCRIP	False			True	True	False	True	True	False	False						O60506	A0AV96	623	593	24		3.85233		2.10598	1.63508	2717.81	338.983	0.134328	0.0982906	483	-0.225054	0.00855498	0.0100372	0.335474	6	compensation	True	False	True	False	True	False	False	False	True	False	True	False
HNRNPR_RBM47	HNRNPR_RBM47	False			True	True	False	False	True	False	False						O43390	A0AV96	633	593	9		1.4218		2.16152	1.63508	2722.21	338.983	0.115909	0.0729167	483	-0.225054	0.00855498	0.0100372	0.341195	6	compensation			True	False	True	False	True	False
HNRNPR_SYNCRIP	HNRNPR_SYNCRIP	False	False	True	True	True	True	True	True	True	False			1	0		O43390	O60506	633	623	9	24	1.4218	3.85233	2.16152	2.10598	2722.21	2717.81	0.324916	0.353741	584	-0.329737	0.0247875	0.0292454	0.814465	6	compensation			True	False	True	False	True	False
RBM47_SYNCRIP	RBM47_SYNCRIP	False			True	True	False	True	True	False	False						A0AV96	O60506	593	623		24		3.85233	1.63508	2.10598	338.983	2717.81	0.134328	0.0982906	584	-0.329737	0.0247875	0.0292454	0.335474	6	compensation	True	False	True	False	True	False	True	False	True	False	True	False
CDC42BPA_CDC42BPB	CDC42BPA_CDC42BPB	False	False	False	False	False	False	False	True	True	False		0	0		0	Q5VT25	Q9Y5S2	1732	1711					1.85979	1.73397	650.072	2073.86	0.460317	0.25641	456	-0.0752951	0.00504524	0.00315891	0.617801	9	non_hit			False	False	False	False	False	False
CIT_CDC42BPB	CDC42BPB_CIT				False	False	False	False	False	True	False						O14578	Q9Y5S2	2027	1711					1.466	1.73397	208.049	2073.86	0.0139179	0.0103734	456	-0.0752951	0.00504524	0.00315891	0.217496	9	non_hit			False	False	True	False	False	False
ROCK2_CDC42BPB	CDC42BPB_ROCK2	False			False	True	False	False	True	False	False						O75116	Q9Y5S2	1388	1711					1.8972	1.73397	3816.29	2073.86	0.271084	0.0638298	456	-0.0752951	0.00504524	0.00315891	0.209819	9	non_hit	False	False	False	False	False	False	False	False	False	False	False	False
ROCK1_CDC42BPB	CDC42BPB_ROCK1	False			False	False	False	False	True	False	False						Q13464	Q9Y5S2	1354	1711					1.98875	1.73397	3594.55	2073.86	0.252632	0.0733333	456	-0.0752951	0.00504524	0.00315891	0.221508	9	collateral_loss	False	False	False	True	False	False	False	False	False	False	False	False
CDC42BPG_CDC42BPB	CDC42BPB_CDC42BPG	False		False	False	False	False	False	False	False	False					0	Q6DT37	Q9Y5S2	1551	1711						1.73397	63.894	2073.86	0.0576923	0.0705882	456	-0.0752951	0.00504524	0.00315891	0.416715	9	non_hit			False	False	False	False	False	False
CDC42BPB_ROCK2	CDC42BPB_ROCK2	False			False	True	False	False	True	False	False						Q9Y5S2	O75116	1711	1388					1.73397	1.8972	2073.86	3816.29	0.271084	0.0638298	451	-0.122149	0.00652591	0.00448362	0.209819	9	non_hit	False	False	False	False	False	False	False	False	False	False	False	False
CDC42BPA_ROCK2	CDC42BPA_ROCK2	False			False	True	False	False	True	False	False						Q5VT25	O75116	1732	1388					1.85979	1.8972	650.072	3816.29	0.263473	0.0949367	451	-0.122149	0.00652591	0.00448362	0.206515	9	non_hit			False	False	False	False	False	False
CDC42BPB_ROCK1	CDC42BPB_ROCK1	False			False	False	False	False	True	False	False						Q9Y5S2	Q13464	1711	1354					1.73397	1.98875	2073.86	3594.55	0.252632	0.0733333	465	-0.108021	0.00800658	0.00504407	0.221508	9	non_hit	False	True	False	False	False	False	False	False	False	True	False	False
CDC42BPA_ROCK1	CDC42BPA_ROCK1	False			False	False	False	False	True	False	False						Q5VT25	Q13464	1732	1354					1.85979	1.98875	650.072	3594.55	0.239583	0.101796	465	-0.108021	0.00800658	0.00504407	0.214078	9	non_hit			False	False	False	False	False	False
ROCK2_ROCK1	ROCK1_ROCK2	True	False	True	False	True	False	False	True	True	False		0	1	0	0	O75116	Q13464	1388	1354					1.8972	1.98875	3816.29	3594.55	0.29902	0.191083	465	-0.108021	0.00800658	0.00504407	0.64121	9	non_hit			False	False	False	False	False	False
CDC42BPG_ROCK1	CDC42BPG_ROCK1	False			False	False	False	False	True	False	False						Q6DT37	Q13464	1551	1354						1.98875	63.894	3594.55	0.0123457	0.00787402	465	-0.108021	0.00800658	0.00504407	0.2147	9	non_hit			False	False	False	False	False	False
STK38_STK38L	STK38_STK38L		False	False	True	True	False	False	True	True	False		0		0	0	Q15208	Q9Y2H1	465	464	36	36	7.74194	7.75862	1.2838	0.867023	470.61	674.431	0.149533	0.22963	1379	-0.146986	0.00795174	0.00285321	0.868817	11	compensation	False	False	True	False	False	False	True	False	False	False	False	False
DMPK_STK38	DMPK_STK38	False		False	True	True	False	False	False	False	False					0	Q09013	Q15208	629	465		36		7.74194		1.2838	241.128	470.61	0	0.008	1381	-0.12072	0.0055388	0.00565547	0.234742	11	non_hit			False	False	False	False	False	False
STK38L_STK38	STK38_STK38L		False	False	True	True	False	False	True	True	False		0		0	0	Q9Y2H1	Q15208	464	465	36	36	7.75862	7.74194	0.867023	1.2838	674.431	470.61	0.149533	0.22963	1381	-0.12072	0.0055388	0.00565547	0.868817	11	non_hit	True	False	False	False	False	False	False	False	True	False	False	False
PPIL3_PPIC	PPIC_PPIL3	False			True	True	False	False	True	False	False						Q9H2H8	P45877	161	212	65		40.3727		1.97217	1.56759	526.08	300.586	0.149701	0.0365854	1209	-0.750205	0.00477104	0.0011209	0.264151	10	collateral_loss	False	False	False	True	False	False	False	False	False	False	False	False
PPIH_PPIC	PPIC_PPIH	False			True	True	False	False	True	True	False						O43447	P45877	177	212	92		51.9774		2.23897	1.56759	377.915	300.586	0.118182	0.0232558	1209	-0.750205	0.00477104	0.0011209	0.466981	10	compensation	False	False	True	False	True	False	False	False	False	False	False	False
PPIL1_PPIC	PPIC_PPIL1	True			True	True	False	False	True	False	False						Q9Y3C6	P45877	166	212	77		46.3855		1.74789	1.56759	921.603	300.586	0.114679	0.0103093	1209	-0.750205	0.00477104	0.0011209	0.386792	10	compensation	False	False	True	False	True	False	True	False	False	False	False	False
PPIB_PPIC	PPIB_PPIC	False		True	True	True	False	False	False	True	False				1		P23284	P45877	216	212	33		15.2778		2.39058	1.56759	3775.8	300.586	0.233129	0.037037	1209	-0.750205	0.00477104	0.0011209	0.625	10	collateral_loss	False	False	False	True	False	False	False	True	False	False	False	False
CWC27_PPIL4	CWC27_PPIL4			False	True	True	False	False	True	True	False	0					Q6UX04	Q8WUA2	472	492	41	54	8.68644	10.9756	1.69096	1.42881	423.854	484.286	0.126016	0.0424242	1357	-0.519181	0.00723883	0.00657258	0.235772	7	non_hit			False	False	False	False	False	False
PPIH_PPIL3	PPIH_PPIL3				True	True	True	False	True	False	False						O43447	Q9H2H8	177	161	92	65	51.9774	40.3727	2.23897	1.97217	377.915	526.08	0.123404	0.0403226	1131	-0.446861	0.00575816	0.00320986	0.288136	10	non_hit	False	False	False	False	False	False	False	False	False	False	False	False
PPIL1_PPIL3	PPIL1_PPIL3				True	True	True	False	True	False	False						Q9Y3C6	Q9H2H8	166	161	77	65	46.3855	40.3727	1.74789	1.97217	921.603	526.08	0.213953	0.0451128	1131	-0.446861	0.00575816	0.00320986	0.307229	10	non_hit	False	False	False	False	False	False	False	False	False	False	False	False
PPIB_PPIL3	PPIB_PPIL3				True	True	False	False	True	False	False						P23284	Q9H2H8	216	161	33	65	15.2778	40.3727	2.39058	1.97217	3775.8	526.08	0.0824742	0.0288462	1131	-0.446861	0.00575816	0.00320986	0.24537	10	non_hit	False	False	False	False	False	False	False	False	False	False	False	False
PPIC_PPIL3	PPIC_PPIL3	False			True	True	False	False	True	False	False						P45877	Q9H2H8	212	161		65		40.3727	1.56759	1.97217	300.586	526.08	0.149701	0.0365854	1131	-0.446861	0.00575816	0.00320986	0.264151	10	non_hit	False	True	False	False	False	False	False	False	False	True	False	False
PPIL3_PPIH	PPIH_PPIL3				True	True	True	False	True	False	False						Q9H2H8	O43447	161	177	65	92	40.3727	51.9774	1.97217	2.23897	526.08	377.915	0.123404	0.0403226	1216	-0.753945	0.0087195	0.00341366	0.288136	10	non_hit	False	False	False	False	False	False	False	False	False	False	False	False
PPIL1_PPIH	PPIH_PPIL1				True	True	True	False	True	False	False						Q9Y3C6	O43447	166	177	77	92	46.3855	51.9774	1.74789	2.23897	921.603	377.915	0.280488	0.100775	1216	-0.753945	0.0087195	0.00341366	0.372881	10	non_hit	False	False	False	False	False	False	False	False	False	False	False	False
PPIB_PPIH	PPIB_PPIH				True	True	False	False	True	False	False						P23284	O43447	216	177	33	92	15.2778	51.9774	2.39058	2.23897	3775.8	377.915	0.0972222	0.0451613	1216	-0.753945	0.0087195	0.00341366	0.458333	10	collateral_loss	False	False	False	True	False	False	False	False	False	False	False	False
PPIC_PPIH	PPIC_PPIH	False			True	True	False	False	True	True	False						P45877	O43447	212	177		92		51.9774	1.56759	2.23897	300.586	377.915	0.118182	0.0232558	1216	-0.753945	0.0087195	0.00341366	0.466981	10	non_hit	True	False	False	False	False	False	False	False	True	False	True	False
PPIL3_PPIL1	PPIL1_PPIL3				True	True	True	False	True	False	False						Q9H2H8	Q9Y3C6	161	166	65	77	40.3727	46.3855	1.97217	1.74789	526.08	921.603	0.213953	0.0451128	1267	-0.838832	0.00855498	0.00387222	0.307229	10	non_hit	False	False	False	False	False	False	False	False	False	False	False	False
PPIH_PPIL1	PPIH_PPIL1				True	True	True	False	True	False	False						O43447	Q9Y3C6	177	166	92	77	51.9774	46.3855	2.23897	1.74789	377.915	921.603	0.280488	0.100775	1267	-0.838832	0.00855498	0.00387222	0.372881	10	non_hit	False	False	False	False	False	False	False	False	False	False	False	False
PPIB_PPIL1	PPIB_PPIL1				True	True	False	False	True	False	False						P23284	Q9Y3C6	216	166	33	77	15.2778	46.3855	2.39058	1.74789	3775.8	921.603	0.0928074	0.0404984	1267	-0.838832	0.00855498	0.00387222	0.356481	10	non_hit	False	False	False	False	False	False	False	False	False	False	False	False
PPIC_PPIL1	PPIC_PPIL1	True			True	True	False	False	True	False	False						P45877	Q9Y3C6	212	166		77		46.3855	1.56759	1.74789	300.586	921.603	0.114679	0.0103093	1267	-0.838832	0.00855498	0.00387222	0.386792	10	non_hit	True	False	False	False	False	False	False	False	True	False	True	False
PPIL2_PPWD1	PPIL2_PPWD1	False		False	True	True	True	False	True	True	False	0					Q13356	Q96BP3	520	646		41		6.34675	1.342	1.93327	247.554	453.622	0.189873	0.056338	1350	-0.999508	0.00367425	0.00106995	0.216718	8	non_hit	True	False	False	False	False	False	False	False	True	False	False	False
PPIL3_PPIB	PPIB_PPIL3				True	True	False	False	True	False	False						Q9H2H8	P23284	161	216	65	33	40.3727	15.2778	1.97217	2.39058	526.08	3775.8	0.0824742	0.0288462	1314	-0.200783	0.0172745	0.0131452	0.24537	10	non_hit	False	False	False	False	False	False	False	False	False	False	False	False
PPIH_PPIB	PPIB_PPIH				True	True	False	False	True	False	False						O43447	P23284	177	216	92	33	51.9774	15.2778	2.23897	2.39058	377.915	3775.8	0.0972222	0.0451613	1314	-0.200783	0.0172745	0.0131452	0.458333	10	non_hit	False	True	False	False	False	False	False	False	False	True	False	False
PPIL1_PPIB	PPIB_PPIL1				True	True	False	False	True	False	False						Q9Y3C6	P23284	166	216	77	33	46.3855	15.2778	1.74789	2.39058	921.603	3775.8	0.0928074	0.0404984	1314	-0.200783	0.0172745	0.0131452	0.356481	10	non_hit	False	False	False	False	False	False	False	False	False	False	False	False
PPIC_PPIB	PPIB_PPIC	False		True	True	True	False	False	False	True	False				1		P45877	P23284	212	216		33		15.2778	1.56759	2.39058	300.586	3775.8	0.233129	0.037037	1314	-0.200783	0.0172745	0.0131452	0.625	10	non_hit	False	True	False	False	False	False	False	False	False	True	False	False
PPWD1_PPIL2	PPIL2_PPWD1	False		False	True	True	True	False	True	True	False	0					Q96BP3	Q13356	646	520	41		6.34675		1.93327	1.342	453.622	247.554	0.189873	0.056338	1295	-0.812371	0.00663559	0.00280226	0.216718	8	compensation	False	False	True	False	False	False	True	False	False	False	False	False
ADAM15_ADAM28	ADAM15_ADAM28			False	False	True	False	False	False	False	False					0	Q13444	Q9UKQ2	863	775					1.37753		161.029	194.488	0	0	786	-0.0365631	0.000383877	0.0001019	0.265353	10	non_hit			False	False	False	False	False	False
ADAM8_ADAM28	ADAM28_ADAM8			False	False	True	False	False	False	True	False					0	P78325	Q9UKQ2	824	775							83.9076	194.488	0	0	786	-0.0365631	0.000383877	0.0001019	0.338592	10	non_hit	False	True	False	False	False	False	False	False	False	True	False	True
ADAM15_ADAM8	ADAM15_ADAM8			False	False	True	False	False	False	False	False					0	Q13444	P78325	863	824					1.37753		161.029	83.9076	0.0149254	0	747	-0.0289252	0.000603236	0.000152851	0.303592	10	non_hit			False	False	False	False	False	False
ADAM28_ADAM8	ADAM28_ADAM8			False	False	True	False	False	False	True	False					0	Q9UKQ2	P78325	775	824							194.488	83.9076	0	0	747	-0.0289252	0.000603236	0.000152851	0.338592	10	collateral_loss	False	False	False	True	False	True	False	False	False	False	False	False
ATF1_CREB1	ATF1_CREB1			False	False	True	False	True	False	True	False		0				P18846	P16220	271	327	23	21	8.48708	6.42202	1.52151	2.16231	116.532	301.847	0.131498	0.108491	464	-0.0957523	0.0167809	0.00973149	0.489736	3	non_hit			False	False	False	False	False	False
ING4_ING3	ING3_ING4				True	True	False	True	True	True	False						Q9UNL4	Q9NXR8	249	418	59	79	23.6948	18.8995	1.54906	1.77787	79.1166	69.9082	0.175258	0.0538462	1061	-0.392266	0.00707431	0.00341366	0.220096	5	non_hit			False	False	True	False	False	False
NMNAT3_NMNAT1	NMNAT1_NMNAT3	True		False	False	False	False	False	True	True	True					0	Q96T66	Q9HAN9	252	279	28	68	11.1111	24.3728		2.50637	423.421	178.243	0.0123457	0	1345	-0.277524	0.00411297	0.00570642	0.433692	2	compensation	False	False	True	False	False	False	False	False	False	False	False	False
NMNAT1_NMNAT3	NMNAT1_NMNAT3	True		False	False	False	False	False	True	True	True					0	Q9HAN9	Q96T66	279	252	68	28	24.3728	11.1111	2.50637		178.243	423.421	0.0123457	0	1298	-0.155702	0.000383877	0.000356652	0.433692	2	non_hit	True	False	False	False	False	False	False	False	True	False	False	False
TRIM33_TRIM28	TRIM28_TRIM33				True	True	False	False	False	False	False						Q9UPN9	Q13263	1127	835	148	147	13.1322	17.6048	1.29943	1.76657	122.603	2955.03	0.0374677	0.0465632	279	-0.208307	0.0761174	0.0617517	0.240461	5	compensation	True	False	True	False	False	False	True	False	True	False	False	False
TRIM24_TRIM28	TRIM24_TRIM28	False			True	True	False	False	False	False	False						O15164	Q13263	1050	835	150	147	14.2857	17.6048	1.04313	1.76657	131.731	2955.03	0.0434243	0.0496046	279	-0.208307	0.0761174	0.0617517	0.242857	5	non_hit			False	False	False	False	False	False
TRIM3_TRIM2	TRIM2_TRIM3			False	False	False	False	False	True	True	False			0			O75382	Q9C040	744	744	167	202	22.4462	27.1505	2.13667	1.53552	306.055	576.564	0.128571	0.130952	396	-0.0656031	0.00170003	0.00198706	0.645914	4	collateral_loss	False	False	False	True	False	False	False	True	False	False	False	False
TRIM2_TRIM3	TRIM2_TRIM3			False	False	False	False	False	True	True	False			0			Q9C040	O75382	744	744	202	167	27.1505	22.4462	1.53552	2.13667	576.564	306.055	0.128571	0.130952	413	-0.14614	0.0026323	0.00290416	0.645914	4	non_hit	False	True	False	False	False	False	False	False	False	True	False	False
TRIM28_TRIM33	TRIM28_TRIM33				True	True	False	False	False	False	False						Q13263	Q9UPN9	835	1127	147	148	17.6048	13.1322	1.76657	1.29943	2955.03	122.603	0.0374677	0.0465632	416	-0.131132	0.011955	0.0104957	0.240461	5	compensation	True	False	True	False	False	False	False	False	True	False	False	False
TRIM24_TRIM33	TRIM24_TRIM33	False		False	True	True	False	False	False	True	False		0				O15164	Q9UPN9	1050	1127	150	148	14.2857	13.1322	1.04313	1.29943	131.731	122.603	0.125275	0.135	416	-0.131132	0.011955	0.0104957	0.472937	5	compensation			True	False	True	False	False	False
PIAS1_PIAS2	PIAS1_PIAS2	False		False	False	True	False	False	False	False	False					0	O75925	O75928	651	621	35	42	5.37634	6.76329	0.809336	1.06767	63.7848		0.213043	0.194915	1198	-0.107008	0.00575816	0.00718398	0.54977	6	non_hit	False	False	False	False	False	False	False	False	False	False	False	False
PIAS4_PIAS2	PIAS2_PIAS4	False		False	False	False	False	False	True	True	False					0	Q8N2W9	O75928	510	621	59	42	11.5686	6.76329	0.805316	1.06767	103.13		0.122807	0.0740741	1198	-0.107008	0.00575816	0.00718398	0.388084	6	non_hit	False	False	False	False	False	False	False	False	False	False	False	False
PIAS1_PIAS4	PIAS1_PIAS4			True	False	True	False	False	True	False	False					1	O75925	Q8N2W9	651	510	35	59	5.37634	11.5686	0.809336	0.805316	63.7848	103.13	0.152482	0.140625	1145	-0.18008	0.00828078	0.00769348	0.366003	6	non_hit	False	False	False	False	False	False	False	False	False	False	True	False
PIAS2_PIAS4	PIAS2_PIAS4	False		False	False	False	False	False	True	True	False					0	O75928	Q8N2W9	621	510	42	59	6.76329	11.5686	1.06767	0.805316		103.13	0.122807	0.0740741	1145	-0.18008	0.00828078	0.00769348	0.388084	6	non_hit	False	False	False	False	False	False	False	False	False	False	False	False
PIAS2_PIAS1	PIAS1_PIAS2	False		False	False	True	False	False	False	False	False					0	O75928	O75925	621	651	42	35	6.76329	5.37634	1.06767	0.809336		63.7848	0.213043	0.194915	1202	-0.11571	0.00954209	0.00728588	0.54977	6	non_hit	False	False	False	False	False	False	False	False	False	False	False	False
PIAS4_PIAS1	PIAS1_PIAS4			True	False	True	False	False	True	False	False					1	Q8N2W9	O75925	510	651	59	35	11.5686	5.37634	0.805316	0.809336	103.13	63.7848	0.152482	0.140625	1202	-0.11571	0.00954209	0.00728588	0.366003	6	non_hit	False	False	False	False	True	False	False	False	False	False	False	False
TSPYL5_SET	SET_TSPYL5	False			False	True	False	False	True	False	False						Q86VY4	Q01105	417	290	36	39	8.63309	13.4483		1.8904	340.964	1462.16	0.0258621	0.0198413	791	-0.211962	0.0108034	0.0116676	0.206235	13	compensation			True	False	True	False	False	False
TSPYL1_SET	SET_TSPYL1			False	False	True	False	False	True	False	False					0	Q9H0U9	Q01105	437	290	38	39	8.69565	13.4483	0.922166	1.8904	83.3299	1462.16	0.0489796	0.0511182	791	-0.211962	0.0108034	0.0116676	0.210526	13	non_hit			False	False	False	False	False	False
ARHGAP22_ARHGAP24	ARHGAP22_ARHGAP24			False	False	True	False	False	False	True	False				0		Q7Z5H3	Q8N264	698	748	47	36	6.73352	4.81283				114.017	0	0.0206186	498	-0.141759	0.000438717	0.00188516	0.446524	4	non_hit	False	False	False	False	False	True	False	False	False	False	False	False
ARHGAP25_ARHGAP24	ARHGAP24_ARHGAP25				False	False	False	False	False	False	False						P42331	Q8N264	645	748	43	36	6.66667	4.81283			633.967	114.017	0.030303	0.0119048	498	-0.141759	0.000438717	0.00188516	0.34492	3	collateral_loss			False	True	False	True	False	False
ARHGAP24_ARHGAP22	ARHGAP22_ARHGAP24			False	False	True	False	False	False	True	False				0		Q8N264	Q7Z5H3	748	698	36	47	4.81283	6.73352			114.017		0	0.0206186	392	-0.0821365	0.00230326	0.00315891	0.446524	4	non_hit	False	False	False	False	False	False	False	False	False	False	False	True
ARHGAP25_ARHGAP22	ARHGAP22_ARHGAP25				False	True	False	False	False	True	False						P42331	Q7Z5H3	645	698	43	47	6.66667	6.73352			633.967		0	0.00917431	392	-0.0821365	0.00230326	0.00315891	0.380952	4	collateral_loss			False	True	False	True	False	False
ARHGAP17_SH3BP1	ARHGAP17_SH3BP1	False			True	True	False	False	True	False	False						Q68EM7	Q9Y3L3	881	701	116	95	13.1669	13.5521	1.75571		930.039	408.861	0.144737	0.123711	407	-0.0816287	0.00142583	0.00203801	0.330306	3	non_hit	False	False	False	False	False	False	False	False	False	False	False	False
ARHGAP44_SH3BP1	ARHGAP44_SH3BP1				False	False	False	False	True	False	False						Q17R89	Q9Y3L3	818	701	112	95	13.6919	13.5521			141.233	408.861	0.12766	0.0869565	407	-0.0816287	0.00142583	0.00203801	0.347188	3	non_hit	False	False	False	False	False	False	False	False	False	False	False	False
SH3BP1_ARHGAP44	ARHGAP44_SH3BP1				False	False	False	False	True	False	False						Q9Y3L3	Q17R89	701	818	95	112	13.5521	13.6919			408.861	141.233	0.12766	0.0869565	420	-0.0582599	0.00148067	0.00178326	0.347188	3	non_hit	False	False	False	False	False	False	False	False	False	False	False	False
ARHGAP17_ARHGAP44	ARHGAP17_ARHGAP44				True	True	False	False	True	True	False						Q68EM7	Q17R89	881	818	116	112	13.1669	13.6919	1.75571		930.039	141.233	0.1	0.0721649	420	-0.0582599	0.00148067	0.00178326	0.443814	3	collateral_loss	False	False	False	True	False	False	False	True	False	False	False	False
SH3BP1_ARHGAP17	ARHGAP17_SH3BP1	False			True	True	False	False	True	False	False						Q9Y3L3	Q68EM7	701	881	95	116	13.5521	13.1669		1.75571	408.861	930.039	0.144737	0.123711	432	-0.164163	0.00334522	0.00351557	0.330306	3	non_hit	False	False	False	False	False	False	False	False	False	False	False	False
ARHGAP44_ARHGAP17	ARHGAP17_ARHGAP44				True	True	False	False	True	True	False						Q17R89	Q68EM7	818	881	112	116	13.6919	13.1669		1.75571	141.233	930.039	0.1	0.0721649	432	-0.164163	0.00334522	0.00351557	0.443814	3	non_hit	False	True	False	False	False	False	False	False	False	True	False	False
FILIP1_LUZP1	FILIP1_LUZP1				False	False	False	False	False	True	False						Q7Z7B0	Q86V48	1213	1076	48		3.95713			1.54013	821.956	1183.2	0.0357143	0.03125	252	-0.140342	0.00504524	0.00708208	0.219291	3	non_hit			False	False	False	True	False	False
FILIP1_FILIP1L	FILIP1_FILIP1L				False	False	False	False	False	True	False						Q7Z7B0	Q4L180	1213	1135	48		3.95713				821.956	1855.67	0	0	269	-0.20696	0.00285166	0.000305701	0.436933	3	non_hit			False	False	False	False	False	False
HOMER2_HOMER3	HOMER2_HOMER3				False	False	False	False	True	False	False						Q9NSB8	Q9NSC5	354	361	107	100	30.226	27.7008		1.61219	174.78	433.001	0.398374	0.0839695	387	-0.071432	0.00608719	0.00611403	0.418283	3	non_hit	False	False	False	False	False	False	False	False	False	False	False	False
HOMER1_HOMER3	HOMER1_HOMER3				False	True	False	False	True	True	False						Q86YM7	Q9NSC5	354	361	111	100	31.3559	27.7008	1.52734	1.61219	109.881	433.001	0.357576	0.106145	387	-0.071432	0.00608719	0.00611403	0.501385	3	non_hit			False	False	False	False	False	False
HOMER1_HOMER2	HOMER1_HOMER2				False	True	False	False	True	True	False						Q86YM7	Q9NSB8	354	354	111	107	31.3559	30.226	1.52734		109.881	174.78	0.414634	0.159091	404	-0.0484272	0.00334522	0.00117186	0.511299	3	non_hit			False	False	False	False	False	False
HOMER3_HOMER2	HOMER2_HOMER3				False	False	False	False	True	False	False						Q9NSC5	Q9NSB8	361	354	100	107	27.7008	30.226	1.61219		433.001	174.78	0.398374	0.0839695	404	-0.0484272	0.00334522	0.00117186	0.418283	3	non_hit	False	False	False	False	False	False	False	False	False	False	False	False
IREB2_ACO1	ACO1_IREB2			True	False	False	False	False	True	True	False			2			P48200	P21399	963	889	27		2.80374		1.92887	1.90618	208.994	3716.25	0.685714	0.0273973	635	-0.377562	0.00937757	0.00147756	0.561786	3	compensation	False	False	True	False	True	False	True	False	False	False	False	False
ACO2_ACO1	ACO1_ACO2				False	False	False	False	True	True	False						Q99798	P21399	780	889					2.0759	1.90618	7692.94	3716.25	0.422414	0.029703	635	-0.377562	0.00937757	0.00147756	0.249719	3	non_hit	False	False	False	False	False	False	False	False	False	False	False	False
IREB2_ACO2	ACO2_IREB2				False	False	False	False	True	False	False						P48200	Q99798	963	780	27		2.80374		1.92887	2.0759	208.994	7692.94	0.389041	0.0135135	1232	-0.243153	0.017768	0.00912009	0.211838	3	compensation	False	False	True	False	False	False	False	False	False	False	False	False
ACO1_ACO2	ACO1_ACO2				False	False	False	False	True	True	False						P21399	Q99798	889	780					1.90618	2.0759	3716.25	7692.94	0.422414	0.029703	1232	-0.243153	0.017768	0.00912009	0.249719	3	non_hit	False	False	False	False	False	False	False	False	False	False	False	False
ACO2_IREB2	ACO2_IREB2				False	False	False	False	True	False	False						Q99798	P48200	780	963		27		2.80374	2.0759	1.92887	7692.94	208.994	0.389041	0.0135135	347	-0.364144	0.0100356	0.00234371	0.211838	3	non_hit	True	False	False	False	False	False	False	False	True	False	False	False
ACO1_IREB2	ACO1_IREB2			True	False	False	False	False	True	True	False			2			P21399	P48200	889	963		27		2.80374	1.90618	1.92887	3716.25	208.994	0.685714	0.0273973	347	-0.364144	0.0100356	0.00234371	0.561786	3	non_hit	True	False	False	False	False	False	False	False	True	False	True	False
BTBD1_BTBD2	BTBD1_BTBD2		False	False	False	False	False	False	True	True	False		0	0	0	0	Q9H0C5	Q9BX70	482	525	106	38	21.9917	7.2381			54.343	206.388	0.212963	0.173611	370	-0.303257	0.00246778	0.00336271	0.72	6	non_hit			False	False	False	False	False	False
EHMT2_EHMT1	EHMT1_EHMT2		False	True	True	True	True	False	True	True	False	0				1	Q96KQ7	Q9H9B1	1210	1298	2		0.165289		1.69569	1.37661	137.173	117.882	0.39934	0.29661	895	-0.255454	0.00860982	0.00519692	0.442219	4	non_hit			False	False	True	False	False	False
NSD2_NSD3	NSD2_NSD3	False		False	False	False	False	False	False	True	False					0	O96028	Q9BZ95	1365	1437							113.342	130.702	0.175627	0.083612	550	-0.189505	0.00603236	0.00458552	0.433542	4	non_hit			False	False	True	False	False	False
NSD1_NSD3	NSD1_NSD3	False		False	False	False	False	False	False	False	False					0	Q96L73	Q9BZ95	2696	1437					0.717758		116.387	130.702	0.104167	0.128205	550	-0.189505	0.00603236	0.00458552	0.224407	4	compensation			True	False	False	False	False	False
DENND2A_DENND2B	DENND2A_DENND2B	False			False	False	False	False	False	True	False						Q9ULE3	P78524	1009	1137							63.3193	279.104	0.107143	0	511	-0.151501	0.00137099	0.000662353	0.437995	4	non_hit	False	False	False	False	False	True	False	False	False	False	False	False
DENND2D_DENND2A	DENND2A_DENND2D	False			False	False	False	False	True	False	False						Q9H6A0	Q9ULE3	471	1009	15		3.18471				110.746	63.3193	0.0882353	0	459	-0.152919	0.000329038	0.000203801	0.219029	10	non_hit	False	True	False	False	False	False	False	False	False	True	False	False
DENND2B_DENND2A	DENND2A_DENND2B	False			False	False	False	False	False	True	False						P78524	Q9ULE3	1137	1009							279.104	63.3193	0.107143	0	459	-0.152919	0.000329038	0.000203801	0.437995	4	non_hit	False	False	False	False	False	False	False	False	False	False	False	True
DENND2A_DENND2D	DENND2A_DENND2D	False			False	False	False	False	True	False	False						Q9ULE3	Q9H6A0	1009	471		15		3.18471			63.3193	110.746	0.0882353	0	469	-0.284425	0.00170003	0.00163041	0.219029	10	collateral_loss	False	False	False	True	False	False	False	True	False	False	False	False
DENND1C_DENND1A	DENND1A_DENND1C				False	False	False	False	False	True	False						Q8IV53	Q8TEH3	801	1009	39	37	4.86891	3.667		1.36139	110.564	127.182	0.103448	0	557	-0.139703	0.00153551	0.00448362	0.311199	5	non_hit	False	False	False	False	False	False	False	False	False	False	False	False
DENND1B_DENND1A	DENND1A_DENND1B	True			False	False	False	False	False	True	False						Q6P3S1	Q8TEH3	775	1009		37		3.667		1.36139		127.182	0.166667	0.0520833	557	-0.139703	0.00153551	0.00448362	0.369673	5	non_hit			False	False	False	False	False	False
DENND1A_DENND1C	DENND1A_DENND1C				False	False	False	False	False	True	False						Q8TEH3	Q8IV53	1009	801	37	39	3.667	4.86891	1.36139		127.182	110.564	0.103448	0	394	-0.060003	0.000219358	0.000356652	0.311199	5	non_hit	False	False	False	False	False	False	False	False	False	False	False	False
DENND1B_DENND1C	DENND1B_DENND1C				False	False	False	False	False	False	False						Q6P3S1	Q8IV53	775	801		39		4.86891				110.564	0.136364	0	394	-0.060003	0.000219358	0.000356652	0.364544	6	non_hit			False	False	False	False	False	False
DENND4B_DENND4A	DENND4A_DENND4B			False	False	False	False	False	False	False	False					0	O75064	Q7Z401	1496	1863						2.05835	51.9436	162.247	0	0.0277778	865	-0.0965175	0.00137099	0.00341366	0.368835	5	non_hit			False	False	False	False	False	False
DENND4C_DENND4A	DENND4A_DENND4C	False			False	False	False	False	False	True	False						Q5VZ89	Q7Z401	1909	1863					1.98835	2.05835	910.734	162.247	0.25	0.330769	865	-0.0965175	0.00137099	0.00341366	0.483146	6	non_hit	False	False	False	False	False	False	False	False	False	False	False	True
DENND4B_DENND4C	DENND4B_DENND4C	False		False	False	False	False	False	False	False	False					0	O75064	Q5VZ89	1496	1909						1.98835	51.9436	910.734	0	0.00892857	832	-0.144019	0.00191939	0.00540072	0.347804	5	non_hit			False	False	False	False	False	False
DENND4A_DENND4C	DENND4A_DENND4C	False			False	False	False	False	False	True	False						Q7Z401	Q5VZ89	1863	1909					2.05835	1.98835	162.247	910.734	0.25	0.330769	832	-0.144019	0.00191939	0.00540072	0.483146	6	non_hit	False	False	False	False	False	True	False	False	False	False	False	False
DENND5B_DENND5A	DENND5A_DENND5B	False		False	False	False	False	False	False	True	True			0			Q6ZUT9	Q6IQ26	1274	1287					1.31943	1.18044	78.591	55.5435	0.222222	0.107143	707	-0.288503	0.00109679	0.000917104	0.691367	2	non_hit			False	False	False	False	False	False
ALDH1A1_ALDH1A3	ALDH1A1_ALDH1A3				False	False	False	False	False	False	False						P00352	P47895	501	512	103	10	20.5589	1.95312		2.00072	4224.17	567.011	0.04	0.0675676	1219	-0.079418	0.00191939	0.00229276	0.6875	9	collateral_loss	False	False	False	True	False	True	False	False	False	False	False	False
ALDH1L2_ALDH1A3	ALDH1A3_ALDH1L2				False	False	False	False	False	False	False						Q3SY69	P47895	923	512	66	10	7.1506	1.95312	2.14534	2.00072	1691.48	567.011	0	0	1219	-0.079418	0.00191939	0.00229276	0.266522	9	non_hit	False	False	False	False	False	False	False	False	False	False	False	False
ALDH2_ALDH1A3	ALDH1A3_ALDH2	False			False	False	False	False	True	False	False						P05091	P47895	517	512	140	10	27.0793	1.95312	1.90281	2.00072	3661.22	567.011	0.0526316	0	1219	-0.079418	0.00191939	0.00229276	0.634429	9	non_hit	False	False	False	False	False	False	False	False	False	False	False	False
ALDH7A1_ALDH1A3	ALDH1A3_ALDH7A1				False	False	False	False	True	False	False						P49419	P47895	539	512	93	10	17.2542	1.95312	2.15497	2.00072	2894.61	567.011	0	0.008	1219	-0.079418	0.00191939	0.00229276	0.269017	9	non_hit	False	True	False	False	False	False	False	False	False	True	False	True
ALDH1B1_ALDH1A3	ALDH1A3_ALDH1B1				False	False	False	False	True	False	False						P30837	P47895	517	512	95	10	18.3752	1.95312	1.93369	2.00072	1435.22	567.011	0.00729927	0.00625	1219	-0.079418	0.00191939	0.00229276	0.617021	9	non_hit	False	False	False	False	False	False	False	False	False	False	False	False
ALDH1L1_ALDH1A3	ALDH1A3_ALDH1L1				False	False	False	False	False	False	False						O75891	P47895	902	512	64	10	7.09534	1.95312		2.00072	2167.9	567.011	0.00884956	0.0144928	1219	-0.079418	0.00191939	0.00229276	0.26864	9	non_hit			False	False	False	False	False	False
ALDH1L2_ALDH1B1	ALDH1B1_ALDH1L2				False	False	False	False	True	False	False						Q3SY69	P30837	923	517	66	95	7.1506	18.3752	2.14534	1.93369	1691.48	1435.22	0.0245902	0.0212766	1200	-0.192771	0.00564848	0.00591023	0.267606	9	collateral_loss	False	False	False	True	False	False	False	True	False	False	False	False
ALDH2_ALDH1B1	ALDH1B1_ALDH2				False	False	False	False	True	True	False						P05091	P30837	517	517	140	95	27.0793	18.3752	1.90281	1.93369	3661.22	1435.22	0.189873	0.218579	1200	-0.192771	0.00564848	0.00591023	0.727273	9	non_hit	False	False	False	False	False	False	False	False	False	False	False	False
ALDH7A1_ALDH1B1	ALDH1B1_ALDH7A1				False	False	False	False	True	False	False						P49419	P30837	539	517	93	95	17.2542	18.3752	2.15497	1.93369	2894.61	1435.22	0.0285714	0.0706522	1200	-0.192771	0.00564848	0.00591023	0.283859	9	non_hit	False	False	False	False	False	False	False	False	False	False	False	False
ALDH1L1_ALDH1B1	ALDH1B1_ALDH1L1				False	False	False	False	True	False	False						O75891	P30837	902	517	64	95	7.09534	18.3752		1.93369	2167.9	1435.22	0.0111111	0.00714286	1200	-0.192771	0.00564848	0.00591023	0.275219	9	non_hit			False	False	False	False	False	False
ALDH1A2_ALDH1B1	ALDH1A2_ALDH1B1				False	False	False	False	True	False	False						O94788	P30837	518	517	90	95	17.3745	18.3752	1.44011	1.93369	388.379	1435.22	0.0307692	0.0205479	1200	-0.192771	0.00564848	0.00591023	0.640927	9	collateral_loss			False	True	False	False	False	False
ALDH1A3_ALDH1B1	ALDH1A3_ALDH1B1				False	False	False	False	True	False	False						P47895	P30837	512	517	10	95	1.95312	18.3752	2.00072	1.93369	567.011	1435.22	0.00729927	0.00625	1200	-0.192771	0.00564848	0.00591023	0.617021	9	non_hit	False	False	False	False	False	False	False	False	False	False	False	False
ALDH1A1_ALDH2	ALDH1A1_ALDH2				False	False	False	False	True	False	False						P00352	P05091	501	517	103	140	20.5589	27.0793		1.90281	4224.17	3661.22	0.024	0.0143885	1357	-0.118143	0.00466137	0.00545167	0.659574	9	collateral_loss	False	False	False	True	False	True	False	False	False	False	False	False
ALDH7A1_ALDH2	ALDH2_ALDH7A1				False	False	False	False	True	False	False						P49419	P05091	539	517	93	140	17.2542	27.0793	2.15497	1.90281	2894.61	3661.22	0.0451613	0.0804598	1357	-0.118143	0.00466137	0.00545167	0.274583	9	non_hit	False	False	False	False	False	False	False	False	False	False	False	True
ALDH1B1_ALDH2	ALDH1B1_ALDH2				False	False	False	False	True	True	False						P30837	P05091	517	517	95	140	18.3752	27.0793	1.93369	1.90281	1435.22	3661.22	0.189873	0.218579	1357	-0.118143	0.00466137	0.00545167	0.727273	9	non_hit	False	False	False	False	False	False	False	False	False	False	False	False
ALDH1L1_ALDH2	ALDH1L1_ALDH2				False	False	False	False	True	False	False						O75891	P05091	902	517	64	140	7.09534	27.0793		1.90281	2167.9	3661.22	0.0123457	0.00763359	1357	-0.118143	0.00466137	0.00545167	0.270833	9	non_hit			False	False	False	False	False	False
ALDH1A2_ALDH2	ALDH1A2_ALDH2	False			False	False	False	False	True	False	False						O94788	P05091	518	517	90	140	17.3745	27.0793	1.44011	1.90281	388.379	3661.22	0.0357143	0.0294118	1357	-0.118143	0.00466137	0.00545167	0.648649	9	non_hit			False	False	False	False	False	False
ALDH1A3_ALDH2	ALDH1A3_ALDH2	False			False	False	False	False	True	False	False						P47895	P05091	512	517	10	140	1.95312	27.0793	2.00072	1.90281	567.011	3661.22	0.0526316	0	1357	-0.118143	0.00466137	0.00545167	0.634429	9	non_hit	False	False	False	False	False	False	False	False	False	False	False	False
ALDH1A1_ALDH1L2	ALDH1A1_ALDH1L2				False	False	False	False	False	False	False						P00352	Q3SY69	501	923	103	66	20.5589	7.1506		2.14534	4224.17	1691.48	0	0	420	-0.421726	0.00120647	0.00142661	0.267606	9	collateral_loss	False	False	False	True	False	True	False	False	False	False	False	False
ALDH1B1_ALDH1L2	ALDH1B1_ALDH1L2				False	False	False	False	True	False	False						P30837	Q3SY69	517	923	95	66	18.3752	7.1506	1.93369	2.14534	1435.22	1691.48	0.0245902	0.0212766	420	-0.421726	0.00120647	0.00142661	0.267606	9	non_hit	False	True	False	False	False	False	False	False	False	True	False	False
ALDH1L1_ALDH1L2	ALDH1L1_ALDH1L2			False	False	False	False	False	False	True	False			0			O75891	Q3SY69	902	923	64	66	7.09534	7.1506		2.14534	2167.9	1691.48	0.0412371	0.06	420	-0.421726	0.00120647	0.00142661	0.726977	8	non_hit			False	False	False	False	False	False
ALDH1A2_ALDH1L2	ALDH1A2_ALDH1L2				False	False	False	False	False	False	False						O94788	Q3SY69	518	923	90	66	17.3745	7.1506	1.44011	2.14534	388.379	1691.48	0	0	420	-0.421726	0.00120647	0.00142661	0.271939	9	non_hit			False	False	False	False	False	False
ALDH1A3_ALDH1L2	ALDH1A3_ALDH1L2				False	False	False	False	False	False	False						P47895	Q3SY69	512	923	10	66	1.95312	7.1506	2.00072	2.14534	567.011	1691.48	0	0	420	-0.421726	0.00120647	0.00142661	0.266522	9	non_hit	False	False	False	False	False	False	False	False	False	False	False	False
ALDH1A1_ALDH7A1	ALDH1A1_ALDH7A1				False	False	False	False	True	False	False						P00352	P49419	501	539	103	93	20.5589	17.2542		2.15497	4224.17	2894.61	0.00840336	0	786	-0.128485	0.00422265	0.00417792	0.265306	9	non_hit	False	False	False	False	False	False	False	False	False	False	False	False
ALDH2_ALDH7A1	ALDH2_ALDH7A1				False	False	False	False	True	False	False						P05091	P49419	517	539	140	93	27.0793	17.2542	1.90281	2.15497	3661.22	2894.61	0.0451613	0.0804598	786	-0.128485	0.00422265	0.00417792	0.274583	9	non_hit	False	False	False	False	False	True	False	False	False	False	False	False
ALDH1B1_ALDH7A1	ALDH1B1_ALDH7A1				False	False	False	False	True	False	False						P30837	P49419	517	539	95	93	18.3752	17.2542	1.93369	2.15497	1435.22	2894.61	0.0285714	0.0706522	786	-0.128485	0.00422265	0.00417792	0.283859	9	non_hit	False	False	False	False	False	False	False	False	False	False	False	False
ALDH1A2_ALDH7A1	ALDH1A2_ALDH7A1				False	False	False	False	True	False	False						O94788	P49419	518	539	90	93	17.3745	17.2542	1.44011	2.15497	388.379	2894.61	0.00934579	0.0178571	786	-0.128485	0.00422265	0.00417792	0.270872	9	non_hit			False	False	False	True	False	False
ALDH1A3_ALDH7A1	ALDH1A3_ALDH7A1				False	False	False	False	True	False	False						P47895	P49419	512	539	10	93	1.95312	17.2542	2.00072	2.15497	567.011	2894.61	0	0.008	786	-0.128485	0.00422265	0.00417792	0.269017	9	collateral_loss	False	False	False	True	False	True	False	False	False	False	False	False
ALDH1L2_ALDH1A1	ALDH1A1_ALDH1L2				False	False	False	False	False	False	False						Q3SY69	P00352	923	501	66	103	7.1506	20.5589	2.14534		1691.48	4224.17	0	0	1210	-0.0641694	0.0023581	0.00178326	0.267606	9	non_hit	False	True	False	False	False	False	False	False	False	True	False	True
ALDH2_ALDH1A1	ALDH1A1_ALDH2				False	False	False	False	True	False	False						P05091	P00352	517	501	140	103	27.0793	20.5589	1.90281		3661.22	4224.17	0.024	0.0143885	1210	-0.0641694	0.0023581	0.00178326	0.659574	9	non_hit	False	True	False	False	False	False	False	False	False	True	False	True
ALDH7A1_ALDH1A1	ALDH1A1_ALDH7A1				False	False	False	False	True	False	False						P49419	P00352	539	501	93	103	17.2542	20.5589	2.15497		2894.61	4224.17	0.00840336	0	1210	-0.0641694	0.0023581	0.00178326	0.265306	9	non_hit	False	False	False	False	False	False	False	False	False	False	False	False
ALDH1L1_ALDH1A1	ALDH1A1_ALDH1L1				False	False	False	False	False	False	False						O75891	P00352	902	501	64	103	7.09534	20.5589			2167.9	4224.17	0.0166667	0.0172414	1210	-0.0641694	0.0023581	0.00178326	0.274123	9	non_hit			False	False	False	False	False	False
ALDH1A2_ALDH1A1	ALDH1A1_ALDH1A2				False	False	False	False	False	True	False						O94788	P00352	518	501	90	103	17.3745	20.5589	1.44011		388.379	4224.17	0.0571429	0.0307692	1210	-0.0641694	0.0023581	0.00178326	0.698842	9	non_hit			False	False	False	False	False	False
ALDH1A3_ALDH1A1	ALDH1A1_ALDH1A3				False	False	False	False	False	False	False						P47895	P00352	512	501	10	103	1.95312	20.5589	2.00072		567.011	4224.17	0.04	0.0675676	1210	-0.0641694	0.0023581	0.00178326	0.6875	9	non_hit	False	True	False	False	False	False	False	False	False	True	False	True
GPD1L_GPD1	GPD1_GPD1L			False	False	False	False	False	False	True	True			0			Q8N335	P21695	351	349	47	45	13.3903	12.894	2.18395		1453.62	1316.37	0.12069	0.0597015	1418	-0.203325	0.000987113	0.000917104	0.706553	2	non_hit	False	True	False	False	False	False	False	False	False	True	False	True
CDK14_CDK17	CDK14_CDK17	False		False	False	False	False	True	True	False	False					0	O94921	Q00537	469	523	65	46	13.8593	8.79541	0.82063	0.762514	128.676	156.361	0.410714	0.1	381	-0.148676	0.00449685	0.00270036	0.403442	5	non_hit			False	False	False	False	False	False
CDK18_CDK17	CDK17_CDK18			False	False	False	False	False	True	False	False					0	Q07002	Q00537	474	523	69	46	14.557	8.79541		0.762514	49.1299	156.361	0.355072	0.0805369	381	-0.148676	0.00449685	0.00270036	0.629063	5	non_hit			False	False	False	False	False	False
KDM1A_KDM1B	KDM1A_KDM1B			True	True	True	False	False	True	True	False					1	O60341	Q8NB78	852	822	160	3	18.7793	0.364964	1.30885	1.49389	902.018	89.5428	0.0433839	0.0135659	760	-0.147958	0.0031807	0.00224181	0.205479	4	non_hit			False	False	False	False	False	False
MYO10_MYO5A	MYO10_MYO5A				False	True	False	False	True	False	False						Q9HD67	Q9Y4I1	2058	1855					0.638217	2.56784	164.365	1045.27	0.100775	0.0463576	1367	-0.105922	0.011626	0.00667448	0.204082	8	non_hit			False	False	False	False	False	False
MYO5B_MYO5A	MYO5A_MYO5B				False	True	False	False	True	True	False						Q9ULV0	Q9Y4I1	1848	1855					1.98591	2.56784	292.833	1045.27	0.355731	0.228571	1367	-0.105922	0.011626	0.00667448	0.626415	8	non_hit	False	False	False	False	False	False	False	False	False	False	False	False
MYO5A_MYO5B	MYO5A_MYO5B				False	True	False	False	True	True	False						Q9Y4I1	Q9ULV0	1855	1848					2.56784	1.98591	1045.27	292.833	0.355731	0.228571	1319	-0.0868824	0.00718399	0.00427982	0.626415	8	non_hit	False	False	False	False	False	False	False	False	False	False	False	False
MYO5C_MYO5B	MYO5B_MYO5C				False	False	False	False	True	False	False						Q9NQX4	Q9ULV0	1742	1848						1.98591	249.088	292.833	0.430622	0.187192	1319	-0.0868824	0.00718399	0.00427982	0.48539	8	non_hit	False	False	False	False	False	False	False	False	False	False	False	False
MYO5B_MYO5C	MYO5B_MYO5C				False	False	False	False	True	False	False						Q9ULV0	Q9NQX4	1848	1742					1.98591		292.833	249.088	0.430622	0.187192	970	-0.0760307	0.00921305	0.00799918	0.48539	8	non_hit	False	False	False	False	False	False	False	False	False	False	False	False
MRAS_NRAS	MRAS_NRAS	False			False	False	False	False	False	False	False						O14807	P01111	208	189	52	71	25	37.5661	1.96173		165.974	192.224	0.0318091	0.00609756	432	-0.0751917	0.0268166	0.0330157	0.461538	13	non_hit			False	False	False	True	False	False
RALA_NRAS	NRAS_RALA	False			False	False	False	False	False	False	False						P11233	P01111	206	189	11	71	5.33981	37.5661	1.52523		953.213	192.224	0.0612245	0.0208044	432	-0.0751917	0.0268166	0.0330157	0.441748	13	non_hit	False	False	False	False	False	False	False	False	False	False	False	False
RRAS2_NRAS	NRAS_RRAS2	False			False	False	False	False	False	False	False						P62070	P01111	204	189	73	71	35.7843	37.5661	1.57554		478.609	192.224	0.05	0.0191458	432	-0.0751917	0.0268166	0.0330157	0.490196	13	compensation	False	False	True	False	False	False	False	False	False	False	True	False
RALB_NRAS	NRAS_RALB	False			False	False	False	False	True	False	False						P11234	P01111	206	189	68	71	33.0097	37.5661	1.28549		499.786	192.224	0.0573013	0.0156695	432	-0.0751917	0.0268166	0.0330157	0.436893	13	compensation			True	False	False	False	True	False
KRAS_NRAS	KRAS_NRAS	False			False	True	False	False	True	True	False						P01116	P01111	189	189	100	71	52.9101	37.5661			555.439	192.224	0.350877	0.4032	432	-0.0751917	0.0268166	0.0330157	0.867725	13	compensation	False	False	True	False	False	False	True	False	False	False	False	False
RRAS_NRAS	NRAS_RRAS	False			False	False	False	False	False	False	False						P10301	P01111	218	189	78	71	35.7798	37.5661	2.07037		1604.57	192.224	0.0372439	0.0146628	432	-0.0751917	0.0268166	0.0330157	0.46789	13	non_hit	False	False	False	False	False	False	False	False	False	False	False	False
MRAS_KRAS	KRAS_MRAS	False			False	True	False	False	True	False	False						O14807	P01116	208	189	52	100	25	52.9101	1.96173		165.974	555.439	0.0191847	0.00628931	482	-0.0920601	0.0449685	0.0564528	0.471154	13	non_hit			False	False	False	True	False	False
RALA_KRAS	KRAS_RALA				False	True	False	False	True	False	False						P11233	P01116	206	189	11	100	5.33981	52.9101	1.52523		953.213	555.439	0.0529217	0.0222222	482	-0.0920601	0.0449685	0.0564528	0.446602	13	non_hit	False	False	False	False	False	False	False	False	False	False	False	False
RRAS2_KRAS	KRAS_RRAS2	False			False	True	False	False	True	False	False						P62070	P01116	204	189	73	100	35.7843	52.9101	1.57554		478.609	555.439	0.0429733	0.0131926	482	-0.0920601	0.0449685	0.0564528	0.509804	13	non_hit	False	False	False	False	False	False	False	False	False	False	False	False
RALB_KRAS	KRAS_RALB				False	True	False	False	True	False	False						P11234	P01116	206	189	68	100	33.0097	52.9101	1.28549		499.786	555.439	0.0439306	0.0155844	482	-0.0920601	0.0449685	0.0564528	0.441748	13	non_hit			False	False	False	False	False	False
RRAS_KRAS	KRAS_RRAS	False			False	True	False	False	True	False	False						P10301	P01116	218	189	78	100	35.7798	52.9101	2.07037		1604.57	555.439	0.0230415	0.00787402	482	-0.0920601	0.0449685	0.0564528	0.458716	13	non_hit	False	False	False	False	False	False	False	False	False	False	False	False
GEM_KRAS	GEM_KRAS				False	True	False	False	True	False	False						P55040	P01116	296	189	46	100	15.5405	52.9101			97.2201	555.439	0.0165094	0.00886382	482	-0.0920601	0.0449685	0.0564528	0.202703	13	non_hit			False	False	False	False	False	False
NRAS_KRAS	KRAS_NRAS	False			False	True	False	False	True	True	False						P01111	P01116	189	189	71	100	37.5661	52.9101			192.224	555.439	0.350877	0.4032	482	-0.0920601	0.0449685	0.0564528	0.867725	13	non_hit	True	False	False	False	False	False	False	False	True	False	False	False
MRAS_RALA	MRAS_RALA	False			False	False	False	False	False	False	False						O14807	P11233	208	206	52	11	25	5.33981	1.96173	1.52523	165.974	953.213	0.0576923	0	506	-0.145544	0.00740335	0.00453457	0.4375	13	non_hit			False	False	False	False	False	False
RRAS2_RALA	RALA_RRAS2	False			False	False	False	False	False	False	False						P62070	P11233	204	206	73	11	35.7843	5.33981	1.57554	1.52523	478.609	953.213	0.109375	0.072	506	-0.145544	0.00740335	0.00453457	0.475728	13	non_hit	False	False	False	False	False	False	False	False	False	False	False	False
RALB_RALA	RALA_RALB			True	False	False	False	False	True	True	False			2			P11234	P11233	206	206	68	11	33.0097	5.33981	1.28549	1.52523	499.786	953.213	0.267442	0.107143	506	-0.145544	0.00740335	0.00453457	0.820388	13	non_hit			False	False	False	False	False	False
KRAS_RALA	KRAS_RALA				False	True	False	False	True	False	False						P01116	P11233	189	206	100	11	52.9101	5.33981		1.52523	555.439	953.213	0.0529217	0.0222222	506	-0.145544	0.00740335	0.00453457	0.446602	13	non_hit	False	False	False	False	False	False	False	False	False	False	False	False
RRAS_RALA	RALA_RRAS	False			False	False	False	False	False	False	False						P10301	P11233	218	206	78	11	35.7798	5.33981	2.07037	1.52523	1604.57	953.213	0.0797872	0.0229008	506	-0.145544	0.00740335	0.00453457	0.422018	13	non_hit	False	False	False	False	False	False	False	False	False	False	False	False
GEM_RALA	GEM_RALA				False	False	False	False	False	False	False						P55040	P11233	296	206	46	11	15.5405	5.33981		1.52523	97.2201	953.213	0.0535714	0.00429185	506	-0.145544	0.00740335	0.00453457	0.206081	13	non_hit			False	False	False	False	False	False
NRAS_RALA	NRAS_RALA	False			False	False	False	False	False	False	False						P01111	P11233	189	206	71	11	37.5661	5.33981		1.52523	192.224	953.213	0.0612245	0.0208044	506	-0.145544	0.00740335	0.00453457	0.441748	13	non_hit	False	False	False	False	False	False	False	False	False	False	False	False
MRAS_RRAD	MRAS_RRAD				False	False	False	False	False	False	False						O14807	P55042	208	308	52		25		1.96173		165.974	224.703		0	328			0.000866154	0.204545	13	non_hit			False	False	False	True	False	False
RALA_RRAD	RALA_RRAD				False	False	False	False	False	False	False						P11233	P55042	206	308	11		5.33981		1.52523		953.213	224.703		0.00952381	328			0.000866154	0.207792	13	non_hit			False	False	False	False	False	False
RALB_RRAD	RALB_RRAD				False	False	False	False	True	False	False						P11234	P55042	206	308	68		33.0097		1.28549		499.786	224.703		0.0121951	328			0.000866154	0.211039	13	non_hit			False	False	False	True	True	False
RRAS_RRAD	RRAD_RRAS				False	False	False	False	False	False	False						P10301	P55042	218	308	78		35.7798		2.07037		1604.57	224.703		0	328			0.000866154	0.207792	13	non_hit	False	False	False	False	False	False	False	False	False	False	False	False
GEM_RRAD	GEM_RRAD				False	False	False	False	False	True	False						P55040	P55042	296	308	46		15.5405				97.2201	224.703		0.0188679	328			0.000866154	0.551948	13	non_hit			False	False	False	False	False	False
MRAS_RRAS	MRAS_RRAS	False			False	False	False	False	False	False	False						O14807	P10301	208	218	52	78	25	35.7798	1.96173	2.07037	165.974	1604.57	0.126437	0.0545455	752	-0.0848314	0.00372909	0.00229276	0.490826	13	non_hit			False	False	False	False	False	False
RALA_RRAS	RALA_RRAS	False			False	False	False	False	False	False	False						P11233	P10301	206	218	11	78	5.33981	35.7798	1.52523	2.07037	953.213	1604.57	0.0797872	0.0229008	752	-0.0848314	0.00372909	0.00229276	0.422018	13	non_hit	False	False	False	False	False	False	False	False	False	False	False	False
RRAS2_RRAS	RRAS_RRAS2	False		False	False	False	False	False	False	True	False				0		P62070	P10301	204	218	73	78	35.7843	35.7798	1.57554	2.07037	478.609	1604.57	0.114504	0.0714286	752	-0.0848314	0.00372909	0.00229276	0.600917	13	non_hit	False	False	False	False	True	False	False	False	False	False	False	True
RALB_RRAS	RALB_RRAS	False			False	False	False	False	True	False	False						P11234	P10301	206	218	68	78	33.0097	35.7798	1.28549	2.07037	499.786	1604.57	0.070922	0.0183486	752	-0.0848314	0.00372909	0.00229276	0.426605	13	non_hit			False	False	False	False	False	False
RRAD_RRAS	RRAD_RRAS				False	False	False	False	False	False	False						P55042	P10301	308	218		78		35.7798		2.07037	224.703	1604.57		0	752	-0.0848314	0.00372909	0.00229276	0.207792	13	non_hit	False	False	False	False	False	False	False	False	False	False	False	False
KRAS_RRAS	KRAS_RRAS	False			False	True	False	False	True	False	False						P01116	P10301	189	218	100	78	52.9101	35.7798		2.07037	555.439	1604.57	0.0230415	0.00787402	752	-0.0848314	0.00372909	0.00229276	0.458716	13	non_hit	False	False	False	False	False	False	False	False	False	False	False	False
GEM_RRAS	GEM_RRAS				False	False	False	False	False	False	False						P55040	P10301	296	218	46	78	15.5405	35.7798		2.07037	97.2201	1604.57	0.0784314	0	752	-0.0848314	0.00372909	0.00229276	0.236486	13	non_hit			False	False	False	False	False	False
NRAS_RRAS	NRAS_RRAS	False			False	False	False	False	False	False	False						P01111	P10301	189	218	71	78	37.5661	35.7798		2.07037	192.224	1604.57	0.0372439	0.0146628	752	-0.0848314	0.00372909	0.00229276	0.46789	13	non_hit	False	False	False	False	False	False	False	False	False	False	False	False
MRAS_RRAS2	MRAS_RRAS2	False			False	False	False	False	False	False	False						O14807	P62070	208	204	52	73	25	35.7843	1.96173	1.57554	165.974	478.609	0.0909091	0.0357143	963	-0.109077	0.00427749	0.00229276	0.5625	13	non_hit			False	False	False	False	False	False
RALA_RRAS2	RALA_RRAS2	False			False	False	False	False	False	False	False						P11233	P62070	206	204	11	73	5.33981	35.7843	1.52523	1.57554	953.213	478.609	0.109375	0.072	963	-0.109077	0.00427749	0.00229276	0.475728	13	non_hit	False	False	False	False	False	False	False	False	False	False	False	False
RALB_RRAS2	RALB_RRAS2	False			False	False	False	False	True	False	False						P11234	P62070	206	204	68	73	33.0097	35.7843	1.28549	1.57554	499.786	478.609	0.10274	0.0373832	963	-0.109077	0.00427749	0.00229276	0.461165	13	non_hit			False	False	False	True	False	False
KRAS_RRAS2	KRAS_RRAS2	False			False	True	False	False	True	False	False						P01116	P62070	189	204	100	73	52.9101	35.7843		1.57554	555.439	478.609	0.0429733	0.0131926	963	-0.109077	0.00427749	0.00229276	0.509804	13	non_hit	False	False	False	False	False	False	False	False	False	False	False	False
RRAS_RRAS2	RRAS_RRAS2	False		False	False	False	False	False	False	True	False				0		P10301	P62070	218	204	78	73	35.7798	35.7843	2.07037	1.57554	1604.57	478.609	0.114504	0.0714286	963	-0.109077	0.00427749	0.00229276	0.600917	13	non_hit	False	False	False	False	False	True	False	False	False	False	True	False
GEM_RRAS2	GEM_RRAS2				False	False	False	False	False	False	False						P55040	P62070	296	204	46	73	15.5405	35.7843		1.57554	97.2201	478.609	0.0714286	0.00529101	963	-0.109077	0.00427749	0.00229276	0.212838	13	non_hit			False	False	False	False	False	False
NRAS_RRAS2	NRAS_RRAS2	False			False	False	False	False	False	False	False						P01111	P62070	189	204	71	73	37.5661	35.7843		1.57554	192.224	478.609	0.05	0.0191458	963	-0.109077	0.00427749	0.00229276	0.490196	13	non_hit	True	False	False	False	True	False	False	False	True	False	False	False
CERS2_CERS4	CERS2_CERS4	True			False	False	False	False	False	False	False						Q96G23	Q9HA82	380	394	43	60	11.3158	15.2284			153.485	205.842	0.123596	0.0329218	1239	0.00150636	0.00126131	0.00300606	0.449239	5	non_hit			False	False	True	False	False	False
CERS5_CERS4	CERS4_CERS5	False			False	False	False	False	False	False	False						Q8N5B7	Q9HA82	392	394	35	60	8.92857	15.2284			197.846	205.842	0.263158	0.0384615	1239	0.00150636	0.00126131	0.00300606	0.423858	5	non_hit			False	False	True	False	False	False
CERS6_CERS4	CERS4_CERS6	False			False	False	False	False	False	False	False						Q6ZMG9	Q9HA82	384	394	22	60	5.72917	15.2284			128.164	205.842	0.20339	0.0272109	1239	0.00150636	0.00126131	0.00300606	0.408629	5	non_hit			False	False	False	False	False	False
DHRS7_DHRS7B	DHRS7_DHRS7B				False	False	False	False	False	True	False						Q9Y394	Q6IAN0	339	325	6		1.76991		3.12482		711.819	235.501	0.0408163	0.0284091	617	-0.211902	0.00230326	0.00336271	0.286136	10	non_hit	False	False	False	False	False	True	False	False	False	False	False	False
KDSR_DHRS7B	DHRS7B_KDSR	False			False	False	False	False	False	False	False						Q06136	Q6IAN0	332	325	3		0.903614				485.042	235.501	0.011236	0.013245	617	-0.211902	0.00230326	0.00336271	0.216867	10	non_hit	False	False	False	False	False	False	False	False	False	False	False	False
HSD17B11_DHRS7B	DHRS7B_HSD17B11	False			False	False	False	False	False	False	False						Q8NBQ5	Q6IAN0	300	325	30		10		1.69253		949.518	235.501	0.101449	0.0163934	617	-0.211902	0.00230326	0.00336271	0.224615	11	non_hit	False	False	False	False	False	False	False	False	False	False	False	False
KDSR_DHRS7	DHRS7_KDSR	False			False	False	False	False	False	True	False						Q06136	Q9Y394	332	339	3	6	0.903614	1.76991		3.12482	485.042	711.819	0.0485437	0.0253807	755	-0.103266	0.00329038	0.00585928	0.235988	9	non_hit	False	False	False	False	True	False	False	False	False	False	False	False
HSD17B11_DHRS7	DHRS7_HSD17B11	False			False	False	False	False	False	False	False						Q8NBQ5	Q9Y394	300	339	30	6	10	1.76991	1.69253	3.12482	949.518	711.819	0.0561798	0.0387097	755	-0.103266	0.00329038	0.00585928	0.250737	11	non_hit	False	False	False	False	False	False	False	False	False	False	False	True
DHRS7B_DHRS7	DHRS7_DHRS7B				False	False	False	False	False	True	False						Q6IAN0	Q9Y394	325	339		6		1.76991		3.12482	235.501	711.819	0.0408163	0.0284091	755	-0.103266	0.00329038	0.00585928	0.286136	10	non_hit	False	False	False	False	False	False	False	False	False	False	False	True
DHRS7_KDSR	DHRS7_KDSR	False			False	False	False	False	False	True	False						Q9Y394	Q06136	339	332	6	3	1.76991	0.903614	3.12482		711.819	485.042	0.0485437	0.0253807	1149	-0.169008	0.0026323	0.00443267	0.235988	9	non_hit	False	False	False	False	False	False	False	False	False	False	True	False
DHRS7B_KDSR	DHRS7B_KDSR	False			False	False	False	False	False	False	False						Q6IAN0	Q06136	325	332		3		0.903614			235.501	485.042	0.011236	0.013245	1149	-0.169008	0.0026323	0.00443267	0.216867	10	non_hit	False	False	False	False	False	False	False	False	False	False	False	False
DHRS7_HSD17B11	DHRS7_HSD17B11	False			False	False	False	False	False	False	False						Q9Y394	Q8NBQ5	339	300	6	30	1.76991	10	3.12482	1.69253	711.819	949.518	0.0561798	0.0387097	973	-0.35553	0.00186455	0.0187497	0.250737	11	non_hit	False	False	False	False	False	True	False	False	False	False	False	False
DHRS3_HSD17B11	DHRS3_HSD17B11	False			False	False	False	False	False	False	False						O75911	Q8NBQ5	302	300	37	30	12.2517	10		1.69253	144.863	949.518	0.0526316	0.00248139	973	-0.35553	0.00186455	0.0187497	0.327815	11	non_hit			False	False	False	False	False	False
SDR16C5_HSD17B11	HSD17B11_SDR16C5				False	False	False	False	False	False	False						Q8N3Y7	Q8NBQ5	309	300		30		10		1.69253	359.957	949.518	0.0465116	0.0100251	973	-0.35553	0.00186455	0.0187497	0.393082	10	collateral_loss	False	False	False	True	False	False	False	False	False	False	False	False
RDH10_HSD17B11	HSD17B11_RDH10				False	False	False	False	False	False	False						Q8IZV5	Q8NBQ5	341	300		30		10		1.69253	110.633	949.518	0.0408163	0.00529101	973	-0.35553	0.00186455	0.0187497	0.366569	10	non_hit	False	False	False	False	False	False	False	False	False	False	False	False
DHRS7B_HSD17B11	DHRS7B_HSD17B11	False			False	False	False	False	False	False	False						Q6IAN0	Q8NBQ5	325	300		30		10		1.69253	235.501	949.518	0.101449	0.0163934	973	-0.35553	0.00186455	0.0187497	0.224615	11	non_hit	False	False	False	False	False	False	False	False	False	False	False	False
DHRS3_SDR16C5	DHRS3_SDR16C5				False	False	False	False	False	False	False						O75911	Q8N3Y7	302	309	37		12.2517				144.863	359.957	0.0571429	0	1143	-0.113604	0.000603236	0.00178326	0.31761	11	non_hit			False	False	False	False	False	False
HSD17B11_SDR16C5	HSD17B11_SDR16C5				False	False	False	False	False	False	False						Q8NBQ5	Q8N3Y7	300	309	30		10		1.69253		949.518	359.957	0.0465116	0.0100251	1143	-0.113604	0.000603236	0.00178326	0.393082	10	non_hit	False	True	False	False	False	False	False	False	False	True	False	False
DHRS3_RDH10	DHRS3_RDH10				False	False	False	False	False	True	False						O75911	Q8IZV5	302	341	37		12.2517				144.863	110.633	0.075	0.0666667	1090	-0.155914	0.000932273	0.000611403	0.325513	10	collateral_loss			False	True	False	False	False	True
HSD17B11_RDH10	HSD17B11_RDH10				False	False	False	False	False	False	False						Q8NBQ5	Q8IZV5	300	341	30		10		1.69253		949.518	110.633	0.0408163	0.00529101	1090	-0.155914	0.000932273	0.000611403	0.366569	10	non_hit	False	False	False	False	False	False	False	False	False	False	False	False
SUCLG2_SUCLA2	SUCLA2_SUCLG2	False	False	False	False	True	False	True	True	True	True	0	0			0	Q96I99	Q9P2R7	432	463	58	57	13.4259	12.311	1.83564	1.72538	2601.71	3435.99	0.221675	0.208738	1420	-0.177898	0.00597752	0.00774443	0.436285	2	non_hit	False	False	False	False	False	False	False	False	False	False	False	False
PHETA1_PHETA2	PHETA1_PHETA2	False			False	False	False	False	True	True	True						Q8N4B1	Q6ICB4	249	259	73	71	29.3173	27.4131			61.7032	49.7198	0.09375	0.0952381	233	-0.0186654	0.000548396	0.000560452	0.362595	2	non_hit			False	False	True	False	False	False
SEPTIN3_SEPTIN9	SEPTIN3_SEPTIN9				False	False	False	False	True	True	False						Q9UH03	Q9UHD8	358	586	117	115	32.6816	19.6246			510.498	3786.3	0.115646	0.0597015	1001	-0.154356	0.00707431	0.00861059	0.392491	8	non_hit			False	False	False	False	False	False
SEPTIN2_SEPTIN9	SEPTIN2_SEPTIN9	False			False	False	False	False	True	False	False						Q15019	Q9UHD8	361	586	56	115	15.5125	19.6246			3131.63	3786.3	0.153488	0.145594	1001	-0.154356	0.00707431	0.00861059	0.250853	8	non_hit	False	True	False	False	False	False	False	False	False	True	False	False
SEPTIN7_SEPTIN9	SEPTIN7_SEPTIN9				False	False	False	False	True	False	False						Q16181	Q9UHD8	437	586	179	115	40.9611	19.6246			3133.63	3786.3	0.192469	0.163636	1001	-0.154356	0.00707431	0.00861059	0.232082	8	non_hit			False	False	False	False	False	False
SEPTIN1_SEPTIN9	SEPTIN1_SEPTIN9				False	False	False	False	True	False	False						Q8WYJ6	Q9UHD8	372	586	109	115	29.3011	19.6246			250.839	3786.3	0.0902778	0.06	1001	-0.154356	0.00707431	0.00861059	0.232082	8	non_hit	False	False	False	False	False	False	False	False	False	False	False	False
SEPTIN3_SEPTIN4	SEPTIN3_SEPTIN4				False	False	False	False	True	False	False						Q9UH03	O43236	358	478	117	53	32.6816	11.0879			510.498	1112.28	0.224138	0.160714		-0.0684929	0.00197423	0.00106995	0.318458	8	non_hit			False	False	False	False	False	False
SEPTIN2_SEPTIN4	SEPTIN2_SEPTIN4				False	False	False	False	True	True	False						Q15019	O43236	361	478	56	53	15.5125	11.0879			3131.63	1112.28	0.0992908	0.070922		-0.0684929	0.00197423	0.00106995	0.440162	8	non_hit	False	True	False	False	False	False	False	False	False	True	False	False
SEPTIN7_SEPTIN4	SEPTIN4_SEPTIN7				False	False	False	False	True	True	False						Q16181	O43236	437	478	179	53	40.9611	11.0879			3133.63	1112.28	0.0786517	0.0552147		-0.0684929	0.00197423	0.00106995	0.363083	8	non_hit			False	False	False	True	False	False
SEPTIN1_SEPTIN4	SEPTIN1_SEPTIN4				False	False	False	False	True	True	False						Q8WYJ6	O43236	372	478	109	53	29.3011	11.0879			250.839	1112.28	0.254902	0.163636		-0.0684929	0.00197423	0.00106995	0.494929	8	non_hit	False	True	False	False	False	False	False	False	False	True	False	True
SEPTIN3_SEPTIN1	SEPTIN1_SEPTIN3				False	False	False	False	True	False	False						Q9UH03	Q8WYJ6	358	372	117	109	32.6816	29.3011			510.498	250.839	0.235294	0.208333	347	-0.147517	0.00153551	0.00224181	0.335749	8	non_hit			False	False	False	False	False	False
SEPTIN2_SEPTIN1	SEPTIN1_SEPTIN2				False	False	False	False	True	False	False						Q15019	Q8WYJ6	361	372	56	109	15.5125	29.3011			3131.63	250.839	0.0888889	0.0745342	347	-0.147517	0.00153551	0.00224181	0.495169	8	collateral_loss	False	True	False	True	False	False	False	True	False	True	False	True
SEPTIN7_SEPTIN1	SEPTIN1_SEPTIN7				False	False	False	False	True	False	False						Q16181	Q8WYJ6	437	372	179	109	40.9611	29.3011			3133.63	250.839	0.0760234	0.0777778	347	-0.147517	0.00153551	0.00224181	0.388889	8	collateral_loss			False	True	False	False	False	True
SEPTIN4_SEPTIN1	SEPTIN1_SEPTIN4				False	False	False	False	True	True	False						O43236	Q8WYJ6	478	372	53	109	11.0879	29.3011			1112.28	250.839	0.254902	0.163636	347	-0.147517	0.00153551	0.00224181	0.494929	8	collateral_loss	False	False	False	True	False	True	False	False	False	False	False	False
SEPTIN9_SEPTIN1	SEPTIN1_SEPTIN9				False	False	False	False	True	False	False						Q9UHD8	Q8WYJ6	586	372	115	109	19.6246	29.3011			3786.3	250.839	0.0902778	0.06	347	-0.147517	0.00153551	0.00224181	0.232082	8	non_hit	False	False	False	False	False	False	False	False	False	False	False	False
SEPTIN3_SEPTIN2	SEPTIN2_SEPTIN3				False	False	False	False	True	False	False						Q9UH03	Q15019	358	361	117	56	32.6816	15.5125			510.498	3131.63	0.124088	0.101266	584	-0.251547	0.00652591	0.00662353	0.358586	8	non_hit			False	False	True	False	False	False
SEPTIN7_SEPTIN2	SEPTIN2_SEPTIN7				False	False	False	False	True	False	False						Q16181	Q15019	437	361	179	56	40.9611	15.5125			3133.63	3131.63	0.285047	0.283105	584	-0.251547	0.00652591	0.00662353	0.418953	8	collateral_loss			False	True	False	True	False	False
SEPTIN1_SEPTIN2	SEPTIN1_SEPTIN2				False	False	False	False	True	False	False						Q8WYJ6	Q15019	372	361	109	56	29.3011	15.5125			250.839	3131.63	0.0888889	0.0745342	584	-0.251547	0.00652591	0.00662353	0.495169	8	collateral_loss	False	True	False	True	False	True	False	False	False	True	False	False
SEPTIN4_SEPTIN2	SEPTIN2_SEPTIN4				False	False	False	False	True	True	False						O43236	Q15019	478	361	53	56	11.0879	15.5125			1112.28	3131.63	0.0992908	0.070922	584	-0.251547	0.00652591	0.00662353	0.440162	8	collateral_loss	False	False	False	True	False	False	False	False	False	False	False	False
SEPTIN9_SEPTIN2	SEPTIN2_SEPTIN9	False			False	False	False	False	True	False	False						Q9UHD8	Q15019	586	361	115	56	19.6246	15.5125			3786.3	3131.63	0.153488	0.145594	584	-0.251547	0.00652591	0.00662353	0.250853	8	collateral_loss	False	False	False	True	False	False	False	True	False	False	False	False
CYP2J2_CYP2U1	CYP2J2_CYP2U1				False	False	False	False	False	False	False						P51589	Q7Z449	502	544							116.443	60.1626	0.0322581	0	1160	-0.0850691	0.000274198	0.0001019	0.365809	5	non_hit	False	False	False	False	False	True	False	False	False	False	False	False
CYP2U1_CYP2J2	CYP2J2_CYP2U1				False	False	False	False	False	False	False						Q7Z449	P51589	544	502							60.1626	116.443	0.0322581	0	1140	-0.189035	0.00148067	0.00137566	0.365809	5	non_hit	False	False	False	False	False	False	False	False	False	False	False	True
STRIP2_STRIP1	STRIP1_STRIP2		False	False	False	False	False	False	True	True	True	0		0	0		Q9ULQ0	Q5VSL9	834	837	23	21	2.75779	2.50896	1.89699	1.566	81.2285	318.579	0.321429	0.266667	1143	-0.101174	0.00433233	0.00417792	0.689367	2	non_hit	False	False	False	False	False	False	False	False	False	False	False	False
GNAI2_GNAI3	GNAI2_GNAI3				True	True	False	False	True	False	False						P04899	P08754	355	354	119	152	33.5211	42.9379	1.79361	1.65339	926.895	326.294	0.474576	0.242647	1217	-0.0563696	0.0108582	0.00815204	0.859155	14	collateral_loss	True	False	False	True	False	True	False	True	True	False	True	False
GNA11_GNAI3	GNA11_GNAI3				False	True	False	False	True	False	False						P29992	P08754	359	354	107	152	29.805	42.9379		1.65339	796.516	326.294	0.280303	0.147208	1217	-0.0563696	0.0108582	0.00815204	0.493036	14	non_hit	False	False	False	False	False	False	False	False	False	False	False	False
GNAI1_GNAI3	GNAI1_GNAI3	False			False	True	False	False	True	True	False						P63096	P08754	354	354	148	152	41.8079	42.9379	1.77042	1.65339	280.597	326.294	0.463668	0.264151	1217	-0.0563696	0.0108582	0.00815204	0.937853	14	non_hit			False	False	False	False	False	False
GNA13_GNAI3	GNA13_GNAI3				False	False	False	False	True	False	False						Q14344	P08754	377	354	79	152	20.9549	42.9379	1.93127	1.65339	1069.25	326.294	0.273333	0.0850202	1217	-0.0563696	0.0108582	0.00815204	0.363395	14	non_hit	True	False	False	False	False	False	False	False	True	False	False	False
GNA15_GNAI3	GNA15_GNAI3				False	False	False	False	True	False	False						P30679	P08754	374	354	52	152	13.9037	42.9379		1.65339	303.906	326.294	0.228814	0.00595238	1217	-0.0563696	0.0108582	0.00815204	0.411765	14	non_hit			False	False	False	False	False	False
GNA12_GNAI3	GNA12_GNAI3				False	True	False	False	True	False	False						Q03113	P08754	381	354	100	152	26.2467	42.9379		1.65339	131.688	326.294	0.256318	0.0364583	1217	-0.0563696	0.0108582	0.00815204	0.370079	14	collateral_loss			False	True	False	True	False	False
GNA14_GNAI3	GNA14_GNAI3				False	True	False	False	True	False	False						O95837	P08754	355	354	115	152	32.3944	42.9379		1.65339	37.1329	326.294	0.255411	0.0368098	1217	-0.0563696	0.0108582	0.00815204	0.512676	14	non_hit	False	False	False	False	False	True	False	False	False	False	False	False
GNAO1_GNAI3	GNAI3_GNAO1				False	False	False	False	True	False	False						P09471	P08754	354	354	81	152	22.8814	42.9379		1.65339	1170.29	326.294	0.337079	0.0961538	1217	-0.0563696	0.0108582	0.00815204	0.711864	14	non_hit	False	False	False	False	False	False	False	False	False	False	False	False
GNAQ_GNAI3	GNAI3_GNAQ	False			False	True	False	False	True	False	False						P50148	P08754	359	354	142	152	39.5543	42.9379	1.61889	1.65339	570.007	326.294	0.179747	0.092437	1217	-0.0563696	0.0108582	0.00815204	0.501393	14	non_hit	False	False	False	False	False	False	False	False	False	False	False	False
GNAI2_GNAO1	GNAI2_GNAO1				True	True	False	False	True	False	False						P04899	P09471	355	354	119	81	33.5211	22.8814	1.79361		926.895	1170.29	0.32	0.108108	1292	-0.0468455	0.0087195	0.00346462	0.701408	14	non_hit	False	True	False	False	False	True	False	False	False	True	False	True
GNA11_GNAO1	GNA11_GNAO1				False	True	False	False	True	False	False						P29992	P09471	359	354	107	81	29.805	22.8814			796.516	1170.29	0.3	0.135593	1292	-0.0468455	0.0087195	0.00346462	0.490251	14	non_hit	False	False	False	False	False	False	False	False	False	False	False	False
GNAI1_GNAO1	GNAI1_GNAO1				False	True	False	False	True	True	False						P63096	P09471	354	354	148	81	41.8079	22.8814	1.77042		280.597	1170.29	0.342657	0.157895	1292	-0.0468455	0.0087195	0.00346462	0.725989	14	non_hit			False	False	False	False	False	False
GNA13_GNAO1	GNA13_GNAO1				False	False	False	False	True	False	False						Q14344	P09471	377	354	79	81	20.9549	22.8814	1.93127		1069.25	1170.29	0.29434	0.0931677	1292	-0.0468455	0.0087195	0.00346462	0.384615	14	non_hit	False	False	False	False	False	False	False	False	False	False	False	False
GNA15_GNAO1	GNA15_GNAO1				False	False	False	False	True	False	False						P30679	P09471	374	354	52	81	13.9037	22.8814			303.906	1170.29	0.267677	0	1292	-0.0468455	0.0087195	0.00346462	0.42246	14	non_hit			False	False	False	False	False	False
GNA12_GNAO1	GNA12_GNAO1				False	True	False	False	True	False	False						Q03113	P09471	381	354	100	81	26.2467	22.8814			131.688	1170.29	0.303797	0.0594059	1292	-0.0468455	0.0087195	0.00346462	0.375328	14	non_hit			False	False	False	False	False	False
GNA14_GNAO1	GNA14_GNAO1				False	True	False	False	True	False	False						O95837	P09471	355	354	115	81	32.3944	22.8814			37.1329	1170.29	0.314136	0.0547945	1292	-0.0468455	0.0087195	0.00346462	0.521127	14	non_hit	False	False	False	False	False	False	False	False	False	False	False	False
GNAQ_GNAO1	GNAO1_GNAQ				False	True	False	False	True	False	False						P50148	P09471	359	354	142	81	39.5543	22.8814	1.61889		570.007	1170.29	0.252199	0.150685	1292	-0.0468455	0.0087195	0.00346462	0.493036	14	non_hit	False	False	False	False	False	False	False	False	False	False	False	False
GNAI3_GNAO1	GNAI3_GNAO1				False	False	False	False	True	False	False						P08754	P09471	354	354	152	81	42.9379	22.8814	1.65339		326.294	1170.29	0.337079	0.0961538	1292	-0.0468455	0.0087195	0.00346462	0.711864	14	non_hit	False	False	False	False	False	False	False	False	False	False	False	False
GNAI2_GNA11	GNA11_GNAI2				True	True	False	False	True	False	False						P04899	P29992	355	359	119	107	33.5211	29.805	1.79361		926.895	796.516	0.282313	0.150943	625	-0.0709645	0.00767754	0.00336271	0.490251	14	non_hit	False	False	False	False	False	False	False	False	False	False	False	False
GNAI1_GNA11	GNA11_GNAI1	False			False	True	False	False	True	False	False						P63096	P29992	354	359	148	107	41.8079	29.805	1.77042		280.597	796.516	0.258621	0.144737	625	-0.0709645	0.00767754	0.00336271	0.501393	14	non_hit			False	False	False	False	False	False
GNA13_GNA11	GNA11_GNA13				False	True	False	False	False	False	False						Q14344	P29992	377	359	79	107	20.9549	29.805	1.93127		1069.25	796.516	0.290837	0.216783	625	-0.0709645	0.00767754	0.00336271	0.437666	14	non_hit	False	False	False	False	False	False	False	False	False	False	True	False
GNA12_GNA11	GNA11_GNA12				False	True	False	False	False	False	False						Q03113	P29992	381	359	100	107	26.2467	29.805			131.688	796.516	0.239316	0.09375	625	-0.0709645	0.00767754	0.00336271	0.393701	14	non_hit			False	False	False	False	False	False
GNA14_GNA11	GNA11_GNA14				False	True	False	False	False	True	False						O95837	P29992	355	359	115	107	32.3944	29.805			37.1329	796.516	0.589041	0.056338	625	-0.0709645	0.00767754	0.00336271	0.810585	14	non_hit	False	False	False	False	False	True	False	False	False	False	False	False
GNAO1_GNA11	GNA11_GNAO1				False	True	False	False	True	False	False						P09471	P29992	354	359	81	107	22.8814	29.805			1170.29	796.516	0.3	0.135593	625	-0.0709645	0.00767754	0.00336271	0.490251	14	non_hit	False	False	False	False	False	False	False	False	False	False	False	False
GNAQ_GNA11	GNA11_GNAQ	False		False	False	True	False	False	False	True	False				0		P50148	P29992	359	359	142	107	39.5543	29.805	1.61889		570.007	796.516	0.333333	0.211679	625	-0.0709645	0.00767754	0.00336271	0.902507	14	non_hit	False	False	False	False	False	False	False	False	False	False	False	False
GNAI3_GNA11	GNA11_GNAI3				False	True	False	False	True	False	False						P08754	P29992	354	359	152	107	42.9379	29.805	1.65339		326.294	796.516	0.280303	0.147208	625	-0.0709645	0.00767754	0.00336271	0.493036	14	non_hit	False	False	False	False	False	False	False	False	False	False	False	False
GNAI2_GNA13	GNA13_GNAI2				True	True	False	False	True	False	False						P04899	Q14344	355	377	119	79	33.5211	20.9549	1.79361	1.93127	926.895	1069.25	0.275758	0.1	562	-0.0597287	0.0100905	0.00550262	0.381963	14	non_hit	False	False	False	False	False	False	False	False	False	False	False	False
GNA11_GNA13	GNA11_GNA13				False	True	False	False	False	False	False						P29992	Q14344	359	377	107	79	29.805	20.9549		1.93127	796.516	1069.25	0.290837	0.216783	562	-0.0597287	0.0100905	0.00550262	0.437666	14	non_hit	False	False	False	False	True	False	False	False	False	False	False	False
GNAI1_GNA13	GNA13_GNAI1	False			False	True	False	False	True	False	False						P63096	Q14344	354	377	148	79	41.8079	20.9549	1.77042	1.93127	280.597	1069.25	0.250765	0.102041	562	-0.0597287	0.0100905	0.00550262	0.371353	14	non_hit			False	False	False	True	False	False
GNA15_GNA13	GNA13_GNA15				False	False	False	False	False	False	False						P30679	Q14344	374	377	52	79	13.9037	20.9549		1.93127	303.906	1069.25	0.248869	0.00862069	562	-0.0597287	0.0100905	0.00550262	0.38992	14	non_hit			False	False	False	False	False	False
GNA12_GNA13	GNA12_GNA13		False	False	False	True	False	False	False	True	False		0	0	0		Q03113	Q14344	381	377	100	79	26.2467	20.9549		1.93127	131.688	1069.25	0.491071	0.185484	562	-0.0597287	0.0100905	0.00550262	0.629921	14	non_hit			False	False	False	False	False	False
GNA14_GNA13	GNA13_GNA14				False	True	False	False	False	False	False						O95837	Q14344	355	377	115	79	32.3944	20.9549		1.93127	37.1329	1069.25	0.260274	0.0263158	562	-0.0597287	0.0100905	0.00550262	0.432361	14	non_hit	False	False	False	False	False	False	False	False	False	False	False	False
GNAO1_GNA13	GNA13_GNAO1				False	False	False	False	True	False	False						P09471	Q14344	354	377	81	79	22.8814	20.9549		1.93127	1170.29	1069.25	0.29434	0.0931677	562	-0.0597287	0.0100905	0.00550262	0.384615	14	non_hit	False	False	False	False	False	False	False	False	False	False	False	False
GNAQ_GNA13	GNA13_GNAQ	False			False	True	False	False	False	False	False						P50148	Q14344	359	377	142	79	39.5543	20.9549	1.61889	1.93127	570.007	1069.25	0.259053	0.175141	562	-0.0597287	0.0100905	0.00550262	0.445623	14	non_hit	False	False	False	False	False	False	False	False	False	False	False	False
GNAI3_GNA13	GNA13_GNAI3				False	False	False	False	True	False	False						P08754	Q14344	354	377	152	79	42.9379	20.9549	1.65339	1.93127	326.294	1069.25	0.273333	0.0850202	562	-0.0597287	0.0100905	0.00550262	0.363395	14	compensation	False	False	True	False	False	False	False	False	False	False	False	False
GNAI2_GNAQ	GNAI2_GNAQ	False			True	True	False	False	True	False	False						P04899	P50148	355	359	119	142	33.5211	39.5543	1.79361	1.61889	926.895	570.007	0.199525	0.103175	679	-0.0448448	0.014697	0.00509502	0.493036	14	collateral_loss	False	False	False	True	False	True	False	False	False	False	False	False
GNA11_GNAQ	GNA11_GNAQ	False		False	False	True	False	False	False	True	False				0		P29992	P50148	359	359	107	142	29.805	39.5543		1.61889	796.516	570.007	0.333333	0.211679	679	-0.0448448	0.014697	0.00509502	0.902507	14	non_hit	False	False	False	False	False	False	False	False	False	False	False	False
GNAI1_GNAQ	GNAI1_GNAQ	False			False	True	False	False	True	False	False						P63096	P50148	354	359	148	142	41.8079	39.5543	1.77042	1.61889	280.597	570.007	0.211302	0.112299	679	-0.0448448	0.014697	0.00509502	0.509749	14	non_hit			False	False	False	False	False	False
GNA13_GNAQ	GNA13_GNAQ	False			False	True	False	False	False	False	False						Q14344	P50148	377	359	79	142	20.9549	39.5543	1.93127	1.61889	1069.25	570.007	0.259053	0.175141	679	-0.0448448	0.014697	0.00509502	0.445623	14	non_hit	False	False	False	False	False	False	False	False	False	False	False	False
GNA15_GNAQ	GNA15_GNAQ				False	True	False	False	False	True	False						P30679	P50148	374	359	52	142	13.9037	39.5543		1.61889	303.906	570.007	0.272085	0.0283019	679	-0.0448448	0.014697	0.00509502	0.540107	14	non_hit			False	False	False	False	False	False
GNA12_GNAQ	GNA12_GNAQ	False			False	True	False	False	False	False	False						Q03113	P50148	381	359	100	142	26.2467	39.5543		1.61889	131.688	570.007	0.266667	0.0944882	679	-0.0448448	0.014697	0.00509502	0.401575	14	non_hit			False	False	False	False	False	False
GNAO1_GNAQ	GNAO1_GNAQ				False	True	False	False	True	False	False						P09471	P50148	354	359	81	142	22.8814	39.5543		1.61889	1170.29	570.007	0.252199	0.150685	679	-0.0448448	0.014697	0.00509502	0.493036	14	non_hit	False	False	False	False	False	False	False	False	False	False	False	False
GNAI3_GNAQ	GNAI3_GNAQ	False			False	True	False	False	True	False	False						P08754	P50148	354	359	152	142	42.9379	39.5543	1.65339	1.61889	326.294	570.007	0.179747	0.092437	679	-0.0448448	0.014697	0.00509502	0.501393	14	non_hit	False	False	False	False	False	False	False	False	False	False	False	False
GNAI2_GNA14	GNA14_GNAI2				True	True	False	False	True	False	False						P04899	O95837	355	355	119	115	33.5211	32.3944	1.79361		926.895	37.1329	0.227612	0.0331492	541	-0.0520259	0.00504524	0.000458552	0.501408	14	collateral_loss	False	False	False	True	False	True	False	False	False	False	False	True
GNA11_GNA14	GNA11_GNA14				False	True	False	False	False	True	False						P29992	O95837	359	355	107	115	29.805	32.3944			796.516	37.1329	0.589041	0.056338	541	-0.0520259	0.00504524	0.000458552	0.810585	14	non_hit	False	False	False	False	False	False	False	False	False	False	False	True
GNAI1_GNA14	GNA14_GNAI1	False			False	True	False	False	True	False	False						P63096	O95837	354	355	148	115	41.8079	32.3944	1.77042		280.597	37.1329	0.238281	0.0446429	541	-0.0520259	0.00504524	0.000458552	0.51831	14	non_hit			False	False	False	False	False	False
GNA13_GNA14	GNA13_GNA14				False	True	False	False	False	False	False						Q14344	O95837	377	355	79	115	20.9549	32.3944	1.93127		1069.25	37.1329	0.260274	0.0263158	541	-0.0520259	0.00504524	0.000458552	0.432361	14	non_hit	False	False	False	False	False	False	False	False	False	False	False	False
GNA15_GNA14	GNA14_GNA15				False	True	False	False	False	False	False						P30679	O95837	374	355	52	115	13.9037	32.3944			303.906	37.1329	0.672727	0	541	-0.0520259	0.00504524	0.000458552	0.524064	14	non_hit			False	False	False	False	False	False
GNA12_GNA14	GNA12_GNA14				False	True	False	False	False	False	False						Q03113	O95837	381	355	100	115	26.2467	32.3944			131.688	37.1329	0.267016	0.0434783	541	-0.0520259	0.00504524	0.000458552	0.383202	14	non_hit			False	False	False	False	False	False
GNAO1_GNA14	GNA14_GNAO1				False	True	False	False	True	False	False						P09471	O95837	354	355	81	115	22.8814	32.3944			1170.29	37.1329	0.314136	0.0547945	541	-0.0520259	0.00504524	0.000458552	0.521127	14	non_hit	False	False	False	False	False	False	False	False	False	False	False	False
GNAI3_GNA14	GNA14_GNAI3				False	True	False	False	True	False	False						P08754	O95837	354	355	152	115	42.9379	32.3944	1.65339		326.294	37.1329	0.255411	0.0368098	541	-0.0520259	0.00504524	0.000458552	0.512676	14	non_hit	False	False	False	False	False	False	False	False	False	False	False	True
GNA11_GNAI2	GNA11_GNAI2				True	True	False	False	True	False	False						P29992	P04899	359	355	107	119	29.805	33.5211		1.79361	796.516	926.895	0.282313	0.150943	1254	-0.0632927	0.012997	0.00906914	0.490251	14	non_hit	False	False	False	False	False	False	False	False	False	False	False	False
GNAI1_GNAI2	GNAI1_GNAI2	False			True	True	False	False	True	True	False						P63096	P04899	354	355	148	119	41.8079	33.5211	1.77042	1.79361	280.597	926.895	0.417178	0.254386	1254	-0.0632927	0.012997	0.00906914	0.878873	14	non_hit			False	False	False	False	False	False
GNA13_GNAI2	GNA13_GNAI2				True	True	False	False	True	False	False						Q14344	P04899	377	355	79	119	20.9549	33.5211	1.93127	1.79361	1069.25	926.895	0.275758	0.1	1254	-0.0632927	0.012997	0.00906914	0.381963	14	non_hit	False	False	False	False	False	False	False	False	False	False	False	False
GNA15_GNAI2	GNA15_GNAI2				True	True	False	False	True	False	False						P30679	P04899	374	355	52	119	13.9037	33.5211		1.79361	303.906	926.895	0.218519	0.00537634	1254	-0.0632927	0.012997	0.00906914	0.409091	14	non_hit			False	False	False	False	False	False
GNA12_GNAI2	GNA12_GNAI2				True	True	False	False	True	False	False						Q03113	P04899	381	355	100	119	26.2467	33.5211		1.79361	131.688	926.895	0.248387	0.0585366	1254	-0.0632927	0.012997	0.00906914	0.362205	14	non_hit			False	False	False	False	False	False
GNA14_GNAI2	GNA14_GNAI2				True	True	False	False	True	False	False						O95837	P04899	355	355	115	119	32.3944	33.5211		1.79361	37.1329	926.895	0.227612	0.0331492	1254	-0.0632927	0.012997	0.00906914	0.501408	14	non_hit	False	True	False	False	False	True	False	False	False	True	False	True
GNAO1_GNAI2	GNAI2_GNAO1				True	True	False	False	True	False	False						P09471	P04899	354	355	81	119	22.8814	33.5211		1.79361	1170.29	926.895	0.32	0.108108	1254	-0.0632927	0.012997	0.00906914	0.701408	14	collateral_loss	False	False	False	True	False	True	False	False	False	False	False	True
GNAQ_GNAI2	GNAI2_GNAQ	False			True	True	False	False	True	False	False						P50148	P04899	359	355	142	119	39.5543	33.5211	1.61889	1.79361	570.007	926.895	0.199525	0.103175	1254	-0.0632927	0.012997	0.00906914	0.493036	14	non_hit	False	True	False	False	False	False	False	False	False	True	False	True
GNAI3_GNAI2	GNAI2_GNAI3				True	True	False	False	True	False	False						P08754	P04899	354	355	152	119	42.9379	33.5211	1.65339	1.79361	326.294	926.895	0.474576	0.242647	1254	-0.0632927	0.012997	0.00906914	0.859155	14	compensation	False	True	True	False	True	False	False	False	False	True	False	True
MINDY1_MINDY2	MINDY1_MINDY2	False			False	False	False	False	False	True	True						Q8N5J2	Q8NBR6	469	621							109.895	108.694	0.0689655	0.0153846	1261	-0.0862059	0.00148067	0.00152851	0.396135	2	non_hit			False	False	False	False	False	False
ITIH2_ITIH1	ITIH1_ITIH2				False	False	False	False	False	False	False						P19823	P19827	946	911	59		6.23679			1.79316	3704.52	2422.7	0.0886076	0.107143	353	0.00224877	0.00137099	0.000815204	0.359408	6	collateral_loss			False	True	False	True	False	False
ITIH5_ITIH1	ITIH1_ITIH5				False	False	False	False	False	False	False						Q86UX2	P19827	942	911						1.79316	1793.81	2422.7	0.04	0	353	0.00224877	0.00137099	0.000815204	0.240395	6	collateral_loss			False	True	False	True	False	False
ITIH2_ITIH3	ITIH2_ITIH3				False	False	False	False	False	True	False						P19823	Q06033	946	890	59	9	6.23679	1.01124			3704.52	1416.11	0.0740741	0.0108696	489	-0.0527827	0.00142583	0.000815204	0.375264	6	collateral_loss			False	True	False	True	False	False
ITIH5_ITIH3	ITIH3_ITIH5				False	False	False	False	False	False	False						Q86UX2	Q06033	942	890		9		1.01124			1793.81	1416.11	0.0384615	0	489	-0.0527827	0.00142583	0.000815204	0.258427	6	collateral_loss			False	True	False	True	False	False
ITIH2_ITIH4	ITIH2_ITIH4				False	False	False	False	False	False	False						P19823	Q14624	946	930	59	10	6.23679	1.07527			3704.52	3507.86	0.0451977	0.111111	362	-0.0443284	0.00680011	0.00117186	0.318182	6	collateral_loss			False	True	False	True	False	False
ITIH5_ITIH4	ITIH4_ITIH5				False	False	False	False	False	False	False						Q86UX2	Q14624	942	930		10		1.07527			1793.81	3507.86	0	0	362	-0.0443284	0.00680011	0.00117186	0.22043	6	collateral_loss			False	True	False	True	False	False
AMPD2_AMPD3	AMPD2_AMPD3			False	False	False	False	False	False	True	False					0	Q01433	Q01432	825	767	40	40	4.84848	5.21512	2.02873		1193.57	286.253	0.037037	0.0263158	1295	-0.0338452	0.000548396	0.000560452	0.422071	3	non_hit	False	True	False	False	False	False	False	False	False	True	False	False
AMPD3_AMPD2	AMPD2_AMPD3			False	False	False	False	False	False	True	False					0	Q01432	Q01433	767	825	40	40	5.21512	4.84848		2.02873	286.253	1193.57	0.037037	0.0263158	1413	-0.0969402	0.00252262	0.00346462	0.422071	3	collateral_loss	False	False	False	True	False	False	False	True	False	False	False	False
AP3S2_AP3S1	AP3S1_AP3S2		False	False	False	True	True	True	True	True	True		0	0			P59780	Q92572	193	193	74	93	38.342	48.1865		1.80934		251.179	0.352941	0.115385	1280	-0.0974212	0.00597752	0.00478932	0.834197	2	compensation			True	False	False	False	True	False
CADM4_CADM1	CADM1_CADM4				False	False	False	False	False	False	False						Q8NFZ8	Q9BY67	388	442	21	21	5.41237	4.75113			288.55	455.316	0.0495868	0.037037	267	-0.0191713	0.00548396	0.000917104	0.305732	7	non_hit			False	False	False	False	False	False
CADM3_CADM1	CADM1_CADM3				False	False	False	False	False	False	False						Q8N126	Q9BY67	398	442	20	21	5.02513	4.75113			679.838	455.316	0.0695652	0.0526316	267	-0.0191713	0.00548396	0.000917104	0.329087	7	collateral_loss			False	True	False	True	False	False
NECTIN2_NECTIN1	NECTIN1_NECTIN2	False			False	False	False	False	True	False	False						Q92692	Q15223	538	517	30	26	5.57621	5.02901			204.571	107.324	0.176	0.0569106	274	-0.0513328	0.00296134	0.000764253	0.288104	6	non_hit	False	False	False	False	False	False	False	False	False	False	False	False
NECTIN3_NECTIN1	NECTIN1_NECTIN3				False	False	False	False	True	True	False						Q9NQS3	Q15223	549	517	39	26	7.10383	5.02901			140.856	107.324	0.128713	0.101695	274	-0.0513328	0.00296134	0.000764253	0.285975	8	non_hit	False	False	False	False	False	False	False	False	False	False	False	False
NECTIN4_NECTIN1	NECTIN1_NECTIN4				False	False	False	False	True	False	False						Q96NY8	Q15223	510	517	21	26	4.11765	5.02901			178.283	107.324	0.102564	0.0571429	274	-0.0513328	0.00296134	0.000764253	0.232108	7	non_hit			False	False	False	False	False	False
PVR_NECTIN1	NECTIN1_PVR	False			False	False	False	False	True	False	False						P15151	Q15223	417	517	59	26	14.1487	5.02901	1.44577		225.298	107.324	0.0604027	0.00606061	274	-0.0513328	0.00296134	0.000764253	0.253385	8	non_hit	False	False	False	False	False	False	False	False	False	False	False	False
NECTIN3_PVR	NECTIN3_PVR				False	False	False	False	True	False	False						Q9NQS3	P15151	549	417	39	59	7.10383	14.1487		1.44577	140.856	225.298	0.0789474	0.0855615	168	-0.0920018	0.00570332	0.00774443	0.200364	7	non_hit	False	False	False	False	False	False	False	False	False	False	False	False
NECTIN4_PVR	NECTIN4_PVR				False	False	False	False	False	False	False						Q96NY8	P15151	510	417	21	59	4.11765	14.1487		1.44577	178.283	225.298	0.0625	0.0115607	168	-0.0920018	0.00570332	0.00774443	0.203922	8	non_hit			False	False	False	False	False	False
NECTIN1_PVR	NECTIN1_PVR	False			False	False	False	False	True	False	False						Q15223	P15151	517	417	26	59	5.02901	14.1487		1.44577	107.324	225.298	0.0604027	0.00606061	168	-0.0920018	0.00570332	0.00774443	0.253385	8	non_hit	False	False	False	False	False	False	False	False	False	False	False	False
CADM3_PVR	CADM3_PVR				False	False	False	False	False	False	False						Q8N126	P15151	398	417	20	59	5.02513	14.1487		1.44577	679.838	225.298	0.0325203	0.00653595	168	-0.0920018	0.00570332	0.00774443	0.206019	9	collateral_loss			False	True	False	True	False	False
NECTIN3_NECTIN2	NECTIN2_NECTIN3				False	False	False	False	True	False	False						Q9NQS3	Q92692	549	538	39	30	7.10383	5.57621			140.856	204.571	0.116788	0.143836	208	-0.0430706	0.00510008	0.00596118	0.251366	8	non_hit	False	False	False	False	False	False	False	False	False	False	False	False
NECTIN4_NECTIN2	NECTIN2_NECTIN4				False	False	False	False	False	False	False						Q96NY8	Q92692	510	538	21	30	4.11765	5.57621			178.283	204.571	0.059322	0.0220588	208	-0.0430706	0.00510008	0.00596118	0.223048	7	non_hit			False	False	False	False	False	False
NECTIN1_NECTIN2	NECTIN1_NECTIN2	False			False	False	False	False	True	False	False						Q15223	Q92692	517	538	26	30	5.02901	5.57621			107.324	204.571	0.176	0.0569106	208	-0.0430706	0.00510008	0.00596118	0.288104	6	non_hit	False	False	False	False	False	False	False	False	False	False	False	False
NECTIN2_NECTIN3	NECTIN2_NECTIN3				False	False	False	False	True	False	False						Q92692	Q9NQS3	538	549	30	39	5.57621	7.10383			204.571	140.856	0.116788	0.143836	265	-0.0554547	0.00329038	0.00264941	0.251366	8	non_hit	False	False	False	False	False	False	False	False	False	False	False	False
NECTIN4_NECTIN3	NECTIN3_NECTIN4				False	False	False	False	True	False	False						Q96NY8	Q9NQS3	510	549	21	39	4.11765	7.10383			178.283	140.856	0.0823529	0.0422535	265	-0.0554547	0.00329038	0.00264941	0.245902	8	non_hit			False	False	False	False	True	False
PVR_NECTIN3	NECTIN3_PVR				False	False	False	False	True	False	False						P15151	Q9NQS3	417	549	59	39	14.1487	7.10383	1.44577		225.298	140.856	0.0789474	0.0855615	265	-0.0554547	0.00329038	0.00264941	0.200364	7	non_hit	False	False	False	False	False	False	False	False	False	False	False	False
NECTIN1_NECTIN3	NECTIN1_NECTIN3				False	False	False	False	True	True	False						Q15223	Q9NQS3	517	549	26	39	5.02901	7.10383			107.324	140.856	0.128713	0.101695	265	-0.0554547	0.00329038	0.00264941	0.285975	8	non_hit	False	False	False	False	False	False	False	False	False	False	False	False
MET_MST1R	MET_MST1R		False	False	False	True	False	False	True	True	False				0	0	P08581	Q04912	1390	1400					1.14321	1.63779	84.8864	115.39	0.154098	0.079096	328	-0.113025	0.00438717	0.00193611	0.335938	6	non_hit			False	False	False	False	False	False
GRK5_GRK6	GRK5_GRK6	False		False	False	False	False	False	True	True	False					0	P34947	P43250	590	576	17		2.88136				118.943	183.21	0.110092	0.062201	427	-0.0843161	0.00301618	0.00249656	0.688136	10	non_hit	False	True	False	False	False	False	False	False	False	True	False	False
GRK2_GRK6	GRK2_GRK6			False	False	False	False	False	True	False	False					0	P25098	P43250	689	576	79		11.4659				275.919	183.21	0.111111	0.0540541	427	-0.0843161	0.00301618	0.00249656	0.300435	10	collateral_loss	False	False	False	True	False	False	False	True	False	False	False	False
GRK3_GRK6	GRK3_GRK6			False	False	False	False	False	True	False	False					0	P35626	P43250	688	576							66.4092	183.21	0.120482	0.0169492	427	-0.0843161	0.00301618	0.00249656	0.303779	10	collateral_loss	False	False	False	True	False	True	False	True	False	False	False	False
GRK6_GRK5	GRK5_GRK6	False		False	False	False	False	False	True	True	False					0	P43250	P34947	576	590		17		2.88136			183.21	118.943	0.110092	0.062201	374	-0.244828	0.010255	0.00886534	0.688136	10	collateral_loss	False	False	False	True	False	False	False	True	False	False	False	False
GRK2_GRK5	GRK2_GRK5	False		False	False	False	False	False	True	False	False					0	P25098	P34947	689	590	79	17	11.4659	2.88136			275.919	118.943	0.0735294	0.0387931	374	-0.244828	0.010255	0.00886534	0.29463	10	collateral_loss	False	False	False	True	False	True	False	False	False	False	False	False
GRK3_GRK5	GRK3_GRK5			False	False	False	False	False	True	False	False					0	P35626	P34947	688	590		17		2.88136			66.4092	118.943	0.056338	0.00546448	374	-0.244828	0.010255	0.00886534	0.299419	10	collateral_loss	False	False	False	True	False	True	False	False	False	False	False	False
GRK6_GRK2	GRK2_GRK6			False	False	False	False	False	True	False	False					0	P43250	P25098	576	689		79		11.4659			183.21	275.919	0.111111	0.0540541	368	-0.113452	0.00575816	0.00346462	0.300435	10	non_hit	False	True	False	False	False	False	False	False	False	True	False	False
GRK5_GRK2	GRK2_GRK5	False		False	False	False	False	False	True	False	False					0	P34947	P25098	590	689	17	79	2.88136	11.4659			118.943	275.919	0.0735294	0.0387931	368	-0.113452	0.00575816	0.00346462	0.29463	10	non_hit	False	True	False	False	False	False	False	False	False	True	False	True
GRK3_GRK2	GRK2_GRK3		False	False	False	False	False	False	True	True	False		0	0		0	P35626	P25098	688	689		79		11.4659			66.4092	275.919	0.232759	0.0533333	368	-0.113452	0.00575816	0.00346462	0.840348	10	non_hit	False	False	False	False	False	False	False	False	False	False	False	False
GRK6_GRK3	GRK3_GRK6			False	False	False	False	False	True	False	False					0	P43250	P35626	576	688							183.21	66.4092	0.120482	0.0169492	429	-0.094982	0.0020839	0.000560452	0.303779	10	non_hit	False	True	False	False	False	False	False	False	False	True	False	True
GRK5_GRK3	GRK3_GRK5			False	False	False	False	False	True	False	False					0	P34947	P35626	590	688	17		2.88136				118.943	66.4092	0.056338	0.00546448	429	-0.094982	0.0020839	0.000560452	0.299419	10	non_hit	False	True	False	False	False	False	False	False	False	True	False	True
GRK2_GRK3	GRK2_GRK3		False	False	False	False	False	False	True	True	False		0	0		0	P25098	P35626	689	688	79		11.4659				275.919	66.4092	0.232759	0.0533333	429	-0.094982	0.0020839	0.000560452	0.840348	10	non_hit	False	False	False	False	False	False	False	False	False	False	False	False
SH2B1_SH2B2	SH2B1_SH2B2				False	False	False	False	True	True	False						Q9NRF2	O14492	756	632		13		2.05696	1.79083		125.803	172.347	0.193548	0.178571	385	-0.0367885	0.00153551	0.00208896	0.325397	3	non_hit			False	False	False	False	False	False
ARHGAP29_GMIP	ARHGAP29_GMIP	False			False	False	False	False	True	False	False						Q52LW3	Q9P107	1261	970	35	137	2.77557	14.1237	1.23801	1.84257	122.119	213.568	0.0243902	0.04	296	-0.0595865	0.000767754	0.00142661	0.245044	6	non_hit	False	True	False	False	False	False	False	False	False	True	False	True
ABR_BCR	ABR_BCR	False	False	False	False	False	False	False	False	True	False		0			0	Q12979	P11274	859	1271	38	21	4.42375	1.65224	1.62704	1.50559	822.384	225.46	0.0652174	0.0714286	445	-0.164546	0.00685495	0.00631783	0.455547	4	non_hit	False	False	False	False	False	False	False	True	False	False	False	False
ARHGAP29_ARHGAP45	ARHGAP29_ARHGAP45				False	False	False	False	True	True	False						Q52LW3	Q92619	1261	1136	35	129	2.77557	11.3556	1.23801		122.119	405.132	0.0263158	0.0151515	325	-0.171714	0.000603236	0.000866154	0.291832	6	non_hit	False	True	False	False	False	False	False	False	False	True	False	True
BCR_ABR	ABR_BCR	False	False	False	False	False	False	False	False	True	False		0			0	P11274	Q12979	1271	859	21	38	1.65224	4.42375	1.50559	1.62704	225.46	822.384	0.0652174	0.0714286	455	-0.106025	0.00120647	0.00132471	0.455547	4	non_hit	False	False	False	False	False	False	False	False	False	False	False	False
GMIP_ARHGAP29	ARHGAP29_GMIP	False			False	False	False	False	True	False	False						Q9P107	Q52LW3	970	1261	137	35	14.1237	2.77557	1.84257	1.23801	213.568	122.119	0.0243902	0.04	334	-0.154674	0.00153551	0.00254751	0.245044	6	collateral_loss	False	False	False	True	False	True	False	False	False	False	False	False
ARHGAP45_ARHGAP29	ARHGAP29_ARHGAP45				False	False	False	False	True	True	False						Q92619	Q52LW3	1136	1261	129	35	11.3556	2.77557		1.23801	405.132	122.119	0.0263158	0.0151515	334	-0.154674	0.00153551	0.00254751	0.291832	6	collateral_loss	False	False	False	True	False	True	False	False	False	False	False	False
CLCN3_CLCN7	CLCN3_CLCN7	False			False	False	False	True	False	False	False						P51790	P51798	818	805	108	35	13.2029	4.34783		2.20134	84.4991	83.1855	0.0416667	0.0526316	673	-0.0878928	0.00279682	0.00575738	0.264434	9	non_hit	False	False	False	False	False	False	False	False	False	False	False	False
CLCN7_CLCN3	CLCN3_CLCN7	False			False	False	False	True	False	False	False						P51798	P51790	805	818	35	108	4.34783	13.2029	2.20134		83.1855	84.4991	0.0416667	0.0526316	1170	-0.0365503	0.00131615	0.00244561	0.264434	9	non_hit	False	False	False	False	False	False	False	False	False	False	False	False
GAS6_PROS1	GAS6_PROS1				False	False	False	False	False	True	False						Q14393	P07225	678	676	26	22	3.83481	3.25444	1.53547		120.354	758.816	0.0857143	0.130435	268	-0.0591823	0.0023581	0.00178326	0.430678	3	collateral_loss	False	False	False	True	False	False	False	False	False	False	False	True
PROS1_GAS6	GAS6_PROS1				False	False	False	False	False	True	False						P07225	Q14393	676	678	22	26	3.25444	3.83481		1.53547	758.816	120.354	0.0857143	0.130435	289	-0.0421453	0.00389361	0.00351557	0.430678	3	non_hit	False	True	False	False	False	True	False	False	False	True	False	False
SERINC5_SERINC1	SERINC1_SERINC5	False			False	False	False	False	False	False	False						Q86VE9	Q9NRX5	423	453						1.19125	59.7453	82.9842	0	0	1339	-0.0819322	0.00219358	0.00305701	0.381779	5	non_hit			False	False	False	False	False	False
SERINC3_SERINC1	SERINC1_SERINC3			False	False	False	False	False	False	True	False		0				Q13530	Q9NRX5	473	453					0.945845	1.19125	115.474	82.9842	0	0.012987	1339	-0.0819322	0.00219358	0.00305701	0.589852	5	compensation	False	False	True	False	False	False	True	False	False	False	False	False
SERINC1_SERINC3	SERINC1_SERINC3			False	False	False	False	False	False	True	False		0				Q9NRX5	Q13530	453	473					1.19125	0.945845	82.9842	115.474	0	0.012987	1304	-0.183237	0.000383877	0.000917104	0.589852	5	non_hit	True	False	False	False	False	False	False	False	True	False	False	False
RAB30_RAB33B	RAB30_RAB33B	False			False	False	False	False	True	False	False						Q15771	Q9H082	203	229	27	93	13.3005	40.6114	1.49213		39.6734	156.3	0.0731707	0.0344828	352	-0.216409	0.00477104	0.00147756	0.371179	15	non_hit	False	False	False	False	False	False	False	False	False	False	False	False
RAB43_RAB33B	RAB33B_RAB43	False			False	False	False	False	True	False	False						Q86YS6	Q9H082	212	229	57	93	26.8868	40.6114			108.488	156.3	0.45045	0.030303	352	-0.216409	0.00477104	0.00147756	0.340611	15	collateral_loss	False	False	False	True	False	True	False	False	False	False	False	False
RAB35_RAB33B	RAB33B_RAB35	False			False	False	False	False	True	False	False						Q15286	Q9H082	201	229	59	93	29.3532	40.6114	2.08724		583.143	156.3	0.0597826	0.00550459	352	-0.216409	0.00477104	0.00147756	0.353712	15	non_hit	False	False	False	False	False	False	False	False	False	False	False	False
RAB18_RAB33B	RAB18_RAB33B	False			False	False	False	False	True	False	False						Q9NP72	Q9H082	206	229	69	93	33.4951	40.6114	1.86122		893.431	156.3	0.0666667	0.0176991	352	-0.216409	0.00477104	0.00147756	0.319149	15	non_hit	False	False	False	False	False	False	False	False	False	False	False	False
RAB19_RAB33B	RAB19_RAB33B				False	False	False	False	True	False	False						A4D1S5	Q9H082	217	229	55	93	25.3456	40.6114				156.3	0.509804	0.0263158	352	-0.216409	0.00477104	0.00147756	0.358079	15	collateral_loss			False	True	False	True	False	False
RAB40C_RAB33B	RAB33B_RAB40C	False			False	False	False	False	True	False	False						Q96S21	Q9H082	281	229		93		40.6114			72.9982	156.3	0.036036	0	352	-0.216409	0.00477104	0.00147756	0.231317	15	non_hit			False	False	False	False	False	False
RAB1A_RAB33B	RAB1A_RAB33B	False			False	False	False	False	True	False	False						P62820	Q9H082	205	229	71	93	34.6341	40.6114	1.78698		1216.08	156.3	0.168571	0.0357143	352	-0.216409	0.00477104	0.00147756	0.340611	15	non_hit			False	False	False	False	False	False
RAB1B_RAB33B	RAB1B_RAB33B	False			False	False	False	False	True	False	False						Q9H0U4	Q9H082	201	229	75	93	37.3134	40.6114			742.998	156.3	0.225806	0.0326797	352	-0.216409	0.00477104	0.00147756	0.336245	15	non_hit	False	False	False	False	False	False	False	False	False	False	False	False
RAB30_RAB43	RAB30_RAB43	False			False	False	False	False	False	True	False						Q15771	Q86YS6	203	212	27	57	13.3005	26.8868	1.49213		39.6734	108.488	0.0720721	0.111111	329	-0.19522	0.00405813	0.00198706	0.490566	15	non_hit	False	False	False	False	False	False	False	False	False	False	False	True
RAB35_RAB43	RAB35_RAB43	False			False	False	False	False	False	False	False						Q15286	Q86YS6	201	212	59	57	29.3532	26.8868	2.08724		583.143	108.488	0.0520231	0.00904159	329	-0.19522	0.00405813	0.00198706	0.367925	15	non_hit	False	False	False	False	False	False	False	False	False	False	False	False
RAB18_RAB43	RAB18_RAB43	False			False	False	False	False	False	False	False						Q9NP72	Q86YS6	206	212	69	57	33.4951	26.8868	1.86122		893.431	108.488	0.0425532	0.00806452	329	-0.19522	0.00405813	0.00198706	0.33617	15	non_hit	False	False	False	False	False	False	False	False	False	False	False	False
RAB19_RAB43	RAB19_RAB43				False	False	False	False	False	True	False						A4D1S5	Q86YS6	217	212	55	57	25.3456	26.8868				108.488	0.549451	0	329	-0.19522	0.00405813	0.00198706	0.520737	15	non_hit			False	False	False	False	False	False
RAB33B_RAB43	RAB33B_RAB43	False			False	False	False	False	True	False	False						Q9H082	Q86YS6	229	212	93	57	40.6114	26.8868			156.3	108.488	0.45045	0.030303	329	-0.19522	0.00405813	0.00198706	0.340611	15	non_hit	False	True	False	False	False	False	False	False	False	True	False	True
RAB40C_RAB43	RAB40C_RAB43	False			False	False	False	False	True	False	False						Q96S21	Q86YS6	281	212		57		26.8868			72.9982	108.488	0.0408163	0	329	-0.19522	0.00405813	0.00198706	0.256228	15	non_hit			False	False	False	False	False	False
RAB1A_RAB43	RAB1A_RAB43	False			False	False	False	False	True	False	False						P62820	Q86YS6	205	212	71	57	34.6341	26.8868	1.78698		1216.08	108.488	0.16129	0.0343511	329	-0.19522	0.00405813	0.00198706	0.429245	15	non_hit			False	False	False	False	True	False
RAB1B_RAB43	RAB1B_RAB43	False			False	False	False	False	True	False	False						Q9H0U4	Q86YS6	201	212	75	57	37.3134	26.8868			742.998	108.488	0.227848	0.0566038	329	-0.19522	0.00405813	0.00198706	0.424528	15	non_hit	False	False	False	False	False	False	False	False	False	False	False	False
RAB30_RAB18	RAB18_RAB30	False			False	False	False	False	False	False	False						Q15771	Q9NP72	203	206	27	69	13.3005	33.4951	1.49213	1.86122	39.6734	893.431	0.0535714	0	892	-0.159164	0.00400329	0.00438172	0.357447	15	non_hit	False	False	False	False	False	False	False	False	False	False	False	False
RAB43_RAB18	RAB18_RAB43	False			False	False	False	False	False	False	False						Q86YS6	Q9NP72	212	206	57	69	26.8868	33.4951		1.86122	108.488	893.431	0.0425532	0.00806452	892	-0.159164	0.00400329	0.00438172	0.33617	15	non_hit	False	False	False	False	False	False	False	False	False	False	False	False
RAB35_RAB18	RAB18_RAB35				False	False	False	False	False	False	False						Q15286	Q9NP72	201	206	59	69	29.3532	33.4951	2.08724	1.86122	583.143	893.431	0.0903614	0.0219595	892	-0.159164	0.00400329	0.00438172	0.387234	15	non_hit	True	False	False	False	False	False	False	False	True	False	False	False
RAB19_RAB18	RAB18_RAB19				False	False	False	False	False	False	False						A4D1S5	Q9NP72	217	206	55	69	25.3456	33.4951		1.86122		893.431	0.0687023	0	892	-0.159164	0.00400329	0.00438172	0.323404	15	non_hit			False	False	False	False	False	False
RAB33B_RAB18	RAB18_RAB33B	False			False	False	False	False	True	False	False						Q9H082	Q9NP72	229	206	93	69	40.6114	33.4951		1.86122	156.3	893.431	0.0666667	0.0176991	892	-0.159164	0.00400329	0.00438172	0.319149	15	non_hit	False	False	False	False	False	False	False	False	False	False	False	False
RAB40C_RAB18	RAB18_RAB40C				False	False	False	False	True	False	False						Q96S21	Q9NP72	281	206		69		33.4951		1.86122	72.9982	893.431	0.0412371	0	892	-0.159164	0.00400329	0.00438172	0.245552	15	non_hit			False	False	False	False	False	False
RAB1A_RAB18	RAB18_RAB1A				False	False	False	False	True	False	False						P62820	Q9NP72	205	206	71	69	34.6341	33.4951	1.78698	1.86122	1216.08	893.431	0.0851648	0.0635452	892	-0.159164	0.00400329	0.00438172	0.387234	15	non_hit			False	False	False	False	False	False
RAB1B_RAB18	RAB18_RAB1B				False	False	False	False	True	False	False						Q9H0U4	Q9NP72	201	206	75	69	37.3134	33.4951		1.86122	742.998	893.431	0.10687	0.0913706	892	-0.159164	0.00400329	0.00438172	0.378723	15	non_hit	False	False	False	False	False	False	False	False	False	False	False	False
RAB30_RAB35	RAB30_RAB35	False			False	False	False	False	False	False	False						Q15771	Q15286	203	201	27	59	13.3005	29.3532	1.49213	2.08724	39.6734	583.143	0.0479452	0.0110294	413	-0.0972047	0.00592268	0.0264432	0.44335	15	non_hit	False	False	False	False	False	False	False	False	False	False	False	False
RAB43_RAB35	RAB35_RAB43	False			False	False	False	False	False	False	False						Q86YS6	Q15286	212	201	57	59	26.8868	29.3532		2.08724	108.488	583.143	0.0520231	0.00904159	413	-0.0972047	0.00592268	0.0264432	0.367925	15	non_hit	False	False	False	False	False	False	False	False	False	False	False	False
RAB18_RAB35	RAB18_RAB35				False	False	False	False	False	False	False						Q9NP72	Q15286	206	201	69	59	33.4951	29.3532	1.86122	2.08724	893.431	583.143	0.0903614	0.0219595	413	-0.0972047	0.00592268	0.0264432	0.387234	15	compensation	False	False	True	False	False	False	False	False	False	False	False	False
RAB19_RAB35	RAB19_RAB35				False	False	False	False	False	False	False						A4D1S5	Q15286	217	201	55	59	25.3456	29.3532		2.08724		583.143	0.0542169	0	413	-0.0972047	0.00592268	0.0264432	0.364055	15	non_hit			False	False	False	False	False	False
RAB33B_RAB35	RAB33B_RAB35	False			False	False	False	False	True	False	False						Q9H082	Q15286	229	201	93	59	40.6114	29.3532		2.08724	156.3	583.143	0.0597826	0.00550459	413	-0.0972047	0.00592268	0.0264432	0.353712	15	non_hit	False	False	False	False	False	False	False	False	False	False	False	False
RAB40C_RAB35	RAB35_RAB40C				False	False	False	False	True	False	False						Q96S21	Q15286	281	201		59		29.3532		2.08724	72.9982	583.143	0.030303	0.00184502	413	-0.0972047	0.00592268	0.0264432	0.259786	15	non_hit			False	False	False	False	False	False
RAB1A_RAB35	RAB1A_RAB35				False	False	False	False	True	False	False						P62820	Q15286	205	201	71	59	34.6341	29.3532	1.78698	2.08724	1216.08	583.143	0.0831234	0.0518207	413	-0.0972047	0.00592268	0.0264432	0.546341	15	non_hit			False	False	False	False	False	False
RAB1B_RAB35	RAB1B_RAB35				False	False	False	False	True	False	False						Q9H0U4	Q15286	201	201	75	59	37.3134	29.3532		2.08724	742.998	583.143	0.0869565	0.0468498	413	-0.0972047	0.00592268	0.0264432	0.547264	15	non_hit	False	False	False	False	False	False	False	False	False	False	False	False
RAB43_RAB1B	RAB1B_RAB43	False			False	False	False	False	True	False	False						Q86YS6	Q9H0U4	212	201	57	75	26.8868	37.3134			108.488	742.998	0.227848	0.0566038	1187	-0.215498	0.0119002	0.00657258	0.424528	15	non_hit	False	False	False	False	False	False	False	False	False	False	False	False
RAB35_RAB1B	RAB1B_RAB35				False	False	False	False	True	False	False						Q15286	Q9H0U4	201	201	59	75	29.3532	37.3134	2.08724		583.143	742.998	0.0869565	0.0468498	1187	-0.215498	0.0119002	0.00657258	0.547264	15	non_hit	False	False	False	False	False	False	False	False	False	False	False	False
RAB18_RAB1B	RAB18_RAB1B				False	False	False	False	True	False	False						Q9NP72	Q9H0U4	206	201	69	75	33.4951	37.3134	1.86122		893.431	742.998	0.10687	0.0913706	1187	-0.215498	0.0119002	0.00657258	0.378723	15	non_hit	False	False	False	False	False	False	False	False	False	False	False	False
RAB33B_RAB1B	RAB1B_RAB33B	False			False	False	False	False	True	False	False						Q9H082	Q9H0U4	229	201	93	75	40.6114	37.3134			156.3	742.998	0.225806	0.0326797	1187	-0.215498	0.0119002	0.00657258	0.336245	15	non_hit	False	False	False	False	False	False	False	False	False	False	False	False
RAB40C_RAB1B	RAB1B_RAB40C				False	False	False	False	True	False	False						Q96S21	Q9H0U4	281	201		75		37.3134			72.9982	742.998	0.0208333	0	1187	-0.215498	0.0119002	0.00657258	0.270463	15	non_hit			False	False	False	False	False	False
RAB1A_RAB1B	RAB1A_RAB1B			True	False	False	False	False	True	True	False				1		P62820	Q9H0U4	205	201	71	75	34.6341	37.3134	1.78698		1216.08	742.998	0.472678	0.280142	1187	-0.215498	0.0119002	0.00657258	0.917073	15	non_hit			False	False	True	False	False	False
RAB43_RAB30	RAB30_RAB43	False			False	False	False	False	False	True	False						Q86YS6	Q15771	212	203	57	27	26.8868	13.3005		1.49213	108.488	39.6734	0.0720721	0.111111	400	-0.219361	0.00246778	0.00157946	0.490566	15	non_hit	False	False	False	False	False	True	False	False	False	False	False	False
RAB35_RAB30	RAB30_RAB35	False			False	False	False	False	False	False	False						Q15286	Q15771	201	203	59	27	29.3532	13.3005	2.08724	1.49213	583.143	39.6734	0.0479452	0.0110294	400	-0.219361	0.00246778	0.00157946	0.44335	15	non_hit	False	False	False	False	False	False	False	False	False	False	False	False
RAB18_RAB30	RAB18_RAB30	False			False	False	False	False	False	False	False						Q9NP72	Q15771	206	203	69	27	33.4951	13.3005	1.86122	1.49213	893.431	39.6734	0.0535714	0	400	-0.219361	0.00246778	0.00157946	0.357447	15	non_hit	False	False	False	False	False	False	False	False	False	False	False	False
RAB19_RAB30	RAB19_RAB30				False	False	False	False	False	False	False						A4D1S5	Q15771	217	203	55	27	25.3456	13.3005		1.49213		39.6734	0.0769231	0	400	-0.219361	0.00246778	0.00157946	0.428571	15	non_hit			False	False	False	False	False	False
RAB33B_RAB30	RAB30_RAB33B	False			False	False	False	False	True	False	False						Q9H082	Q15771	229	203	93	27	40.6114	13.3005		1.49213	156.3	39.6734	0.0731707	0.0344828	400	-0.219361	0.00246778	0.00157946	0.371179	15	non_hit	False	False	False	False	False	False	False	False	False	False	False	False
RAB40C_RAB30	RAB30_RAB40C	False			False	False	False	False	True	False	False						Q96S21	Q15771	281	203		27		13.3005		1.49213	72.9982	39.6734	0.057971	0	400	-0.219361	0.00246778	0.00157946	0.220641	15	non_hit			False	False	False	False	False	False
RAB1A_RAB30	RAB1A_RAB30	False			False	False	False	False	True	False	False						P62820	Q15771	205	203	71	27	34.6341	13.3005	1.78698	1.49213	1216.08	39.6734	0.0338028	0.0233463	400	-0.219361	0.00246778	0.00157946	0.419512	15	non_hit			False	False	False	False	False	False
DNAJB4_DNAJB6	DNAJB4_DNAJB6	False			False	False	False	False	True	False	False						Q9UDY4	O75190	337	326	74	26	21.9585	7.97546	1.706	1.08101	1069.55	798.214	0.228814	0.0708861	455	-0.381306	0.0146422	0.0155908	0.255193	11	non_hit			False	False	False	False	False	False
DNAJB1_DNAJB6	DNAJB1_DNAJB6				False	False	False	False	True	False	False						P25685	O75190	340	326	58	26	17.0588	7.97546	1.81596	1.08101	1106.78	798.214	0.207709	0.115468	455	-0.381306	0.0146422	0.0155908	0.258824	11	compensation	True	False	True	False	False	False	False	False	True	False	False	False
DNAJB2_DNAJB6	DNAJB2_DNAJB6				True	True	False	False	True	True	False						P25686	O75190	324	326	36	26	11.1111	7.97546	1.38036	1.08101	424.214	798.214	0.235849	0.076087	455	-0.381306	0.0146422	0.0155908	0.457055	11	non_hit	False	False	False	False	False	False	False	False	False	False	False	False
DNAJB6_DNAJB2	DNAJB2_DNAJB6				True	True	False	False	True	True	False						O75190	P25686	326	324	26	36	7.97546	11.1111	1.08101	1.38036	798.214	424.214	0.235849	0.076087	478	-0.398924	0.00690979	0.00458552	0.457055	11	non_hit	False	False	False	False	False	False	False	False	False	False	False	False
DNAJB4_DNAJB2	DNAJB2_DNAJB4	False			True	True	False	False	True	False	False						Q9UDY4	P25686	337	324	74	36	21.9585	11.1111	1.706	1.38036	1069.55	424.214	0.318386	0.106952	478	-0.398924	0.00690979	0.00458552	0.228487	11	non_hit			False	False	False	False	False	False
DNAJB1_DNAJB2	DNAJB1_DNAJB2				True	True	False	False	True	False	False						P25685	P25686	340	324	58	36	17.0588	11.1111	1.81596	1.38036	1106.78	424.214	0.226087	0.0922509	478	-0.398924	0.00690979	0.00458552	0.229412	11	compensation	False	False	True	False	False	False	True	False	False	False	False	False
DNAJB6_DNAJB1	DNAJB1_DNAJB6				False	False	False	False	True	False	False						O75190	P25685	326	340	26	58	7.97546	17.0588	1.08101	1.81596	798.214	1106.78	0.207709	0.115468	1099	-0.250297	0.0162874	0.0104957	0.258824	11	compensation	True	False	True	False	False	False	False	False	True	False	False	False
DNAJB4_DNAJB1	DNAJB1_DNAJB4	False			False	False	False	False	True	True	False						Q9UDY4	P25685	337	340	74	58	21.9585	17.0588	1.706	1.81596	1069.55	1106.78	0.295265	0.149466	1099	-0.250297	0.0162874	0.0104957	0.658824	11	non_hit			False	False	False	False	False	False
DNAJB5_DNAJB1	DNAJB1_DNAJB5				False	False	False	False	True	False	False						O75953	P25685	348	340	67	58	19.2529	17.0588	1.38571	1.81596	751.535	1106.78	0.237057	0.0856164	1099	-0.250297	0.0162874	0.0104957	0.469697	11	non_hit	True	False	False	False	False	False	False	False	True	False	False	False
DNAJB2_DNAJB1	DNAJB1_DNAJB2				True	True	False	False	True	False	False						P25686	P25685	324	340	36	58	11.1111	17.0588	1.38036	1.81596	424.214	1106.78	0.226087	0.0922509	1099	-0.250297	0.0162874	0.0104957	0.229412	11	non_hit	True	False	False	False	False	False	False	False	True	False	False	False
DNAJB4_DNAJB5	DNAJB4_DNAJB5				False	False	False	False	True	True	False						Q9UDY4	O75953	337	348	74	67	21.9585	19.2529	1.706	1.38571	1069.55	751.535	0.382979	0.1875	1149	-0.288871	0.00860982	0.00565547	0.47619	11	non_hit			False	False	False	False	False	False
DNAJB1_DNAJB5	DNAJB1_DNAJB5				False	False	False	False	True	False	False						P25685	O75953	340	348	58	67	17.0588	19.2529	1.81596	1.38571	1106.78	751.535	0.237057	0.0856164	1149	-0.288871	0.00860982	0.00565547	0.469697	11	compensation	False	False	True	False	False	False	False	False	False	False	False	False
PPP6R2_PPP6R1	PPP6R1_PPP6R2	False		False	True	True	True	False	True	False	False					0	O75170	Q9UPN7	966	881	37	60	3.83023	6.81044	1.78545	1.71237	249.118	307.537	0.291971	0.2	1200	-0.14386	0.00493556	0.00677638	0.392075	3	non_hit	False	False	False	False	False	False	False	False	False	False	False	False
PPP6R3_PPP6R1	PPP6R1_PPP6R3			False	True	True	False	False	True	False	False					0	Q5H9R7	Q9UPN7	873	881	43	60	4.92554	6.81044	1.86751	1.71237	878.933	307.537	0.25641	0.180995	1200	-0.14386	0.00493556	0.00677638	0.46084	3	non_hit	False	False	False	False	False	False	False	False	False	False	False	False
PPP6R2_PPP6R3	PPP6R2_PPP6R3	False	False	False	True	True	False	False	True	True	False				0	0	O75170	Q5H9R7	966	873	37	43	3.83023	4.92554	1.78545	1.86751	249.118	878.933	0.261438	0.198925	1340	-0.17537	0.005813	0.00652163	0.446298	3	non_hit	True	False	False	False	False	False	False	False	True	False	False	False
PPP6R1_PPP6R3	PPP6R1_PPP6R3			False	True	True	False	False	True	False	False					0	Q9UPN7	Q5H9R7	881	873	60	43	6.81044	4.92554	1.71237	1.86751	307.537	878.933	0.25641	0.180995	1340	-0.17537	0.005813	0.00652163	0.46084	3	non_hit	False	False	False	False	False	False	False	False	False	False	False	False
PPP6R3_PPP6R2	PPP6R2_PPP6R3	False	False	False	True	True	False	False	True	True	False				0	0	Q5H9R7	O75170	873	966	43	37	4.92554	3.83023	1.86751	1.78545	878.933	249.118	0.261438	0.198925	1325	-0.140014	0.00477104	0.00484027	0.446298	3	compensation	False	False	True	False	False	False	False	False	False	False	False	False
PPP6R1_PPP6R2	PPP6R1_PPP6R2	False		False	True	True	True	False	True	False	False					0	Q9UPN7	O75170	881	966	60	37	6.81044	3.83023	1.71237	1.78545	307.537	249.118	0.291971	0.2	1325	-0.140014	0.00477104	0.00484027	0.392075	3	non_hit	False	False	False	False	False	False	False	True	False	False	False	False
PSTPIP1_PSTPIP2	PSTPIP1_PSTPIP2				False	False	False	False	True	True	False						O43586	Q9H939	416	334	13		3.125			2.15419	79.1546	412.361	0.253968	0.0192308	936	-0.0239176	0.00120647	0.000815204	0.365385	4	collateral_loss	False	False	False	True	False	True	False	False	False	False	False	False
FCHO1_SGIP1	FCHO1_SGIP1				False	False	False	False	False	False	False						O14526	Q9BQI5	889	828	152	8	17.0979	0.966184			61.6716	401.512	0.3	0.0824742	434	-0.0734607	0.00531944	0.00178326	0.267116	5	collateral_loss	False	False	False	True	False	False	False	True	False	False	False	False
FCHO2_SGIP1	FCHO2_SGIP1				False	False	False	False	True	False	False						Q0JRZ9	Q9BQI5	810	828	122	8	15.0617	0.966184	2.17413		354.088	401.512	0.31405	0.1125	434	-0.0734607	0.00531944	0.00178326	0.38285	5	non_hit	False	False	False	False	False	False	False	False	False	False	False	True
SGIP1_FCHO1	FCHO1_SGIP1				False	False	False	False	False	False	False						Q9BQI5	O14526	828	889	8	152	0.966184	17.0979			401.512	61.6716	0.3	0.0824742	402	-0.0763292	0.00323554	0.00356652	0.267116	5	non_hit	False	True	False	False	False	False	False	False	False	True	False	False
FCHO2_FCHO1	FCHO1_FCHO2				False	False	False	False	True	True	False						Q0JRZ9	O14526	810	889	122	152	15.0617	17.0979	2.17413		354.088	61.6716	0.440476	0.0508475	402	-0.0763292	0.00323554	0.00356652	0.429854	5	non_hit	False	True	False	False	False	False	False	False	False	True	False	True
SGIP1_FCHO2	FCHO2_SGIP1				False	False	False	False	True	False	False						Q9BQI5	Q0JRZ9	828	810	8	122	0.966184	15.0617		2.17413	401.512	354.088	0.31405	0.1125	462	-0.0824304	0.00340005	0.00275131	0.38285	5	non_hit	False	False	False	False	False	True	False	False	False	False	False	False
FCHO1_FCHO2	FCHO1_FCHO2				False	False	False	False	True	True	False						O14526	Q0JRZ9	889	810	152	122	17.0979	15.0617		2.17413	61.6716	354.088	0.440476	0.0508475	462	-0.0824304	0.00340005	0.00275131	0.429854	5	collateral_loss	False	False	False	True	False	True	False	True	False	False	False	False
PSTPIP2_PSTPIP1	PSTPIP1_PSTPIP2				False	False	False	False	True	True	False						Q9H939	O43586	334	416		13		3.125	2.15419		412.361	79.1546	0.253968	0.0192308	947	-0.0403925	0.00312586	0.00458552	0.365385	4	non_hit	False	True	False	False	False	False	False	False	False	True	False	True
GPSM2_GPSM1	GPSM1_GPSM2	False	False	False	False	True	False	False	True	True	False			0	0		P81274	Q86YR5	684	675	80	7	11.6959	1.03704	0.756149	1.65589	52.4605	90.287	0.197674	0.0714286	448	-0.0951242	0.00252262	0.00264941	0.55848	4	non_hit			False	False	True	False	False	False
MKRN2_MKRN1	MKRN1_MKRN2			False	False	False	False	False	True	True	False					0	Q9H000	Q9UHC7	416	482	26	20	6.25	4.14938	1.02379		212.471	143.362	0.0936073	0.0997877	789	-0.443268	0.00734851	0.00815204	0.377593	3	non_hit	False	False	False	False	False	False	False	False	False	False	False	False
MKRN1_MKRN2	MKRN1_MKRN2			False	False	False	False	False	True	True	False					0	Q9UHC7	Q9H000	482	416	20	26	4.14938	6.25		1.02379	143.362	212.471	0.0936073	0.0997877	1039	-0.107261	0.0189197	0.0182911	0.377593	3	non_hit	False	False	False	False	False	False	False	False	False	False	False	False
CDC42SE1_CDC42SE2	CDC42SE1_CDC42SE2				False	False	False	False	False	True	True						Q9NRR8	Q9NRR3	79	84	26	24	32.9114	28.5714				65.5848	0.0181818	0.111111	366	-0.570309	0.00257746	0.000815204	0.440476	2	non_hit			False	False	False	False	False	False
SLC2A3_SLC2A5	SLC2A3_SLC2A5				False	False	False	False	True	False	False						P11169	P22732	496	501	36		7.25806				321	155.678	0	0	1199	-0.0646423	0.000877434	0.00132471	0.387226	9	non_hit			False	False	False	False	False	False
PRCP_DPP7	DPP7_PRCP			False	False	False	False	False	True	True	False					0	P42785	Q9UHL4	496	492	48	37	9.67742	7.52033	1.31423	1.1691	328.75	817.383	0	0.0163934	1006	-0.159783	0.00126131	0.00157946	0.377176	3	non_hit	False	False	False	False	False	False	False	False	False	False	False	False
DPP7_PRCP	DPP7_PRCP			False	False	False	False	False	True	True	False					0	Q9UHL4	P42785	492	496	37	48	7.52033	9.67742	1.1691	1.31423	817.383	328.75	0	0.0163934	1240	-0.100052	0.00186455	0.00157946	0.377176	3	non_hit	False	False	False	False	False	False	False	False	False	False	False	False
TINAGL1_CTSB	CTSB_TINAGL1			False	False	False	False	True	False	False	False					0	Q9GZM7	P07858	467	339	19	63	4.06852	18.5841	0.535405	1.54724	3146.98	2733.08	0	0.00456621	614	-0.0989626	0.00630655	0.00957864	0.233405	6	non_hit	False	False	False	False	False	False	False	False	False	False	False	False
CTSC_CTSB	CTSB_CTSC	False			False	False	False	True	False	False	False						P53634	P07858	463	339	80	63	17.2786	18.5841	2.22173	1.54724	554.929	2733.08	0.0786517	0.0285714	614	-0.0989626	0.00630655	0.00957864	0.200864	6	non_hit	False	False	False	False	False	False	False	False	False	False	False	False
CTSO_CTSB	CTSB_CTSO	False			False	False	False	True	False	False	False						P43234	P07858	321	339		63		18.5841		1.54724	69.7088	2733.08	0.0322581	0.0204082	614	-0.0989626	0.00630655	0.00957864	0.20649	6	non_hit	False	False	False	False	False	True	False	False	False	False	False	False
CTSZ_CTSB	CTSB_CTSZ	False			False	False	False	True	False	False	False						Q9UBR2	P07858	303	339	59	63	19.4719	18.5841	1.46116	1.54724	563.085	2733.08	0.0360825	0.00913242	614	-0.0989626	0.00630655	0.00957864	0.20649	6	non_hit			False	False	False	False	False	False
CTSZ_CTSO	CTSO_CTSZ	False			False	False	False	False	False	False	False						Q9UBR2	P43234	303	321	59		19.4719		1.46116		563.085	69.7088	0.0206186	0	343	-0.0973432	0.000712915	0.000662353	0.221184	6	collateral_loss			False	True	False	True	False	False
CTSB_CTSO	CTSB_CTSO	False			False	False	False	True	False	False	False						P07858	P43234	339	321	63		18.5841		1.54724		2733.08	69.7088	0.0322581	0.0204082	343	-0.0973432	0.000712915	0.000662353	0.20649	6	non_hit	False	False	False	False	False	False	False	False	False	False	False	True
TINAGL1_CTSC	CTSC_TINAGL1				False	False	False	False	False	False	False						Q9GZM7	P53634	467	463	19	80	4.06852	17.2786	0.535405	2.22173	3146.98	554.929	0.039604	0.0163934	379	-0.188587	0.00422265	0.00147756	0.237687	6	collateral_loss	False	False	False	True	False	False	False	True	False	False	False	False
CTSB_CTSC	CTSB_CTSC	False			False	False	False	True	False	False	False						P07858	P53634	339	463	63	80	18.5841	17.2786	1.54724	2.22173	2733.08	554.929	0.0786517	0.0285714	379	-0.188587	0.00422265	0.00147756	0.200864	6	non_hit	False	False	False	False	False	False	False	False	False	False	False	False
CTSC_TINAGL1	CTSC_TINAGL1				False	False	False	False	False	False	False						P53634	Q9GZM7	463	467	80	19	17.2786	4.06852	2.22173	0.535405	554.929	3146.98	0.039604	0.0163934	388	-0.106345	0.00153551	0.00168136	0.237687	6	non_hit	False	True	False	False	False	False	False	False	False	True	False	False
CTSB_TINAGL1	CTSB_TINAGL1			False	False	False	False	True	False	False	False					0	P07858	Q9GZM7	339	467	63	19	18.5841	4.06852	1.54724	0.535405	2733.08	3146.98	0	0.00456621	388	-0.106345	0.00153551	0.00168136	0.233405	6	non_hit	False	False	False	False	False	False	False	False	False	False	False	False
DCN_OMD	DCN_OMD	False			False	False	False	False	False	False	False						P07585	Q99983	359	421	44	34	12.2563	8.07601			9917.78	200.577	0.0530303	0	198	-0.043426	0.00109679	0.000254751	0.2019	11	collateral_loss	False	False	False	True	False	True	False	False	False	False	False	False
LUM_OMD	LUM_OMD				False	False	False	False	False	False	False						P51884	Q99983	338	421	48	34	14.2012	8.07601	0.14775		9783.04	200.577	0.0841121	0	198	-0.043426	0.00109679	0.000254751	0.315914	11	collateral_loss			False	True	False	True	False	True
FMOD_OMD	FMOD_OMD	False			False	False	False	False	False	False	False						Q06828	Q99983	376	421	50	34	13.2979	8.07601			890.614	200.577	0.178571	0	198	-0.043426	0.00109679	0.000254751	0.299287	11	collateral_loss			False	True	False	False	False	False
PRELP_OMD	OMD_PRELP				False	False	False	False	True	False	False						P51888	Q99983	382	421	58	34	15.1832	8.07601			3836.92	200.577	0.16	0	198	-0.043426	0.00109679	0.000254751	0.320665	11	collateral_loss			False	True	False	False	False	True
DCN_ASPN	ASPN_DCN				False	False	False	False	False	False	False						P07585	Q9BXN1	359	380	44	11	12.2563	2.89474			9917.78	2006.55	0.0895522	0.0384615	214	-0.0139295	0.00148067	0.000152851	0.486842	11	collateral_loss	False	False	False	True	False	True	False	False	False	False	False	False
LUM_ASPN	ASPN_LUM				False	False	False	False	False	False	False						P51884	Q9BXN1	338	380	48	11	14.2012	2.89474	0.14775		9783.04	2006.55	0.138889	0	214	-0.0139295	0.00148067	0.000152851	0.255263	11	collateral_loss			False	True	False	True	False	True
FMOD_ASPN	ASPN_FMOD				False	False	False	False	False	False	False						Q06828	Q9BXN1	376	380	50	11	13.2979	2.89474			890.614	2006.55	0.237288	0	214	-0.0139295	0.00148067	0.000152851	0.215789	11	collateral_loss			False	True	False	False	False	False
PRELP_ASPN	ASPN_PRELP				False	False	False	False	True	False	False						P51888	Q9BXN1	382	380	58	11	15.1832	2.89474			3836.92	2006.55	0.160714	0	214	-0.0139295	0.00148067	0.000152851	0.230366	11	collateral_loss			False	True	False	False	False	True
OMD_DCN	DCN_OMD	False			False	False	False	False	False	False	False						Q99983	P07585	421	359	34	44	8.07601	12.2563			200.577	9917.78	0.0530303	0	285	-0.0182884	0.00652591	0.00122281	0.2019	11	non_hit	False	True	False	False	False	False	False	False	False	True	False	True
ASPN_DCN	ASPN_DCN				False	False	False	False	False	False	False						Q9BXN1	P07585	380	359	11	44	2.89474	12.2563			2006.55	9917.78	0.0895522	0.0384615	285	-0.0182884	0.00652591	0.00122281	0.486842	11	non_hit	False	True	False	False	False	False	False	False	False	True	False	True
FMOD_DCN	DCN_FMOD	False			False	False	False	False	False	False	False						Q06828	P07585	376	359	50	44	13.2979	12.2563			890.614	9917.78	0.107383	0.0163934	285	-0.0182884	0.00652591	0.00122281	0.215426	11	non_hit			False	False	False	True	False	False
PRELP_DCN	DCN_PRELP	False			False	False	False	False	True	False	False						P51888	P07585	382	359	58	44	15.1832	12.2563			3836.92	9917.78	0.105634	0.0392157	285	-0.0182884	0.00652591	0.00122281	0.232984	11	non_hit			False	False	False	True	False	False
SHB_SHF	SHB_SHF				False	False	False	False	False	False	False						Q15464	Q7M4L6	509	423					1.02585		87.0026	149.525	0	0	380	-0.14755	0.000164519	0.0001019	0.320236	4	non_hit	False	False	False	False	False	False	False	False	False	False	True	False
SHE_SHF	SHE_SHF				False	False	False	False	False	True	False						Q5VZ18	Q7M4L6	495	423							65.2123	149.525	0	0	380	-0.14755	0.000164519	0.0001019	0.305051	4	non_hit			False	False	False	False	False	False
SHE_SHB	SHB_SHE	False			False	False	False	False	False	False	False						Q5VZ18	Q15464	495	509						1.02585	65.2123	87.0026	0.0714286	0.0615385	318	-0.113016	0.00279682	0.00315891	0.29666	4	collateral_loss			False	True	False	True	False	False
SHF_SHB	SHB_SHF				False	False	False	False	False	False	False						Q7M4L6	Q15464	423	509						1.02585	149.525	87.0026	0	0	318	-0.113016	0.00279682	0.00315891	0.320236	4	non_hit	False	False	False	False	True	False	False	False	False	False	False	False
CASP9_CASP8	CASP8_CASP9	False			True	True	False	True	True	True	False						P55211	Q14790	416	479	39	79	9.375	16.4927		1.67767	82.593	114.424	0.155116	0.102041	285	-0.09116	0.0131067	0.00820299	0.20632	8	non_hit	False	False	False	False	False	False	False	False	False	False	False	True
CASP7_CASP8	CASP7_CASP8	False			False	True	False	True	False	False	False						P55210	Q14790	303	479	42	79	13.8614	16.4927	1.86037	1.67767	261.211	114.424	0.141343	0.117949	285	-0.09116	0.0131067	0.00820299	0.208178	8	non_hit	False	False	False	False	False	False	False	False	False	False	False	False
CASP10_CASP9	CASP10_CASP9	False			True	True	False	True	True	False	False						Q92851	P55211	521	416	7	39	1.34357	9.375	1.99449		182.203	82.593	0.0994152	0.10989	296	-0.0946074	0.00608719	0.00290416	0.212644	8	collateral_loss	False	False	False	True	False	True	False	False	False	False	False	False
CASP6_CASP9	CASP6_CASP9				True	True	False	True	True	False	False						P55212	P55211	293	416	61	39	20.8191	9.375	0.903709		223.506	82.593	0.230216	0.0731707	296	-0.0946074	0.00608719	0.00290416	0.204327	8	non_hit	False	False	False	False	False	False	False	False	False	False	False	False
CASP3_CASP9	CASP3_CASP9	False		False	True	True	False	True	True	False	False					0	P42574	P55211	277	416	58	39	20.9386	9.375	2.26564		239.15	82.593	0.163701	0.122449	296	-0.0946074	0.00608719	0.00290416	0.213942	8	non_hit	False	False	False	False	False	False	False	False	False	False	False	False
CASP2_CASP9	CASP2_CASP9				True	True	False	True	True	True	False						P42575	P55211	452	416	48	39	10.6195	9.375	0.928285		50.2613	82.593	0.181818	0.101124	296	-0.0946074	0.00608719	0.00290416	0.238938	8	non_hit	False	False	False	False	False	False	False	False	False	False	False	False
CASP7_CASP9	CASP7_CASP9	False			True	True	False	True	True	False	False						P55210	P55211	303	416	42	39	13.8614	9.375	1.86037		261.211	82.593	0.189024	0.163265	296	-0.0946074	0.00608719	0.00290416	0.216346	8	non_hit	False	False	False	False	False	False	False	False	False	False	False	False
CASP8_CASP9	CASP8_CASP9	False			True	True	False	True	True	True	False						Q14790	P55211	479	416	79	39	16.4927	9.375	1.67767		114.424	82.593	0.155116	0.102041	296	-0.0946074	0.00608719	0.00290416	0.20632	8	non_hit	False	False	False	False	False	True	False	False	False	False	False	False
CASP9_CASP2	CASP2_CASP9				True	True	False	True	True	True	False						P55211	P42575	416	452	39	48	9.375	10.6195		0.928285	82.593	50.2613	0.181818	0.101124	342	-0.0825724	0.0031807	0.00219086	0.238938	8	non_hit	False	False	False	False	False	False	False	False	False	False	False	False
CASP9_CASP6	CASP6_CASP9				True	True	False	True	True	False	False						P55211	P55212	416	293	39	61	9.375	20.8191		0.903709	82.593	223.506	0.230216	0.0731707	294	-0.0847857	0.00329038	0.00168136	0.204327	8	non_hit	False	False	False	False	False	False	False	False	False	False	False	False
CASP7_CASP6	CASP6_CASP7	False		False	False	False	False	False	False	False	False					0	P55210	P55212	303	293	42	61	13.8614	20.8191	1.86037	0.903709	261.211	223.506	0.252174	0.111111	294	-0.0847857	0.00329038	0.00168136	0.260309	8	non_hit	True	False	False	False	False	False	False	False	True	False	True	False
CASP10_CASP7	CASP10_CASP7	False			False	True	False	False	False	False	False						Q92851	P55210	521	303	7	42	1.34357	13.8614	1.99449	1.86037	182.203	261.211	0.118056	0.131868	407	-0.130244	0.00460653	0.00300606	0.206897	8	collateral_loss	False	False	False	True	False	True	False	False	False	False	False	False
CASP6_CASP7	CASP6_CASP7	False		False	False	False	False	False	False	False	False					0	P55212	P55210	293	303	61	42	20.8191	13.8614	0.903709	1.86037	223.506	261.211	0.252174	0.111111	407	-0.130244	0.00460653	0.00300606	0.260309	8	compensation	False	False	True	False	True	False	False	False	False	False	False	False
CASP9_CASP7	CASP7_CASP9	False			True	True	False	True	True	False	False						P55211	P55210	416	303	39	42	9.375	13.8614		1.86037	82.593	261.211	0.189024	0.163265	407	-0.130244	0.00460653	0.00300606	0.216346	8	non_hit	False	False	False	False	False	False	False	False	False	False	False	False
CASP3_CASP7	CASP3_CASP7	False	False	False	False	False	False	False	False	True	False				0	0	P42574	P55210	277	303	58	42	20.9386	13.8614	2.26564	1.86037	239.15	261.211	0.229508	0.246269	407	-0.130244	0.00460653	0.00300606	0.365979	8	non_hit	False	False	False	False	False	False	False	False	False	False	False	False
CASP8_CASP7	CASP7_CASP8	False			False	True	False	True	False	False	False						Q14790	P55210	479	303	79	42	16.4927	13.8614	1.67767	1.86037	114.424	261.211	0.141343	0.117949	407	-0.130244	0.00460653	0.00300606	0.208178	8	non_hit	False	False	False	False	False	False	False	False	False	False	False	False
CASP9_CASP3	CASP3_CASP9	False		False	True	True	False	True	True	False	False					0	P55211	P42574	416	277	39	58	9.375	20.9386		2.26564	82.593	239.15	0.163701	0.122449	405	-0.110207	0.0118454	0.00560452	0.213942	8	non_hit	False	False	False	False	False	False	False	False	False	False	False	False
CASP7_CASP3	CASP3_CASP7	False	False	False	False	False	False	False	False	True	False				0	0	P55210	P42574	303	277	42	58	13.8614	20.9386	1.86037	2.26564	261.211	239.15	0.229508	0.246269	405	-0.110207	0.0118454	0.00560452	0.365979	8	non_hit	False	False	False	False	False	False	False	False	False	False	False	False
CASP9_CASP10	CASP10_CASP9	False			True	True	False	True	True	False	False						P55211	Q92851	416	521	39	7	9.375	1.34357		1.99449	82.593	182.203	0.0994152	0.10989	182	-0.0437162	0.00422265	0.00234371	0.212644	8	non_hit	False	True	False	False	False	False	False	False	False	True	False	True
CASP7_CASP10	CASP10_CASP7	False			False	True	False	False	False	False	False						P55210	Q92851	303	521	42	7	13.8614	1.34357	1.86037	1.99449	261.211	182.203	0.118056	0.131868	182	-0.0437162	0.00422265	0.00234371	0.206897	8	non_hit	False	True	False	False	False	False	False	False	False	True	False	True
ANTXR1_ANTXR2	ANTXR1_ANTXR2	False			False	False	False	False	False	True	False						Q9H6X2	P58335	564	489	23		4.07801		1.07815		133.141	496.077	0.0307692	0.00952381	234	-0.0305608	0.00191939	0.000815204	0.464539	3	non_hit			False	False	False	False	False	False
LTBP3_LTBP1	LTBP1_LTBP3	False		False	False	False	False	False	False	True	False					0	Q9NS15	Q14766	1303	1721						1.47536	304.412	3714.7	0.125	0.0609756	307	-0.0571027	0.00482588	0.00346462	0.305055	12	non_hit			False	False	False	False	False	False
LTBP2_LTBP1	LTBP1_LTBP2	False		False	False	False	False	False	False	True	False					0	Q14767	Q14766	1821	1721					0.651167	1.47536	2987.44	3714.7	0.0902256	0.00671141	307	-0.0571027	0.00482588	0.00346462	0.391543	12	non_hit			False	False	False	False	False	False
LTBP4_LTBP1	LTBP1_LTBP4	False		False	False	False	False	False	False	False	False					0	Q8N2S1	Q14766	1624	1721						1.47536	2080.36	3714.7	0.141667	0.0932203	307	-0.0571027	0.00482588	0.00346462	0.327716	12	non_hit	False	False	False	False	False	False	False	False	False	False	False	False
LTBP3_LTBP4	LTBP3_LTBP4	False		False	False	False	False	False	False	False	False					0	Q9NS15	Q8N2S1	1303	1624							304.412	2080.36	0.21875	0.138889	216	-0.0677596	0.00268714	0.00315891	0.264163	12	non_hit			False	False	False	False	False	False
LTBP2_LTBP4	LTBP2_LTBP4	False		False	False	False	False	False	False	False	False					0	Q14767	Q8N2S1	1821	1624					0.651167		2987.44	2080.36	0.152174	0.0661765	216	-0.0677596	0.00268714	0.00315891	0.338276	12	non_hit			False	False	False	False	False	False
LTBP1_LTBP4	LTBP1_LTBP4	False		False	False	False	False	False	False	False	False					0	Q14766	Q8N2S1	1721	1624					1.47536		3714.7	2080.36	0.141667	0.0932203	216	-0.0677596	0.00268714	0.00315891	0.327716	12	non_hit	False	False	False	False	False	False	False	False	False	False	False	False
FUBP1_KHSRP	FUBP1_KHSRP			True	False	False	False	False	True	True	False					6	Q96AE4	Q92945	644	711					1.42971	1.89972	1890.25	2191.19	0.159259	0.20073	978	-0.264104	0.0102002	0.00881439	0.579466	3	compensation			True	False	True	False	True	False
FUBP3_KHSRP	FUBP3_KHSRP				False	False	False	False	True	False	False						Q96I24	Q92945	572	711					1.76098	1.89972	1106.18	2191.19	0.10951	0.131868	978	-0.264104	0.0102002	0.00881439	0.419128	3	compensation	True	False	True	False	True	False	False	False	True	False	True	False
FUBP1_FUBP3	FUBP1_FUBP3			False	False	False	False	False	True	False	False				0		Q96AE4	Q96I24	644	572					1.42971	1.76098	1890.25	1106.18	0.112628	0.103352	1010	-0.180408	0.0109131	0.0121771	0.526398	3	compensation			True	False	False	False	False	False
KHSRP_FUBP3	FUBP3_KHSRP				False	False	False	False	True	False	False						Q92945	Q96I24	711	572					1.89972	1.76098	2191.19	1106.18	0.10951	0.131868	1010	-0.180408	0.0109131	0.0121771	0.419128	3	compensation	True	False	True	False	True	False	False	False	True	False	True	False
INF2_DIAPH1	DIAPH1_INF2	True		False	False	True	False	False	True	True	False	0					Q27J81	O60610	1249	1272		38		2.98742	1.7366	1.71319	722.458	2470.92	0.0662983	0.0378549	750	-0.181711	0.00592268	0.00448362	0.20283	9	non_hit	True	False	False	False	False	False	False	False	True	False	True	False
DAAM1_DIAPH1	DAAM1_DIAPH1				False	True	False	False	False	False	False						Q9Y4D1	O60610	1078	1272	198	38	18.3673	2.98742		1.71319	480.917	2470.92	0.0898204	0.0598291	750	-0.181711	0.00592268	0.00448362	0.247642	9	compensation	True	False	True	False	False	False	True	False	True	False	True	False
DAAM2_DIAPH1	DAAM2_DIAPH1	False			False	True	False	False	False	False	False						Q86T65	O60610	1068	1272	218	38	20.412	2.98742	0.984943	1.71319	316.101	2470.92	0.0714286	0.0181818	750	-0.181711	0.00592268	0.00448362	0.228774	9	non_hit			False	False	False	True	False	False
DIAPH3_DIAPH1	DIAPH1_DIAPH3			False	False	True	False	False	True	False	False		0				Q9NSV4	O60610	1193	1272	150	38	12.5733	2.98742	1.00429	1.71319	138.514	2470.92	0.128049	0.089172	750	-0.181711	0.00592268	0.00448362	0.447327	9	compensation			True	False	True	False	False	False
DIAPH1_DAAM1	DAAM1_DIAPH1				False	True	False	False	False	False	False						O60610	Q9Y4D1	1272	1078	38	198	2.98742	18.3673	1.71319		2470.92	480.917	0.0898204	0.0598291	914	-0.129885	0.00405813	0.00183421	0.247642	9	compensation	True	False	True	False	True	False	False	False	True	False	False	False
FMNL3_DAAM1	DAAM1_FMNL3	False			False	False	False	False	False	False	False						Q8IVF7	Q9Y4D1	1028	1078	65	198	6.32296	18.3673	1.59383		103.937	480.917	0.0761905	0.0163934	914	-0.129885	0.00405813	0.00183421	0.256957	9	collateral_loss	False	False	False	True	False	False	False	False	False	False	False	False
FMNL2_DAAM1	DAAM1_FMNL2				False	False	False	False	False	False	False						Q96PY5	Q9Y4D1	1086	1078	63	198	5.8011	18.3673	1.57826		422.703	480.917	0.0884956	0.0357143	914	-0.129885	0.00405813	0.00183421	0.271062	9	compensation			True	False	False	False	False	False
DAAM2_DAAM1	DAAM1_DAAM2	False	False	False	False	False	False	False	False	True	False			0	0		Q86T65	Q9Y4D1	1068	1078	218	198	20.412	18.3673	0.984943		316.101	480.917	0.303371	0.0169492	914	-0.129885	0.00405813	0.00183421	0.684601	9	non_hit			False	False	False	False	False	False
FMNL1_DAAM1	DAAM1_FMNL1				False	False	False	False	False	False	False						O95466	Q9Y4D1	1100	1078	57	198	5.18182	18.3673	1.85515		558.416	480.917	0.089172	0.0185185	914	-0.129885	0.00405813	0.00183421	0.272727	9	non_hit			False	False	False	False	False	False
DIAPH3_DAAM1	DAAM1_DIAPH3				False	True	False	False	True	False	False						Q9NSV4	Q9Y4D1	1193	1078	150	198	12.5733	18.3673	1.00429		138.514	480.917	0.118519	0.0438596	914	-0.129885	0.00405813	0.00183421	0.246438	9	compensation			True	False	True	False	False	False
DAAM1_FMNL3	DAAM1_FMNL3	False			False	False	False	False	False	False	False						Q9Y4D1	Q8IVF7	1078	1028	198	65	18.3673	6.32296		1.59383	480.917	103.937	0.0761905	0.0163934	855	-0.224558	0.00213874	0.00132471	0.256957	9	non_hit	False	True	False	False	False	False	False	False	False	True	False	False
FMNL2_FMNL3	FMNL2_FMNL3				False	False	False	False	False	True	False						Q96PY5	Q8IVF7	1086	1028	63	65	5.8011	6.32296	1.57826	1.59383	422.703	103.937	0.189189	0.084507	855	-0.224558	0.00213874	0.00132471	0.663004	8	non_hit			False	False	False	False	False	False
DAAM2_FMNL3	DAAM2_FMNL3	False			False	False	False	False	False	False	False						Q86T65	Q8IVF7	1068	1028	218	65	20.412	6.32296	0.984943	1.59383	316.101	103.937	0.0519481	0	855	-0.224558	0.00213874	0.00132471	0.251873	9	non_hit			False	False	False	False	False	False
FMNL1_FMNL3	FMNL1_FMNL3				False	False	False	False	False	False	False						O95466	Q8IVF7	1100	1028	57	65	5.18182	6.32296	1.85515	1.59383	558.416	103.937	0.105691	0.0416667	855	-0.224558	0.00213874	0.00132471	0.543636	9	collateral_loss			False	True	False	True	False	False
DIAPH1_INF2	DIAPH1_INF2	True		False	False	True	False	False	True	True	False	0					O60610	Q27J81	1272	1249	38		2.98742		1.71319	1.7366	2470.92	722.458	0.0662983	0.0378549	680	-0.140041	0.00466137	0.012279	0.20283	9	compensation	False	False	True	False	True	False	False	False	False	False	False	False
MAGI3_MAGI1	MAGI1_MAGI3			False	False	False	False	False	True	False	False					0	Q5TCQ9	Q96QZ7	1481	1491							107.99	224.476	0.109091	0.113475	433	-0.0751238	0.00614203	0.00621593	0.38555	5	non_hit	False	False	False	False	False	False	False	False	False	False	False	False
MAGI2_MAGI1	MAGI1_MAGI2			False	False	True	False	False	True	True	False					0	Q86UL8	Q96QZ7	1455	1491							108.781	224.476	0.175676	0.0422535	433	-0.0751238	0.00614203	0.00621593	0.437072	5	collateral_loss			False	True	False	False	False	False
MAGI1_MAGI3	MAGI1_MAGI3			False	False	False	False	False	True	False	False					0	Q96QZ7	Q5TCQ9	1491	1481							224.476	107.99	0.109091	0.113475	428	-0.0790678	0.00389361	0.00178326	0.38555	5	non_hit	False	False	False	False	False	False	False	False	False	False	False	False
MAGI2_MAGI3	MAGI2_MAGI3			False	False	True	False	False	True	True	False					0	Q86UL8	Q5TCQ9	1455	1481							108.781	107.99	0.136752	0.173077	428	-0.0790678	0.00389361	0.00178326	0.441594	5	non_hit			False	False	False	False	False	False
SECISBP2_SECISBP2L	SECISBP2_SECISBP2L	False			False	False	False	False	False	True	True						Q96T21	Q93073	854	1101					1.05714	1.08192	78.8112	47.3573	0.0941176	0.0705882	475	-0.0856347	0.00153551	0.001019	0.243415	2	non_hit	False	False	False	False	False	False	False	False	False	False	False	False
CC2D1B_CC2D1A	CC2D1A_CC2D1B		False	False	False	False	False	False	True	True	True	0			0		Q5T0F9	Q6P1N0	858	951					1.9454	1.62179	496.957	825.132	0.0410959	0.025641	443	-0.0965019	0.00252262	0.00489122	0.39327	2	non_hit	True	False	False	False	True	False	False	False	True	False	True	False
PAPOLG_PAPOLA	PAPOLA_PAPOLG	False		True	False	True	False	False	False	True	False		2				Q9BWT3	P51003	736	745	53	36	7.20109	4.83221	1.01343		46.7854	219.732	0.408759	0.0217391	1406	-0.56427	0.00674527	0.00356652	0.548993	3	non_hit			False	False	False	False	False	False
NME6_NME1	NME1_NME6				False	True	False	False	False	False	False						O75414	P15531	186	152	23	55	12.3656	36.1842	1.68807	1.84106	49.1144	334.649	0.155556	0.00625	1378	-0.281021	0.00904853	0.00748968	0.201031	8	non_hit			False	False	True	False	False	False
NME3_NME1	NME1_NME3			False	False	True	False	False	False	True	False					0	Q13232	P15531	169	152	34	55	20.1183	36.1842	1.83234	1.84106	284.173	334.649	0.208955	0.055814	1378	-0.281021	0.00904853	0.00748968	0.576271	8	non_hit	False	False	False	False	False	False	False	False	False	False	True	False
NME4_NME1	NME1_NME4			False	False	True	False	False	False	False	False					0	O00746	P15531	187	152	67	55	35.8289	36.1842		1.84106	106.206	334.649	0.19917	0.0419355	1378	-0.281021	0.00904853	0.00748968	0.454545	8	compensation	False	False	True	False	True	False	False	False	False	False	True	False
NME1_NME4	NME1_NME4			False	False	True	False	False	False	False	False					0	P15531	O00746	152	187	55	67	36.1842	35.8289	1.84106		334.649	106.206	0.19917	0.0419355	298	-0.297063	0.00680011	0.00906914	0.454545	8	non_hit	True	False	False	False	True	False	False	False	True	False	True	False
NME6_NME4	NME4_NME6				False	False	False	False	False	False	False						O75414	O00746	186	187	23	67	12.3656	35.8289	1.68807		49.1144	106.206	0.201439	0.0212766	298	-0.297063	0.00680011	0.00906914	0.216495	8	non_hit			False	False	False	False	False	False
NME1_NME3	NME1_NME3			False	False	True	False	False	False	True	False					0	P15531	Q13232	152	169	55	34	36.1842	20.1183	1.84106	1.83234	334.649	284.173	0.208955	0.055814	1100	-0.329583	0.00427749	0.00412697	0.576271	8	non_hit	False	False	False	False	True	False	False	False	False	False	False	False
NME6_NME3	NME3_NME6				False	False	False	False	False	False	False						O75414	Q13232	186	169	23	34	12.3656	20.1183	1.68807	1.83234	49.1144	284.173	0.287234	0.0105263	1100	-0.329583	0.00427749	0.00412697	0.242268	8	non_hit			False	False	False	False	False	False
CHCHD6_CHCHD3	CHCHD3_CHCHD6		False	False	False	False	False	True	True	True	True				0	0	Q9BRQ6	Q9NX63	235	227	38	60	16.1702	26.4317	1.12263	1.50899	425.678	1735.44	0.308725	0.170732	356	-0.181771	0.00712915	0.0107505	0.344681	2	compensation	True	False	True	False	True	False	True	False	True	False	False	False
LSAMP_NEGR1	LSAMP_NEGR1				False	False	False	False	False	True	False						Q13449	Q7Z3B1	338	354	22		6.50888			2.34667	425.646	379.675	0.1	0.375	375	-0.326375	0.000603236	0.000407602	0.519774	7	non_hit			False	False	False	False	False	False
NTM_NEGR1	NEGR1_NTM				False	False	False	False	True	False	False						Q9P121	Q7Z3B1	344	354	15		4.36047			2.34667	324.171	379.675	0.0789474	0.0857143	375	-0.326375	0.000603236	0.000407602	0.44507	7	non_hit			False	False	False	False	False	False
NCAM2_NCAM1	NCAM1_NCAM2			False	False	False	False	False	False	True	False	0					O15394	P13591	837	858							616.208	2777.02	0.0213904	0	384	-0.0455397	0.00981629	0.00275131	0.415158	7	non_hit			False	False	False	False	False	False
CAMSAP2_CAMSAP1	CAMSAP1_CAMSAP2	False			False	False	False	False	False	True	False						Q08AD1	Q5T5Y3	1489	1602					1.72513	1.49901	199.146	244.642	0.135417	0.166667	471	-0.13676	0.00153551	0.00305701	0.388265	3	non_hit			False	False	False	False	False	False
CAMSAP3_CAMSAP1	CAMSAP1_CAMSAP3				False	False	False	False	False	False	False						Q9P1Y5	Q5T5Y3	1249	1602	17		1.36109			1.49901	178.587	244.642	0.103448	0.139535	471	-0.13676	0.00153551	0.00305701	0.279026	3	non_hit			False	False	False	False	False	False
CMPK1_AK1	AK1_CMPK1			False	False	False	False	False	True	True	False					0	P30085	P00568	196	194	9		4.59184		2.19545	1.93998	1576.62	2302.51	0.0866142	0.0363636	487	-0.0903635	0.00361941	0.00234371	0.346491	3	non_hit	False	False	False	False	False	False	False	False	False	False	False	False
AK1_CMPK1	AK1_CMPK1			False	False	False	False	False	True	True	False					0	P00568	P30085	194	196		9		4.59184	1.93998	2.19545	2302.51	1576.62	0.0866142	0.0363636	1398	-0.122327	0.00394845	0.00346462	0.346491	3	non_hit	False	False	False	False	False	False	False	False	False	False	False	False
GALNT6_GALNT12	GALNT12_GALNT6			False	False	False	False	False	False	False	False					0	Q8NCL4	Q8IXK2	622	581	65	104	10.4502	17.9002			104.173	115.37	0	0.0155039	278	-0.0455383	0.00191939	0.00433077	0.411576	12	non_hit	False	False	False	False	False	False	False	False	False	False	False	False
GALNT11_GALNT12	GALNT11_GALNT12			False	False	False	False	False	False	False	False					0	Q8NCW6	Q8IXK2	608	581	33	104	5.42763	17.9002			86.5723	115.37	0.0196078	0.027027	278	-0.0455383	0.00191939	0.00433077	0.328947	12	non_hit			False	False	False	False	False	False
GALNT5_GALNT12	GALNT12_GALNT5			False	False	False	False	False	False	False	False					0	Q7Z7M9	Q8IXK2	940	581	22	104	2.34043	17.9002			83.3214	115.37	0.0243902	0.0515464	278	-0.0455383	0.00191939	0.00433077	0.220213	12	non_hit			False	False	False	False	False	False
GALNT2_GALNT12	GALNT12_GALNT2			False	False	False	False	False	False	False	False					0	Q10471	Q8IXK2	571	581	81	104	14.1856	17.9002			875.389	115.37	0.0288462	0.0469799	278	-0.0455383	0.00191939	0.00433077	0.376936	12	non_hit			False	False	False	False	False	False
GALNT1_GALNT12	GALNT1_GALNT12			False	False	False	False	False	False	False	False					0	Q10472	Q8IXK2	559	581	57	104	10.1968	17.9002	1.46016		243.908	115.37	0.0140845	0.0325203	278	-0.0455383	0.00191939	0.00433077	0.394148	12	non_hit	False	False	False	False	False	False	False	False	False	False	False	False
GALNT3_GALNT12	GALNT12_GALNT3			False	False	False	False	False	False	False	False					0	Q14435	Q8IXK2	633	581		104		17.9002	1.25021		422.788	115.37	0.0217391	0	278	-0.0455383	0.00191939	0.00433077	0.393365	12	non_hit			False	False	False	True	False	False
GALNT6_GALNT1	GALNT1_GALNT6			False	False	False	False	False	False	False	False					0	Q8NCL4	Q10472	622	559	65	57	10.4502	10.1968		1.46016	104.173	243.908	0	0	441	-0.197397	0.00202906	0.00213991	0.398714	12	compensation	False	False	True	False	True	False	False	False	False	False	False	False
GALNT11_GALNT1	GALNT1_GALNT11	False		False	False	False	False	False	False	False	False					0	Q8NCW6	Q10472	608	559	33	57	5.42763	10.1968		1.46016	86.5723	243.908	0	0.0597015	441	-0.197397	0.00202906	0.00213991	0.384868	12	non_hit			False	False	False	False	False	False
GALNT5_GALNT1	GALNT1_GALNT5			False	False	False	False	False	False	False	False					0	Q7Z7M9	Q10472	940	559	22	57	2.34043	10.1968		1.46016	83.3214	243.908	0	0.0172414	441	-0.197397	0.00202906	0.00213991	0.226596	12	non_hit			False	False	False	False	False	False
GALNT2_GALNT1	GALNT1_GALNT2	False		False	False	False	False	False	False	False	False					0	Q10471	Q10472	571	559	81	57	14.1856	10.1968		1.46016	875.389	243.908	0.282353	0.0272727	441	-0.197397	0.00202906	0.00213991	0.397548	12	non_hit			False	False	False	False	False	False
GALNT12_GALNT1	GALNT1_GALNT12			False	False	False	False	False	False	False	False					0	Q8IXK2	Q10472	581	559	104	57	17.9002	10.1968		1.46016	115.37	243.908	0.0140845	0.0325203	441	-0.197397	0.00202906	0.00213991	0.394148	12	non_hit	False	False	False	False	False	False	False	False	False	False	False	False
GALNT3_GALNT1	GALNT1_GALNT3	False		False	False	False	False	False	False	False	False					0	Q14435	Q10472	633	559		57		10.1968	1.25021	1.46016	422.788	243.908	0	0	441	-0.197397	0.00202906	0.00213991	0.383886	12	compensation			True	False	False	False	True	False
GALNT11_GALNT6	GALNT11_GALNT6			False	False	False	False	False	False	False	False					0	Q8NCW6	Q8NCL4	608	622	33	65	5.42763	10.4502			86.5723	104.173	0	0	205	-0.162664	0.00148067	0.00234371	0.337621	12	non_hit			False	False	False	False	False	False
GALNT5_GALNT6	GALNT5_GALNT6			False	False	False	False	False	False	False	False					0	Q7Z7M9	Q8NCL4	940	622	22	65	2.34043	10.4502			83.3214	104.173	0	0.0677966	205	-0.162664	0.00148067	0.00234371	0.234043	12	non_hit			False	False	False	False	False	False
GALNT2_GALNT6	GALNT2_GALNT6			False	False	False	False	False	False	False	False					0	Q10471	Q8NCL4	571	622	81	65	14.1856	10.4502			875.389	104.173	0	0.0540541	205	-0.162664	0.00148067	0.00234371	0.356913	12	non_hit			False	False	False	False	False	False
GALNT1_GALNT6	GALNT1_GALNT6			False	False	False	False	False	False	False	False					0	Q10472	Q8NCL4	559	622	57	65	10.1968	10.4502	1.46016		243.908	104.173	0	0	205	-0.162664	0.00148067	0.00234371	0.398714	12	non_hit	True	False	False	False	False	False	False	False	True	False	True	False
GALNT12_GALNT6	GALNT12_GALNT6			False	False	False	False	False	False	False	False					0	Q8IXK2	Q8NCL4	581	622	104	65	17.9002	10.4502			115.37	104.173	0	0.0155039	205	-0.162664	0.00148067	0.00234371	0.411576	12	non_hit	False	False	False	False	False	False	False	False	False	False	False	False
GALNT3_GALNT6	GALNT3_GALNT6		False	False	False	False	False	False	False	True	False			0		0	Q14435	Q8NCL4	633	622		65		10.4502	1.25021		422.788	104.173	0	0.0344828	205	-0.162664	0.00148067	0.00234371	0.63981	12	non_hit			False	False	False	False	False	False
HPGDS_GSTA4	GSTA4_HPGDS				False	False	False	False	False	False	False						O60760	O15217	199	222	50	39	25.1256	17.5676			118.127	251.951	0.341463	0	336	-0.0696892	0.00126131	0.000662353	0.202703	6	non_hit	True	False	False	False	False	False	False	False	True	False	False	False
GSTA4_HPGDS	GSTA4_HPGDS				False	False	False	False	False	False	False						O15217	O60760	222	199	39	50	17.5676	25.1256			251.951	118.127	0.341463	0	505	0.0150928	0.00175487	0.000458552	0.202703	6	compensation	False	False	True	False	False	False	False	False	False	False	False	False
SULT1C2_SULT1A1	SULT1A1_SULT1C2			False	False	False	False	False	True	False	False					0	O00338	P50225	296	295	10		3.37838				180.857	339.648		0.0677966	580			0.00239466	0.462541	11	non_hit			False	False	False	False	False	False
SULT1B1_SULT1A1	SULT1A1_SULT1B1			False	False	False	False	False	True	False	False					0	O43704	P50225	296	295							510.919	339.648		0.02	580			0.00239466	0.530405	11	non_hit	False	False	False	False	False	False	False	False	False	False	False	False
SULT2B1_SULT1A1	SULT1A1_SULT2B1			False	False	False	False	False	True	False	False					0	O00204	P50225	365	295	36		9.86301				188.51	339.648		0.0638298	580			0.00239466	0.29589	11	non_hit			False	False	False	False	False	False
SULT1C2_SULT1B1	SULT1B1_SULT1C2			False	False	False	False	False	False	False	False					0	O00338	O43704	296	296	10		3.37838				180.857	510.919	0.368421	0.111111	609	-0.181256	0.000493556	0.000203801	0.482085	11	non_hit			False	False	False	False	False	False
SULT1A2_SULT1B1	SULT1A2_SULT1B1			False	False	False	False	False	True	False	False					0	P50226	O43704	295	296							231.21	510.919	0.15	0.0526316	609	-0.181256	0.000493556	0.000203801	0.533784	11	non_hit			False	False	False	False	False	False
SULT1A1_SULT1B1	SULT1A1_SULT1B1			False	False	False	False	False	True	False	False					0	P50225	O43704	295	296							339.648	510.919		0.02	609	-0.181256	0.000493556	0.000203801	0.530405	11	non_hit	False	False	False	False	False	False	False	True	False	False	False	False
SULT2B1_SULT1B1	SULT1B1_SULT2B1			False	False	False	False	False	False	False	False					0	O00204	O43704	365	296	36		9.86301				188.51	510.919	0.148148	0.0178571	609	-0.181256	0.000493556	0.000203801	0.293151	11	non_hit			False	False	False	False	False	False
MPP7_MPP2	MPP2_MPP7			False	False	True	False	False	False	False	False					0	Q5T2T1	Q14168	576	576	57		9.89583				495.263	285.206	0.040404	0.0306122	344	-0.0973613	0.00246778	0.00168136	0.341709	14	non_hit	False	False	False	False	False	False	False	False	False	False	False	False
MPP2_MPP7	MPP2_MPP7			False	False	True	False	False	False	False	False					0	Q14168	Q5T2T1	576	576		57		9.89583			285.206	495.263	0.040404	0.0306122	379	-0.05568	0.0031807	0.00346462	0.341709	14	non_hit	False	False	False	False	False	False	False	False	False	False	False	False
TJP1_TJP3	TJP1_TJP3				True	True	False	False	True	False	False						Q07157	O95049	1748	919					1.70128		4296.4	211.742	0.135447	0.0185185	329	-0.0503476	0.0031807	0.000560452	0.233597	7	non_hit	False	False	False	False	False	False	False	False	False	False	False	False
TJP3_TJP1	TJP1_TJP3				True	True	False	False	True	False	False						O95049	Q07157	919	1748						1.70128	211.742	4296.4	0.135447	0.0185185	425	-0.0801906	0.0184261	0.0106486	0.233597	7	non_hit	False	False	False	False	False	False	False	False	False	False	False	False
N4BP1_KHNYN	KHNYN_N4BP1	False			False	False	False	False	False	True	False						O75113	O15037	896	678		12		1.76991	1.33486	1.32635	115.386	74.5891	0.15	0.162162	228	-0.110041	0.000822594	0.000764253	0.260045	6	non_hit	False	False	False	False	False	True	False	False	False	False	False	False
ZC3H12C_ZC3H12A	ZC3H12A_ZC3H12C	False			False	False	False	False	False	False	False						Q9C0D7	Q5D1E8	883	599		26		4.34057	1.03689	1.09437	64.6735	51.7013	0.030303	0.0526316	450	-0.0407493	0.00159035	0.00178326	0.308041	7	non_hit			False	False	False	False	True	False
KHNYN_N4BP1	KHNYN_N4BP1	False			False	False	False	False	False	True	False						O15037	O75113	678	896	12		1.76991		1.32635	1.33486	74.5891	115.386	0.15	0.162162	332	-0.104373	0.00170003	0.00142661	0.260045	6	non_hit	False	False	False	False	False	False	False	False	False	False	False	True
VPS13C_VPS13A	VPS13A_VPS13C	False		False	False	False	False	False	False	True	True				0		Q709C8	Q96RL7	3753	3174					1.88562	1.76092	3696.59	943.086	0.209877	0.210084	1421	-0.123498	0.00252262	0.00371937	0.361045	2	non_hit	True	False	False	False	False	False	False	False	True	False	False	False
VPS13A_VPS13C	VPS13A_VPS13C	False		False	False	False	False	False	False	True	True				0		Q96RL7	Q709C8	3174	3753					1.76092	1.88562	943.086	3696.59	0.209877	0.210084	1410	-0.0916617	0.00285166	0.00361747	0.361045	2	compensation	False	False	True	False	False	False	True	False	False	False	False	False
KMT2C_KMT2D	KMT2C_KMT2D	False	False	False	True	True	True	True	False	True	False	0				0	Q8NEZ4	O14686	4911	5537					1.40594	1.23487	44.3444	127.849	0.442211	0.252336	507	-0.136223	0.00800658	0.00346462	0.314069	3	non_hit	False	False	False	False	False	False	False	False	False	False	False	False
KMT2B_KMT2A	KMT2A_KMT2B	False	True	True	True	True	False	True	True	True	False	1			2	1	Q9UMN6	Q03164	2715	3969					1.44883	1.28864	121.146	197.806	0.289199	0.252381	555	-0.223265	0.0145873	0.00912009	0.277946	4	compensation			True	False	True	False	False	False
SETD1A_SETD1B	SETD1A_SETD1B	False	False	True	True	True	False	True	True	True	False				0	2	O15047	Q9UPS6	1707	1966	14	36	0.820152	1.83113	1.89339	1.63779	136.206	53.5629	0.631356	0.26	1360	-0.202717	0.00921305	0.00275131	0.367752	3	non_hit			False	False	False	False	False	False
KMT2D_KMT2C	KMT2C_KMT2D	False	False	False	True	True	True	True	False	True	False	0				0	O14686	Q8NEZ4	5537	4911					1.23487	1.40594	127.849	44.3444	0.442211	0.252336	590	-0.174045	0.00773238	0.00336271	0.314069	3	non_hit	False	False	False	False	False	False	False	False	False	False	False	False
PRPH_VIM	PRPH_VIM				False	False	False	False	True	False	False						P41219	P08670	470	466	179	189	38.0851	40.5579			2351.11	25762.5	0.0822511	0.114778	277	-0.135289	0.0231423	0.0307739	0.559574	11	collateral_loss	False	True	False	True	False	False	False	True	False	True	False	True
NEFM_VIM	NEFM_VIM				False	False	False	False	True	False	False						P07197	P08670	916	466	174	189	18.9956	40.5579			3000.87	25762.5	0.0705645	0.05	277	-0.135289	0.0231423	0.0307739	0.220524	11	collateral_loss	False	False	False	True	False	False	False	False	False	False	False	True
NEFL_VIM	NEFL_VIM				False	False	False	False	True	False	False						P07196	P08670	543	466	167	189	30.7551	40.5579				25762.5	0.0623742	0.0618557	277	-0.135289	0.0231423	0.0307739	0.372007	11	non_hit			False	False	False	False	False	False
DES_VIM	DES_VIM				False	False	False	False	True	True	False						P17661	P08670	470	466	203	189	43.1915	40.5579	1.20716		25219	25762.5	0.0968421	0.0660793	277	-0.135289	0.0231423	0.0307739	0.614894	11	non_hit	False	True	False	False	False	False	False	False	False	True	False	True
PRPH_DES	DES_PRPH				False	False	False	False	True	True	False						P41219	P17661	470	470	179	203	38.0851	43.1915		1.20716	2351.11	25219	0.149351	0.125	268	-0.1416	0.00542912	0.00631783	0.585106	11	non_hit	False	True	False	False	False	False	False	False	False	True	False	False
LMNB1_DES	DES_LMNB1				True	True	False	False	True	False	False						P20700	P17661	586	470	205	203	34.9829	43.1915	2.23386	1.20716	4015	25219	0.0344086	0.048218	268	-0.1416	0.00542912	0.00631783	0.223549	11	non_hit	False	True	False	False	True	False	False	False	False	True	False	True
NEFM_DES	DES_NEFM				False	False	False	False	True	False	False						P07197	P17661	916	470	174	203	18.9956	43.1915		1.20716	3000.87	25219	0.0833333	0.078341	268	-0.1416	0.00542912	0.00631783	0.20524	11	non_hit	False	True	False	False	False	False	False	False	False	True	False	False
NEFL_DES	DES_NEFL				False	False	False	False	True	False	False						P07196	P17661	543	470	167	203	30.7551	43.1915		1.20716		25219	0.11413	0.100457	268	-0.1416	0.00542912	0.00631783	0.379374	11	non_hit			False	False	False	False	False	False
INA_DES	DES_INA				False	False	False	False	True	False	False						Q16352	P17661	499	470	165	203	33.0661	43.1915		1.20716	1089.79	25219	0.111111	0.0980392	268	-0.1416	0.00542912	0.00631783	0.422846	11	non_hit	False	False	False	False	True	False	False	False	False	False	False	False
LMNB2_DES	DES_LMNB2				False	False	False	False	True	False	False						Q03252	P17661	620	470	196	203	31.6129	43.1915	2.09109	1.20716	6222.09	25219	0.0493274	0.0477816	268	-0.1416	0.00542912	0.00631783	0.203226	11	non_hit	False	True	False	False	True	False	False	False	False	True	False	False
VIM_DES	DES_VIM				False	False	False	False	True	True	False						P08670	P17661	466	470	189	203	40.5579	43.1915		1.20716	25762.5	25219	0.0968421	0.0660793	268	-0.1416	0.00542912	0.00631783	0.614894	11	collateral_loss	False	False	False	True	False	True	False	False	False	False	False	False
LMNA_PRPH	LMNA_PRPH				True	True	False	False	True	False	False						P02545	P41219	664	470	195	179	29.3675	38.0851	2.05562		18344	2351.11	0.0372439	0.0298246	220	-0.134244	0.00427749	0.00886534	0.200301	11	non_hit			False	False	False	False	False	False
LMNB1_PRPH	LMNB1_PRPH				True	True	False	False	True	False	False						P20700	P41219	586	470	205	179	34.9829	38.0851	2.23386		4015	2351.11	0.0290828	0.0475285	220	-0.134244	0.00427749	0.00886534	0.223549	11	compensation	False	False	True	False	True	False	False	False	False	False	False	False
NEFM_PRPH	NEFM_PRPH				False	False	False	False	True	False	False						P07197	P41219	916	470	174	179	18.9956	38.0851			3000.87	2351.11	0.1	0.100386	220	-0.134244	0.00427749	0.00886534	0.215065	11	non_hit	False	False	False	False	False	False	False	False	False	False	False	False
NEFL_PRPH	NEFL_PRPH				False	False	False	False	True	False	False						P07196	P41219	543	470	167	179	30.7551	38.0851				2351.11	0.101796	0.0977444	220	-0.134244	0.00427749	0.00886534	0.368324	11	non_hit			False	False	False	False	False	False
INA_PRPH	INA_PRPH				False	False	False	False	True	False	False						Q16352	P41219	499	470	165	179	33.0661	38.0851			1089.79	2351.11	0.173228	0.108871	220	-0.134244	0.00427749	0.00886534	0.43487	11	non_hit	False	True	False	False	False	False	False	False	False	True	False	False
DES_PRPH	DES_PRPH				False	False	False	False	True	True	False						P17661	P41219	470	470	203	179	43.1915	38.0851	1.20716		25219	2351.11	0.149351	0.125	220	-0.134244	0.00427749	0.00886534	0.585106	11	collateral_loss	False	False	False	True	False	False	False	False	False	False	False	False
LMNB2_PRPH	LMNB2_PRPH				False	False	False	False	True	False	False						Q03252	P41219	620	470	196	179	31.6129	38.0851	2.09109		6222.09	2351.11	0.0441176	0.0498534	220	-0.134244	0.00427749	0.00886534	0.21129	11	non_hit	False	True	False	False	True	False	False	False	False	True	False	False
VIM_PRPH	PRPH_VIM				False	False	False	False	True	False	False						P08670	P41219	466	470	189	179	40.5579	38.0851			25762.5	2351.11	0.0822511	0.114778	220	-0.134244	0.00427749	0.00886534	0.559574	11	collateral_loss	False	True	False	True	False	True	False	False	False	True	False	False
PRPH_NEFM	NEFM_PRPH				False	False	False	False	True	False	False						P41219	P07197	470	916	179	174	38.0851	18.9956			2351.11	3000.87	0.1	0.100386	208	-0.12715	0.00597752	0.00565547	0.215065	11	non_hit	False	False	False	False	False	False	False	False	False	False	False	False
INA_NEFM	INA_NEFM				False	False	False	False	True	False	False						Q16352	P07197	499	916	165	174	33.0661	18.9956			1089.79	3000.87	0.208054	0.211429	208	-0.12715	0.00597752	0.00565547	0.25	11	non_hit	False	True	False	False	False	False	False	False	False	True	False	False
DES_NEFM	DES_NEFM				False	False	False	False	True	False	False						P17661	P07197	470	916	203	174	43.1915	18.9956	1.20716		25219	3000.87	0.0833333	0.078341	208	-0.12715	0.00597752	0.00565547	0.20524	11	collateral_loss	False	False	False	True	False	False	False	False	False	False	False	False
NEFH_NEFM	NEFH_NEFM				False	False	False	False	True	True	False						P12036	P07197	1020	916	142	174	13.9216	18.9956	1.12232		1354.91	3000.87	0.0583942	0.020979	208	-0.12715	0.00597752	0.00565547	0.336275	11	collateral_loss			False	True	False	False	False	False
VIM_NEFM	NEFM_VIM				False	False	False	False	True	False	False						P08670	P07197	466	916	189	174	40.5579	18.9956			25762.5	3000.87	0.0705645	0.05	208	-0.12715	0.00597752	0.00565547	0.220524	11	non_hit	False	True	False	False	False	True	False	False	False	True	False	False
PRPH_INA	INA_PRPH				False	False	False	False	True	False	False						P41219	Q16352	470	499	179	165	38.0851	33.0661			2351.11	1089.79	0.173228	0.108871	240	-0.120019	0.00389361	0.00514597	0.43487	11	collateral_loss	False	False	False	True	False	False	False	False	False	False	False	False
NEFM_INA	INA_NEFM				False	False	False	False	True	False	False						P07197	Q16352	916	499	174	165	18.9956	33.0661			3000.87	1089.79	0.208054	0.211429	240	-0.120019	0.00389361	0.00514597	0.25	11	collateral_loss	False	False	False	True	False	False	False	False	False	False	False	False
NEFL_INA	INA_NEFL				False	False	False	False	True	True	False						P07196	Q16352	543	499	167	165	30.7551	33.0661				1089.79	0.18	0.190217	240	-0.120019	0.00389361	0.00514597	0.434622	11	non_hit			False	False	False	False	False	False
DES_INA	DES_INA				False	False	False	False	True	False	False						P17661	Q16352	470	499	203	165	43.1915	33.0661	1.20716		25219	1089.79	0.111111	0.0980392	240	-0.120019	0.00389361	0.00514597	0.422846	11	non_hit	False	False	False	False	False	False	False	False	False	False	True	False
NEFH_INA	INA_NEFH				False	False	False	False	True	False	False						P12036	Q16352	1020	499	142	165	13.9216	33.0661	1.12232		1354.91	1089.79	0.07	0.0149254	240	-0.120019	0.00389361	0.00514597	0.208824	11	collateral_loss			False	True	False	False	False	False
PRPH_LMNB2	LMNB2_PRPH				False	False	False	False	True	False	False						P41219	Q03252	470	620	179	196	38.0851	31.6129		2.09109	2351.11	6222.09	0.0441176	0.0498534	405	-0.235171	0.00740335	0.00942579	0.21129	11	collateral_loss	False	False	False	True	False	False	False	True	False	False	True	False
LMNA_LMNB2	LMNA_LMNB2				True	True	False	False	True	False	False						P02545	Q03252	664	620	195	196	29.3675	31.6129	2.05562	2.09109	18344	6222.09	0.104317	0.0744102	405	-0.235171	0.00740335	0.00942579	0.478916	11	non_hit			False	False	False	False	False	False
LMNB1_LMNB2	LMNB1_LMNB2		False	False	True	True	False	False	True	True	False		0	0			P20700	Q03252	586	620	205	196	34.9829	31.6129	2.23386	2.09109	4015	6222.09	0.14128	0.1639	405	-0.235171	0.00740335	0.00942579	0.558064	11	non_hit	False	False	False	False	True	False	False	False	False	False	True	False
DES_LMNB2	DES_LMNB2				False	False	False	False	True	False	False						P17661	Q03252	470	620	203	196	43.1915	31.6129	1.20716	2.09109	25219	6222.09	0.0493274	0.0477816	405	-0.235171	0.00740335	0.00942579	0.203226	11	collateral_loss	False	False	False	True	False	False	False	True	False	False	True	False
PRPH_LMNB1	LMNB1_PRPH				True	True	False	False	True	False	False						P41219	P20700	470	586	179	205	38.0851	34.9829		2.23386	2351.11	4015	0.0290828	0.0475285	403	-0.279999	0.0209487	0.0192082	0.223549	11	non_hit	True	False	False	False	False	False	False	True	True	False	True	False
LMNA_LMNB1	LMNA_LMNB1				True	True	True	False	True	False	False						P02545	P20700	664	586	195	205	29.3675	34.9829	2.05562	2.23386	18344	4015	0.163514	0.165961	403	-0.279999	0.0209487	0.0192082	0.483434	11	non_hit			False	False	False	False	False	False
NEFL_LMNB1	LMNB1_NEFL				True	True	False	False	True	False	False						P07196	P20700	543	586	167	205	30.7551	34.9829		2.23386		4015	0.0360934	0.039916	403	-0.279999	0.0209487	0.0192082	0.206485	11	collateral_loss			False	True	False	False	False	False
DES_LMNB1	DES_LMNB1				True	True	False	False	True	False	False						P17661	P20700	470	586	203	205	43.1915	34.9829	1.20716	2.23386	25219	4015	0.0344086	0.048218	403	-0.279999	0.0209487	0.0192082	0.223549	11	collateral_loss	False	False	False	True	False	True	False	False	False	False	True	False
LMNB2_LMNB1	LMNB1_LMNB2		False	False	True	True	False	False	True	True	False		0	0			Q03252	P20700	620	586	196	205	31.6129	34.9829	2.09109	2.23386	6222.09	4015	0.14128	0.1639	403	-0.279999	0.0209487	0.0192082	0.558064	11	non_hit	False	False	False	False	True	False	False	False	False	False	True	False
ALDH3A2_ALDH3B1	ALDH3A2_ALDH3B1				False	False	False	False	True	False	False						P51648	P43353	485	468	135	102	27.8351	21.7949	1.52026		1575.02	172.595	0.0344828	0.0261438	1327	-0.107203	0.00241294	0.00545167	0.488189	4	compensation	False	False	True	False	False	False	False	False	False	False	False	False
ALDH3B1_ALDH3A2	ALDH3A2_ALDH3B1				False	False	False	False	True	False	False						P43353	P51648	468	485	102	135	21.7949	27.8351		1.52026	172.595	1575.02	0.0344828	0.0261438	1346	-0.235238	0.00745818	0.0105467	0.488189	4	non_hit	True	False	False	False	False	False	False	False	True	False	False	False
PDE5A_PDE2A	PDE2A_PDE5A	False			False	False	False	False	False	False	False						O76074	O00408	875	941	38	35	4.34286	3.71945	1.23635	0.555158	666.732	358.943	0.0512821	0	458	-0.101037	0.000712915	0.000203801	0.234857	8	non_hit	False	True	False	False	False	False	False	False	False	True	False	True
PDE2A_PDE5A	PDE2A_PDE5A	False			False	False	False	False	False	False	False						O00408	O76074	941	875	35	38	3.71945	4.34286	0.555158	1.23635	358.943	666.732	0.0512821	0	427	-0.154502	0.00153551	0.000662353	0.234857	8	collateral_loss	False	False	False	True	False	True	False	False	False	False	False	False
PTPN7_PTPN18	PTPN18_PTPN7				False	False	False	False	False	False	False						P35236	Q99952	360	460	8	9	2.22222	1.95652		1.04384	92.8131	65.3555	0	0.0173913	872	-0.138421	0.00202906	0.00275131	0.206452	10	collateral_loss			False	True	False	True	False	False
PTPN12_PTPN18	PTPN12_PTPN18	False		False	False	False	False	False	True	False	False					0	Q05209	Q99952	780	460	32	9	4.10256	1.95652	1.74869	1.04384	746.117	65.3555	0.0521739	0.0462428	872	-0.138421	0.00202906	0.00275131	0.229487	7	non_hit	False	False	False	False	False	False	False	False	False	False	False	False
PTPN18_PTPN12	PTPN12_PTPN18	False		False	False	False	False	False	True	False	False					0	Q99952	Q05209	460	780	9	32	1.95652	4.10256	1.04384	1.74869	65.3555	746.117	0.0521739	0.0462428	989	-0.0950249	0.00460653	0.00657258	0.229487	7	non_hit	False	False	False	False	False	False	False	False	False	False	False	False
OTUD7B_TNFAIP3	OTUD7B_TNFAIP3	False			False	False	False	False	False	False	False						Q6GQQ9	P21580	843	790	20	17	2.37248	2.1519	1.37934	1.61915		122.742	0.0849057	0.0547264	294	-0.0654023	0.00921305	0.00789728	0.201661	3	non_hit			False	False	False	False	False	False
GPBP1L1_GPBP1	GPBP1_GPBP1L1	False			False	False	False	False	False	True	True						Q9HC44	Q86WP2	474	473	18	1	3.79747	0.211416	1.82953	0.693242	50.574	45.7433	0.149425	0.151786	212	-0.125246	0.0020839	0.00264941	0.393509	2	non_hit	False	False	False	False	True	False	False	False	False	False	True	False
OXR1_NCOA7	NCOA7_OXR1	False		False	False	False	False	False	False	True	False	0					Q8N573	Q8NI08	874	942	6		0.686499		1.66881	1.5887	1236.12	480.015	0.047619	0.111111	1079	-0.102826	0.00175487	0.00152851	0.36518	3	non_hit			False	False	False	False	False	False
SULF1_SULF2	SULF1_SULF2	False	False	False	False	False	False	False	False	True	False			0	0	0	Q8IWU6	Q8IWU5	871	870						0.773531	275.636	124.274	0.222222	0.12	835	-0.112684	0.00213874	0.00565547	0.640643	3	non_hit			False	False	False	False	False	False
GNS_SULF2	GNS_SULF2	False		False	False	False	False	False	False	True	False					0	P15586	Q8IWU5	552	870	56		10.1449		1.70942	0.773531	740.35	124.274	0.105882	0.0342466	835	-0.112684	0.00213874	0.00565547	0.257471	3	non_hit	False	False	False	False	False	False	False	False	False	False	False	True
SULF1_GNS	GNS_SULF1	False		False	False	False	False	False	False	False	False					0	Q8IWU6	P15586	871	552		56		10.1449		1.70942	275.636	740.35	0.123288	0.0298507	808	-0.154704	0.00301618	0.00203801	0.238806	3	non_hit			False	False	False	False	False	False
SULF2_GNS	GNS_SULF2	False		False	False	False	False	False	False	True	False					0	Q8IWU5	P15586	870	552		56		10.1449	0.773531	1.70942	124.274	740.35	0.105882	0.0342466	808	-0.154704	0.00301618	0.00203801	0.257471	3	non_hit	False	False	False	False	False	True	False	False	False	False	False	False
MAP1B_MAP1A	MAP1A_MAP1B			False	False	False	False	False	True	True	False	0					P46821	P78559	2468	2803					1.57377	2.90633	9251.25	3820.79	0.131313	0.0867052	439	-0.0691216	0.00400329	0.00346462	0.268284	3	non_hit			False	False	False	False	False	False
PURB_PURA	PURA_PURB		False	False	False	False	False	False	False	True	False		0	0			Q96QR8	Q00577	312	322	99	63	31.7308	19.5652	1.48557	2.29428	552.245	1580.38	0.232394	0.288136	534	-0.481073	0.00641623	0.00952769	0.658385	3	non_hit			False	False	False	False	False	False
PRKAR1B_PRKAR2A	PRKAR1B_PRKAR2A	False		False	False	True	False	False	True	False	False					0	P31321	P13861	381	404	79	89	20.7349	22.0297	1.37738		118.655	2142.16	0.167665	0.0564516	1185	-0.123741	0.00630655	0.00560452	0.351485	4	non_hit			False	False	False	False	False	False
PRKAR2B_PRKAR2A	PRKAR2A_PRKAR2B	False	False	False	True	True	False	False	True	True	False			0	0	0	P31323	P13861	418	404	88	89	21.0526	22.0297			1505.36	2142.16	0.238095	0.247253	1185	-0.123741	0.00630655	0.00560452	0.655502	4	collateral_loss	False	False	False	True	False	True	False	False	False	False	False	False
PRKAR1A_PRKAR2A	PRKAR1A_PRKAR2A			True	False	True	False	False	True	False	False					1	P10644	P13861	381	404	79	89	20.7349	22.0297	1.25375		2168.16	2142.16	0.176245	0.0896057	1185	-0.123741	0.00630655	0.00560452	0.351485	4	non_hit			False	False	False	True	False	False
PRKAR2A_PRKAR2B	PRKAR2A_PRKAR2B	False	False	False	True	True	False	False	True	True	False			0	0	0	P13861	P31323	404	418	89	88	22.0297	21.0526			2142.16	1505.36	0.238095	0.247253	1173	-0.157742	0.00652591	0.00601213	0.655502	4	non_hit	False	True	False	False	False	False	False	False	False	True	False	True
PRKAR1A_PRKAR2B	PRKAR1A_PRKAR2B	False			True	True	False	False	True	False	False						P10644	P31323	381	418	79	88	20.7349	21.0526	1.25375		2168.16	1505.36	0.135036	0.0574324	1173	-0.157742	0.00652591	0.00601213	0.342105	4	non_hit			False	False	False	False	False	False
SMARCD1_SMARCD3	SMARCD1_SMARCD3	False			True	True	True	True	True	True	False						Q96GM5	Q6STE5	515	483	59	64	11.4563	13.2505	1.53313	1.43326	95.4398	141.108	0.368201	0.163763	1299	-0.151225	0.00658075	0.00351557	0.671845	3	compensation			True	False	False	False	False	False
SMARCD2_SMARCD3	SMARCD2_SMARCD3	False			True	True	True	True	True	False	False						Q92925	Q6STE5	531	483	64	64	12.0527	13.2505	1.87421	1.43326	242.104	141.108	0.473988	0.349593	1299	-0.151225	0.00658075	0.00351557	0.621469	3	compensation			True	False	False	False	False	False
MAST3_MAST4	MAST3_MAST4			False	False	False	False	False	False	True	False					0	O60307	O15021	1309	2623						1.48633	57.9333	272.559	0.0714286	0	601	-0.104463	0.000767754	0.000509502	0.311475	5	collateral_loss	False	False	False	True	False	True	False	True	False	False	False	False
MAST2_MAST4	MAST2_MAST4	False		False	False	False	False	False	False	True	False					0	Q6P0Q8	O15021	1798	2623					1.30418	1.48633	52.1764	272.559	0.105263	0.0208333	601	-0.104463	0.000767754	0.000509502	0.397255	5	non_hit			False	False	False	False	False	False
MAST2_MAST3	MAST2_MAST3			False	False	False	False	False	False	False	False					0	Q6P0Q8	O60307	1798	1309					1.30418		52.1764	57.9333	0.15625	0.033557	592	-0.224173	0.00252262	0.00585928	0.446051	5	non_hit			False	False	False	False	False	False
MAST4_MAST3	MAST3_MAST4			False	False	False	False	False	False	True	False					0	O15021	O60307	2623	1309					1.48633		272.559	57.9333	0.0714286	0	592	-0.224173	0.00252262	0.00585928	0.311475	5	non_hit	False	True	False	False	False	False	False	False	False	True	False	True
SMAD1_SMAD5	SMAD1_SMAD5				False	True	False	True	False	True	False						Q15797	Q99717	465	465	82	77	17.6344	16.5591	0.805316	1.15446	159.669	334.006	0.329545	0.178744	411	-0.0732637	0.00515492	0.00377032	0.898925	8	non_hit	False	False	False	False	False	False	False	False	False	False	True	False
SMAD2_SMAD5	SMAD2_SMAD5				False	True	False	True	True	False	False						Q15796	Q99717	467	465	33	77	7.06638	16.5591	1.3154	1.15446	239.638	334.006	0.132468	0.0887574	411	-0.0732637	0.00515492	0.00377032	0.608137	8	compensation	False	False	True	False	True	False	True	False	False	False	False	False
SMAD3_SMAD5	SMAD3_SMAD5				True	True	False	True	True	False	False						P84022	Q99717	425	465	90	77	21.1765	16.5591	1.0992	1.15446	163.943	334.006	0.118896	0.0833333	411	-0.0732637	0.00515492	0.00377032	0.604301	8	compensation	False	False	True	False	True	False	False	False	False	False	False	False
SMAD4_SMAD5	SMAD4_SMAD5				False	True	False	True	True	False	False						Q13485	Q99717	552	465	126	77	22.8261	16.5591	1.91862	1.15446	492.253	334.006	0.131646	0.0487288	411	-0.0732637	0.00515492	0.00377032	0.322464	8	compensation	False	False	True	False	True	False	True	False	False	False	False	False
SMAD1_SMAD4	SMAD1_SMAD4	False			False	True	True	True	True	False	False						Q15797	Q13485	465	552	82	126	17.6344	22.8261	0.805316	1.91862	159.669	492.253	0.199513	0.0863971	417	-0.105956	0.0193584	0.021501	0.322464	8	non_hit	True	False	False	False	False	False	False	False	True	False	False	False
SMAD3_SMAD4	SMAD3_SMAD4	False			True	True	True	True	True	False	False						P84022	Q13485	425	552	90	126	21.1765	22.8261	1.0992	1.91862	163.943	492.253	0.278049	0.13783	417	-0.105956	0.0193584	0.021501	0.327899	8	non_hit	False	False	False	False	True	False	False	False	False	False	False	False
SMAD5_SMAD4	SMAD4_SMAD5				False	True	False	True	True	False	False						Q99717	Q13485	465	552	77	126	16.5591	22.8261	1.15446	1.91862	334.006	492.253	0.131646	0.0487288	417	-0.105956	0.0193584	0.021501	0.322464	8	non_hit	True	False	False	False	False	False	False	False	True	False	True	False
SMAD1_SMAD2	SMAD1_SMAD2	False		False	False	True	False	True	True	False	False		0				Q15797	Q15796	465	467	82	33	17.6344	7.06638	0.805316	1.3154	159.669	239.638	0.193069	0.168766	370	-0.124423	0.0187551	0.0150303	0.610278	8	non_hit	True	False	False	False	False	False	False	False	True	False	False	False
SMAD3_SMAD2	SMAD2_SMAD3	False			True	True	True	True	True	True	False						P84022	Q15796	425	467	90	33	21.1765	7.06638	1.0992	1.3154	163.943	239.638	0.414234	0.32449	370	-0.124423	0.0187551	0.0150303	0.8394	8	non_hit	False	False	False	False	True	False	False	False	False	False	False	False
SMAD5_SMAD2	SMAD2_SMAD5				False	True	False	True	True	False	False						Q99717	Q15796	465	467	77	33	16.5591	7.06638	1.15446	1.3154	334.006	239.638	0.132468	0.0887574	370	-0.124423	0.0187551	0.0150303	0.608137	8	non_hit	True	False	False	False	False	False	False	False	True	False	True	False
SMAD2_SMAD1	SMAD1_SMAD2	False		False	False	True	False	True	True	False	False		0				Q15796	Q15797	467	465	33	82	7.06638	17.6344	1.3154	0.805316	239.638	159.669	0.193069	0.168766	424	-0.0817969	0.00767754	0.00871249	0.610278	8	compensation	False	False	True	False	False	False	False	False	False	False	False	False
SMAD3_SMAD1	SMAD1_SMAD3	False			True	True	False	True	True	False	False						P84022	Q15797	425	465	90	82	21.1765	17.6344	1.0992	0.805316	163.943	159.669	0.188797	0.141304	424	-0.0817969	0.00767754	0.00871249	0.608602	8	non_hit	False	False	False	False	False	False	False	False	False	False	False	False
SMAD5_SMAD1	SMAD1_SMAD5				False	True	False	True	False	True	False						Q99717	Q15797	465	465	77	82	16.5591	17.6344	1.15446	0.805316	334.006	159.669	0.329545	0.178744	424	-0.0817969	0.00767754	0.00871249	0.898925	8	non_hit	False	False	False	False	True	False	False	False	False	False	False	False
SMAD4_SMAD1	SMAD1_SMAD4	False			False	True	True	True	True	False	False						Q13485	Q15797	552	465	126	82	22.8261	17.6344	1.91862	0.805316	492.253	159.669	0.199513	0.0863971	424	-0.0817969	0.00767754	0.00871249	0.322464	8	compensation	False	False	True	False	False	False	False	False	False	False	False	False
SMAD1_SMAD3	SMAD1_SMAD3	False			True	True	False	True	True	False	False						Q15797	P84022	465	425	82	90	17.6344	21.1765	0.805316	1.0992	159.669	163.943	0.188797	0.141304	348	-0.101378	0.0237455	0.0181383	0.608602	8	non_hit	False	False	False	False	False	False	False	False	False	False	False	False
SMAD2_SMAD3	SMAD2_SMAD3	False			True	True	True	True	True	True	False						Q15796	P84022	467	425	33	90	7.06638	21.1765	1.3154	1.0992	239.638	163.943	0.414234	0.32449	348	-0.101378	0.0237455	0.0181383	0.8394	8	non_hit	False	False	False	False	False	False	False	False	False	False	True	False
SMAD5_SMAD3	SMAD3_SMAD5				True	True	False	True	True	False	False						Q99717	P84022	465	425	77	90	16.5591	21.1765	1.15446	1.0992	334.006	163.943	0.118896	0.0833333	348	-0.101378	0.0237455	0.0181383	0.604301	8	non_hit	True	False	False	False	False	False	False	False	True	False	True	False
SMAD4_SMAD3	SMAD3_SMAD4	False			True	True	True	True	True	False	False						Q13485	P84022	552	425	126	90	22.8261	21.1765	1.91862	1.0992	492.253	163.943	0.278049	0.13783	348	-0.101378	0.0237455	0.0181383	0.327899	8	non_hit	False	False	False	False	False	False	False	False	False	False	True	False
NRCAM_CHL1	CHL1_NRCAM				False	False	False	False	False	False	False						Q92823	O00533	1304	1208							729.725	895.823	0.239583	0.0526316	403	-0.0157791	0.00170003	0.000356652	0.381902	10	non_hit			False	False	False	False	False	False
NFASC_CHL1	CHL1_NFASC				False	False	False	False	False	False	False						O94856	O00533	1347	1208							656.211	895.823	0.285714	0	403	-0.0157791	0.00170003	0.000356652	0.351613	10	non_hit			False	False	False	False	False	False
CNTN1_CHL1	CHL1_CNTN1				False	False	False	False	False	False	False						Q12860	O00533	1018	1208							1705.76	895.823	0.102564	0	403	-0.0157791	0.00170003	0.000356652	0.214869	10	compensation			True	False	False	False	False	False
TMX4_TMX1	TMX1_TMX4	False		False	False	False	False	False	False	True	True				0		Q9H1E5	Q9H3N1	349	280	14	61	4.01146	21.7857			184.444	401.268	0.117241	0.175355	472	-0.122007	0.00641623	0.00922199	0.289398	2	non_hit			False	False	False	False	False	False
TPD52L1_TPD52	TPD52_TPD52L1	False			False	False	False	False	True	True	False						Q16890	P55327	204	224	31		15.1961		1.54813	1.84257	465.149	477.482	0.362832	0.0978261	386	-0.130844	0.00520976	0.00356652	0.477733	4	non_hit	False	False	False	False	False	False	False	False	False	False	False	False
TPD52L2_TPD52	TPD52_TPD52L2	False			False	False	False	False	True	True	False						O43399	P55327	206	224					1.53398	1.84257	1396.08	477.482	0.0896552	0.151515	386	-0.130844	0.00520976	0.00356652	0.45749	4	non_hit			False	False	False	False	False	False
TPD52L2_TPD52L1	TPD52L1_TPD52L2	False			False	False	False	False	True	False	False						O43399	Q16890	206	204		31		15.1961	1.53398	1.54813	1396.08	465.149	0.0608696	0.0479452	395	-0.106448	0.00323554	0.00168136	0.449782	4	non_hit			False	False	False	False	False	False
TPD52_TPD52L1	TPD52_TPD52L1	False			False	False	False	False	True	True	False						P55327	Q16890	224	204		31		15.1961	1.84257	1.54813	477.482	465.149	0.362832	0.0978261	395	-0.106448	0.00323554	0.00168136	0.477733	4	non_hit	False	False	False	False	False	False	False	False	False	False	False	False
SNX10_SNX11	SNX10_SNX11				False	False	False	False	True	True	False						Q9Y5X0	Q9Y5W9	201	270		8		2.96296		1.45428	61.6128	36.6583	0.225	0.0882353	283	-0.130671	0.00186455	0.00168136	0.351852	4	non_hit			False	False	False	False	False	False
KLHDC7A_KBTBD11	KBTBD11_KLHDC7A			False	False	False	False	False	False	True	False					0	Q5VTJ3	O94819	777	623								328.031			223	-0.262118	0.000164519	0.000152851	0.240669	5	non_hit			False	False	False	False	False	False
PPM1L_PPM1K	PPM1K_PPM1L	False			False	False	False	False	True	False	False						Q5SGD2	Q8N3J5	360	372	5	47	1.38889	12.6344			244.144	174.329	0.163636	0	570	-0.235565	0.00219358	0.00173231	0.223118	5	compensation			True	False	True	False	False	False
ILKAP_PPM1K	ILKAP_PPM1K	False			False	False	False	False	True	False	False						Q9H0C8	Q8N3J5	392	372	13	47	3.31633	12.6344	1.91458		428.152	174.329	0.0824742	0.039604	570	-0.235565	0.00219358	0.00173231	0.209184	5	compensation	False	True	True	False	False	False	True	False	False	True	False	False
PPM1F_PPM1K	PPM1F_PPM1K	False			False	False	False	False	True	False	False						P49593	Q8N3J5	454	372	32	47	7.04846	12.6344	1.98591		489.627	174.329	0.108108	0.0519481	570	-0.235565	0.00219358	0.00173231	0.222467	5	collateral_loss	False	False	False	True	False	False	False	True	False	False	False	False
PPM1L_PPM1F	PPM1F_PPM1L	False			False	False	False	False	False	True	False						Q5SGD2	P49593	360	454	5	32	1.38889	7.04846		1.98591	244.144	489.627	0.137931	0	443	-0.144527	0.00230326	0.00244561	0.207048	5	non_hit			False	False	False	False	False	False
ILKAP_PPM1F	ILKAP_PPM1F	False			False	False	False	False	False	True	False						Q9H0C8	P49593	392	454	13	32	3.31633	7.04846	1.91458	1.98591	428.152	489.627	0.0808081	0.111111	443	-0.144527	0.00230326	0.00244561	0.253304	5	compensation	False	False	True	False	True	False	True	False	False	False	False	False
PPM1K_PPM1F	PPM1F_PPM1K	False			False	False	False	False	True	False	False						Q8N3J5	P49593	372	454	47	32	12.6344	7.04846		1.98591	174.329	489.627	0.108108	0.0519481	443	-0.144527	0.00230326	0.00244561	0.222467	5	non_hit	False	True	False	False	False	False	False	False	False	True	False	False
PPM1L_ILKAP	ILKAP_PPM1L	False			False	False	False	False	False	False	False						Q5SGD2	Q9H0C8	360	392	5	13	1.38889	3.31633		1.91458	244.144	428.152	0.0987654	0.0121951	530	-0.152463	0.00356457	0.00366842	0.237245	5	compensation			True	False	True	False	False	False
PPM1F_ILKAP	ILKAP_PPM1F	False			False	False	False	False	False	True	False						P49593	Q9H0C8	454	392	32	13	7.04846	3.31633	1.98591	1.91458	489.627	428.152	0.0808081	0.111111	530	-0.152463	0.00356457	0.00366842	0.253304	5	non_hit	True	False	False	False	False	False	False	False	True	False	True	False
PPM1K_ILKAP	ILKAP_PPM1K	False			False	False	False	False	True	False	False						Q8N3J5	Q9H0C8	372	392	47	13	12.6344	3.31633		1.91458	174.329	428.152	0.0824742	0.039604	530	-0.152463	0.00356457	0.00366842	0.209184	5	collateral_loss	True	False	False	True	False	False	False	False	True	False	False	False
CELSR2_CELSR1	CELSR1_CELSR2				False	False	False	False	False	True	False						Q9HCU4	Q9NYQ6	2923	3014							42.0719	37.8891	0.222222	0.227642	388	-0.0642264	0.00213874	0.00315891	0.556403	7	non_hit			False	False	True	False	False	False
CHST12_CHST14	CHST12_CHST14				False	False	False	False	False	False	False						Q9NRB3	Q8NCH0	414	376	42	69	10.1449	18.3511			112.5	165.34	0.0322581	0.233333	251	-0.0877928	0.000493556	0.00224181	0.256039	7	non_hit			False	False	False	False	False	False
SEC11A_SEC11C	SEC11A_SEC11C	False	False	True	False	False	False	False	True	True	True	0		1	0	0	P67812	Q9BY50	179	192	72	102	40.2235	53.125	1.83468		363.688	182.216	0.223881	0.0818182	1343	-0.114398	0.00180971	0.00254751	0.640625	2	non_hit	False	False	False	False	False	False	False	False	False	False	False	False
MCRIP1_MCRIP2	MCRIP1_MCRIP2			False	False	False	False	False	False	True	True					0	C9JLW8	Q9BUT9	97	160							79.1821	44.6987	0.306452	0.327586	340	-0.156491	0.00219358	0.00219086	0.26875	2	non_hit	False	False	False	False	False	False	False	False	False	False	True	False
RNF13_RNF167	RNF13_RNF167		False	False	False	False	False	False	False	True	False				0	0	O43567	Q9H6Y7	381	350	37	13	9.71129	3.71429		1.23109	144.53	149.986	0.0632911	0.126437	1052	-0.0516386	0.00202906	0.00229276	0.435696	10	non_hit			False	False	False	False	False	False
AGA_ASRGL1	AGA_ASRGL1				False	False	False	False	False	True	False						P20933	Q7L266	346	308	93	54	26.8786	17.5325		1.32801	531.013	200.605	0	0	1102	-0.0518267	0.000658075	0.000764253	0.234104	3	non_hit	False	True	False	False	False	False	False	False	False	True	False	True
TASP1_ASRGL1	ASRGL1_TASP1		False	True	False	False	False	False	False	True	False	1				0	Q9H6P5	Q7L266	420	308		54		17.5325		1.32801	155.556	200.605	0	0	1102	-0.0518267	0.000658075	0.000764253	0.257143	3	non_hit	False	False	False	False	False	False	False	False	False	False	False	False
ASRGL1_TASP1	ASRGL1_TASP1		False	True	False	False	False	False	False	True	False	1				0	Q7L266	Q9H6P5	308	420	54		17.5325		1.32801		200.605	155.556	0	0	1204	-0.402628	0.000274198	0.000407602	0.257143	3	non_hit	False	False	False	False	False	False	False	False	False	False	False	False
ASRGL1_AGA	AGA_ASRGL1				False	False	False	False	False	True	False						Q7L266	P20933	308	346	54	93	17.5325	26.8786	1.32801		200.605	531.013	0	0	735	-0.0146588	0.00126131	0.00157946	0.234104	3	collateral_loss	False	False	False	True	False	True	False	False	False	False	False	False
USP22_USP3	USP22_USP3				False	False	False	True	True	False	False						Q9UPT9	Q9Y6I4	525	520	133	51	25.3333	9.80769	0.473904	1.22552	135.254	87.1902	0.285714	0.035503	457	-0.206669	0.00619687	0.00280226	0.257143	8	non_hit	False	False	False	False	True	False	False	False	False	False	False	False
USP3_USP22	USP22_USP3				False	False	False	True	True	False	False						Q9Y6I4	Q9UPT9	520	525	51	133	9.80769	25.3333	1.22552	0.473904	87.1902	135.254	0.285714	0.035503	1289	-0.205198	0.00959693	0.00616498	0.257143	8	non_hit	False	False	False	False	False	False	False	False	False	False	True	False
TESC_CHP1	CHP1_TESC			False	False	False	False	False	True	True	False					0	Q96BS2	Q99653	214	195	51	70	23.8318	35.8974		0.82063	144.538	265.9	0.231884	0.0163934	640	-0.0692306	0.0031807	0.00270036	0.308411	5	non_hit			False	False	False	False	False	False
PPP3R1_CHP1	CHP1_PPP3R1	False		False	False	False	False	True	True	False	False					0	P63098	Q99653	170	195	78	70	45.8824	35.8974	1.89565	0.82063	490.768	265.9	0.123288	0.00900901	640	-0.0692306	0.0031807	0.00270036	0.389744	5	non_hit			False	False	False	False	False	False
TRIM4_TRIM5	TRIM4_TRIM5	False			False	False	False	False	False	False	False						Q9C037	Q9C035	500	493	115	117	23	23.7323	1.42635	1.23173	172.618	169.223	0.0514706	0.0277778	82	-0.174531	0.00460653	0.00377032	0.268	13	collateral_loss			False	True	False	False	False	True
TRIM38_TRIM5	TRIM38_TRIM5	False			False	False	False	False	False	False	False						O00635	Q9C035	465	493	99	117	21.2903	23.7323	1.59138	1.23173	317.97	169.223	0.0642202	0.0754717	82	-0.174531	0.00460653	0.00377032	0.314402	13	non_hit	False	False	False	False	False	False	False	False	False	False	False	False
TRIM11_TRIM5	TRIM11_TRIM5	False			False	False	False	False	True	False	False						Q96F44	Q9C035	468	493	140	117	29.9145	23.7323	0.953141	1.23173	65.2544	169.223	0.040724	0.0604396	82	-0.174531	0.00460653	0.00377032	0.322515	13	non_hit			False	False	False	False	False	False
TRIM5_TRIM38	TRIM38_TRIM5	False			False	False	False	False	False	False	False						Q9C035	O00635	493	465	117	99	23.7323	21.2903	1.23173	1.59138	169.223	317.97	0.0642202	0.0754717	160	-0.0983112	0.00175487	0.00213991	0.314402	13	non_hit	False	False	False	False	False	False	False	False	False	False	False	False
TRIM4_TRIM38	TRIM38_TRIM4	False			False	False	False	False	False	False	False						Q9C037	O00635	500	465	115	99	23	21.2903	1.42635	1.59138	172.618	317.97	0.0224719	0	160	-0.0983112	0.00175487	0.00213991	0.31	13	non_hit			False	False	False	False	False	False
TRIM22_TRIM38	TRIM22_TRIM38	False			False	False	False	False	False	False	False						Q8IYM9	O00635	498	465		99		21.2903		1.59138	161.16	317.97	0.0322581	0.0322581	160	-0.0983112	0.00175487	0.00213991	0.307229	13	non_hit	False	False	False	False	False	False	False	False	False	False	False	False
TRIM21_TRIM38	TRIM21_TRIM38	False			False	False	False	False	False	False	False						P19474	O00635	475	465	177	99	37.2632	21.2903	1.72789	1.59138	446.372	317.97	0.0229008	0.028	160	-0.0983112	0.00175487	0.00213991	0.414737	13	non_hit	False	False	False	False	False	False	False	False	False	False	False	False
TRIM68_TRIM38	TRIM38_TRIM68	False			False	False	False	False	True	False	False						Q6AZZ1	O00635	485	465	43	99	8.86598	21.2903		1.59138	51.6401	317.97	0.0111111	0.0145985	160	-0.0983112	0.00175487	0.00213991	0.338144	13	non_hit	False	False	False	False	False	False	False	False	False	False	False	False
TRIM11_TRIM38	TRIM11_TRIM38	False			False	False	False	False	True	False	False						Q96F44	O00635	468	465	140	99	29.9145	21.2903	0.953141	1.59138	65.2544	317.97	0.0229885	0.0254777	160	-0.0983112	0.00175487	0.00213991	0.391026	13	non_hit			False	False	False	False	False	False
TRIM4_TRIM21	TRIM21_TRIM4	False			False	False	False	False	False	False	False						Q9C037	P19474	500	475	115	177	23	37.2632	1.42635	1.72789	172.618	446.372	0.0278746	0.016	237	-0.14018	0.0129421	0.0110562	0.336	13	collateral_loss			False	True	False	False	False	False
TRIM38_TRIM21	TRIM21_TRIM38	False			False	False	False	False	False	False	False						O00635	P19474	465	475	99	177	21.2903	37.2632	1.59138	1.72789	317.97	446.372	0.0229008	0.028	237	-0.14018	0.0129421	0.0110562	0.414737	13	non_hit	False	False	False	False	False	False	False	False	False	False	False	False
TRIM11_TRIM21	TRIM11_TRIM21	False			False	False	False	False	True	False	False						Q96F44	P19474	468	475	140	177	29.9145	37.2632	0.953141	1.72789	65.2544	446.372	0.0437158	0.037037	237	-0.14018	0.0129421	0.0110562	0.416842	13	non_hit			False	False	False	False	False	False
TRIM4_TRIM68	TRIM4_TRIM68	False			False	False	False	False	True	False	False						Q9C037	Q6AZZ1	500	485	115	43	23	8.86598	1.42635		172.618	51.6401	0.0172414	0.00740741	223	-0.0949819	0.00323554	0.00504407	0.312	13	collateral_loss			False	True	False	False	False	False
TRIM38_TRIM68	TRIM38_TRIM68	False			False	False	False	False	True	False	False						O00635	Q6AZZ1	465	485	99	43	21.2903	8.86598	1.59138		317.97	51.6401	0.0111111	0.0145985	223	-0.0949819	0.00323554	0.00504407	0.338144	13	non_hit	False	False	False	False	False	False	False	False	False	False	False	False
TRIM11_TRIM68	TRIM11_TRIM68	False			False	False	False	False	True	False	False						Q96F44	Q6AZZ1	468	485	140	43	29.9145	8.86598	0.953141		65.2544	51.6401	0.0301508	0.0186916	223	-0.0949819	0.00323554	0.00504407	0.397938	13	non_hit			False	False	False	False	False	False
TRIM4_TRIM22	TRIM22_TRIM4	False			False	False	False	False	False	False	False						Q9C037	Q8IYM9	500	498	115		23		1.42635		172.618	161.16	0.0224719	0	82	-0.0508498	0.00175487	0.00122281	0.256	13	collateral_loss			False	True	False	False	False	False
TRIM38_TRIM22	TRIM22_TRIM38	False			False	False	False	False	False	False	False						O00635	Q8IYM9	465	498	99		21.2903		1.59138		317.97	161.16	0.0322581	0.0322581	82	-0.0508498	0.00175487	0.00122281	0.307229	13	non_hit	False	False	False	False	False	False	False	False	False	False	False	False
TRIM11_TRIM22	TRIM11_TRIM22	False			False	False	False	False	True	False	False						Q96F44	Q8IYM9	468	498	140		29.9145		0.953141		65.2544	161.16	0.0113636	0.0214286	82	-0.0508498	0.00175487	0.00122281	0.297189	13	non_hit			False	False	False	False	False	False
CLGN_CANX	CANX_CLGN		False	False	False	True	False	False	True	True	False			0	0		O14967	P27824	610	592	89	87	14.5902	14.6959	1.45042	1.88149	611.641	5938.76	0.0609756	0.11978	1258	-0.100492	0.0483685	0.0413206	0.572131	4	non_hit			False	False	False	False	False	False
CALR_CANX	CALR_CANX				True	True	False	False	True	False	False						P27797	P27824	417	592	76	87	18.2254	14.6959	2.15732	1.88149	6777.12	5938.76	0.134525	0.133197	1258	-0.100492	0.0483685	0.0413206	0.297297	4	non_hit	False	False	False	False	False	False	False	False	False	False	True	False
CLGN_CALR	CALR_CLGN				True	True	False	False	True	False	False						O14967	P27797	610	417	89	76	14.5902	18.2254	1.45042	2.15732	611.641	6777.12	0.0555556	0.0609244	711	-0.11475	0.017768	0.0151322	0.265574	4	compensation			True	False	False	False	True	False
CANX_CALR	CALR_CANX				True	True	False	False	True	False	False						P27824	P27797	592	417	87	76	14.6959	18.2254	1.88149	2.15732	5938.76	6777.12	0.134525	0.133197	711	-0.11475	0.017768	0.0151322	0.297297	4	non_hit	False	False	False	False	True	False	False	False	False	False	False	False
SH3BP5_SH3BP5L	SH3BP5_SH3BP5L	False		False	False	False	False	False	True	True	True					0	O60239	Q7L8J4	455	393	27		5.93407		0.305559	2.50643	67.1831	97.635	0.136364	0.0638298	383	-0.153084	0.00137099	0.00142661	0.296703	2	non_hit	False	False	False	False	False	False	False	False	False	False	False	False
SERBP1_HABP4	HABP4_SERBP1	False			False	False	False	False	True	True	True						Q8NC51	Q5JVS0	408	413	13		3.18627		2.90633	1.51583	3422.55	198.001	0.536624	0.172542	299	-0.459475	0.0204552	0.00687828	0.404358	2	compensation	False	False	True	False	False	False	False	False	False	False	False	False
GPT_GPT2	GPT_GPT2		False	False	False	False	False	False	True	True	True	0				0	P24298	Q8TD30	496	523	89	93	17.9435	17.782			466.851	167.729	0.125	0.0444444	1410	-0.163834	0.00170003	0.00157946	0.632887	2	non_hit			False	False	False	False	False	False
CAMK2D_CAMK1	CAMK1_CAMK2D	False		False	False	True	False	False	True	False	False					0	Q13557	Q14012	499	370	41	43	8.21643	11.6216	1.79707	1.72019	1302.57	239.576	0.0215054	0.0163043	1383	-0.11363	0.00252262	0.00275131	0.242026	12	non_hit	False	False	False	False	False	False	False	False	False	False	False	False
CAMK1D_CAMK1	CAMK1_CAMK1D	False		False	False	False	False	False	True	True	False					0	Q8IU85	Q14012	385	370	24	43	6.23377	11.6216	1.72633	1.72019	331.432	239.576	0.0909091	0.0421053	1383	-0.11363	0.00252262	0.00275131	0.711688	12	non_hit	False	False	False	False	False	False	False	False	False	False	False	False
CAMK4_CAMK1	CAMK1_CAMK4			False	False	False	False	False	True	False	False					0	Q16566	Q14012	473	370		43		11.6216	1.40903	1.72019	362.418	239.576	0.0779221	0.0405405	1383	-0.11363	0.00252262	0.00275131	0.327696	12	collateral_loss	False	True	False	True	False	True	False	False	False	True	False	True
CAMK2G_CAMK1	CAMK1_CAMK2G	False		False	False	False	False	False	True	False	False					0	Q13555	Q14012	558	370	63	43	11.2903	11.6216	1.75375	1.72019	609.397	239.576	0.0384615	0.0196078	1383	-0.11363	0.00252262	0.00275131	0.23741	12	non_hit	False	True	False	False	False	False	False	False	False	True	False	False
CAMK2D_CAMK1D	CAMK1D_CAMK2D	False		False	False	True	False	False	True	False	False					0	Q13557	Q8IU85	499	385	41	24	8.21643	6.23377	1.79707	1.72633	1302.57	331.432	0.0224719	0.00564972	1375	-0.113948	0.0020839	0.00229276	0.247655	12	non_hit	False	False	False	False	False	False	False	False	False	False	False	False
CAMK4_CAMK1D	CAMK1D_CAMK4			False	False	False	False	False	True	False	False					0	Q16566	Q8IU85	473	385		24		6.23377	1.40903	1.72633	362.418	331.432	0.0714286	0.030303	1375	-0.113948	0.0020839	0.00229276	0.325581	12	collateral_loss	False	False	False	True	False	False	False	False	False	False	False	False
CAMK1_CAMK1D	CAMK1_CAMK1D	False		False	False	False	False	False	True	True	False					0	Q14012	Q8IU85	370	385	43	24	11.6216	6.23377	1.72019	1.72633	239.576	331.432	0.0909091	0.0421053	1375	-0.113948	0.0020839	0.00229276	0.711688	12	non_hit	False	False	False	False	False	False	False	False	False	False	False	False
CAMK2D_CAMK4	CAMK2D_CAMK4			False	False	True	False	False	True	False	False					0	Q13557	Q16566	499	473	41		8.21643		1.79707	1.40903	1302.57	362.418	0.0584795	0.0331126	1175	-0.0894542	0.00202906	0.00117186	0.285178	12	non_hit	False	True	False	False	False	False	False	False	False	True	False	True
CAMK1D_CAMK4	CAMK1D_CAMK4			False	False	False	False	False	True	False	False					0	Q8IU85	Q16566	385	473	24		6.23377		1.72633	1.40903	331.432	362.418	0.0714286	0.030303	1175	-0.0894542	0.00202906	0.00117186	0.325581	12	non_hit	False	True	False	False	False	False	False	False	False	True	False	False
CAMK2B_CAMK4	CAMK2B_CAMK4			False	False	False	False	False	True	False	False					0	Q13554	Q16566	666	473	56		8.40841			1.40903	394.681	362.418	0.0729927	0.0305344	1175	-0.0894542	0.00202906	0.00117186	0.223724	12	collateral_loss			False	True	False	False	False	False
CAMK1_CAMK4	CAMK1_CAMK4			False	False	False	False	False	True	False	False					0	Q14012	Q16566	370	473	43		11.6216		1.72019	1.40903	239.576	362.418	0.0779221	0.0405405	1175	-0.0894542	0.00202906	0.00117186	0.327696	12	collateral_loss	False	True	False	True	False	True	False	True	False	True	False	True
CAMK2G_CAMK4	CAMK2G_CAMK4			False	False	False	False	False	True	False	False					0	Q13555	Q16566	558	473	63		11.2903		1.75375	1.40903	609.397	362.418	0.0928571	0.0416667	1175	-0.0894542	0.00202906	0.00117186	0.269784	12	non_hit	False	True	False	False	False	False	False	False	False	True	False	False
CAMK2D_CAMK2G	CAMK2D_CAMK2G	False		False	False	True	False	False	True	False	False					0	Q13557	Q13555	499	558	41	63	8.21643	11.2903	1.79707	1.75375	1302.57	609.397	0.244019	0.19898	446	-0.0861083	0.00636139	0.00519692	0.782374	12	non_hit	False	False	False	False	False	False	False	False	False	False	False	False
CAMK2B_CAMK2G	CAMK2B_CAMK2G			False	False	False	False	False	True	True	False					0	Q13554	Q13555	666	558	56	63	8.40841	11.2903		1.75375	394.681	609.397	0.269663	0.175824	446	-0.0861083	0.00636139	0.00519692	0.6997	12	non_hit			False	False	False	False	False	False
CAMK4_CAMK2G	CAMK2G_CAMK4			False	False	False	False	False	True	False	False					0	Q16566	Q13555	473	558		63		11.2903	1.40903	1.75375	362.418	609.397	0.0928571	0.0416667	446	-0.0861083	0.00636139	0.00519692	0.269784	12	collateral_loss	False	False	False	True	False	False	False	False	False	False	False	False
CAMK1_CAMK2G	CAMK1_CAMK2G	False		False	False	False	False	False	True	False	False					0	Q14012	Q13555	370	558	43	63	11.6216	11.2903	1.72019	1.75375	239.576	609.397	0.0384615	0.0196078	446	-0.0861083	0.00636139	0.00519692	0.23741	12	collateral_loss	False	False	False	True	False	False	False	False	False	False	False	False
CAMK1D_CAMK2D	CAMK1D_CAMK2D	False		False	False	True	False	False	True	False	False					0	Q8IU85	Q13557	385	499	24	41	6.23377	8.21643	1.72633	1.79707	331.432	1302.57	0.0224719	0.00564972	429	-0.106968	0.0078969	0.00682733	0.247655	12	non_hit	False	False	False	False	False	False	False	False	False	False	False	False
CAMK2B_CAMK2D	CAMK2B_CAMK2D			False	False	True	False	False	True	True	False					0	Q13554	Q13557	666	499	56	41	8.40841	8.21643		1.79707	394.681	1302.57	0.215311	0.14486	429	-0.106968	0.0078969	0.00682733	0.675676	12	non_hit			False	False	False	False	False	False
CAMK4_CAMK2D	CAMK2D_CAMK4			False	False	True	False	False	True	False	False					0	Q16566	Q13557	473	499		41		8.21643	1.40903	1.79707	362.418	1302.57	0.0584795	0.0331126	429	-0.106968	0.0078969	0.00682733	0.285178	12	collateral_loss	False	False	False	True	False	True	False	False	False	False	False	False
CAMK1_CAMK2D	CAMK1_CAMK2D	False		False	False	True	False	False	True	False	False					0	Q14012	Q13557	370	499	43	41	11.6216	8.21643	1.72019	1.79707	239.576	1302.57	0.0215054	0.0163043	429	-0.106968	0.0078969	0.00682733	0.242026	12	non_hit	False	False	False	False	False	False	False	False	False	False	False	False
CAMK2G_CAMK2D	CAMK2D_CAMK2G	False		False	False	True	False	False	True	False	False					0	Q13555	Q13557	558	499	63	41	11.2903	8.21643	1.75375	1.79707	609.397	1302.57	0.244019	0.19898	429	-0.106968	0.0078969	0.00682733	0.782374	12	non_hit	False	False	False	False	False	False	False	False	False	False	False	False
PARP1_PARP2	PARP1_PARP2		False	False	True	True	False	False	True	True	False	0			0	0	P09874	Q9UGN5	1014	583	86	50	8.48126	8.57633	2.2551	1.47542	3895.81	84.7878	0.16055	0.0718085	965	-0.212029	0.00855498	0.00509502	0.213018	3	compensation			True	False	True	False	False	False
ATP2C1_ATP2A3	ATP2A3_ATP2C1			False	False	False	False	False	False	False	False					0	P98194	Q93084	919	999							175.169	663.719	0.113208	0.0611511	1262	-0.0639434	0.00383877	0.01126	0.317491	11	non_hit	False	False	False	False	False	False	False	False	False	False	False	False
ATP1A2_ATP2A3	ATP1A2_ATP2A3				False	False	False	False	True	False	False						P50993	Q93084	1020	999	52		5.09804				1738.59	663.719	0.0444444	0.0118577	1262	-0.0639434	0.00383877	0.01126	0.287072	11	non_hit			False	False	False	True	False	False
ATP1A1_ATP2A3	ATP1A1_ATP2A3				False	False	False	True	True	False	False						P05023	Q93084	1023	999	52		5.08309				4561.21	663.719	0.039604	0.0301205	1262	-0.0639434	0.00383877	0.01126	0.287072	11	compensation			True	False	True	False	True	False
ATP2A2_ATP2A3	ATP2A2_ATP2A3				False	False	False	False	True	False	False						P16615	Q93084	1042	999							4759.6	663.719	0.0606061	0.030837	1262	-0.0639434	0.00383877	0.01126	0.735741	11	compensation			True	False	True	False	False	False
ATP1A1_ATP2C1	ATP1A1_ATP2C1	False			False	False	False	True	True	False	False						P05023	P98194	1023	919	52		5.08309				4561.21	175.169	0.0464286	0.054755	1184	-0.121563	0.0026323	0.00377032	0.265885	11	non_hit			False	False	False	False	False	False
ATP2A2_ATP2C1	ATP2A2_ATP2C1				False	False	False	False	True	False	False						P16615	P98194	1042	919							4759.6	175.169	0.0654545	0.0456026	1184	-0.121563	0.0026323	0.00377032	0.318618	11	non_hit			False	False	False	False	False	False
ATP2A3_ATP2C1	ATP2A3_ATP2C1			False	False	False	False	False	False	False	False					0	Q93084	P98194	999	919							663.719	175.169	0.113208	0.0611511	1184	-0.121563	0.0026323	0.00377032	0.317491	11	non_hit	False	False	False	False	False	False	False	False	False	False	False	False
NAA15_NAA16	NAA15_NAA16	True	False	False	True	True	False	True	True	True	True	0		0	0	0	Q9BXJ9	Q6N069	866	864	139	90	16.0508	10.4167	1.9504	1.51716	1047.94	165.506	0.521739	0.107527	1339	-0.822033	0.00471621	0.00122281	0.698614	2	compensation	True	False	True	False	True	False	True	False	True	False	True	False
ST3GAL1_ST3GAL4	ST3GAL1_ST3GAL4				False	False	False	False	False	False	False						Q11201	Q11206	340	333	19	14	5.58824	4.2042			137.736	106.174	0.0217391	0.025974	354	-0.0600273	0.00142583	0.00275131	0.226471	8	non_hit			False	False	False	False	False	False
CAPN2_CAPN1	CAPN1_CAPN2	False		False	False	False	False	True	True	True	False					0	P17655	P07384	700	714	150	199	21.4286	27.8711	1.84651	1.93991	1813.93	2563.68	0.0969388	0.0666667	1060	-0.127918	0.00674527	0.00723493	0.616246	11	non_hit			False	False	False	False	False	False
CAPN2_CAPN5	CAPN2_CAPN5			False	False	False	False	True	False	False	False					0	P17655	O15484	700	640	150		21.4286		1.84651		1813.93	508.176	0.05	0	970	-0.151564	0.000712915	0.000356652	0.307143	11	collateral_loss			False	True	False	True	False	False
LOX_LOXL1	LOX_LOXL1	False		False	False	False	False	False	False	True	False					0	P28300	Q08397	417	574		9		1.56794	0.323739		242.636	368.331	0.0775862	0	266	-0.0265735	0.00131615	0.000560452	0.379791	5	non_hit	False	False	False	False	False	False	False	False	False	False	False	False
LOXL3_LOXL1	LOXL1_LOXL3	False			False	False	False	False	False	False	False						P58215	Q08397	753	574	15	9	1.99203	1.56794			144.402	368.331	0.142857	0	266	-0.0265735	0.00131615	0.000560452	0.22178	6	non_hit			False	False	False	True	False	False
LOXL4_LOXL1	LOXL1_LOXL4				False	False	False	False	False	False	False						Q96JB6	Q08397	756	574	56	9	7.40741	1.56794			118.582	368.331	0.119048	0	266	-0.0265735	0.00131615	0.000560452	0.206349	6	non_hit			False	False	False	False	False	False
LOXL3_LOX	LOX_LOXL3	False		False	False	False	False	False	False	False	False					0	P58215	P28300	753	417	15		1.99203			0.323739	144.402	242.636	0.064	0.0204082	281	-0.0604363	0.0055388	0.00152851	0.204515	6	non_hit			False	False	False	False	False	False
LOXL1_LOX	LOX_LOXL1	False		False	False	False	False	False	False	True	False					0	Q08397	P28300	574	417	9		1.56794			0.323739	368.331	242.636	0.0775862	0	281	-0.0604363	0.0055388	0.00152851	0.379791	5	non_hit	False	False	False	False	False	False	False	False	False	False	False	False
CRISP3_GLIPR1	CRISP3_GLIPR1				False	False	False	False	False	False	False						P54108	P48060	245	266	60	22	24.4898	8.27068			173.574	89.6938	0.0384615	0.0555556	675	-0.170346	0.000932273	0.000611403	0.264925	11	non_hit			False	False	False	False	False	False
EIF4EBP3_EIF4EBP1	EIF4EBP1_EIF4EBP3	False			False	False	False	False	True	True	False						O60516	Q13541	100	118	28	28	28	23.7288		1.46865		80.4848	0.117647	0.0253165	371	-0.23505	0.00411297	0.00366842	0.491525	3	non_hit			False	False	False	False	False	False
EIF4EBP2_EIF4EBP1	EIF4EBP1_EIF4EBP2			False	False	False	False	False	True	True	False				0		Q13542	Q13541	120	118	28	28	23.3333	23.7288	1.39491	1.46865	59.8514	80.4848	0.284091	0.261905	371	-0.23505	0.00411297	0.00366842	0.566667	3	non_hit	False	False	False	False	True	False	False	False	False	False	False	False
EIF4EBP3_EIF4EBP2	EIF4EBP2_EIF4EBP3	False			False	False	False	False	True	True	False						O60516	Q13542	100	120	28	28	28	23.3333		1.39491		59.8514	0.183673	0.0487805	411	-0.544915	0.0020839	0.00173231	0.483333	3	non_hit			False	False	False	False	False	False
EIF4EBP1_EIF4EBP2	EIF4EBP1_EIF4EBP2			False	False	False	False	False	True	True	False				0		Q13541	Q13542	118	120	28	28	23.7288	23.3333	1.46865	1.39491	80.4848	59.8514	0.284091	0.261905	411	-0.544915	0.0020839	0.00173231	0.566667	3	non_hit	False	False	False	False	False	False	False	False	False	False	True	False
EFS_NEDD9	EFS_NEDD9	False			False	True	False	False	False	False	False						O43281	Q14511	561	834	33		5.88235			0.233034	41.276	162.603	0.324324	0.0792079	409	-0.0803669	0.00504524	0.00387222	0.223022	4	non_hit			False	False	False	False	False	False
BCAR1_NEDD9	BCAR1_NEDD9	False			True	True	False	False	True	True	False						P56945	Q14511	870	834	10		1.14943		1.36614	0.233034	199.828	162.603	0.224215	0.0409253	409	-0.0803669	0.00504524	0.00387222	0.379913	4	non_hit	False	False	False	False	False	False	False	False	False	False	False	False
EFS_BCAR1	BCAR1_EFS	False			True	True	False	False	True	True	False						O43281	P56945	561	870	33	10	5.88235	1.14943		1.36614	41.276	199.828	0.18593	0.0187266	401	-0.0784418	0.00992597	0.0259846	0.220524	4	non_hit			False	False	False	False	False	False
NEDD9_BCAR1	BCAR1_NEDD9	False			True	True	False	False	True	True	False						Q14511	P56945	834	870		10		1.14943	0.233034	1.36614	162.603	199.828	0.224215	0.0409253	401	-0.0784418	0.00992597	0.0259846	0.379913	4	non_hit	False	False	False	False	False	False	False	False	False	False	False	False
AFAP1L1_AFAP1L2	AFAP1L1_AFAP1L2				False	False	False	False	False	False	False						Q8TED9	Q8N4X5	768	818	18		2.34375		0.917203		95.044	610.195	0	0	279	-0.252743	0.000822594	0.000611403	0.314181	3	non_hit			False	False	False	False	False	False
AFAP1_AFAP1L2	AFAP1_AFAP1L2				False	False	False	False	False	False	False						Q8N556	Q8N4X5	730	818					1.39748		193.896	610.195	0.0363636	0	279	-0.252743	0.000822594	0.000611403	0.330073	3	compensation	False	True	True	False	True	False	False	False	False	True	False	True
AFAP1L1_AFAP1	AFAP1_AFAP1L1				False	False	False	False	False	True	False						Q8TED9	Q8N556	768	730	18		2.34375		0.917203	1.39748	95.044	193.896	0.0181818	0.0508475	278	-0.199539	0.00230326	0.00239466	0.410319	3	non_hit			False	False	False	True	False	False
AFAP1L2_AFAP1	AFAP1_AFAP1L2				False	False	False	False	False	False	False						Q8N4X5	Q8N556	818	730						1.39748	610.195	193.896	0.0363636	0	278	-0.199539	0.00230326	0.00239466	0.330073	3	collateral_loss	True	False	False	True	False	True	False	False	True	False	True	False
CORO1B_CORO1C	CORO1B_CORO1C		False	False	False	False	False	False	True	True	False		0			0	Q9BR76	Q9ULV4	489	474	43	34	8.79346	7.173	2.02392	1.75198	2049.82	3359.63	0.195205	0.183735	1222	-0.210524	0.0124486	0.0130942	0.658444	7	non_hit	False	False	False	False	False	True	False	False	False	False	False	False
CORO2B_CORO1C	CORO1C_CORO2B			False	False	False	False	False	True	False	False					0	Q9UQ03	Q9ULV4	480	474	54	34	11.25	7.173		1.75198	293.474	3359.63	0.0255319	0.0037594	1222	-0.210524	0.0124486	0.0130942	0.404175	7	collateral_loss	False	False	False	True	False	True	False	False	False	False	False	False
CORO2A_CORO1C	CORO1C_CORO2A			False	True	True	False	False	True	False	False					0	Q92828	Q9ULV4	525	474	40	34	7.61905	7.173	1.69875	1.75198	147.907	3359.63	0.0807692	0.0519031	1222	-0.210524	0.0124486	0.0130942	0.398482	7	non_hit	False	False	False	False	False	False	False	False	False	False	False	False
CORO1A_CORO1C	CORO1A_CORO1C			False	False	False	False	False	True	False	False					0	P31146	Q9ULV4	461	474	55	34	11.9306	7.173	1.68367	1.75198	1662.98	3359.63	0.0588235	0.0389222	1222	-0.210524	0.0124486	0.0130942	0.56926	7	non_hit	False	False	False	False	False	True	False	False	False	False	False	False
CORO1B_CORO1A	CORO1A_CORO1B			False	False	False	False	False	True	False	False					0	Q9BR76	P31146	489	461	43	55	8.79346	11.9306	2.02392	1.68367	2049.82	1662.98	0.0806452	0.07109	1111	-0.154058	0.00433233	0.00458552	0.633947	7	non_hit	False	True	False	False	False	False	False	False	False	True	False	True
CORO2B_CORO1A	CORO1A_CORO2B			False	False	False	False	False	True	False	False					0	Q9UQ03	P31146	480	461	54	55	11.25	11.9306		1.68367	293.474	1662.98	0.0449438	0.010101	1111	-0.154058	0.00433233	0.00458552	0.420833	7	collateral_loss	False	True	False	True	False	False	False	False	False	True	False	True
CORO2A_CORO1A	CORO1A_CORO2A			False	True	True	False	False	True	False	False					0	Q92828	P31146	525	461	40	55	7.61905	11.9306	1.69875	1.68367	147.907	1662.98	0.0555556	0.0148148	1111	-0.154058	0.00433233	0.00458552	0.382857	7	non_hit	False	True	False	False	False	False	False	False	False	True	False	True
CORO1C_CORO1A	CORO1A_CORO1C			False	False	False	False	False	True	False	False					0	Q9ULV4	P31146	474	461	34	55	7.173	11.9306	1.75198	1.68367	3359.63	1662.98	0.0588235	0.0389222	1111	-0.154058	0.00433233	0.00458552	0.56926	7	non_hit	False	False	False	False	False	False	False	False	False	False	False	True
CORO1B_CORO2A	CORO1B_CORO2A			False	True	True	False	False	True	False	False					0	Q9BR76	Q92828	489	525	43	40	8.79346	7.61905	2.02392	1.69875	2049.82	147.907	0.106918	0.0764706	1126	-0.136379	0.00296134	0.00239466	0.407619	7	non_hit	False	False	False	False	False	False	False	False	False	False	False	False
CORO2B_CORO2A	CORO2A_CORO2B		False	False	True	True	False	False	True	True	False			0	0	0	Q9UQ03	Q92828	480	525	54	40	11.25	7.61905		1.69875	293.474	147.907	0.0625	0	1126	-0.136379	0.00296134	0.00239466	0.60381	7	non_hit	False	False	False	False	False	False	False	False	False	False	False	False
CORO1A_CORO2A	CORO1A_CORO2A			False	True	True	False	False	True	False	False					0	P31146	Q92828	461	525	55	40	11.9306	7.61905	1.68367	1.69875	1662.98	147.907	0.0555556	0.0148148	1126	-0.136379	0.00296134	0.00239466	0.382857	7	collateral_loss	False	False	False	True	False	True	False	False	False	False	False	False
CORO1C_CORO2A	CORO1C_CORO2A			False	True	True	False	False	True	False	False					0	Q9ULV4	Q92828	474	525	34	40	7.173	7.61905	1.75198	1.69875	3359.63	147.907	0.0807692	0.0519031	1126	-0.136379	0.00296134	0.00239466	0.398482	7	non_hit	False	False	False	False	False	False	False	False	False	False	False	False
CORO1B_CORO2B	CORO1B_CORO2B			False	False	False	False	False	True	False	False					0	Q9BR76	Q9UQ03	489	480	43	54	8.79346	11.25	2.02392		2049.82	293.474	0.030303	0	1143	-0.0853581	0.000767754	0.000509502	0.425358	7	non_hit	False	False	False	False	False	False	False	False	False	False	False	False
CORO2A_CORO2B	CORO2A_CORO2B		False	False	True	True	False	False	True	True	False			0	0	0	Q92828	Q9UQ03	525	480	40	54	7.61905	11.25	1.69875		147.907	293.474	0.0625	0	1143	-0.0853581	0.000767754	0.000509502	0.60381	7	non_hit	False	False	False	False	False	False	False	False	False	False	False	False
CORO1A_CORO2B	CORO1A_CORO2B			False	False	False	False	False	True	False	False					0	P31146	Q9UQ03	461	480	55	54	11.9306	11.25	1.68367		1662.98	293.474	0.0449438	0.010101	1143	-0.0853581	0.000767754	0.000509502	0.420833	7	collateral_loss	False	True	False	True	False	True	False	False	False	True	False	False
CORO1C_CORO2B	CORO1C_CORO2B			False	False	False	False	False	True	False	False					0	Q9ULV4	Q9UQ03	474	480	34	54	7.173	11.25	1.75198		3359.63	293.474	0.0255319	0.0037594	1143	-0.0853581	0.000767754	0.000509502	0.404175	7	non_hit	False	True	False	False	False	False	False	False	False	True	False	True
CORO2B_CORO1B	CORO1B_CORO2B			False	False	False	False	False	True	False	False					0	Q9UQ03	Q9BR76	480	489	54	43	11.25	8.79346		2.02392	293.474	2049.82	0.030303	0	1111	-0.262096	0.00669043	0.00692923	0.425358	7	non_hit	False	False	False	False	False	False	False	False	False	False	False	False
CORO2A_CORO1B	CORO1B_CORO2A			False	True	True	False	False	True	False	False					0	Q92828	Q9BR76	525	489	40	43	7.61905	8.79346	1.69875	2.02392	147.907	2049.82	0.106918	0.0764706	1111	-0.262096	0.00669043	0.00692923	0.407619	7	non_hit	False	False	False	False	False	False	False	False	False	False	False	False
CORO1A_CORO1B	CORO1A_CORO1B			False	False	False	False	False	True	False	False					0	P31146	Q9BR76	461	489	55	43	11.9306	8.79346	1.68367	2.02392	1662.98	2049.82	0.0806452	0.07109	1111	-0.262096	0.00669043	0.00692923	0.633947	7	collateral_loss	False	False	False	True	False	True	False	False	False	False	False	False
CORO1C_CORO1B	CORO1B_CORO1C		False	False	False	False	False	False	True	True	False		0			0	Q9ULV4	Q9BR76	474	489	34	43	7.173	8.79346	1.75198	2.02392	3359.63	2049.82	0.195205	0.183735	1111	-0.262096	0.00669043	0.00692923	0.658444	7	non_hit	False	False	False	False	False	False	False	False	False	False	False	True
AFF4_AFF1	AFF1_AFF4	False		False	False	True	False	False	True	True	False					0	Q9UHB7	P51825	1163	1210	19		1.63371		0.928948	0.874825	107.428	62.4201	0.415584	0.1875	196	-0.397732	0.00510008	0.00254751	0.382594	4	compensation			True	False	False	False	True	False
PDLIM4_PDLIM1	PDLIM1_PDLIM4	False			False	False	False	False	True	False	False						P50479	O00151	330	329		15		4.55927		2.3845	1372.4	2164.92	0.34	0.025974	297	-0.0904693	0.00488072	0.00341366	0.442424	4	non_hit			False	False	False	False	False	False
PDLIM3_PDLIM1	PDLIM1_PDLIM3				False	False	False	False	True	True	False						Q53GG5	O00151	364	329	4	15	1.0989	4.55927	1.82296	2.3845	3573.04	2164.92	0.324324	0.047619	297	-0.0904693	0.00488072	0.00341366	0.442308	4	non_hit	False	False	False	False	False	False	False	False	False	False	False	False
PDLIM4_PDLIM3	PDLIM3_PDLIM4				False	False	False	False	False	True	False						P50479	Q53GG5	330	364		4		1.0989		1.82296	1372.4	3573.04	0.430556	0	273	-0.0896829	0.0031807	0.00117186	0.403846	4	collateral_loss			False	True	False	False	False	False
PDLIM1_PDLIM3	PDLIM1_PDLIM3				False	False	False	False	True	True	False						O00151	Q53GG5	329	364	15	4	4.55927	1.0989	2.3845	1.82296	2164.92	3573.04	0.324324	0.047619	273	-0.0896829	0.0031807	0.00117186	0.442308	4	non_hit	False	False	False	False	False	False	False	False	False	False	False	False
CARMIL1_CARMIL2	CARMIL1_CARMIL2				False	False	False	False	False	False	False						Q5VZK9	Q6F5E8	1371	1435	28	22	2.0423	1.5331			995.309	107.501	0.109589	0.1	236	-0.129334	0.000877434	0.000662353	0.307317	3	non_hit	False	True	False	False	False	False	False	False	False	True	False	True
CARMIL2_CARMIL1	CARMIL1_CARMIL2				False	False	False	False	False	False	False						Q6F5E8	Q5VZK9	1435	1371	22	28	1.5331	2.0423			107.501	995.309	0.109589	0.1	481	-0.0794502	0.00356457	0.00213991	0.307317	3	collateral_loss	False	False	False	True	False	True	False	False	False	False	False	False
PLPP3_PLPP2	PLPP2_PLPP3	False		False	False	False	False	False	False	False	False					0	O14495	O43688	311	288	33	31	10.6109	10.7639			306.302	85.0442	0.378378	0.0714286	433	-0.0398213	0.00137099	0.0011209	0.418006	8	non_hit			False	False	False	False	False	False
CYTH1_CYTH4	CYTH1_CYTH4				False	False	False	False	True	False	False						Q15438	Q9UIA0	398	394	94	92	23.6181	23.3503	0.972946		96.7274	89.2965	0.16129	0.08	373	-0.155661	0.00142583	0.00198706	0.688442	10	non_hit	False	True	False	False	False	False	False	False	False	True	False	False
CYTH2_CYTH4	CYTH2_CYTH4				False	False	False	False	True	False	False						Q99418	Q9UIA0	400	394	91	92	22.75	23.3503			56.5352	89.2965	0.163934	0.0526316	373	-0.155661	0.00142583	0.00198706	0.674185	10	non_hit	False	True	False	False	False	False	False	False	False	True	False	True
CYTH3_CYTH4	CYTH3_CYTH4				False	True	False	False	True	False	False						O43739	Q9UIA0	400	394	97	92	24.25	23.3503			96.6919	89.2965	0.140351	0.05	373	-0.155661	0.00142583	0.00198706	0.716792	10	non_hit	False	True	False	False	False	False	False	False	False	True	False	True
CYTH4_CYTH2	CYTH2_CYTH4				False	False	False	False	True	False	False						Q9UIA0	Q99418	394	400	92	91	23.3503	22.75			89.2965	56.5352	0.163934	0.0526316	421	-0.119166	0.00246778	0.00208896	0.674185	10	collateral_loss	False	False	False	True	False	True	False	True	False	False	False	False
CYTH1_CYTH2	CYTH1_CYTH2			False	False	False	False	False	True	False	False		0				Q15438	Q99418	398	400	94	91	23.6181	22.75	0.972946		96.7274	56.5352	0.263889	0.257576	421	-0.119166	0.00246778	0.00208896	0.817043	10	non_hit	False	False	False	False	False	False	True	False	False	False	False	False
CYTH3_CYTH2	CYTH2_CYTH3	False		False	False	True	False	False	True	False	False		0				O43739	Q99418	400	400	97	91	24.25	22.75			96.6919	56.5352	0.272727	0.203704	421	-0.119166	0.00246778	0.00208896	0.796992	10	non_hit	True	False	False	False	False	False	False	False	True	False	False	False
CYTH4_CYTH3	CYTH3_CYTH4				False	True	False	False	True	False	False						Q9UIA0	O43739	394	400	92	97	23.3503	24.25			89.2965	96.6919	0.140351	0.05	457	-0.104251	0.00213874	0.00122281	0.716792	10	collateral_loss	False	False	False	True	False	True	False	False	False	False	False	False
CYTH1_CYTH3	CYTH1_CYTH3	False			False	True	False	False	True	True	False						Q15438	O43739	398	400	94	97	23.6181	24.25	0.972946		96.7274	96.6919	0.180556	0.222222	457	-0.104251	0.00213874	0.00122281	0.839599	10	non_hit	False	False	False	False	False	False	False	False	False	False	False	False
CYTH2_CYTH3	CYTH2_CYTH3	False		False	False	True	False	False	True	False	False		0				Q99418	O43739	400	400	91	97	22.75	24.25			56.5352	96.6919	0.272727	0.203704	457	-0.104251	0.00213874	0.00122281	0.796992	10	compensation	False	False	True	False	False	False	False	False	False	False	False	False
CYTH4_CYTH1	CYTH1_CYTH4				False	False	False	False	True	False	False						Q9UIA0	Q15438	394	398	92	94	23.3503	23.6181		0.972946	89.2965	96.7274	0.16129	0.08	463	-0.142456	0.00252262	0.00213991	0.688442	10	collateral_loss	False	False	False	True	False	False	False	False	False	False	False	False
CYTH2_CYTH1	CYTH1_CYTH2			False	False	False	False	False	True	False	False		0				Q99418	Q15438	400	398	91	94	22.75	23.6181		0.972946	56.5352	96.7274	0.263889	0.257576	463	-0.142456	0.00252262	0.00213991	0.817043	10	non_hit	False	False	False	False	False	False	False	False	False	False	False	False
CYTH3_CYTH1	CYTH1_CYTH3	False			False	True	False	False	True	True	False						O43739	Q15438	400	398	97	94	24.25	23.6181		0.972946	96.6919	96.7274	0.180556	0.222222	463	-0.142456	0.00252262	0.00213991	0.839599	10	non_hit	False	False	False	False	False	False	False	False	False	False	False	False
ARFGEF1_ARFGEF2	ARFGEF1_ARFGEF2	True	True	True	False	False	False	False	False	True	False	1	2	2	1		Q9Y6D6	Q9Y6D5	1849	1785		21		1.17647	1.79083	1.911	487.202	650.966	0.256881	0.340426	1397	-0.234872	0.00411297	0.00504407	0.743104	7	non_hit	False	False	False	False	False	False	False	False	False	False	False	False
ARFGEF2_ARFGEF1	ARFGEF1_ARFGEF2	True	True	True	False	False	False	False	False	True	False	1	2	2	1		Q9Y6D5	Q9Y6D6	1785	1849	21		1.17647		1.911	1.79083	650.966	487.202	0.256881	0.340426	1416	-0.153081	0.00340005	0.00458552	0.743104	7	non_hit	False	False	False	False	False	False	False	False	False	False	False	False
ACP6_ACP2	ACP2_ACP6	False			False	False	False	False	False	False	False						Q9NPH0	P11117	428	423	32	97	7.47664	22.9314			196.95	236.921		0	694			0.00356652	0.228972	4	non_hit			False	False	False	False	False	False
ACP3_ACP2	ACP2_ACP3			False	False	False	False	False	False	True	False					0	P15309	P11117	386	423		97		22.9314			277.39	236.921		0.0097561	694			0.00356652	0.456265	4	non_hit			False	False	False	False	False	False
SRCIN1_KIAA1217	KIAA1217_SRCIN1			False	False	False	False	False	False	True	True				0		Q9C0H9	Q5T5P2	1183	1943					1.38224	1.77346		2173.3	0.0508475	0.0631579	406	-0.134993	0.00197423	0.00402507	0.215131	2	non_hit	False	False	False	False	False	False	False	False	False	False	False	False
SCLY_NFS1	NFS1_SCLY				False	False	False	True	False	True	True						Q96I15	Q9Y697	445	457	8	79	1.79775	17.2867	2.0804	2.12315	468.196	1000.42	0.127451	0	1451	-0.202021	0.00422265	0.00611403	0.310722	2	non_hit	False	False	False	False	False	False	False	False	False	False	False	False
CAVIN3_CAVIN2	CAVIN2_CAVIN3				False	False	False	False	False	True	False						Q969G5	O95810	261	425	69	73	26.4368	17.1765			1914.23	2476.18	0.0470588	0	266	-0.0516917	0.00126131	0.000917104	0.235294	4	non_hit	False	False	False	False	False	False	False	False	False	False	False	False
CAVIN1_CAVIN2	CAVIN1_CAVIN2	False			False	False	False	False	True	True	False						Q6NZI2	O95810	390	425	74	73	18.9744	17.1765			6456.88	2476.18	0.0581395	0.0195122	266	-0.0516917	0.00126131	0.000917104	0.331765	4	non_hit			False	False	False	False	False	False
CAVIN2_CAVIN3	CAVIN2_CAVIN3				False	False	False	False	False	True	False						O95810	Q969G5	425	261	73	69	17.1765	26.4368			2476.18	1914.23	0.0470588	0	109	-0.190503	0.00361941	0.00336271	0.235294	4	non_hit	False	False	False	False	False	False	False	False	False	False	False	False
ZNF362_ZNF384	ZNF362_ZNF384	False		False	False	False	False	False	False	True	False					0	Q5T0B9	Q8TF68	420	577						1.59075	68.3504	212.636	0.0909091	0.196429	400	-0.244428	0.00175487	0.00213991	0.337955	5	non_hit	True	False	False	False	False	False	False	False	True	False	False	False
ZNF384_ZNF362	ZNF362_ZNF384	False		False	False	False	False	False	False	True	False					0	Q8TF68	Q5T0B9	577	420					1.59075		212.636	68.3504	0.0909091	0.196429	403	-0.118192	0.000877434	0.00127376	0.337955	5	compensation	False	False	True	False	False	False	False	False	False	False	False	False
CPNE3_CPNE1	CPNE1_CPNE3			False	False	False	False	False	False	True	False					0	O75131	Q99829	537	537	2		0.372439		1.83823	1.82129	2097.11	992.088	0.115385	0.091954	490	-0.150948	0.00213874	0.00142661	0.649446	9	non_hit	False	False	False	False	False	False	False	False	False	False	False	False
CPNE2_CPNE1	CPNE1_CPNE2	False		False	False	False	False	False	False	False	False		0				Q96FN4	Q99829	548	537	37		6.75182		1.73158	1.82129	213.526	992.088	0.0111111	0.0285714	490	-0.150948	0.00213874	0.00142661	0.563869	9	non_hit	False	False	False	False	False	False	False	False	False	False	False	False
CPNE8_CPNE1	CPNE1_CPNE8	False			False	False	False	False	False	False	False						Q86YQ8	Q99829	564	537						1.82129	190.654	992.088	0.0138889	0.02	490	-0.150948	0.00213874	0.00142661	0.469858	9	non_hit			False	False	False	False	False	False
CPNE1_CPNE2	CPNE1_CPNE2	False		False	False	False	False	False	False	False	False		0				Q99829	Q96FN4	537	548		37		6.75182	1.82129	1.73158	992.088	213.526	0.0111111	0.0285714	586	-0.214856	0.00285166	0.00407602	0.563869	9	non_hit	False	False	False	False	False	False	False	False	False	False	False	False
CPNE3_CPNE2	CPNE2_CPNE3	False		False	False	False	False	False	False	False	False					0	O75131	Q96FN4	537	548	2	37	0.372439	6.75182	1.83823	1.73158	2097.11	213.526	0.010101	0.0352113	586	-0.214856	0.00285166	0.00407602	0.618613	9	non_hit	False	False	False	False	False	False	False	False	False	False	False	False
CPNE8_CPNE2	CPNE2_CPNE8	False			False	False	False	False	False	False	False						Q86YQ8	Q96FN4	564	548		37		6.75182		1.73158	190.654	213.526	0.0238095	0.0547945	586	-0.214856	0.00285166	0.00407602	0.491135	9	collateral_loss			False	True	False	False	False	False
CPNE1_CPNE3	CPNE1_CPNE3			False	False	False	False	False	False	True	False					0	Q99829	O75131	537	537		2		0.372439	1.82129	1.83823	992.088	2097.11	0.115385	0.091954	601	-0.253545	0.0026323	0.00341366	0.649446	9	non_hit	False	False	False	False	False	False	False	False	False	False	False	False
CPNE2_CPNE3	CPNE2_CPNE3	False		False	False	False	False	False	False	False	False					0	Q96FN4	O75131	548	537	37	2	6.75182	0.372439	1.73158	1.83823	213.526	2097.11	0.010101	0.0352113	601	-0.253545	0.0026323	0.00341366	0.618613	9	non_hit	False	False	False	False	False	False	False	False	False	False	False	False
CPNE8_CPNE3	CPNE3_CPNE8	False		False	False	False	False	False	False	False	False					0	Q86YQ8	O75131	564	537		2		0.372439		1.83823	190.654	2097.11	0.0512821	0.0444444	601	-0.253545	0.0026323	0.00341366	0.496454	9	non_hit			False	False	False	False	False	False
RLF_ZNF292	RLF_ZNF292	False		False	False	False	False	False	False	True	False					0	Q13129	O60281	1914	2723					1.28871		287.663	122.896	0.156863	0.269231	273	-0.167022	0.00186455	0.00178326	0.22365	3	non_hit			False	False	False	False	False	False
NUCB2_NUCB1	NUCB1_NUCB2		False	False	False	False	False	False	True	True	True		0	0	0		P80303	Q02818	420	461					2.11654	1.32708	1534.57	1849.01	0.12	0.151261	396	-0.0916707	0.00312586	0.00361747	0.542299	2	non_hit	False	False	False	False	False	False	False	False	False	False	False	False
TPST1_TPST2	TPST1_TPST2	False	False	False	False	False	False	False	False	True	True	0		0	0	0	O60507	O60704	370	377	48	73	12.973	19.3634	0.998403		56.7254	247.686	0.387755	0.025	357	-0.120872	0.0020839	0.00565547	0.625995	2	non_hit	False	False	False	False	False	False	False	False	False	False	False	False
EXT2_EXTL3	EXT2_EXTL3	False		False	False	False	False	False	False	True	False					0	Q93063	O43909	718	919	133	25	18.5237	2.72035	0.594032		200.867	35.6055	0.0434783	0.0822785	710	-0.083944	0.00224842	0.00504407	0.26877	5	non_hit			False	False	False	False	False	False
SLC12A4_SLC12A6	SLC12A4_SLC12A6	False		False	False	False	False	False	False	True	False		0				Q9UP95	Q9UHW9	1085	1150					2.92701		123.645	194.674		0.319672	556	-0.0322243	0.00153551	0.00315891	0.704348	9	collateral_loss	False	False	False	True	False	False	False	False	False	False	False	False
SLC12A2_SLC12A6	SLC12A2_SLC12A6				False	False	False	False	False	False	False						P55011	Q9UHW9	1212	1150							1244.05	194.674	0.0804598	0.162011	556	-0.0322243	0.00153551	0.00315891	0.239274	9	non_hit			False	False	False	False	False	False
SLC12A7_SLC12A6	SLC12A6_SLC12A7	False			False	False	False	False	False	False	False						Q9Y666	Q9UHW9	1083	1150							158.092	194.674	0.140625	0.322835	556	-0.0322243	0.00153551	0.00315891	0.653913	8	non_hit			False	False	False	False	False	False
SLC12A2_SLC12A4	SLC12A2_SLC12A4				False	False	False	False	False	False	False						P55011	Q9UP95	1212	1085						2.92701	1244.05	123.645		0.18932	619			0.00504407	0.235974	9	non_hit			False	False	False	False	False	False
SLC12A9_SLC12A4	SLC12A4_SLC12A9	False			False	False	False	False	False	False	False						Q9BXP2	Q9UP95	914	1085						2.92701	57.3547	123.645		0.147287	619			0.00504407	0.211592	9	non_hit			False	False	False	False	False	False
SLC12A7_SLC12A4	SLC12A4_SLC12A7	False			False	False	False	False	False	False	False						Q9Y666	Q9UP95	1083	1085						2.92701	158.092	123.645		0.28125	619			0.00504407	0.676173	9	compensation			True	False	False	False	False	False
SLC12A6_SLC12A4	SLC12A4_SLC12A6	False		False	False	False	False	False	False	True	False		0				Q9UHW9	Q9UP95	1150	1085						2.92701	194.674	123.645		0.319672	619			0.00504407	0.704348	9	non_hit	False	True	False	False	False	False	False	False	False	True	False	False
[truncated: 3,695 more rows]
[truncated: 2 more columns]
