# Supplementary material for: Proteomic compensation by paralogs preserves protein interaction networks after gene loss in cancer
Source: Mol Syst Biol. 2025 May 28;21(8):8. doi: 10.1038/s44320-025-00122-4 (PMC12322171; doi:10.1038/s44320-025-00122-4)
Supplement: Supplementary file 11 — Dataset EV9 [file 44320_2025_122_MOESM11_ESM.xlsx]

## Sheet: Legend
**Dataset EV9: All Fishers Exact Test results (categorical overlap tests) for CPTAC pairs** Results of all Fishers Exact Tests run to identify overlap between CPTAC compensation and collateral loss status and various categorical biological characteristics including synthetic lethality, protein complex membership, closest pair status, and family size 2 (i.e no other paralogs in the family) as desc…

## Sheet: Data
interaction_dataset	hit_type	common_pairs	FET_OR	FET_p	FET_p_adj	dataset
depmap_SL	compensation	1377	2.51099	0.00203705	0.00475312	proteomics
SL_atleast2_CRISPRscreens	compensation	383	2.38857	0.0102538	0.0157983	proteomics
SL_atleast1_CRISPRscreen	compensation	1297	3.0473	3.32423e-09	2.32696e-08	proteomics
either_in_CORUM_complex	compensation	3245	1.81382	9.37082e-09	5.24766e-08	proteomics
either_in_essential_CORUM_complex	compensation	3245	3.44291	1.28804e-25	3.60652e-24	proteomics
both_in_same_CORUM_complex	compensation	3245	3.29071	2.37772e-09	2.2192e-08	proteomics
either_in_EBIComplexPortal_complex	compensation	3245	2.10819	1.54094e-08	7.19103e-08	proteomics
either_in_humap_complex	compensation	3245	1.95964	3.06667e-10	4.29334e-09	proteomics
closest_paralogs_in_family	compensation	3245	1.44687	0.000384917	0.00107777	proteomics
family_size2	compensation	3245	1.91068	5.48044e-06	1.91815e-05	proteomics
other_dir_comp	compensation	1673	2.73619	1.93607e-06	7.74429e-06	proteomics
other_dir_cl	compensation	1673	0.373975	1.58144e-05	4.92004e-05	proteomics
direct_interaction	compensation	3245	1.599	0.0010782	0.00274451	proteomics
coreg_tf	compensation	3245	0.540505	0.0918566	0.116908	proteomics
depmap_SL	collateral_loss	1296	0.857899	1	1	proteomics
SL_atleast2_CRISPRscreens	collateral_loss	337	0.344444	0.493141	0.531075	proteomics
SL_atleast1_CRISPRscreen	collateral_loss	1216	0.314793	0.0060025	0.0112609	proteomics
either_in_CORUM_complex	collateral_loss	3149	0.967218	0.808827	0.838783	proteomics
either_in_essential_CORUM_complex	collateral_loss	3149	0.592321	0.00603265	0.0112609	proteomics
both_in_same_CORUM_complex	collateral_loss	3149	0.304695	0.0112845	0.0157983	proteomics
either_in_EBIComplexPortal_complex	collateral_loss	3149	1.19124	0.302964	0.339319	proteomics
either_in_humap_complex	collateral_loss	3149	0.827083	0.105199	0.128068	proteomics
closest_paralogs_in_family	collateral_loss	3149	0.731084	0.0107577	0.0157983	proteomics
family_size2	collateral_loss	3149	0.570462	0.0094719	0.0156008	proteomics
other_dir_comp	collateral_loss	1665	0.489338	0.00314644	0.00677695	proteomics
other_dir_cl	collateral_loss	1665	1.66802	0.0170145	0.022686	proteomics
direct_interaction	collateral_loss	3149	0.75954	0.175598	0.204864	proteomics
coreg_tf	collateral_loss	3149	1.99414	0.00778259	0.0136195	proteomics
depmap_SL	compensation	1371	1.70213	0.0997356	0.133895	transcriptomics
SL_atleast2_CRISPRscreens	compensation	388	0.913433	1	1	transcriptomics
SL_atleast1_CRISPRscreen	compensation	1281	2.11117	0.000129458	0.000453103	transcriptomics
either_in_CORUM_complex	compensation	3211	1.54967	3.01309e-05	0.000168733	transcriptomics
either_in_essential_CORUM_complex	compensation	3211	2.38558	1.25165e-12	3.50461e-11	transcriptomics
both_in_same_CORUM_complex	compensation	3211	1.73087	0.0123355	0.0230262	transcriptomics
either_in_EBIComplexPortal_complex	compensation	3211	1.35878	0.0301715	0.0473838	transcriptomics
either_in_humap_complex	compensation	3211	1.80587	3.6319e-08	5.08467e-07	transcriptomics
closest_paralogs_in_family	compensation	3211	1.33797	0.00545348	0.011746	transcriptomics
family_size2	compensation	3211	1.56063	0.00262033	0.0061141	transcriptomics
other_dir_comp	compensation	1674	2.28562	2.52581e-05	0.000168733	transcriptomics
other_dir_cl	compensation	1674	0.420441	8.98495e-05	0.000359398	transcriptomics
direct_interaction	compensation	3211	1.30102	0.0747031	0.110089	transcriptomics
coreg_tf	compensation	3211	0.703174	0.321173	0.390993	transcriptomics
depmap_SL	collateral_loss	1308	1.08654	0.819448	0.849798	transcriptomics
SL_atleast2_CRISPRscreens	collateral_loss	352	0.636364	0.752098	0.809952	transcriptomics
SL_atleast1_CRISPRscreen	collateral_loss	1232	0.577731	0.100421	0.133895	transcriptomics
either_in_CORUM_complex	collateral_loss	3160	1.04704	0.685729	0.768017	transcriptomics
either_in_essential_CORUM_complex	collateral_loss	3160	0.43609	1.12773e-05	0.000105255	transcriptomics
both_in_same_CORUM_complex	collateral_loss	3160	0.658063	0.252196	0.320977	transcriptomics
either_in_EBIComplexPortal_complex	collateral_loss	3160	1.15565	0.374002	0.436336	transcriptomics
either_in_humap_complex	collateral_loss	3160	0.78585	0.030461	0.0473838	transcriptomics
closest_paralogs_in_family	collateral_loss	3160	0.618321	5.31277e-05	0.000247929	transcriptomics
family_size2	collateral_loss	3160	0.450101	0.000199454	0.000620524	transcriptomics
other_dir_comp	collateral_loss	1660	0.473394	0.000956698	0.00267876	transcriptomics
other_dir_cl	collateral_loss	1660	1.75667	0.00976399	0.019528	transcriptomics
direct_interaction	collateral_loss	3160	0.614876	0.0154269	0.0269971	transcriptomics
coreg_tf	collateral_loss	3160	2.25137	0.001352	0.00344146	transcriptomics
depmap_SL	compensation	1402	3.49509	0.00122963	0.00312997	prot_residual
SL_atleast2_CRISPRscreens	compensation	390	3.49714	0.000988123	0.00276674	prot_residual
SL_atleast1_CRISPRscreen	compensation	1331	4.85931	3.67922e-11	5.15091e-10	prot_residual
either_in_CORUM_complex	compensation	3379	2.24887	1.3562e-07	5.42482e-07	prot_residual
either_in_essential_CORUM_complex	compensation	3379	4.49364	1.28612e-19	3.60114e-18	prot_residual
both_in_same_CORUM_complex	compensation	3379	4.31977	2.4018e-08	1.34501e-07	prot_residual
either_in_EBIComplexPortal_complex	compensation	3379	3.02312	8.71591e-10	8.13484e-09	prot_residual
either_in_humap_complex	compensation	3379	2.61182	6.79312e-09	4.75518e-08	prot_residual
closest_paralogs_in_family	compensation	3379	2.17744	4.78607e-07	1.67512e-06	prot_residual
family_size2	compensation	3379	2.82044	1.12395e-07	5.24512e-07	prot_residual
other_dir_comp	compensation	1698	0.536585	1	1	prot_residual
other_dir_cl	compensation	1698	0.36644	0.233526	0.408671	prot_residual
direct_interaction	compensation	3379	2.06858	0.000261106	0.000812329	prot_residual
coreg_tf	compensation	3379	0.759413	0.682611	0.796379	prot_residual
depmap_SL	collateral_loss	1372	0	0.255658	0.421084	prot_residual
SL_atleast2_CRISPRscreens	collateral_loss	367	0.656965	1	1	prot_residual
SL_atleast1_CRISPRscreen	collateral_loss	1288	0.616036	0.611742	0.74473	prot_residual
either_in_CORUM_complex	collateral_loss	3311	0.876105	0.587957	0.74473	prot_residual
either_in_essential_CORUM_complex	collateral_loss	3311	0.808216	0.563229	0.74473	prot_residual
both_in_same_CORUM_complex	collateral_loss	3311	0.540782	0.583766	0.74473	prot_residual
either_in_EBIComplexPortal_complex	collateral_loss	3311	0.941786	1	1	prot_residual
either_in_humap_complex	collateral_loss	3311	1.45419	0.0941785	0.188357	prot_residual
closest_paralogs_in_family	collateral_loss	3311	1.31257	0.200923	0.375055	prot_residual
family_size2	collateral_loss	3311	1.05872	0.867555	0.971662	prot_residual
other_dir_comp	collateral_loss	1705	0.476546	0.428914	0.632084	prot_residual
other_dir_cl	collateral_loss	1705	3.68065	0.00354903	0.00828108	prot_residual
direct_interaction	collateral_loss	3311	1.66625	0.0731736	0.157605	prot_residual
coreg_tf	collateral_loss	3311	1.52557	0.388917	0.604982	prot_residual
