# Supplementary material for: Proteomic compensation by paralogs preserves protein interaction networks after gene loss in cancer
Source: Mol Syst Biol. 2025 May 28;21(8):8. doi: 10.1038/s44320-025-00122-4 (PMC12322171; doi:10.1038/s44320-025-00122-4)
Supplement: Supplementary file 12 — Dataset EV10 [file 44320_2025_122_MOESM12_ESM.xlsx]

## Sheet: Legend
**Dataset EV10: All t-test results (quantitative overlap tests) for CPTAC pairs** Results of t-tests run to identify enrichment in CPTAC hits for quantitative biological characteristics such as sequence identity, family size, Jaccard index, degree centrality of lost gene, essentiality of the neighbours of the lost gene, and conservation scores.

## Sheet: Data
variable	n_comp_values	n_non_values	n_cl_values	comp_vs_non_tstat	comp_vs_non_pvalue	comp_vs_non_df	comp_vs_non_sample_size	comp_vs_non_cohens_d	cl_vs_non_tstat	cl_vs_non_pvalue	cl_vs_non_df	cl_vs_non_sample_size	cl_vs_non_cohens_d	comp_vs_non_FDR	cl_vs_non_FDR	dataset
STRING physical Jaccard index	427	2568	321	5.97439	2.5817e-09	2993	2995	0.312235	-0.0918756	0.926803	2887	2889	-0.00543906	4.30284e-09	0.926803	proteomics
Biogrid Jaccard index	432	2655	328	9.70725	5.77044e-22	3085	3087	0.503605	-2.9798	0.00290764	2981	2983	-0.174399	2.88522e-21	0.0072691	proteomics
Conservation score	431	2632	324	5.50147	4.07672e-08	3061	3063	0.285871	-3.646	0.000270949	2954	2956	-0.214661	5.0959e-08	0.00135474	proteomics
Sequence identity	434	2660	328	3.39606	0.000692271	3092	3094	0.175812	-1.4327	0.152048	2986	2988	-0.0838433	0.000692271	0.253413	proteomics
Family size	434	2660	328	-8.49473	3.03776e-17	3092	3094	-0.439768	0.705201	0.48074	2986	2988	0.0412691	7.5944e-17	0.600926	proteomics
Compensating protein length	603	3993	532	3.76481	0.000168757	4594	4596	0.164485	3.17247	0.00152162	4523	4525	0.14642	0.000464081	0.00239111	proteomics
Lost protein length	603	3993	532	3.67321	0.000242247	4594	4596	0.160483	3.34238	0.000837384	4523	4525	0.154262	0.000532944	0.0015352	proteomics
% compensating protein residues ever at interface	444	3012	403	-0.405385	0.68522	3454	3456	-0.020608	-2.0481	0.0406264	3413	3415	-0.108634	0.68522	0.0496545	proteomics
% lost protein residues ever at interface	429	2987	398	-1.02526	0.305313	3414	3416	-0.0529355	-3.36596	0.000771276	3383	3385	-0.17961	0.419805	0.0015352	proteomics
Median lost gene neighbour essentiality	599	3913	528	-12.4089	8.6013e-35	4510	4512	-0.544437	5.42446	6.12206e-08	4439	4441	0.251493	9.46143e-34	3.36713e-07	proteomics
Biogrid degree centrality	602	3991	532	7.52715	6.20539e-14	4591	4593	0.329109	-5.21512	1.91903e-07	4521	4523	-0.240703	2.82655e-13	7.03645e-07	proteomics
STRING physical degree centrality	599	3915	528	7.49882	7.70878e-14	4512	4514	0.328999	-5.0529	4.52641e-07	4441	4443	-0.234259	2.82655e-13	1.24476e-06	proteomics
Log10 compensating protein half life	478	2377	234	-0.654466	0.512864	2853	2855	-0.0328066	-0.253292	0.800062	2609	2611	-0.0173541	0.564151	0.800062	proteomics
Log10 lost protein half life	438	2550	297	-0.830263	0.406456	2986	2988	-0.0429437	0.383299	0.701526	2845	2847	0.0235008	0.49678	0.771679	proteomics
Mean compensating protein abundance in GTEX	585	3830	522	-1.04186	0.297536	4413	4415	-0.0462483	5.75967	9.00901e-09	4350	4352	0.268725	0.419805	9.90991e-08	proteomics
Mean lost protein abundance in GTEX	584	3880	522	-2.16901	0.0301344	4462	4464	-0.0962724	3.02943	0.00246438	4400	4402	0.141233	0.0552464	0.00338852	proteomics
